# Supplementary material for: Wds-Mediated H3K4me3 Modification Regulates Lipid Synthesis and Transport in Drosophila
Source: Int J Mol Sci. 2023 Mar 24;24(7):6125. doi: 10.3390/ijms24076125 (PMC10093852; doi:10.3390/ijms24076125)
Supplement: Supplementary file 1 [file ijms-24-06125-s001.zip]

Archive with 10 entries (9 files):
- ijms-2251742-supplementary/Supporting Information/
- ijms-2251742-supplementary/Supporting Information/ijms-2251742-Supplementary figures.pdf
- ijms-2251742-supplementary/Supporting Information/Table S1. The differential H3K4me3 ChIP peaks in the fat body.xlsx
- ijms-2251742-supplementary/Supporting Information/Table S2. The differential down-regulated H3K4me3 ChIP peaks within the promoter regions in the fat body.xlsx
- ijms-2251742-supplementary/Supporting Information/Table S3. The genes associated with differential down-regulated H3K4me3 peaks in the fat body.xlsx
- ijms-2251742-supplementary/Supporting Information/Table S4. Summary of RNA-seq data.xlsx
- ijms-2251742-supplementary/Supporting Information/Table S5. DEGs that both in Wds RNAi-induced down-regulaed DEGs and genes with differential down-regulated H3K4me3 peaks.xlsx
- ijms-2251742-supplementary/Supporting Information/Table S6. The transcription factors predicted to possibly both interact with Wds and bind to the promoters of lipogenic genes.xlsx
- ijms-2251742-supplementary/Supporting Information/Table S7. The selected transcription factors in this study for RNAi screen.xlsx
- ijms-2251742-supplementary/Supporting Information/Table S8. Primer list.xlsx
