# Supplementary material for: Wds-Mediated H3K4me3 Modification Regulates Lipid Synthesis and Transport in Drosophila
Source: Int J Mol Sci. 2023 Mar 24;24(7):6125. doi: 10.3390/ijms24076125 (PMC10093852; doi:10.3390/ijms24076125)
Supplement: Supplementary file 1 [file ijms-24-06125-s001.zip › ijms-2251742-supplementary/Supporting Information/Table S1. The differential H3K4me3 ChIP peaks in the fat body.xlsx]

## Sheet: Sheet1
Table S1 The differential H3K4me3 ChIP peaks in the fat body between Wds knockdown larvae and control
Chromosome	Peak_start	Peak_end	Peak_length	In_wds_i_H3K4me3	In_Ctrl_H3K4me3	annotation	gene_start	gene_end	gene_length	geneStrand	gene_id	transcript_id	distanceToTSS	gene_name
3R	11215146	11239600	24454	+	-	Distal Intergenic	926097	927986	1890	-	FBgn0069969	FBtr0308894	7255	CG40498
X	1864843	1881773	16930	+	-	Distal Intergenic	926097	951252	25156	-	FBgn0069969	FBtr0344187	-12143	CG40498
2R	16821165	16837657	16492	+	-	Intron (FBtr0113473/FBgn0259697, intron 3 of 5)	24324866	24401655	76790	+	FBgn0259697	FBtr0113473	43620	nvd
X	1458981	1473691	14710	+	-	Distal Intergenic	3468952	3470223	1272	-	FBgn0266762	FBtr0345338	-23812	.
2L	4965594	4979429	13835	+	-	Distal Intergenic	23291700	23291729	30	+	FBgn0267524	FBtr0346898	121292	.
2L	1162307	1174963	12656	+	-	Distal Intergenic	24724162	24758036	33875	+	FBgn0028993	FBtr0339923	65315	scro
3R	30052557	30065026	12469	+	-	Distal Intergenic	27364828	27365990	1163	-	FBgn0267983	FBtr0347580	-87565	.
2L	3055129	3067393	12264	+	-	Distal Intergenic	3590030	3590420	391	-	FBgn0058461	FBtr0302353	23244	.
X	2070654	2082698	12044	+	-	Intron (FBtr0113473/FBgn0259697, intron 3 of 5)	24324866	24401655	76790	+	FBgn0259697	FBtr0113473	56499	nvd
2R	14151199	14162808	11609	+	-	Distal Intergenic	22535458	22535593	136	-	FBgn0082980	FBtr0309749	54013	.
3R	12280352	12291842	11490	+	-	Distal Intergenic	22444227	22447181	2955	+	FBgn0031183	FBtr0342876	-10875	CG14621
X	6285984	6297386	11402	+	-	Distal Intergenic	27856366	27858271	1906	-	FBgn0020660	FBtr0113681	-66086	eIF4B
3L	19906806	19918031	11225	+	-	Distal Intergenic	25798441	26014112	215672	-	FBgn0058178	FBtr0113818	-43276	CG40178
3L	9717900	9729024	11124	+	-	Distal Intergenic	24074180	24299205	225026	+	FBgn0011288	FBtr0111143	-20753	Snap25
3R	29145014	29155969	10955	+	-	Distal Intergenic	24534090	24535468	1379	+	FBgn0040045	FBtr0307117	-29007	.
2R	17564418	17574940	10522	+	-	Distal Intergenic	28011343	28012599	1257	-	FBgn0039959	FBtr0334934	-73082	CG17514
3R	23763780	23774182	10402	+	-	Distal Intergenic	3468952	3470223	1272	-	FBgn0266762	FBtr0345338	15767	.
3L	5762921	5773317	10396	+	-	Intron (FBtr0392909/FBgn0267431, intron 16 of 21)	2156916	2157206	291	-	FBgn0058182	FBtr0302347	52899	.
2R	15988475	15998739	10264	+	-	Intron (FBtr0347468/FBgn0267704, intron 2 of 2)	21631891	21790731	158841	+	FBgn0267704	FBtr0347227	28248	.
2L	2985062	2995137	10075	+	-	Distal Intergenic	27364828	27365990	1163	-	FBgn0267983	FBtr0347580	-79897	.
2R	23948486	23958459	9973	+	-	Distal Intergenic	25708177	25709251	1075	+	FBgn0266690	FBtr0345126	17132	.
2R	7982181	7992052	9871	+	-	Distal Intergenic	22535458	22535593	136	-	FBgn0082980	FBtr0309749	32857	.
3L	20428428	20438182	9754	+	-	Distal Intergenic	26165235	26178793	13559	+	FBgn0085612	FBtr0347357	-50108	.
2L	270027	279779	9752	+	-	Intron (FBtr0113817/FBgn0058178, intron 4 of 10)	25798441	26013721	215281	-	FBgn0058178	FBtr0113817	48379	CG40178
X	11344900	11354620	9720	+	-	Distal Intergenic	6501032	6501772	741	-	FBgn0267744	FBtr0347304	31183	.
2R	20639108	20648716	9608	+	-	Intron (FBtr0113885/FBgn0010247, intron 3 of 5)	3461351	3587054	125704	-	FBgn0010247	FBtr0113885	22696	Parp
3R	15343989	15353516	9527	+	-	Distal Intergenic	2494742	2565385	70644	-	FBgn0058263	FBtr0334936	-25913	MFS17
2L	10729033	10738533	9500	+	-	Distal Intergenic	3846729	3868401	21673	+	FBgn0039955	FBtr0113989	75766	CG41099
3R	8669238	8678677	9439	+	-	Distal Intergenic	23239253	23240411	1159	+	FBgn0267986	FBtr0347584	3088	.
X	8139124	8148557	9433	+	-	Intron (FBtr0346768/FBgn0267429, intron 3 of 7)	25403776	25405940	2165	-	FBgn0085734	FBtr0114183	-37051	.
X	623334	632745	9411	+	-	Distal Intergenic	25201942	25203341	1400	+	FBgn0058354	FBtr0302346	-11567	.
3R	5467650	5476941	9291	+	-	Intron (FBtr0302582/FBgn0087011, intron 1 of 6)	1649616	1778937	129322	+	FBgn0087011	FBtr0114112	37495	CG41520
2L	5050649	5059932	9283	+	-	Distal Intergenic	3322810	3354486	31677	+	FBgn0086917	FBtr0300207	63568	spok
3R	22360804	22370047	9243	+	-	Distal Intergenic	24534090	24535468	1379	+	FBgn0040045	FBtr0307117	-70481	.
X	19664496	19673569	9073	+	-	Intron (FBtr0111152/FBgn0058470, intron 2 of 12)	23839860	23986410	146551	-	FBgn0058470	FBtr0111152	30302	CG40470
3L	3142508	3151446	8938	+	-	Distal Intergenic	2932595	2968052	35458	-	FBgn0020908	FBtr0334933	-24120	Scp1
3L	539462	548372	8910	+	-	Distal Intergenic	27364828	27365990	1163	-	FBgn0267983	FBtr0347580	-84195	.
2R	21517888	21526778	8890	+	-	Distal Intergenic	23554593	23689640	135048	+	FBgn0250816	FBtr0299881	-56929	AGO3
3R	18218382	18227262	8880	+	-	Distal Intergenic	24927130	24927710	581	+	FBgn0085736	FBtr0302233	-15333	CG40472
2R	24132035	24140913	8878	+	-	Promoter (2-3kb)	2156916	2157206	291	-	FBgn0058182	FBtr0302347	2841	.
3R	12426738	12435564	8826	+	-	Distal Intergenic	27849226	27850751	1526	+	FBgn0260469	FBtr0301970	-183713	.
2R	24020070	24028892	8822	+	-	Intron (FBtr0346768/FBgn0267429, intron 7 of 7)	25201942	25203341	1400	+	FBgn0058354	FBtr0302346	44625	.
X	6671341	6680107	8766	+	-	Distal Intergenic	1207416	1209312	1897	+	FBgn0261505	FBtr0334741	-20748	.
2R	24031754	24040327	8573	+	-	Distal Intergenic	27849226	27850751	1526	+	FBgn0260469	FBtr0301970	-182673	.
3R	27283645	27292152	8507	+	-	Distal Intergenic	24724162	24758036	33875	+	FBgn0028993	FBtr0339923	79131	scro
2R	9283163	9291625	8462	+	-	Distal Intergenic	3943429	3949757	6329	+	FBgn0266632	FBtr0344922	-113919	.
2L	13828095	13836535	8440	+	-	Intron (FBtr0336974/FBgn0040849, intron 4 of 7)	4917519	5021955	104437	+	FBgn0040849	FBtr0336974	44909	Ir41a
2R	16008801	16017241	8440	+	-	Distal Intergenic	27364828	27365990	1163	-	FBgn0267983	FBtr0347580	-100229	.
3R	29742617	29750974	8357	+	-	Distal Intergenic	24028515	24035859	7345	+	FBgn0058045	FBtr0111163	-5244	CG40045
3L	16582919	16591222	8303	+	-	Intron (FBtr0113885/FBgn0010247, intron 3 of 5)	3461351	3587054	125704	-	FBgn0010247	FBtr0113885	54320	Parp
2L	3027055	3035342	8287	+	-	Distal Intergenic	26215815	26226006	10192	+	FBgn0058160	FBtr0301802	-20243	CG40160
3L	9453036	9461316	8280	+	-	Distal Intergenic	23554593	23689640	135048	+	FBgn0250816	FBtr0299881	-88961	AGO3
3L	8121714	8129803	8089	+	-	Distal Intergenic	4077939	4104326	26388	+	FBgn0259821	FBtr0336454	-32920	CG42402
3R	25064539	25072596	8057	+	-	Distal Intergenic	3590030	3590420	391	-	FBgn0058461	FBtr0302353	13834	.
2R	9110701	9118692	7991	+	-	Distal Intergenic	27135184	27135726	543	+	FBgn0267985	FBtr0347582	-17311	.
2R	21382644	21390560	7916	+	-	Distal Intergenic	24534090	24535468	1379	+	FBgn0040045	FBtr0307117	-44734	.
X	19489206	19497108	7902	+	-	Distal Intergenic	23291700	23291729	30	+	FBgn0267524	FBtr0346898	102191	.
3L	223780	231671	7891	+	-	Intron (FBtr0113885/FBgn0010247, intron 3 of 5)	3461351	3587054	125704	-	FBgn0010247	FBtr0113885	61433	Parp
3L	4254677	4262550	7873	+	-	Distal Intergenic	24724162	24758036	33875	+	FBgn0028993	FBtr0339923	83961	scro
3L	3809165	3817037	7872	+	-	Intron (FBtr0346768/FBgn0267429, intron 2 of 7)	25236940	25670980	434041	-	FBgn0267429	FBtr0346768	32607	CG45782
2L	5028898	5036757	7859	+	-	Promoter (2-3kb)	25752859	25762779	9921	-	FBgn0040001	FBtr0305959	-2804	FASN3
2R	12468552	12476375	7823	+	-	Distal Intergenic	3943429	3949757	6329	+	FBgn0266632	FBtr0344922	-120515	.
3L	3159897	3167699	7802	+	-	Distal Intergenic	25798441	26014112	215672	-	FBgn0058178	FBtr0113818	-24709	CG40178
3R	23923762	23931523	7761	+	-	Intron (FBtr0392909/FBgn0267431, intron 17 of 21)	2156916	2157206	291	-	FBgn0058182	FBtr0302347	-46763	.
2L	2211344	2219088	7744	+	-	Intron (FBtr0392909/FBgn0267431, intron 17 of 21)	2156916	2157206	291	-	FBgn0058182	FBtr0302347	4107	.
2L	4450747	4458449	7702	+	-	Promoter (1-2kb)	23036066	23047678	11613	+	FBgn0040031	FBtr0332625	-1921	CG12061
2R	23380626	23388323	7697	+	-	Distal Intergenic	23839860	23986410	146551	-	FBgn0058470	FBtr0111152	-5965	CG40470
2L	1725015	1732673	7658	+	-	Promoter (2-3kb)	23839860	23986410	146551	-	FBgn0058470	FBtr0111152	2572	CG40470
2R	24663449	24671087	7638	+	-	Distal Intergenic	23291700	23291729	30	+	FBgn0267524	FBtr0346898	78159	.
2R	7974413	7982003	7590	+	-	Distal Intergenic	4077939	4104326	26388	+	FBgn0259821	FBtr0336454	-87558	CG42402
3R	29801405	29808986	7581	+	-	Distal Intergenic	23200802	23201056	255	+	FBgn0267513	FBtr0346888	-35040	.
3L	5134177	5141754	7577	+	-	Intron (FBtr0113715/FBgn0024804, intron 7 of 9)	27364828	27365990	1163	-	FBgn0267983	FBtr0347580	10047	.
3R	9012580	9020120	7540	+	-	Intron (FBtr0114030/FBgn0262123, intron 3 of 6)	1368921	1371468	2548	-	FBgn0264835	FBtr0334737	-13393	.
2R	18411828	18419323	7495	+	-	Distal Intergenic	24976254	24977118	865	+	FBgn0058002	FBtr0113773	17241	ND-AGGG
2R	23543670	23551151	7481	+	-	Intron (FBtr0111143/FBgn0011288, intron 2 of 7)	24074180	24299205	225026	+	FBgn0011288	FBtr0304625	55125	Snap25
3L	12133957	12141427	7470	+	-	Distal Intergenic	1515595	1516830	1236	-	FBgn0267861	FBtr0344972	24485	Maf1
2R	18156072	18163541	7469	+	-	Distal Intergenic	567076	2532932	1965857	+	FBgn0267431	FBtr0392909	-300130	Myo81F
2R	24968318	24975777	7459	+	-	Intron (FBtr0346768/FBgn0267429, intron 2 of 7)	25403776	25405940	2165	-	FBgn0085734	FBtr0114183	-108622	.
3R	29992166	29999625	7459	+	-	Intron (FBtr0113817/FBgn0058178, intron 5 of 10)	25798441	26013721	215281	-	FBgn0058178	FBtr0113817	77960	CG40178
X	7931825	7939268	7443	+	-	Distal Intergenic	23291700	23291729	30	+	FBgn0267524	FBtr0346898	232643	.
3R	11674137	11681577	7440	+	-	Distal Intergenic	23291700	23291729	30	+	FBgn0267524	FBtr0346898	126165	.
3L	834026	841461	7435	+	-	Intron (FBtr0300103/FBgn0263780, intron 8 of 13)	1806864	1807342	479	-	FBgn0085784	FBtr0114236	-155226	.
2L	9951805	9959214	7409	+	-	Intron (FBtr0346768/FBgn0267429, intron 7 of 7)	25201942	25203341	1400	+	FBgn0058354	FBtr0302346	69943	.
3R	15238997	15246388	7391	+	-	Intron (FBtr0392909/FBgn0267431, intron 16 of 21)	1865108	1866008	901	-	FBgn0267797	FBtr0347366	-120594	.
3R	31212516	31219845	7329	+	-	Distal Intergenic	26221945	26226006	4062	+	FBgn0058160	FBtr0301804	35157	CG40160
X	11611848	11619156	7308	+	-	Distal Intergenic	25798441	26014112	215672	-	FBgn0058178	FBtr0113818	-15972	CG40178
X	12896343	12903648	7305	+	-	Distal Intergenic	23784231	23787405	3175	+	FBgn0264699	FBtr0333915	31823	CG43968
2R	24778186	24785471	7285	+	-	Distal Intergenic	2770419	2846708	76290	-	FBgn0085638	FBtr0301792	-27836	CG41378
3R	4230833	4238113	7280	+	-	Distal Intergenic	27364828	27365990	1163	-	FBgn0267983	FBtr0347580	-234471	.
2R	14168713	14175966	7253	+	-	Distal Intergenic	22308755	22368796	60042	+	FBgn0039972	FBtr0306235	-14987	CG17018
3R	18163114	18170329	7215	+	-	Intron (FBtr0300103/FBgn0263780, intron 2 of 13)	1866080	2262115	396036	-	FBgn0263780	FBtr0300103	105706	CG17684
X	18645976	18653191	7215	+	-	Intron (FBtr0114030/FBgn0262123, intron 3 of 6)	1368921	1371468	2548	-	FBgn0264835	FBtr0334737	-19126	.
2R	8120146	8127305	7159	+	-	Intron (FBtr0346768/FBgn0267429, intron 2 of 7)	25236940	25670980	434041	-	FBgn0267429	FBtr0346768	7841	CG45782
2L	4384074	4391182	7108	+	-	Distal Intergenic	24927130	24927710	581	+	FBgn0085736	FBtr0302233	-56578	CG40472
2L	6487492	6494583	7091	+	-	Distal Intergenic	27267255	27268445	1191	+	FBgn0028697	FBtr0308333	-25788	RpL15
2L	10406481	10413563	7082	+	-	Promoter (1-2kb)	4189692	4190260	569	-	FBgn0000500	FBtr0078989	1119	Dsk
3L	200140	207222	7082	+	-	Distal Intergenic	1590484	1596457	5974	+	FBgn0039993	FBtr0113761	-13661	CG17691
X	11122145	11129225	7080	+	-	Promoter (1-2kb)	22189526	22198189	8664	-	FBgn0259683	FBtr0334170	1428	Ir40a
2L	6060532	6067599	7067	+	-	Distal Intergenic	28011343	28012599	1257	-	FBgn0039959	FBtr0334934	-67507	CG17514
X	8681220	8688280	7060	+	-	Intron (FBtr0346768/FBgn0267429, intron 5 of 7)	25403776	25405940	2165	-	FBgn0085734	FBtr0114183	27277	.
3L	18993652	19000705	7053	+	-	Promoter (2-3kb)	16375	16497	123	+	FBgn0267509	FBtr0346869	-2241	.
3L	16608583	16615628	7045	+	-	Distal Intergenic	24534090	24535468	1379	+	FBgn0040045	FBtr0307117	-61044	.
2L	2749238	2756281	7043	+	-	Distal Intergenic	4077939	4104326	26388	+	FBgn0259821	FBtr0336454	-85649	CG42402
X	11572881	11579920	7039	+	-	Intron (FBtr0392909/FBgn0267431, intron 16 of 21)	2156916	2157206	291	-	FBgn0058182	FBtr0302347	47247	.
3L	648543	655580	7037	+	-	Intron (FBtr0347227/FBgn0267704, intron 1 of 1)	21631891	21790731	158841	+	FBgn0267704	FBtr0347227	101399	.
X	2179507	2186538	7031	+	-	Distal Intergenic	3590030	3590420	391	-	FBgn0058461	FBtr0302353	12790	.
3R	8725993	8732976	6983	+	-	Intron (FBtr0346768/FBgn0267429, intron 2 of 7)	25236940	25670980	434041	-	FBgn0267429	FBtr0346768	52292	CG45782
2R	16289244	16296217	6973	+	-	Distal Intergenic	3066499	3191011	124513	+	FBgn0260995	FBtr0334939	-48146	dpr21
2L	4845579	4852522	6943	+	-	Distal Intergenic	3066499	3191011	124513	+	FBgn0260995	FBtr0334939	-37696	dpr21
2R	22634593	22641524	6931	+	-	Intron (FBtr0113885/FBgn0010247, intron 5 of 5)	3461351	3587054	125704	-	FBgn0010247	FBtr0113885	119614	Parp
3R	5645622	5652539	6917	+	-	Distal Intergenic	1515595	1516830	1236	-	FBgn0267861	FBtr0344972	56823	Maf1
X	13736903	13743818	6915	+	-	Intron (FBtr0113885/FBgn0010247, intron 4 of 5)	3461351	3587054	125704	-	FBgn0010247	FBtr0113885	94779	Parp
X	2157221	2164106	6885	+	-	Distal Intergenic	27364828	27365990	1163	-	FBgn0267983	FBtr0347580	-85220	.
2R	10096826	10103701	6875	+	-	Intron (FBtr0300103/FBgn0263780, intron 8 of 13)	1806864	1807342	479	-	FBgn0085784	FBtr0114236	-150756	.
2R	16950322	16957193	6871	+	-	Promoter (2-3kb)	3066499	3191011	124513	+	FBgn0260995	FBtr0334939	2892	dpr21
2R	18446442	18453295	6853	+	-	Distal Intergenic	27856366	27858271	1906	-	FBgn0020660	FBtr0113681	-9626	eIF4B
X	10845141	10851991	6850	+	-	Distal Intergenic	23554593	23689640	135048	+	FBgn0250816	FBtr0299881	-104266	AGO3
3R	20574675	20581502	6827	+	-	Distal Intergenic	24724162	24758036	33875	+	FBgn0028993	FBtr0339923	86274	scro
2L	2804871	2811692	6821	+	-	Promoter (2-3kb)	25843821	25844502	682	+	FBgn0266692	FBtr0345063	2867	.
3R	15224655	15231433	6778	+	-	Intron (FBtr0113885/FBgn0010247, intron 3 of 5)	3461351	3587054	125704	-	FBgn0010247	FBtr0113885	59523	Parp
2R	8907437	8914215	6778	+	-	Intron (FBtr0347468/FBgn0267704, intron 2 of 2)	21631891	21790731	158841	+	FBgn0267704	FBtr0347227	29713	.
2L	8512263	8519022	6759	+	-	Promoter (2-3kb)	879	5039	4161	+	FBgn0267363	FBtr0346692	2093	JYalpha
2L	8378421	8385180	6759	+	-	Distal Intergenic	22143102	22143816	715	+	FBgn0085521	FBtr0346695	-64711	CG40813
2R	22598996	22605754	6758	+	-	Distal Intergenic	26165235	26178793	13559	+	FBgn0085612	FBtr0347357	-25947	.
3R	9398459	9405215	6756	+	-	Distal Intergenic	23291700	23291729	30	+	FBgn0267524	FBtr0346898	44542	.
3R	21267207	21273958	6751	+	-	Distal Intergenic	28011343	28012599	1257	-	FBgn0039959	FBtr0334934	-76404	CG17514
3L	259366	266085	6719	+	-	Intron (FBtr0113885/FBgn0010247, intron 3 of 5)	3461351	3587054	125704	-	FBgn0010247	FBtr0113885	14265	Parp
3R	14736626	14743336	6710	+	-	Distal Intergenic	400703	400765	63	-	FBgn0283557	FBtr0445477	-11223	.
3R	5789419	5796127	6708	+	-	Distal Intergenic	3623143	3627690	4548	+	FBgn0086378	FBtr0301810	34528	Alg-2
2R	12513995	12520697	6702	+	-	Distal Intergenic	2932827	2967344	34518	-	FBgn0020908	FBtr0113713	43916	Scp1
2R	14254024	14260721	6697	+	-	Intron (FBtr0300103/FBgn0263780, intron 2 of 13)	1866080	2262115	396036	-	FBgn0263780	FBtr0300103	61625	CG17684
3R	14120522	14127216	6694	+	-	Distal Intergenic	24724162	24758036	33875	+	FBgn0028993	FBtr0339923	99240	scro
X	9153429	9160106	6677	+	-	Intron (FBtr0113885/FBgn0010247, intron 3 of 5)	3461351	3587054	125704	-	FBgn0010247	FBtr0113885	12800	Parp
3L	12530699	12537356	6657	+	-	Distal Intergenic	3461351	3587054	125704	-	FBgn0010247	FBtr0113885	-15704	Parp
2L	5021899	5028553	6654	+	-	Distal Intergenic	25798441	26014112	215672	-	FBgn0058178	FBtr0113818	-46976	CG40178
3R	23209318	23215940	6622	+	-	Distal Intergenic	3623143	3627690	4548	+	FBgn0086378	FBtr0301810	20739	Alg-2
2L	8305490	8312110	6620	+	-	Intron (FBtr0111143/FBgn0011288, intron 3 of 7)	24074180	24299205	225026	+	FBgn0011288	FBtr0304625	57535	Snap25
2R	8625369	8631987	6618	+	-	Distal Intergenic	27364828	27365990	1163	-	FBgn0267983	FBtr0347580	-224051	.
X	19700318	19706926	6608	+	-	Intron (FBtr0114030/FBgn0262123, intron 3 of 6)	1368921	1371468	2548	-	FBgn0264835	FBtr0334737	-40712	.
3L	13999732	14006311	6579	+	-	Intron (FBtr0392909/FBgn0267431, intron 16 of 21)	1865108	1866008	901	-	FBgn0267797	FBtr0347366	-128764	.
2R	4871504	4878076	6572	+	-	Distal Intergenic	22949038	22950476	1439	-	FBgn0058005	FBtr0347083	-12517	.
2L	8155892	8162463	6571	+	-	Distal Intergenic	25120749	25126171	5423	+	FBgn0260008	FBtr0343636	35128	UQCR-11
X	12014143	12020694	6551	+	-	Intron (FBtr0113885/FBgn0010247, intron 3 of 5)	3461351	3587054	125704	-	FBgn0010247	FBtr0113885	17325	Parp
X	6262942	6269489	6547	+	-	Distal Intergenic	4077939	4104326	26388	+	FBgn0259821	FBtr0336454	-57030	CG42402
3R	12440560	12447105	6545	+	-	Distal Intergenic	2770380	2846661	76282	-	FBgn0085638	FBtr0334937	100376	CG41378
3R	29931396	29937934	6538	+	-	Promoter (1-2kb)	2156916	2157206	291	-	FBgn0058182	FBtr0302347	1267	.
3R	30043233	30049766	6533	+	-	Intron (FBtr0111143/FBgn0011288, intron 2 of 7)	24074180	24299205	225026	+	FBgn0011288	FBtr0304625	30662	Snap25
3L	1797782	1804312	6530	+	-	Distal Intergenic	1618172	1618585	414	+	FBgn0058068	FBtr0302912	3294	.
2R	18623069	18629597	6528	+	-	Intron (FBtr0113885/FBgn0010247, intron 3 of 5)	3461351	3587054	125704	-	FBgn0010247	FBtr0113885	11619	Parp
X	16798662	16805186	6524	+	-	Distal Intergenic	4130974	4133484	2511	+	FBgn0262115	FBtr0111300	26590	CG17683
3L	19831715	19838215	6500	+	-	Intron (FBtr0111152/FBgn0058470, intron 9 of 12)	23881735	23883142	1408	-	FBgn0264569	FBtr0333471	6430	.
2R	21290659	21297144	6485	+	-	Promoter (<=1kb)	375640	395605	19966	-	FBgn0262636	FBtr0307043	-575	dati
2L	12426670	12433154	6484	+	-	Distal Intergenic	25107594	25115180	7587	+	FBgn0040022	FBtr0302245	-54496	Set1
2L	19041787	19048269	6482	+	-	Distal Intergenic	1211713	1213666	1954	+	FBgn0085732	FBtr0302397	20486	.
2L	21154175	21160655	6480	+	-	Distal Intergenic	26221945	26226006	4062	+	FBgn0058160	FBtr0301804	35990	CG40160
2L	6043975	6050453	6478	+	-	Intron (FBtr0113817/FBgn0058178, intron 10 of 10)	25843821	25844502	682	+	FBgn0266692	FBtr0345062	-32174	.
3R	5564024	5570500	6476	+	-	Distal Intergenic	27856366	27858271	1906	-	FBgn0020660	FBtr0113681	-58862	eIF4B
X	15743104	15749578	6474	+	-	Distal Intergenic	23161122	23174484	13363	-	FBgn0039958	FBtr0300704	-22864	CG12567
3R	22580640	22587099	6459	+	-	Intron (FBtr0113885/FBgn0010247, intron 4 of 5)	3461351	3587054	125704	-	FBgn0010247	FBtr0113885	68310	Parp
3R	19025997	19032450	6453	+	-	Intron (FBtr0300103/FBgn0263780, intron 5 of 13)	1806864	1807342	479	-	FBgn0085784	FBtr0114236	-208470	.
2R	24960823	24967265	6442	+	-	Distal Intergenic	24927130	24927710	581	+	FBgn0085736	FBtr0302233	-10794	CG40472
3L	12499980	12506421	6441	+	-	Distal Intergenic	23320508	23324192	3685	-	FBgn0260435	FBtr0302459	-19467	.
3R	20586254	20592692	6438	+	-	Distal Intergenic	24927130	24927710	581	+	FBgn0085736	FBtr0302233	-11844	CG40472
3R	24931915	24938331	6416	+	-	Distal Intergenic	23291700	23291729	30	+	FBgn0267524	FBtr0346898	128081	.
3R	15272811	15279203	6392	+	-	Distal Intergenic	22354355	22368776	14422	+	FBgn0039972	FBtr0306236	21473	CG17018
2R	9836532	9842883	6351	+	-	Distal Intergenic	3750363	3752353	1991	+	FBgn0069923	FBtr0301812	32830	CG41128
2L	9697282	9703629	6347	+	-	Distal Intergenic	27856366	27858271	1906	-	FBgn0020660	FBtr0113681	-5768	eIF4B
3L	3903382	3909729	6347	+	-	Distal Intergenic	4077939	4104326	26388	+	FBgn0259821	FBtr0336454	-4429	CG42402
3R	28597478	28603806	6328	+	-	Distal Intergenic	25107594	25115180	7587	+	FBgn0040022	FBtr0302245	-50800	Set1
3R	10409820	10416145	6325	+	-	Intron (FBtr0299881/FBgn0250816, intron 7 of 7)	23690626	23691668	1043	-	FBgn0266684	FBtr0345051	11040	.
3R	26054447	26060760	6313	+	-	Distal Intergenic	4077939	4104326	26388	+	FBgn0259821	FBtr0336454	-3455	CG42402
2L	12093662	12099959	6297	+	-	Distal Intergenic	26298455	26305572	7118	-	FBgn0085599	FBtr0343638	12722	CG41284
2R	21166626	21172910	6284	+	-	Distal Intergenic	1207416	1209312	1897	+	FBgn0261505	FBtr0334741	-57647	.
3R	25261139	25267405	6266	+	-	Intron (FBtr0300103/FBgn0263780, intron 10 of 13)	1806864	1807342	479	-	FBgn0085784	FBtr0114236	-106734	.
3L	9425239	9431490	6251	+	-	Promoter (2-3kb)	2552170	2552282	113	-	FBgn0262204	FBtr0304240	2473	.
2L	153731	159972	6241	+	-	Intron (FBtr0392909/FBgn0267431, intron 12 of 21)	1865108	1866008	901	-	FBgn0267797	FBtr0347366	113825	.
3R	9574636	9580836	6200	+	-	Promoter (<=1kb)	1806864	1807342	479	-	FBgn0085784	FBtr0114236	-170	.
3R	24112769	24118964	6195	+	-	Intron (FBtr0114030/FBgn0262123, intron 3 of 6)	1368921	1371468	2548	-	FBgn0264835	FBtr0334737	-9868	.
3R	25123311	25129502	6191	+	-	Distal Intergenic	2770419	2846708	76290	-	FBgn0085638	FBtr0301792	-39895	CG41378
2L	11986262	11992452	6190	+	-	Distal Intergenic	3750363	3752353	1991	+	FBgn0069923	FBtr0301812	13249	CG41128
2R	17543704	17549854	6150	+	-	Distal Intergenic	23239718	23240975	1258	+	FBgn0085771	FBtr0346896	-7122	.
3L	208717	214862	6145	+	-	Intron (FBtr0347227/FBgn0267704, intron 1 of 1)	21631891	21790731	158841	+	FBgn0267704	FBtr0347227	106534	.
3R	15287477	15293619	6142	+	-	Promoter (1-2kb)	22949038	22950476	1439	-	FBgn0058005	FBtr0347083	1598	.
3R	9511241	9517373	6132	+	-	Distal Intergenic	23839860	23986410	146551	-	FBgn0058470	FBtr0111152	-11165	CG40470
3R	24044990	24051121	6131	+	-	Distal Intergenic	24534090	24535468	1379	+	FBgn0040045	FBtr0307117	-99727	.
3R	31607021	31613150	6129	+	-	Intron (FBtr0111152/FBgn0058470, intron 2 of 12)	23839860	23986410	146551	-	FBgn0058470	FBtr0111152	25884	CG40470
2L	21163519	21169644	6125	+	-	Intron (FBtr0333702/FBgn0053653, intron 19 of 22)	1231883	1271759	39877	+	FBgn0053653	FBtr0307334	31349	Cadps
3R	14030216	14036341	6125	+	-	Promoter (1-2kb)	26298455	26305572	7118	-	FBgn0085599	FBtr0343638	1469	CG41284
3R	25245862	25251985	6123	+	-	Distal Intergenic	1343403	1345119	1717	-	FBgn0267398	FBtr0344755	9894	Yeti
2R	8948290	8954404	6114	+	-	Intron (FBtr0346768/FBgn0267429, intron 2 of 7)	25403776	25405940	2165	-	FBgn0085734	FBtr0114183	-90909	.
2R	13218624	13224738	6114	+	-	Distal Intergenic	4186835	4188127	1293	-	FBgn0262116	FBtr0334986	22360	RNASEK
3R	31743349	31749454	6105	+	-	Distal Intergenic	27856366	27858271	1906	-	FBgn0020660	FBtr0113681	-51751	eIF4B
2L	13363888	13369987	6099	+	-	Intron (FBtr0113885/FBgn0010247, intron 3 of 5)	3461351	3587054	125704	-	FBgn0010247	FBtr0113885	27868	Parp
3R	19859546	19865615	6069	+	-	Distal Intergenic	25798441	26014112	215672	-	FBgn0058178	FBtr0113818	-57408	CG40178
2R	8891740	8897785	6045	+	-	Distal Intergenic	3943429	3949757	6329	+	FBgn0266632	FBtr0344922	-63406	.
X	10780997	10787041	6044	+	-	Intron (FBtr0113885/FBgn0010247, intron 4 of 5)	3461351	3587054	125704	-	FBgn0010247	FBtr0113885	64218	Parp
2R	15929933	15935964	6031	+	-	Distal Intergenic	2932595	2968052	35458	-	FBgn0020908	FBtr0334933	-9109	Scp1
2L	6956445	6962473	6028	+	-	Distal Intergenic	3623143	3627690	4548	+	FBgn0086378	FBtr0301810	31127	Alg-2
2R	12179286	12185298	6012	+	-	Intron (FBtr0334933/FBgn0020908, intron 4 of 6)	2932827	2967344	34518	-	FBgn0020908	FBtr0113713	15934	Scp1
2L	5517965	5523971	6006	+	-	Distal Intergenic	2932595	2968052	35458	-	FBgn0020908	FBtr0334933	-36613	Scp1
2R	12928192	12934197	6005	+	-	Distal Intergenic	25708177	25709251	1075	+	FBgn0266690	FBtr0345126	-8235	.
2L	6477355	6483357	6002	+	-	Distal Intergenic	1618172	1618585	414	+	FBgn0058068	FBtr0302912	-11210	.
3R	8648771	8654767	5996	+	-	Distal Intergenic	26165235	26178793	13559	+	FBgn0085612	FBtr0347357	-43380	.
X	2540639	2546634	5995	+	-	Distal Intergenic	22550240	22556295	6056	+	FBgn0040010	FBtr0332632	8668	CG17493
3R	24051537	24057514	5977	+	-	Intron (FBtr0445191/FBgn0267430, intron 8 of 20)	2554162	3263582	709421	-	FBgn0267430	FBtr0445191	119235	Pzl
3R	11240687	11246642	5955	+	-	Distal Intergenic	23339326	23345936	6611	+	FBgn0052230	FBtr0331408	87822	ND-MLRQ
3R	8661029	8666976	5947	+	-	Distal Intergenic	23291700	23291729	30	+	FBgn0267524	FBtr0346898	58038	.
2R	18178273	18184205	5932	+	-	Intron (FBtr0392909/FBgn0267431, intron 16 of 21)	2156916	2157206	291	-	FBgn0058182	FBtr0302347	71703	.
3R	21214882	21220808	5926	+	-	Intron (FBtr0114030/FBgn0262123, intron 3 of 6)	1368921	1371468	2548	-	FBgn0264835	FBtr0334737	-17781	.
3R	23754777	23760702	5925	+	-	Intron (FBtr0114030/FBgn0262123, intron 3 of 6)	1368921	1371468	2548	-	FBgn0264835	FBtr0334737	-10730	.
2L	20749252	20755173	5921	+	-	Distal Intergenic	24927130	24927710	581	+	FBgn0085736	FBtr0302233	-23910	CG40472
2L	2766108	2772015	5907	+	-	Distal Intergenic	3461351	3587054	125704	-	FBgn0010247	FBtr0113885	-11908	Parp
3R	24119204	24125107	5903	+	-	Distal Intergenic	25752859	25762779	9921	-	FBgn0040001	FBtr0305959	-20472	FASN3
3L	19803447	19809348	5901	+	-	Distal Intergenic	3468952	3470223	1272	-	FBgn0266762	FBtr0345338	9312	.
3R	24146222	24152109	5887	+	-	Intron (FBtr0113885/FBgn0010247, intron 3 of 5)	3461351	3587054	125704	-	FBgn0010247	FBtr0113885	10810	Parp
X	17856743	17862625	5882	+	-	Distal Intergenic	23320508	23324192	3685	-	FBgn0260435	FBtr0302459	-15904	.
3R	9555679	9561554	5875	+	-	Distal Intergenic	400703	400765	63	-	FBgn0283557	FBtr0445477	-5546	.
X	1477585	1483436	5851	+	-	Distal Intergenic	26215815	26226006	10192	+	FBgn0058160	FBtr0301802	-18392	CG40160
2R	21008256	21014087	5831	+	-	Distal Intergenic	28011343	28012599	1257	-	FBgn0039959	FBtr0334934	-74234	CG17514
2R	10809406	10815222	5816	+	-	Distal Intergenic	3697234	3697640	407	-	FBgn0267816	FBtr0347386	25799	.
2R	13952467	13958276	5809	+	-	Distal Intergenic	2494742	2565385	70644	-	FBgn0058263	FBtr0334936	-100887	MFS17
X	12658971	12664747	5776	+	-	Distal Intergenic	22354355	22368776	14422	+	FBgn0039972	FBtr0306236	36323	CG17018
X	21345237	21351012	5775	+	-	Downstream (<1kb)	5468319	5495861	27543	-	FBgn0050440	FBtr0086076	27886	CG30440
2R	12755168	12760942	5774	+	-	Distal Intergenic	26298455	26305572	7118	-	FBgn0085599	FBtr0343638	40979	CG41284
2R	15538068	15543841	5773	+	-	Distal Intergenic	3943429	3949757	6329	+	FBgn0266632	FBtr0344922	-65357	.
3R	9755966	9761735	5769	+	-	Distal Intergenic	1618172	1618585	414	+	FBgn0058068	FBtr0302912	-8991	.
3R	24106753	24112522	5769	+	-	Distal Intergenic	2494742	2565385	70644	-	FBgn0058263	FBtr0334936	-79810	MFS17
2L	8122296	8128064	5768	+	-	Intron (FBtr0346768/FBgn0267429, intron 7 of 7)	25201942	25203341	1400	+	FBgn0058354	FBtr0302346	65866	.
3R	25472032	25477781	5749	+	-	Distal Intergenic	3322810	3354486	31677	+	FBgn0086917	FBtr0300207	71548	spok
2L	1076370	1082118	5748	+	-	Distal Intergenic	3750363	3752353	1991	+	FBgn0069923	FBtr0301812	30069	CG41128
3R	27922640	27928375	5735	+	-	Distal Intergenic	2374631	2375134	504	+	FBgn0058100	FBtr0302913	-5840	.
3R	12716520	12722238	5718	+	-	Distal Intergenic	23291700	23291729	30	+	FBgn0267524	FBtr0346898	62337	.
2R	21528614	21534328	5714	+	-	Intron (FBtr0113817/FBgn0058178, intron 10 of 10)	25752859	25762779	9921	-	FBgn0040001	FBtr0305959	-36625	FASN3
X	20166073	20171756	5683	+	-	Intron (FBtr0343637/FBgn0260997, intron 1 of 3)	26354140	26371356	17217	-	FBgn0260997	FBtr0343637	11045	CG42598
2L	1984668	1990350	5682	+	-	Intron (FBtr0111143/FBgn0011288, intron 2 of 7)	24074180	24299205	225026	+	FBgn0011288	FBtr0304625	34987	Snap25
2R	24568039	24573715	5676	+	-	Distal Intergenic	926097	951252	25156	-	FBgn0069969	FBtr0344187	-57551	CG40498
X	12592984	12598648	5664	+	-	Intron (FBtr0113817/FBgn0058178, intron 4 of 10)	25798441	26013721	215281	-	FBgn0058178	FBtr0113817	45640	CG40178
2L	564062	569725	5663	+	-	Distal Intergenic	5147166	5154756	7591	+	FBgn0033010	FBtr0086080	25221	Atf6
2L	5008004	5013660	5656	+	-	Intron (FBtr0334939/FBgn0260995, intron 2 of 6)	3066499	3191011	124513	+	FBgn0260995	FBtr0334939	8675	dpr21
2R	18405998	18411653	5655	+	-	Intron (FBtr0301779/FBgn0058263, intron 4 of 4)	2552170	2552282	113	-	FBgn0262204	FBtr0304240	55404	.
X	15759524	15765171	5647	+	-	Distal Intergenic	4014111	4049342	35232	+	FBgn0046706	FBtr0113784	43736	Haspin
3R	10043203	10048829	5626	+	-	Distal Intergenic	23291700	23291729	30	+	FBgn0267524	FBtr0346898	146158	.
2R	24063032	24068650	5618	+	-	Promoter (2-3kb)	953256	954313	1058	-	FBgn0085523	FBtr0302336	-2410	.
2L	13218666	13224268	5602	+	-	Intron (FBtr0331165/FBgn0250907, intron 5 of 8)	22999574	23025419	25846	-	FBgn0250907	FBtr0331165	18660	Cht10
2R	23863249	23868851	5602	+	-	Distal Intergenic	23318646	23338100	19455	-	FBgn0010215	FBtr0070038	25021	alpha-Cat
2R	10819276	10824878	5602	+	-	Distal Intergenic	2494742	2565385	70644	-	FBgn0058263	FBtr0334936	-123659	MFS17
3R	11619290	11624891	5601	+	-	Distal Intergenic	23415916	23416153	238	+	FBgn0085664	FBtr0304148	44194	.
2L	9887972	9893567	5595	+	-	Intron (FBtr0113817/FBgn0058178, intron 10 of 10)	25843821	25844502	682	+	FBgn0266692	FBtr0345062	-34162	.
3L	2770303	2775898	5595	+	-	Distal Intergenic	1207416	1209312	1897	+	FBgn0261505	FBtr0334741	-46461	.
3L	23459165	23464733	5568	+	-	Intron (FBtr0347357/FBgn0085612, intron 2 of 2)	26165235	26178793	13559	+	FBgn0085612	FBtr0347357	6246	.
2L	5524131	5529687	5556	+	-	Distal Intergenic	2770380	2846661	76282	-	FBgn0085638	FBtr0334937	106429	CG41378
3L	12403969	12409506	5537	+	-	Distal Intergenic	23239253	23240411	1159	+	FBgn0267986	FBtr0347583	-14288	.
3R	24034584	24040115	5531	+	-	Promoter (<=1kb)	23206669	23284204	77536	+	FBgn0266347	FBtr0332872	-825	nAChRalpha4
2R	14236185	14241715	5530	+	-	Promoter (2-3kb)	5503437	5507866	4430	-	FBgn0033027	FBtr0302019	-2738	TpnC4
3L	7238480	7244009	5529	+	-	Distal Intergenic	1343403	1345119	1717	-	FBgn0267398	FBtr0344755	24166	Yeti
2R	11668978	11674501	5523	+	-	Distal Intergenic	23784231	23787405	3175	+	FBgn0264699	FBtr0333915	3913	CG43968
3R	26862447	26867965	5518	+	-	Distal Intergenic	12997123	13007802	10680	+	FBgn0265623	FBtr0087793	18480	Su(z)2
2L	2871085	2876579	5494	+	-	Distal Intergenic	22354355	22368776	14422	+	FBgn0039972	FBtr0306236	39330	CG17018
3R	31251015	31256501	5486	+	-	Distal Intergenic	4895730	4907685	11956	-	FBgn0264911	FBtr0345943	28660	CG44102
X	21050118	21055603	5485	+	-	Distal Intergenic	25201942	25203341	1400	+	FBgn0058354	FBtr0302346	-39323	.
3R	7245647	7251131	5484	+	-	Intron (FBtr0299881/FBgn0250816, intron 7 of 7)	23690626	23691668	1043	-	FBgn0266684	FBtr0345051	41044	.
X	13383730	13389210	5480	+	-	Intron (FBtr0111152/FBgn0058470, intron 2 of 12)	23909119	23910123	1005	+	FBgn0264570	FBtr0333470	32157	.
3L	2370058	2375525	5467	+	-	Intron (FBtr0086076/FBgn0050440, intron 6 of 7)	5468319	5495861	27543	-	FBgn0050440	FBtr0086076	16597	CG30440
2L	6646395	6651850	5455	+	-	Intron (FBtr0114030/FBgn0262123, intron 3 of 6)	1368921	1371468	2548	-	FBgn0264835	FBtr0334737	-23119	.
2R	7462049	7467503	5454	+	-	Distal Intergenic	24028515	24035859	7345	+	FBgn0058045	FBtr0331586	13954	CG40045
2R	7803515	7808962	5447	+	-	Distal Intergenic	5147166	5154756	7591	+	FBgn0033010	FBtr0086080	19094	Atf6
2R	11302171	11307604	5433	+	-	Intron (FBtr0302582/FBgn0087011, intron 3 of 6)	1806864	1807342	479	-	FBgn0085784	FBtr0114236	63507	.
X	16882794	16888211	5417	+	-	Intron (FBtr0334933/FBgn0020908, intron 4 of 6)	2932827	2967344	34518	-	FBgn0020908	FBtr0113713	16771	Scp1
2R	9957459	9962865	5406	+	-	Distal Intergenic	24553110	24554200	1091	+	FBgn0085810	FBtr0114264	4765	.
3R	9586778	9592182	5404	+	-	Intron (FBtr0100600/FBgn0039938, intron 3 of 4)	800436	807347	6912	-	FBgn0039938	FBtr0334489	-5799	Sox102F
X	15447269	15452668	5399	+	-	Intron (FBtr0347468/FBgn0267704, intron 2 of 2)	21631891	21790731	158841	+	FBgn0267704	FBtr0347227	30673	.
2R	12323212	12328603	5391	+	-	Distal Intergenic	27856366	27858271	1906	-	FBgn0020660	FBtr0113681	-53300	eIF4B
2R	7929139	7934529	5390	+	-	Distal Intergenic	23168825	23168899	75	+	FBgn0262293	FBtr0304429	-31737	.
2L	9782183	9787570	5387	+	-	Distal Intergenic	2932827	2967344	34518	-	FBgn0020908	FBtr0113713	39921	Scp1
3L	2260588	2265973	5385	+	-	Distal Intergenic	25201942	25203341	1400	+	FBgn0058354	FBtr0302346	-25849	.
3R	11817177	11822554	5377	+	-	Distal Intergenic	23715023	23716689	1667	+	FBgn0039977	FBtr0299868	-5826	CG17454
3L	9433006	9438377	5371	+	-	Distal Intergenic	24927130	24927710	581	+	FBgn0085736	FBtr0302233	6558	CG40472
3L	18869197	18874561	5364	+	-	Promoter (2-3kb)	375640	393410	17771	-	FBgn0262636	FBtr0089128	2073	dati
X	7009470	7014829	5359	+	-	Intron (FBtr0346768/FBgn0267429, intron 2 of 7)	25236940	25670980	434041	-	FBgn0267429	FBtr0346768	53240	CG45782
2L	6034849	6040201	5352	+	-	Promoter (<=1kb)	23022898	23034356	11459	+	FBgn0265767	FBtr0347557	0	zyd
3R	17680309	17685655	5346	+	-	Intron (FBtr0113817/FBgn0058178, intron 6 of 10)	25798441	26013721	215281	-	FBgn0058178	FBtr0113817	81048	CG40178
2L	10309271	10314604	5333	+	-	Intron (FBtr0345363/FBgn0260798, intron 7 of 14)	4322295	4471060	148766	-	FBgn0260798	FBtr0345363	68616	Gprk1
3R	9339485	9344809	5324	+	-	Intron (FBtr0445191/FBgn0267430, intron 12 of 20)	2554162	3263582	709421	-	FBgn0267430	FBtr0445191	252107	Pzl
2R	23962396	23967718	5322	+	-	Distal Intergenic	2494742	2565385	70644	-	FBgn0058263	FBtr0334936	-114884	MFS17
3R	29220017	29225336	5319	+	-	Distal Intergenic	3846729	3868401	21673	+	FBgn0039955	FBtr0113989	31825	CG41099
2L	8209044	8214357	5313	+	-	Distal Intergenic	3322810	3354486	31677	+	FBgn0086917	FBtr0300207	61798	spok
X	5899101	5904396	5295	+	-	Intron (FBtr0303293/FBgn0053554, intron 4 of 20)	5177965	5251022	73058	-	FBgn0053554	FBtr0303293	14770	Nipped-A
3R	3766122	3771412	5290	+	-	Intron (FBtr0113817/FBgn0058178, intron 6 of 10)	25843821	25844502	682	+	FBgn0266692	FBtr0345063	83927	.
3R	15993903	15999180	5277	+	-	Distal Intergenic	2770380	2846661	76282	-	FBgn0085638	FBtr0334937	97036	CG41378
2L	6655056	6660320	5264	+	-	Distal Intergenic	3750363	3752353	1991	+	FBgn0069923	FBtr0301812	32288	CG41128
X	16783844	16789104	5260	+	-	Distal Intergenic	567076	2532932	1965857	+	FBgn0267431	FBtr0392909	-41169	Myo81F
2L	2362161	2367418	5257	+	-	Distal Intergenic	23784231	23787405	3175	+	FBgn0264699	FBtr0333915	34576	CG43968
3R	25678213	25683468	5255	+	-	Intron (FBtr0114030/FBgn0262123, intron 3 of 6)	1368921	1371468	2548	-	FBgn0264835	FBtr0334737	-24341	.
3R	31614597	31619841	5244	+	-	Intron (FBtr0113473/FBgn0259697, intron 3 of 5)	24324866	24401655	76790	+	FBgn0259697	FBtr0113473	48415	nvd
3L	20768540	20773782	5242	+	-	Distal Intergenic	23784231	23787405	3175	+	FBgn0264699	FBtr0333915	19504	CG43968
3R	7072435	7077673	5238	+	-	Distal Intergenic	2494742	2565385	70644	-	FBgn0058263	FBtr0334936	-62204	MFS17
2R	7440606	7445838	5232	+	-	Distal Intergenic	27170036	27170567	532	+	FBgn0262789	FBtr0305903	31155	.
3L	3222503	3227728	5225	+	-	Intron (FBtr0111143/FBgn0011288, intron 2 of 7)	24074180	24299205	225026	+	FBgn0011288	FBtr0304625	45744	Snap25
2R	14163051	14168244	5193	+	-	Distal Intergenic	4595288	4609492	14205	+	FBgn0260799	FBtr0111114	-4433	p120ctn
2R	18612986	18618173	5187	+	-	Distal Intergenic	27856366	27858271	1906	-	FBgn0020660	FBtr0113681	-68811	eIF4B
X	6528260	6533446	5186	+	-	Distal Intergenic	4130974	4133484	2511	+	FBgn0262115	FBtr0111300	27556	CG17683
X	16293632	16298815	5183	+	-	Distal Intergenic	3066499	3191011	124513	+	FBgn0260995	FBtr0334939	-30831	dpr21
2L	6919166	6924330	5164	+	-	Intron (FBtr0345363/FBgn0260798, intron 6 of 14)	4322295	4471060	148766	-	FBgn0260798	FBtr0345363	54325	Gprk1
X	15732039	15737202	5163	+	-	Distal Intergenic	4782890	4785362	2473	+	FBgn0267733	FBtr0347293	-9707	.
2R	17786046	17791208	5162	+	-	Intron (FBtr0301779/FBgn0058263, intron 2 of 4)	2552170	2552282	113	-	FBgn0262204	FBtr0304240	16607	.
3L	8113977	8119136	5159	+	-	Distal Intergenic	1265038	1266349	1312	+	FBgn0058191	FBtr0334735	13988	CG40191
X	8588736	8593893	5157	+	-	3' UTR	27364828	27365990	1163	-	FBgn0267983	FBtr0347580	15084	.
X	19740509	19745659	5150	+	-	Distal Intergenic	1207416	1209312	1897	+	FBgn0261505	FBtr0334741	-61803	.
3L	3246889	3252038	5149	+	-	Distal Intergenic	23239253	23240411	1159	+	FBgn0267986	FBtr0347583	-22083	.
2R	7810078	7815224	5146	+	-	Distal Intergenic	22924795	22940527	15733	+	FBgn0002566	FBtr0111123	-17806	lt
X	19477605	19482750	5145	+	-	Intron (FBtr0334937/FBgn0085638, intron 3 of 3)	2770380	2846661	76282	-	FBgn0085638	FBtr0334937	73354	CG41378
3L	24000701	24005839	5138	+	-	Distal Intergenic	4187490	4188127	638	-	FBgn0262116	FBtr0111266	-16763	RNASEK
3R	15208647	15213783	5136	+	-	Distal Intergenic	3846729	3867684	20956	+	FBgn0039955	FBtr0113990	-29742	CG41099
X	8129676	8134811	5135	+	-	Intron (FBtr0111152/FBgn0058470, intron 5 of 12)	23909119	23910123	1005	+	FBgn0264570	FBtr0333470	6149	.
3L	7357425	7362558	5133	+	-	Exon (FBtr0300806/FBgn0039941, exon 3 of 7)	23071683	23081144	9462	+	FBgn0039941	FBtr0340048	3071	CG17167
X	4114139	4119268	5129	+	-	Intron (FBtr0111143/FBgn0011288, intron 5 of 7)	24290290	24290864	575	-	FBgn0266652	FBtr0344954	38387	.
3R	10388163	10393290	5127	+	-	Promoter (2-3kb)	3697234	3697640	407	-	FBgn0267816	FBtr0347386	2955	.
2R	21621932	21627058	5126	+	-	Distal Intergenic	22354355	22368776	14422	+	FBgn0039972	FBtr0306236	59360	CG17018
X	9682114	9687236	5122	+	-	Distal Intergenic	27170036	27170567	532	+	FBgn0262789	FBtr0305903	-10248	.
2L	139762	144875	5113	+	-	Distal Intergenic	2494742	2565385	70644	-	FBgn0058263	FBtr0334936	-11740	MFS17
2R	13858876	13863986	5110	+	-	3' UTR	22998372	23040300	41929	+	FBgn0262509	FBtr0333221	40560	nrm
2R	7954941	7960044	5103	+	-	Distal Intergenic	26165235	26178793	13559	+	FBgn0085612	FBtr0347357	-44497	.
3L	3372504	3377607	5103	+	-	Downstream (<1kb)	25201942	25203341	1400	+	FBgn0058354	FBtr0302346	34264	.
2L	818250	823344	5094	+	-	Distal Intergenic	926097	951252	25156	-	FBgn0069969	FBtr0344187	-11403	CG40498
3R	24874935	24880025	5090	+	-	Distal Intergenic	23291700	23291729	30	+	FBgn0267524	FBtr0346898	100320	.
2L	19129523	19134612	5089	+	-	Distal Intergenic	24724162	24758036	33875	+	FBgn0028993	FBtr0339923	73351	scro
3R	8029381	8034470	5089	+	-	Distal Intergenic	1590484	1596457	5974	+	FBgn0039993	FBtr0113761	-22300	CG17691
3R	15359281	15364356	5075	+	-	Distal Intergenic	27364828	27365990	1163	-	FBgn0267983	FBtr0347580	-233757	.
2L	22623620	22628694	5074	+	-	Intron (FBtr0111230/FBgn0058006, intron 4 of 9)	22751304	22751795	492	-	FBgn0264548	FBtr0333244	45160	.
X	15082710	15087781	5071	+	-	Intron (FBtr0111118/FBgn0026401, intron 11 of 22)	4691672	4729017	37346	-	FBgn0026401	FBtr0111118	19808	Nipped-B
3R	9550457	9555523	5066	+	-	Distal Intergenic	23690626	23691668	1043	-	FBgn0266684	FBtr0345051	-8158	.
2R	9581714	9586774	5060	+	-	Distal Intergenic	24976254	24977118	865	+	FBgn0058002	FBtr0113773	12381	ND-AGGG
3R	9002973	9008024	5051	+	-	Distal Intergenic	23311700	23312464	765	+	FBgn0063368	FBtr0332975	-9923	Gpb5
2L	8195364	8200411	5047	+	-	Distal Intergenic	1070657	1071319	663	-	FBgn0085582	FBtr0344616	49722	.
2R	20261400	20266445	5045	+	-	Promoter (2-3kb)	24553110	24554200	1091	+	FBgn0085810	FBtr0114264	2522	.
3L	1642537	1647577	5040	+	-	Distal Intergenic	27170036	27170567	532	+	FBgn0262789	FBtr0305903	16394	.
X	10471814	10476852	5038	+	-	Distal Intergenic	2374631	2375134	504	+	FBgn0058100	FBtr0302913	-28776	.
3R	15354061	15359092	5031	+	-	Intron (FBtr0113817/FBgn0058178, intron 5 of 10)	25798441	26013721	215281	-	FBgn0058178	FBtr0113817	58343	CG40178
3L	25793396	25798413	5017	+	-	Intron (FBtr0345363/FBgn0260798, intron 10 of 14)	4322295	4471060	148766	-	FBgn0260798	FBtr0345363	108287	Gprk1
2R	23940261	23945268	5007	+	-	Distal Intergenic	3846729	3868401	21673	+	FBgn0039955	FBtr0113989	34110	CG41099
3L	20396951	20401952	5001	+	-	Distal Intergenic	3066499	3191011	124513	+	FBgn0260995	FBtr0334939	-29960	dpr21
3L	21276634	21281623	4989	+	-	Distal Intergenic	26298455	26305572	7118	-	FBgn0085599	FBtr0343638	10371	CG41284
X	11801709	11806679	4970	+	-	Downstream (1-2kb)	2932827	2967344	34518	-	FBgn0020908	FBtr0113713	36505	Scp1
3R	14889061	14894030	4969	+	-	Distal Intergenic	25120749	25126171	5423	+	FBgn0260008	FBtr0343636	33172	UQCR-11
2L	9936141	9941109	4968	+	-	Distal Intergenic	24927130	24927710	581	+	FBgn0085736	FBtr0302233	-22988	CG40472
3L	20471724	20476681	4957	+	-	Distal Intergenic	24534090	24535468	1379	+	FBgn0040045	FBtr0307117	-36441	.
3L	11061454	11066411	4957	+	-	Distal Intergenic	24976254	24977118	865	+	FBgn0058002	FBtr0113773	56961	ND-AGGG
3R	10329895	10334845	4950	+	-	Distal Intergenic	24927130	24927710	581	+	FBgn0085736	FBtr0302233	-31957	CG40472
2R	9426391	9431334	4943	+	-	Intron (FBtr0111143/FBgn0011288, intron 3 of 7)	24074180	24299205	225026	+	FBgn0011288	FBtr0304625	81560	Snap25
X	13614094	13619035	4941	+	-	Distal Intergenic	1618172	1618585	414	+	FBgn0058068	FBtr0302912	-4659	.
3L	8995322	9000262	4940	+	-	Promoter (2-3kb)	22189526	22198189	8664	-	FBgn0259683	FBtr0334170	2207	Ir40a
3R	5610141	5615077	4936	+	-	Distal Intergenic	3846729	3868401	21673	+	FBgn0039955	FBtr0113989	64988	CG41099
3L	22868821	22873749	4928	+	-	Distal Intergenic	27856366	27858271	1906	-	FBgn0020660	FBtr0113681	-66590	eIF4B
2R	20254471	20259398	4927	+	-	Distal Intergenic	27364828	27365990	1163	-	FBgn0267983	FBtr0347580	-236858	.
2L	10967017	10971940	4923	+	-	Distal Intergenic	24724162	24758036	33875	+	FBgn0028993	FBtr0339923	80875	scro
3L	11119361	11124265	4904	+	-	Distal Intergenic	3697234	3697640	407	-	FBgn0267816	FBtr0347386	25005	.
X	13719197	13724095	4898	+	-	Distal Intergenic	27849226	27850751	1526	+	FBgn0260469	FBtr0301970	-105806	.
2L	20919602	20924500	4898	+	-	Intron (FBtr0334170/FBgn0259683, intron 2 of 3)	22189526	22198189	8664	-	FBgn0259683	FBtr0334170	7153	Ir40a
X	15345043	15349925	4882	+	-	Distal Intergenic	25107594	25115180	7587	+	FBgn0040022	FBtr0302245	-30027	Set1
3R	12456469	12461344	4875	+	-	Intron (FBtr0299881/FBgn0250816, intron 6 of 7)	23690626	23691668	1043	-	FBgn0266684	FBtr0345051	45635	.
2R	23610156	23615031	4875	+	-	Distal Intergenic	2770380	2846661	76282	-	FBgn0085638	FBtr0334937	138925	CG41378
3R	7084404	7089275	4871	+	-	Distal Intergenic	22981816	22992343	10528	+	FBgn0000384	FBtr0111126	-14601	cta
2L	10423248	10428112	4864	+	-	Distal Intergenic	3846729	3868401	21673	+	FBgn0039955	FBtr0113989	55980	CG41099
2L	9915087	9919947	4860	+	-	Distal Intergenic	24927130	24927710	581	+	FBgn0085736	FBtr0302233	-52700	CG40472
2L	248071	252920	4849	+	-	Distal Intergenic	1343403	1345119	1717	-	FBgn0267398	FBtr0344755	17634	Yeti
2R	6671532	6676378	4846	+	-	Distal Intergenic	2932595	2968052	35458	-	FBgn0020908	FBtr0334933	-48528	Scp1
3R	27278399	27283242	4843	+	-	Distal Intergenic	24724162	24758036	33875	+	FBgn0028993	FBtr0339923	97458	scro
2L	1609440	1614280	4840	+	-	Distal Intergenic	24927130	24927710	581	+	FBgn0085736	FBtr0302233	-5012	CG40472
X	19635707	19640537	4830	+	-	Distal Intergenic	27364828	27365990	1163	-	FBgn0267983	FBtr0347580	-222123	.
2R	18148635	18153461	4826	+	-	Distal Intergenic	26298455	26305572	7118	-	FBgn0085599	FBtr0343638	16800	CG41284
X	15841873	15846699	4826	+	-	Distal Intergenic	1994530	2262115	267586	-	FBgn0263780	FBtr0334734	-53582	CG17684
3R	19901755	19906580	4825	+	-	Intron (FBtr0111143/FBgn0011288, intron 7 of 7)	24290290	24290864	575	-	FBgn0266652	FBtr0344954	25872	.
3R	30038004	30042821	4817	+	-	Intron (FBtr0111143/FBgn0011288, intron 2 of 7)	24074180	24299205	225026	+	FBgn0011288	FBtr0304625	6306	Snap25
3L	12522031	12526847	4816	+	-	Distal Intergenic	1994530	2262115	267586	-	FBgn0263780	FBtr0334734	-44197	CG17684
2R	21666680	21671496	4816	+	-	Distal Intergenic	25798441	26014112	215672	-	FBgn0058178	FBtr0113818	-8918	CG40178
3L	17512110	17516898	4788	+	-	Distal Intergenic	25107594	25115180	7587	+	FBgn0040022	FBtr0302245	-11995	Set1
2L	7796775	7801555	4780	+	-	Distal Intergenic	3846729	3868401	21673	+	FBgn0039955	FBtr0113989	38884	CG41099
3R	16439933	16444713	4780	+	-	Distal Intergenic	4130974	4132830	1857	+	FBgn0262115	FBtr0111298	-37353	CG17683
2R	23807285	23812063	4778	+	-	Distal Intergenic	3468952	3470223	1272	-	FBgn0266762	FBtr0345338	-21131	.
3R	15265467	15270244	4777	+	-	Distal Intergenic	1265038	1266349	1312	+	FBgn0058191	FBtr0334735	17542	CG40191
3R	25488537	25493309	4772	+	-	Intron (FBtr0113817/FBgn0058178, intron 9 of 10)	25843821	25844502	682	+	FBgn0266692	FBtr0345063	28204	.
X	1028550	1033311	4761	+	-	Distal Intergenic	26165235	26178793	13559	+	FBgn0085612	FBtr0347357	-35439	.
2L	3021539	3026299	4760	+	-	Intron (FBtr0306235/FBgn0039972, intron 4 of 10)	22354355	22368776	14422	+	FBgn0039972	FBtr0306236	-5231	CG17018
2R	16194435	16199192	4757	+	-	Intron (FBtr0302582/FBgn0087011, intron 1 of 6)	1649616	1778937	129322	+	FBgn0087011	FBtr0114112	10172	CG41520
X	12907005	12911761	4756	+	-	Distal Intergenic	26354140	26371356	17217	-	FBgn0260997	FBtr0343637	-140284	CG42598
X	1887633	1892383	4750	+	-	Distal Intergenic	22999574	23025915	26342	-	FBgn0250907	FBtr0111127	-6025	Cht10
3R	5588791	5593528	4737	+	-	Distal Intergenic	24553110	24554200	1091	+	FBgn0085810	FBtr0114264	11548	.
2L	1979587	1984323	4736	+	-	Distal Intergenic	4130974	4132830	1857	+	FBgn0262115	FBtr0111298	-52466	CG17683
3L	1305557	1310291	4734	+	-	Intron (FBtr0113817/FBgn0058178, intron 10 of 10)	25843821	25844502	682	+	FBgn0266692	FBtr0345062	-13853	.
3R	27272238	27276972	4734	+	-	Distal Intergenic	25107594	25115180	7587	+	FBgn0040022	FBtr0302245	-55820	Set1
2R	1150677	1155410	4733	+	-	Downstream (1-2kb)	4782890	4785362	2473	+	FBgn0267733	FBtr0347293	-3917	.
2R	17589174	17593896	4722	+	-	Downstream (2-3kb)	3943429	3949757	6329	+	FBgn0266632	FBtr0344922	-45698	.
2R	1479803	1484520	4717	+	-	Intron (FBtr0113817/FBgn0058178, intron 5 of 10)	25798441	26013721	215281	-	FBgn0058178	FBtr0113817	79142	CG40178
3R	29110839	29115555	4716	+	-	Distal Intergenic	22535458	22535593	136	-	FBgn0082980	FBtr0309749	24332	.
X	5664538	5669245	4707	+	-	Intron (FBtr0347357/FBgn0085612, intron 2 of 2)	26165235	26178793	13559	+	FBgn0085612	FBtr0347357	3451	.
3R	22032353	22037057	4704	+	-	Distal Intergenic	4595288	4609492	14205	+	FBgn0260799	FBtr0111114	-11976	p120ctn
X	2145086	2149787	4701	+	-	Distal Intergenic	4235779	4242934	7156	-	FBgn0262117	FBtr0111268	-41263	IntS3
2R	24938148	24942840	4692	+	-	Promoter (<=1kb)	23881735	23883142	1408	-	FBgn0264569	FBtr0333471	-376	.
2R	22923084	22927774	4690	+	-	Distal Intergenic	1207416	1209312	1897	+	FBgn0261505	FBtr0334741	-15439	.
X	16634700	16639386	4686	+	-	Distal Intergenic	23320508	23324192	3685	-	FBgn0260435	FBtr0302459	-10362	.
2R	10893277	10897963	4686	+	-	Intron (FBtr0111230/FBgn0058006, intron 7 of 9)	22579750	22585843	6094	+	FBgn0040011	FBtr0302387	66297	Slmap
2R	6628580	6633264	4684	+	-	Intron (FBtr0332872/FBgn0266347, intron 4 of 10)	23249029	23284211	35183	+	FBgn0266347	FBtr0308331	-17378	nAChRalpha4
X	618339	623023	4684	+	-	Distal Intergenic	3623143	3627690	4548	+	FBgn0086378	FBtr0301810	-13991	Alg-2
2L	3462694	3467377	4683	+	-	Distal Intergenic	25107594	25115180	7587	+	FBgn0040022	FBtr0302245	-60868	Set1
3R	27677426	27682106	4680	+	-	Intron (FBtr0392909/FBgn0267431, intron 16 of 21)	2156916	2157206	291	-	FBgn0058182	FBtr0302347	74487	.
3R	22020911	22025587	4676	+	-	Distal Intergenic	27856366	27858271	1906	-	FBgn0020660	FBtr0113681	-61855	eIF4B
3R	24128836	24133511	4675	+	-	Distal Intergenic	24553110	24554200	1091	+	FBgn0085810	FBtr0114264	14500	.
3L	5777700	5782369	4669	+	-	Distal Intergenic	778516	788978	10463	-	FBgn0039923	FBtr0089253	-5803	MED26
3L	24515338	24520003	4665	+	-	Distal Intergenic	25201942	25203341	1400	+	FBgn0058354	FBtr0302346	-35528	.
3R	21221017	21225680	4663	+	-	Distal Intergenic	24534090	24535468	1379	+	FBgn0040045	FBtr0307117	-49489	.
2R	25224375	25229028	4653	+	-	Distal Intergenic	1070657	1071319	663	-	FBgn0085582	FBtr0344616	28819	.
3L	3217514	3222163	4649	+	-	Distal Intergenic	25107594	25115180	7587	+	FBgn0040022	FBtr0302245	-51557	Set1
3L	8599623	8604272	4649	+	-	Distal Intergenic	27364828	27365990	1163	-	FBgn0267983	FBtr0347580	-59911	.
2L	12718916	12723562	4646	+	-	Distal Intergenic	27364828	27365990	1163	-	FBgn0267983	FBtr0347580	-76511	.
X	19518981	19523627	4646	+	-	Intron (FBtr0111152/FBgn0058470, intron 2 of 12)	23839860	23986410	146551	-	FBgn0058470	FBtr0111152	13480	CG40470
3L	16842287	16846932	4645	+	-	Intron (FBtr0114030/FBgn0262123, intron 3 of 6)	1368921	1371468	2548	-	FBgn0264835	FBtr0334737	-59784	.
3R	4378757	4383401	4644	+	-	Distal Intergenic	26165235	26178793	13559	+	FBgn0085612	FBtr0347357	-10303	.
3L	14786676	14791319	4643	+	-	Distal Intergenic	3697234	3697640	407	-	FBgn0267816	FBtr0347386	27111	.
3R	15330599	15335241	4642	+	-	Intron (FBtr0113784/FBgn0046706, intron 2 of 4)	4014111	4049342	35232	+	FBgn0046706	FBtr0113784	5101	Haspin
3R	29061228	29065867	4639	+	-	Intron (FBtr0113715/FBgn0024804, intron 7 of 9)	27364828	27365990	1163	-	FBgn0267983	FBtr0347580	12633	.
2R	14266475	14271108	4633	+	-	Intron (FBtr0111152/FBgn0058470, intron 2 of 12)	23909119	23910123	1005	+	FBgn0264570	FBtr0333470	30590	.
2R	6633775	6638407	4632	+	-	Intron (FBtr0301779/FBgn0058263, intron 4 of 4)	2552170	2552282	113	-	FBgn0262204	FBtr0304240	37039	.
2R	17427782	17432414	4632	+	-	Intron (FBtr0334937/FBgn0085638, intron 3 of 3)	2770380	2846661	76282	-	FBgn0085638	FBtr0334937	51586	CG41378
3L	1862962	1867588	4626	+	-	Distal Intergenic	27849226	27850751	1526	+	FBgn0260469	FBtr0301970	-120447	.
3R	15318549	15323173	4624	+	-	Distal Intergenic	4130974	4133484	2511	+	FBgn0262115	FBtr0111300	9355	CG17683
2L	10199789	10204403	4614	+	-	Promoter (2-3kb)	1368921	1371468	2548	-	FBgn0264835	FBtr0334737	-2797	.
X	17599375	17603984	4609	+	-	Distal Intergenic	6501032	6501772	741	-	FBgn0267744	FBtr0347304	43016	.
3R	31591755	31596360	4605	+	-	Intron (FBtr0345363/FBgn0260798, intron 7 of 14)	4322295	4471060	148766	-	FBgn0260798	FBtr0345363	63399	Gprk1
X	9106969	9111574	4605	+	-	Distal Intergenic	1207416	1209312	1897	+	FBgn0261505	FBtr0334741	-7615	.
2L	19049078	19053682	4604	+	-	Distal Intergenic	25107594	25115180	7587	+	FBgn0040022	FBtr0302245	-45668	Set1
X	5761904	5766506	4602	+	-	Distal Intergenic	22949038	22950476	1439	-	FBgn0058005	FBtr0347083	-3933	.
3L	25069189	25073784	4595	+	-	Intron (FBtr0392909/FBgn0267431, intron 18 of 21)	2156916	2157206	291	-	FBgn0058182	FBtr0302347	-235877	.
X	19649262	19653847	4585	+	-	Distal Intergenic	24927130	24927710	581	+	FBgn0085736	FBtr0302233	4512	CG40472
2L	6068994	6073579	4585	+	-	Intron (FBtr0111152/FBgn0058470, intron 2 of 12)	23909119	23910123	1005	+	FBgn0264570	FBtr0333470	28407	.
3R	29037201	29041779	4578	+	-	Distal Intergenic	23161122	23174484	13363	-	FBgn0039958	FBtr0300704	-14558	CG12567
X	10886988	10891564	4576	+	-	Intron (FBtr0113817/FBgn0058178, intron 5 of 10)	25798441	26013721	215281	-	FBgn0058178	FBtr0113817	55215	CG40178
2R	8675931	8680504	4573	+	-	Intron (FBtr0334937/FBgn0085638, intron 3 of 3)	2770380	2846661	76282	-	FBgn0085638	FBtr0334937	71035	CG41378
2R	14767945	14772518	4573	+	-	Downstream (2-3kb)	26354140	26371356	17217	-	FBgn0260997	FBtr0343637	20125	CG42598
3L	18745771	18750338	4567	+	-	Promoter (2-3kb)	23881735	23883142	1408	-	FBgn0264569	FBtr0333471	-2624	.
2R	19422342	19426907	4565	+	-	Distal Intergenic	1264140	1266162	2023	+	FBgn0058191	FBtr0113827	-15592	CG40191
X	1857993	1862547	4554	+	-	Distal Intergenic	702430	704048	1619	+	FBgn0058064	FBtr0301807	-27363	ARY
2L	412425	416974	4549	+	-	Intron (FBtr0111143/FBgn0011288, intron 3 of 7)	24074180	24299205	225026	+	FBgn0011288	FBtr0304625	82998	Snap25
2R	13228257	13232802	4545	+	-	Distal Intergenic	24976254	24977118	865	+	FBgn0058002	FBtr0113773	30754	ND-AGGG
2R	16097224	16101756	4532	+	-	Distal Intergenic	25798441	26014112	215672	-	FBgn0058178	FBtr0113818	-30085	CG40178
2L	18828989	18833521	4532	+	-	Distal Intergenic	23291700	23291729	30	+	FBgn0267524	FBtr0346898	112788	.
2L	10323503	10328033	4530	+	-	Intron (FBtr0343638/FBgn0085599, intron 2 of 2)	26298455	26305572	7118	-	FBgn0085599	FBtr0343638	5098	CG41284
2R	7672033	7676560	4527	+	-	Distal Intergenic	25107594	25115180	7587	+	FBgn0040022	FBtr0302245	-27041	Set1
2L	13174352	13178879	4527	+	-	Distal Intergenic	26165235	26178793	13559	+	FBgn0085612	FBtr0347357	-66754	.
3R	9045604	9050126	4522	+	-	Intron (FBtr0333702/FBgn0053653, intron 21 of 22)	1231883	1271759	39877	+	FBgn0053653	FBtr0307334	36672	Cadps
3R	27736484	27741004	4520	+	-	Intron (FBtr0111152/FBgn0058470, intron 1 of 12)	23839860	23986410	146551	-	FBgn0058470	FBtr0111152	7684	CG40470
2L	16349863	16354382	4519	+	-	Distal Intergenic	3623143	3627690	4548	+	FBgn0086378	FBtr0301810	29434	Alg-2
2L	13371520	13376038	4518	+	-	Intron (FBtr0331780/FBgn0024804, intron 4 of 7)	27279316	27422159	142844	+	FBgn0024804	FBtr0331783	41968	Dbp80
X	11365898	11370411	4513	+	-	Intron (FBtr0089185/FBgn0019650, intron 5 of 8)	989725	1007922	18198	+	FBgn0019650	FBtr0339509	12461	toy
2L	8081582	8086091	4509	+	-	Promoter (1-2kb)	26165235	26178793	13559	+	FBgn0085612	FBtr0347357	1841	.
2R	21057676	21062185	4509	+	-	Distal Intergenic	4235779	4242934	7156	-	FBgn0262117	FBtr0111268	-66785	IntS3
X	17144127	17148635	4508	+	-	Distal Intergenic	27967244	28012599	45356	-	FBgn0039959	FBtr0113748	54405	CG17514
3R	21099887	21104394	4507	+	-	Distal Intergenic	23339326	23345936	6611	+	FBgn0052230	FBtr0331408	25895	ND-MLRQ
3R	15134438	15138940	4502	+	-	Intron (FBtr0334937/FBgn0085638, intron 3 of 3)	2770380	2846661	76282	-	FBgn0085638	FBtr0334937	16404	CG41378
X	11814125	11818618	4493	+	-	Distal Intergenic	23339326	23345936	6611	+	FBgn0052230	FBtr0331408	43400	ND-MLRQ
3L	7326696	7331189	4493	+	-	Distal Intergenic	2374631	2375134	504	+	FBgn0058100	FBtr0302913	-19227	.
2R	10064588	10069078	4490	+	-	Distal Intergenic	3943429	3949757	6329	+	FBgn0266632	FBtr0344922	-147839	.
3L	829034	833522	4488	+	-	Distal Intergenic	25201942	25203341	1400	+	FBgn0058354	FBtr0302346	-5886	.
3R	21363196	21367679	4483	+	-	Intron (FBtr0299881/FBgn0250816, intron 7 of 7)	23690626	23691668	1043	-	FBgn0266684	FBtr0345051	31431	.
3L	3323912	3328391	4479	+	-	Distal Intergenic	1515595	1516830	1236	-	FBgn0267861	FBtr0344972	45550	Maf1
3R	22487082	22491556	4474	+	-	Distal Intergenic	1515668	1527095	11428	-	FBgn0267861	FBtr0301121	-26077	Maf1
3L	9507133	9511603	4470	+	-	Distal Intergenic	25201942	25203341	1400	+	FBgn0058354	FBtr0302346	-21974	.
3L	130790	135256	4466	+	-	Distal Intergenic	2770419	2846708	76290	-	FBgn0085638	FBtr0301792	-23657	CG41378
X	2712083	2716548	4465	+	-	Promoter (<=1kb)	1515595	1516830	1236	-	FBgn0267861	FBtr0344972	-434	Maf1
3L	26023030	26027471	4441	+	-	Intron (FBtr0345363/FBgn0260798, intron 6 of 14)	4322295	4471060	148766	-	FBgn0260798	FBtr0345363	52260	Gprk1
3R	11407810	11412249	4439	+	-	Intron (FBtr0113715/FBgn0024804, intron 7 of 9)	27364828	27365990	1163	-	FBgn0267983	FBtr0347580	-5943	.
3L	19920157	19924592	4435	+	-	Distal Intergenic	25201942	25203341	1400	+	FBgn0058354	FBtr0302346	4663	.
2L	476627	481056	4429	+	-	Distal Intergenic	26165235	26178793	13559	+	FBgn0085612	FBtr0347357	-65505	.
3L	25001586	25006010	4424	+	-	Distal Intergenic	25798441	26014112	215672	-	FBgn0058178	FBtr0113818	-23569	CG40178
2L	813589	818013	4424	+	-	Distal Intergenic	23311700	23312464	765	+	FBgn0063368	FBtr0332975	-24112	Gpb5
3R	23779562	23783983	4421	+	-	Intron (FBtr0336971/FBgn0259683, intron 4 of 6)	22189526	22214376	24851	-	FBgn0259683	FBtr0336971	4196	Ir40a
3L	15578880	15583301	4421	+	-	Distal Intergenic	1265038	1266349	1312	+	FBgn0058191	FBtr0334735	6711	CG40191
3R	5229636	5234055	4419	+	-	Distal Intergenic	24724162	24758036	33875	+	FBgn0028993	FBtr0339923	38098	scro
3L	11208640	11213057	4417	+	-	Distal Intergenic	1070657	1071319	663	-	FBgn0085582	FBtr0344616	50346	.
3L	5560487	5564901	4414	+	-	Intron (FBtr0113817/FBgn0058178, intron 7 of 10)	25843821	25844502	682	+	FBgn0266692	FBtr0345063	39922	.
2L	19490594	19495006	4412	+	-	Intron (FBtr0300103/FBgn0263780, intron 2 of 13)	1866080	2262115	396036	-	FBgn0263780	FBtr0300103	108729	CG17684
X	9148072	9152478	4406	+	-	Distal Intergenic	24534090	24535468	1379	+	FBgn0040045	FBtr0307117	-41611	.
3R	8241308	8245711	4403	+	-	Intron (FBtr0114030/FBgn0262123, intron 3 of 6)	1368921	1371468	2548	-	FBgn0264835	FBtr0334737	-8717	.
2L	18701513	18705911	4398	+	-	Intron (FBtr0333702/FBgn0053653, intron 21 of 22)	1231883	1271759	39877	+	FBgn0053653	FBtr0307334	35115	Cadps
2R	17868276	17872673	4397	+	-	Intron (FBtr0113703/FBgn0003256, intron 7 of 7)	1071975	1125927	53953	+	FBgn0003256	FBtr0345337	45693	rl
2L	2880996	2885389	4393	+	-	Intron (FBtr0113817/FBgn0058178, intron 2 of 10)	25798441	26013721	215281	-	FBgn0058178	FBtr0113817	38509	CG40178
2R	22642051	22646443	4392	+	-	Distal Intergenic	23318646	23338100	19455	-	FBgn0010215	FBtr0070038	36436	alpha-Cat
3R	17085451	17089842	4391	+	-	Distal Intergenic	3066499	3191011	124513	+	FBgn0260995	FBtr0334939	-46169	dpr21
2L	3040065	3044451	4386	+	-	Intron (FBtr0113748/FBgn0039959, intron 2 of 3)	27967244	28012599	45356	-	FBgn0039959	FBtr0113748	21896	CG17514
X	1905711	1910091	4380	+	-	Distal Intergenic	23291700	23291729	30	+	FBgn0267524	FBtr0346898	89930	.
3R	20819912	20824287	4375	+	-	Distal Intergenic	27856366	27858271	1906	-	FBgn0020660	FBtr0113681	-46963	eIF4B
X	15799385	15803758	4373	+	-	Distal Intergenic	22354355	22368776	14422	+	FBgn0039972	FBtr0306236	41029	CG17018
3L	8972815	8977184	4369	+	-	Distal Intergenic	926097	951252	25156	-	FBgn0069969	FBtr0344187	-23105	CG40498
3L	8184281	8188648	4367	+	-	Distal Intergenic	4235779	4242934	7156	-	FBgn0262117	FBtr0111268	-11556	IntS3
2R	1256238	1260604	4366	+	-	Distal Intergenic	27091705	27092199	495	-	FBgn0266687	FBtr0345054	-10282	.
2R	9187806	9192167	4361	+	-	Intron (FBtr0303293/FBgn0053554, intron 11 of 20)	5177965	5251022	73058	-	FBgn0053554	FBtr0303293	49910	Nipped-A
2L	2757928	2762281	4353	+	-	Intron (FBtr0113885/FBgn0010247, intron 3 of 5)	3461351	3587054	125704	-	FBgn0010247	FBtr0113885	58418	Parp
X	11852897	11857249	4352	+	-	Distal Intergenic	1207416	1209312	1897	+	FBgn0261505	FBtr0334741	-52006	.
X	6991075	6995421	4346	+	-	Distal Intergenic	1265038	1266349	1312	+	FBgn0058191	FBtr0334735	9942	CG40191
3R	3907083	3911426	4343	+	-	Promoter (2-3kb)	23726829	23727989	1161	+	FBgn0058298	FBtr0111169	-2964	CG40298
X	6998727	7003069	4342	+	-	Distal Intergenic	2494742	2565385	70644	-	FBgn0058263	FBtr0334936	-107539	MFS17
3R	27954738	27959075	4337	+	-	Intron (FBtr0334937/FBgn0085638, intron 3 of 3)	2770380	2846661	76282	-	FBgn0085638	FBtr0334937	65903	CG41378
3R	21125286	21129622	4336	+	-	Distal Intergenic	24074180	24299205	225026	+	FBgn0011288	FBtr0111143	-15405	Snap25
3R	30003076	30007410	4334	+	-	Distal Intergenic	27267255	27268445	1191	+	FBgn0028697	FBtr0308333	-18499	RpL15
3R	18297426	18301753	4327	+	-	Distal Intergenic	3846729	3868401	21673	+	FBgn0039955	FBtr0113989	51791	CG41099
2L	10428284	10432608	4324	+	-	Promoter (1-2kb)	22189526	22214376	24851	-	FBgn0259683	FBtr0336971	-1902	Ir40a
X	11866486	11870807	4321	+	-	Distal Intergenic	4782890	4785362	2473	+	FBgn0267733	FBtr0347293	-12303	.
2R	12174676	12178994	4318	+	-	Intron (FBtr0113817/FBgn0058178, intron 9 of 10)	25843821	25844502	682	+	FBgn0266692	FBtr0345063	26716	.
3R	25480481	25484798	4317	+	-	Intron (FBtr0303293/FBgn0053554, intron 7 of 20)	5177965	5251022	73058	-	FBgn0053554	FBtr0303293	46026	Nipped-A
2R	21321451	21325768	4317	+	-	Intron (FBtr0301779/FBgn0058263, intron 4 of 4)	2552170	2552282	113	-	FBgn0262204	FBtr0304240	53726	.
X	787263	791580	4317	+	-	Promoter (2-3kb)	916438	917820	1383	-	FBgn0259861	FBtr0300158	2528	.
2R	24524039	24528355	4316	+	-	Intron (FBtr0333683/FBgn0052010, intron 3 of 4)	6374	11765	5392	-	FBgn0052011	FBtr0089182	-3967	.
2L	9788851	9793164	4313	+	-	Distal Intergenic	24927130	24927710	581	+	FBgn0085736	FBtr0302233	-32743	CG40472
2R	9845409	9849721	4312	+	-	Intron (FBtr0113817/FBgn0058178, intron 10 of 10)	25843821	25844502	682	+	FBgn0266692	FBtr0345062	-16681	.
3L	18900681	18904987	4306	+	-	Distal Intergenic	23106003	23108331	2329	+	FBgn0039946	FBtr0301978	45798	ATbp
2R	2536911	2541214	4303	+	-	Distal Intergenic	22535458	22535593	136	-	FBgn0082980	FBtr0309749	51948	.
X	17633975	17638278	4303	+	-	Distal Intergenic	23415916	23416153	238	+	FBgn0085664	FBtr0304148	-18217	.
X	13329526	13333829	4303	+	-	Distal Intergenic	3623143	3627690	4548	+	FBgn0086378	FBtr0301810	9758	Alg-2
3R	5598760	5603062	4302	+	-	Intron (FBtr0111118/FBgn0026401, intron 11 of 22)	4691672	4729017	37346	-	FBgn0026401	FBtr0111118	23091	Nipped-B
X	15707830	15712129	4299	+	-	Intron (FBtr0334933/FBgn0020908, intron 4 of 6)	2932827	2967344	34518	-	FBgn0020908	FBtr0113713	20811	Scp1
2L	10752233	10756525	4292	+	-	Distal Intergenic	23291700	23291729	30	+	FBgn0267524	FBtr0346898	120566	.
3R	12406483	12410773	4290	+	-	Distal Intergenic	1618172	1618585	414	+	FBgn0058068	FBtr0302912	8248	.
3L	3196989	3201277	4288	+	-	Distal Intergenic	25120749	25126171	5423	+	FBgn0260008	FBtr0343636	28236	UQCR-11
2L	4442330	4446616	4286	+	-	Promoter (<=1kb)	27091705	27092199	495	-	FBgn0266687	FBtr0345054	-320	.
X	633658	637943	4285	+	-	Intron (FBtr0333702/FBgn0053653, intron 14 of 22)	1231883	1271759	39877	+	FBgn0053653	FBtr0307334	15384	Cadps
X	20422085	20426369	4284	+	-	Distal Intergenic	23291700	23291729	30	+	FBgn0267524	FBtr0346898	56755	.
2L	4881159	4885441	4282	+	-	Intron (FBtr0113885/FBgn0010247, intron 4 of 5)	3461351	3587054	125704	-	FBgn0010247	FBtr0113885	79484	Parp
X	8116947	8121229	4282	+	-	Distal Intergenic	4235779	4242934	7156	-	FBgn0262117	FBtr0111268	-55888	IntS3
2R	9577208	9581488	4280	+	-	Distal Intergenic	24324866	24401655	76790	+	FBgn0259697	FBtr0113473	-13386	nvd
X	17848478	17852758	4280	+	-	Intron (FBtr0113817/FBgn0058178, intron 1 of 10)	25798441	26013721	215281	-	FBgn0058178	FBtr0113817	9929	CG40178
3L	8508143	8512422	4279	+	-	Intron (FBtr0299881/FBgn0250816, intron 7 of 7)	23690626	23691668	1043	-	FBgn0266684	FBtr0345051	12015	.
2R	23842571	23846841	4270	+	-	Distal Intergenic	3750363	3752353	1991	+	FBgn0069923	FBtr0301812	15759	CG41128
3L	21536954	21541216	4262	+	-	Intron (FBtr0113817/FBgn0058178, intron 10 of 10)	25843821	25844502	682	+	FBgn0266692	FBtr0345062	-20068	.
3R	22408947	22413206	4259	+	-	Distal Intergenic	22924795	22940527	15733	+	FBgn0002566	FBtr0111123	-16986	lt
3R	24228948	24233206	4258	+	-	Distal Intergenic	24553110	24554200	1091	+	FBgn0085810	FBtr0114264	6223	.
3R	26256069	26260326	4257	+	-	Distal Intergenic	3697234	3697640	407	-	FBgn0267816	FBtr0347386	-9377	.
3L	24036642	24040896	4254	+	-	Distal Intergenic	24724162	24758036	33875	+	FBgn0028993	FBtr0339923	49958	scro
X	653540	657794	4254	+	-	Distal Intergenic	27267255	27268445	1191	+	FBgn0028697	FBtr0308333	-27957	RpL15
2L	3035572	3039825	4253	+	-	Promoter (<=1kb)	25403776	25405940	2165	-	FBgn0085734	FBtr0114183	0	.
X	11790883	11795135	4252	+	-	Distal Intergenic	989725	1006288	16564	+	FBgn0019650	FBtr0089185	-3904	toy
2L	4458865	4463115	4250	+	-	Intron (FBtr0299881/FBgn0250816, intron 4 of 7)	23555925	23689640	133716	+	FBgn0250816	FBtr0299880	53819	AGO3
X	761029	765273	4244	+	-	Distal Intergenic	1207416	1209312	1897	+	FBgn0261505	FBtr0334741	-26346	.
2R	19442151	19446393	4242	+	-	Promoter (2-3kb)	1618172	1618585	414	+	FBgn0058068	FBtr0302912	2322	.
3L	16782902	16787141	4239	+	-	Distal Intergenic	23726829	23727989	1161	+	FBgn0058298	FBtr0111169	-4655	CG40298
3L	1545984	1550221	4237	+	-	Distal Intergenic	26165235	26178793	13559	+	FBgn0085612	FBtr0347357	-5020	.
3R	29120473	29124708	4235	+	-	Intron (FBtr0113715/FBgn0024804, intron 8 of 9)	27364828	27365990	1163	-	FBgn0267983	FBtr0347580	-32676	.
3R	17148428	17152663	4235	+	-	Intron (FBtr0111143/FBgn0011288, intron 2 of 7)	24074180	24299205	225026	+	FBgn0011288	FBtr0304625	43024	Snap25
2R	14409669	14413903	4234	+	-	Distal Intergenic	27091705	27092199	495	-	FBgn0266687	FBtr0345054	-13320	.
2L	9964519	9968751	4232	+	-	Intron (FBtr0111230/FBgn0058006, intron 9 of 9)	22579750	22585843	6094	+	FBgn0040011	FBtr0302387	60568	Slmap
3R	14325139	14329370	4231	+	-	Promoter (<=1kb)	427331	431769	4439	+	FBgn0264794	FBtr0334481	0	.
3R	4430120	4434349	4229	+	-	Exon (FBtr0089793/FBgn0005666, exon 14 of 41)	725658	776081	50424	+	FBgn0005666	FBtr0334482	9833	bt
X	2618190	2622419	4229	+	-	Distal Intergenic	23291700	23291729	30	+	FBgn0267524	FBtr0346898	130782	.
3R	31602647	31606874	4227	+	-	Distal Intergenic	24009931	24011363	1433	-	FBgn0058053	FBtr0334764	11169	.
2R	23967947	23972162	4215	+	-	Distal Intergenic	3846729	3868401	21673	+	FBgn0039955	FBtr0113989	44760	CG41099
2L	8435676	8439888	4212	+	-	Distal Intergenic	23318646	23338100	19455	-	FBgn0010215	FBtr0070038	39637	alpha-Cat
2L	3454968	3459177	4209	+	-	Distal Intergenic	4186835	4188127	1293	-	FBgn0262116	FBtr0334986	21060	RNASEK
X	19681821	19686029	4208	+	-	Intron (FBtr0113817/FBgn0058178, intron 2 of 10)	25798441	26013721	215281	-	FBgn0058178	FBtr0113817	40428	CG40178
2R	8925554	8929762	4208	+	-	Distal Intergenic	24534090	24535468	1379	+	FBgn0040045	FBtr0307117	-56273	.
X	11337753	11341956	4203	+	-	Distal Intergenic	25107594	25115180	7587	+	FBgn0040022	FBtr0302245	-14471	Set1
2R	24400193	24404392	4199	+	-	Intron (FBtr0111143/FBgn0011288, intron 2 of 7)	24074180	24299205	225026	+	FBgn0011288	FBtr0304625	32279	Snap25
2L	20755571	20759766	4195	+	-	Distal Intergenic	27170036	27170567	532	+	FBgn0262789	FBtr0305903	-8163	.
2R	15378721	15382912	4191	+	-	Distal Intergenic	27170036	27170567	532	+	FBgn0262789	FBtr0305903	12177	.
2R	20668361	20672546	4185	+	-	Intron (FBtr0301779/FBgn0058263, intron 4 of 4)	2552170	2552282	113	-	FBgn0262204	FBtr0304240	42631	.
3R	30386243	30390424	4181	+	-	Downstream (<1kb)	25752859	25762779	9921	-	FBgn0040001	FBtr0305959	-30617	FASN3
3R	8339412	8343593	4181	+	-	Distal Intergenic	1265038	1266349	1312	+	FBgn0058191	FBtr0334735	4630	CG40191
2R	10049300	10053480	4180	+	-	Promoter (<=1kb)	1618172	1618585	414	+	FBgn0058068	FBtr0302912	0	.
3R	24812970	24817150	4180	+	-	Distal Intergenic	4130974	4132830	1857	+	FBgn0262115	FBtr0111298	-39151	CG17683
2R	1016799	1020973	4174	+	-	Distal Intergenic	1070657	1071319	663	-	FBgn0085582	FBtr0344616	42898	.
2R	18656567	18660741	4174	+	-	Promoter (<=1kb)	1368921	1371468	2548	-	FBgn0264835	FBtr0334737	556	.
X	7892662	7896835	4173	+	-	Intron (FBtr0113817/FBgn0058178, intron 1 of 10)	25798441	26013721	215281	-	FBgn0058178	FBtr0113817	15375	CG40178
3L	20807468	20811640	4172	+	-	Distal Intergenic	25107594	25115180	7587	+	FBgn0040022	FBtr0302245	-56485	Set1
3R	8714602	8718773	4171	+	-	Intron (FBtr0392909/FBgn0267431, intron 16 of 21)	2156916	2157206	291	-	FBgn0058182	FBtr0302347	78953	.
2R	12586442	12590609	4167	+	-	Distal Intergenic	22535458	22535593	136	-	FBgn0082980	FBtr0309749	9540	.
3L	8719062	8723226	4164	+	-	Exon (FBtr0331165/FBgn0250907, exon 6 of 9)	22999574	23025419	25846	-	FBgn0250907	FBtr0331165	19726	Cht10
3R	5653105	5657265	4160	+	-	Distal Intergenic	1515595	1516830	1236	-	FBgn0267861	FBtr0344972	32310	Maf1
2L	107070	111222	4152	+	-	Distal Intergenic	1515668	1527095	11428	-	FBgn0267861	FBtr0301121	-19131	Maf1
2L	2577891	2582043	4152	+	-	Distal Intergenic	24976254	24977118	865	+	FBgn0058002	FBtr0113773	36379	ND-AGGG
2L	1114936	1119088	4152	+	-	Intron (FBtr0111230/FBgn0058006, intron 4 of 9)	22751304	22751795	492	-	FBgn0264548	FBtr0333244	40416	.
2R	7785874	7790025	4151	+	-	Distal Intergenic	25798441	26014112	215672	-	FBgn0058178	FBtr0113818	-5429	CG40178
3R	7122084	7126229	4145	+	-	Intron (FBtr0347227/FBgn0267704, intron 1 of 1)	21631891	21790731	158841	+	FBgn0267704	FBtr0347227	104040	.
3R	3512517	3516658	4141	+	-	Distal Intergenic	23415916	23416153	238	+	FBgn0085664	FBtr0304148	-42947	.
3R	19092067	19096204	4137	+	-	Distal Intergenic	27967244	28012599	45356	-	FBgn0039959	FBtr0113748	70370	CG17514
2R	22413878	22418014	4136	+	-	Intron (FBtr0337091/FBgn0032587, intron 2 of 2)	16509120	16520177	11058	-	FBgn0032587	FBtr0301144	-3005	CG5953
X	8078581	8082714	4133	+	-	Intron (FBtr0303293/FBgn0053554, intron 7 of 20)	5177965	5251022	73058	-	FBgn0053554	FBtr0303293	45304	Nipped-A
2R	12138374	12142504	4130	+	-	Intron (FBtr0331165/FBgn0250907, intron 5 of 8)	22999574	23025419	25846	-	FBgn0250907	FBtr0331165	17902	Cht10
2R	24173074	24177201	4127	+	-	Downstream (1-2kb)	4671853	4673639	1787	+	FBgn0040005	FBtr0334996	17660	CG17883
2L	66822	70949	4127	+	-	Distal Intergenic	1618172	1618585	414	+	FBgn0058068	FBtr0302912	9027	.
X	2239825	2243949	4124	+	-	Distal Intergenic	27849226	27850751	1526	+	FBgn0260469	FBtr0301970	-229803	.
3L	21431668	21435789	4121	+	-	Intron (FBtr0111230/FBgn0058006, intron 1 of 9)	22751304	22751795	492	-	FBgn0264548	FBtr0333244	16534	.
3R	9561770	9565889	4119	+	-	Distal Intergenic	26354140	26371356	17217	-	FBgn0260997	FBtr0343637	25634	CG42598
2R	7962350	7966469	4119	+	-	Distal Intergenic	3623143	3627690	4548	+	FBgn0086378	FBtr0301810	10802	Alg-2
2R	22886429	22890548	4119	+	-	Promoter (<=1kb)	25403776	25405940	2165	-	FBgn0085734	FBtr0114183	647	.
3R	24283829	24287942	4113	+	-	Distal Intergenic	3363857	3364402	546	-	FBgn0085569	FBtr0301782	-32336	CG41242
2L	2861520	2865632	4112	+	-	Promoter (<=1kb)	2932595	2968052	35458	-	FBgn0020908	FBtr0334933	-506	Scp1
2L	13963954	13968063	4109	+	-	3' UTR	27364828	27365990	1163	-	FBgn0267983	FBtr0347580	-24110	.
3R	16261652	16265760	4108	+	-	Intron (FBtr0345363/FBgn0260798, intron 7 of 14)	4322295	4471060	148766	-	FBgn0260798	FBtr0345363	73675	Gprk1
3R	25023193	25027299	4106	+	-	Distal Intergenic	22949038	22950476	1439	-	FBgn0058005	FBtr0347083	-9757	.
3R	18253063	18257168	4105	+	-	Distal Intergenic	12693639	12709376	15738	+	FBgn0014343	FBtr0075912	-6091	mirr
2L	9910575	9914679	4104	+	-	Intron (FBtr0331780/FBgn0024804, intron 4 of 7)	27364828	27365990	1163	-	FBgn0267983	FBtr0347580	37650	.
3R	15216909	15221013	4104	+	-	Distal Intergenic	23239253	23240411	1159	+	FBgn0267986	FBtr0347583	-9951	.
3L	22877076	22881179	4103	+	-	Distal Intergenic	3846729	3868401	21673	+	FBgn0039955	FBtr0113989	57884	CG41099
4	49103	53202	4099	+	-	Intron (FBtr0302582/FBgn0087011, intron 1 of 6)	1649616	1778937	129322	+	FBgn0087011	FBtr0114112	7784	CG41520
2L	13376658	13380751	4093	+	-	Exon (FBtr0089247/FBgn0025726, exon 3 of 23)	870930	893565	22636	-	FBgn0025726	FBtr0089247	5176	unc-13
X	17842049	17846137	4088	+	-	Intron (FBtr0113817/FBgn0058178, intron 2 of 10)	25798441	26013721	215281	-	FBgn0058178	FBtr0113817	36221	CG40178
2L	21678168	21682255	4087	+	-	Distal Intergenic	926097	951252	25156	-	FBgn0069969	FBtr0344187	-27763	CG40498
2R	10875670	10879756	4086	+	-	Distal Intergenic	926097	951252	25156	-	FBgn0069969	FBtr0344187	-55580	CG40498
2L	20654055	20658140	4085	+	-	Distal Intergenic	23554593	23689640	135048	+	FBgn0250816	FBtr0299881	-31106	AGO3
3R	6378503	6382586	4083	+	-	Distal Intergenic	22999574	23025915	26342	-	FBgn0250907	FBtr0111127	-15816	Cht10
3L	1535012	1539093	4081	+	-	Distal Intergenic	4186835	4188127	1293	-	FBgn0262116	FBtr0334986	6844	RNASEK
X	20248684	20252762	4078	+	-	Intron (FBtr0113817/FBgn0058178, intron 1 of 10)	25798441	26013721	215281	-	FBgn0058178	FBtr0113817	25027	CG40178
2R	1564108	1568184	4076	+	-	Distal Intergenic	25120749	25126171	5423	+	FBgn0260008	FBtr0343636	12200	UQCR-11
3L	27258148	27262224	4076	+	-	Distal Intergenic	4235779	4242934	7156	-	FBgn0262117	FBtr0111268	10670	IntS3
2R	20272326	20276402	4076	+	-	Intron (FBtr0331780/FBgn0024804, intron 4 of 7)	27364828	27365990	1163	-	FBgn0267983	FBtr0347580	40139	.
3R	18979685	18983761	4076	+	-	Distal Intergenic	22535458	22535593	136	-	FBgn0082980	FBtr0309749	33819	.
3L	9362962	9367035	4073	+	-	Distal Intergenic	23291700	23291729	30	+	FBgn0267524	FBtr0346898	36569	.
3L	14759361	14763430	4069	+	-	Promoter (1-2kb)	953256	954313	1058	-	FBgn0085523	FBtr0302336	-1339	.
2R	19289865	19293934	4069	+	-	Exon (FBtr0089793/FBgn0005666, exon 36 of 41)	776475	777146	672	-	FBgn0266727	FBtr0345200	5553	.
2R	22181582	22185649	4067	+	-	Distal Intergenic	26165235	26178793	13559	+	FBgn0085612	FBtr0347357	-40838	.
2L	5981456	5985521	4065	+	-	Intron (FBtr0114030/FBgn0262123, intron 3 of 6)	1368921	1371468	2548	-	FBgn0264835	FBtr0334737	-28443	.
2R	15569981	15574043	4062	+	-	Distal Intergenic	24534090	24535468	1379	+	FBgn0040045	FBtr0307117	-14087	.
2R	24531434	24535496	4062	+	-	Distal Intergenic	23339326	23345936	6611	+	FBgn0052230	FBtr0331408	20267	ND-MLRQ
2L	6557680	6561741	4061	+	-	Distal Intergenic	23291700	23291729	30	+	FBgn0267524	FBtr0346898	80439	.
3L	20385276	20389332	4056	+	-	Distal Intergenic	26165235	26178793	13559	+	FBgn0085612	FBtr0347357	19868	.
3R	24224216	24228271	4055	+	-	Distal Intergenic	22579750	22585843	6094	+	FBgn0040011	FBtr0302387	20894	Slmap
2L	18693848	18697903	4055	+	-	Promoter (<=1kb)	23690626	23691668	1043	-	FBgn0266684	FBtr0345051	0	.
X	4550281	4554335	4054	+	-	Distal Intergenic	3066499	3191011	124513	+	FBgn0260995	FBtr0334939	-44262	dpr21
X	6346974	6351026	4052	+	-	Distal Intergenic	4235779	4242934	7156	-	FBgn0262117	FBtr0111268	-17065	IntS3
2R	12423448	12427500	4052	+	-	Distal Intergenic	3697234	3697640	407	-	FBgn0267816	FBtr0347386	34816	.
2L	21100908	21104959	4051	+	-	Intron (FBtr0392909/FBgn0267431, intron 19 of 21)	2156916	2157206	291	-	FBgn0058182	FBtr0302347	-289539	.
2R	17737853	17741903	4050	+	-	Distal Intergenic	27082091	27083906	1816	-	FBgn0063670	FBtr0113841	257576	CG40228
2R	18140719	18144768	4049	+	-	Intron (FBtr0113885/FBgn0010247, intron 3 of 5)	3461351	3587054	125704	-	FBgn0010247	FBtr0113885	26420	Parp
X	8059425	8063469	4044	+	-	Intron (FBtr0301779/FBgn0058263, intron 2 of 4)	2552170	2552282	113	-	FBgn0262204	FBtr0304240	24464	.
3R	24942622	24946665	4043	+	-	Distal Intergenic	27856366	27858271	1906	-	FBgn0020660	FBtr0113681	-50616	eIF4B
X	6842344	6846384	4040	+	-	Distal Intergenic	25120749	25126171	5423	+	FBgn0260008	FBtr0343636	36938	UQCR-11
X	791815	795851	4036	+	-	Distal Intergenic	25107594	25115180	7587	+	FBgn0040022	FBtr0302245	-33810	Set1
X	3482881	3486916	4035	+	-	Distal Intergenic	1264140	1266162	2023	+	FBgn0058191	FBtr0113827	-20772	CG40191
2R	9205007	9209040	4033	+	-	Distal Intergenic	23291700	23291729	30	+	FBgn0267524	FBtr0346898	85974	.
2L	1126456	1130486	4030	+	-	Distal Intergenic	22444227	22447181	2955	+	FBgn0031183	FBtr0342876	-87475	CG14621
3R	8009273	8013303	4030	+	-	Distal Intergenic	567076	2532932	1965857	+	FBgn0267431	FBtr0392909	-73622	Myo81F
3R	29855961	29859987	4026	+	-	Intron (FBtr0113817/FBgn0058178, intron 7 of 10)	25843821	25844502	682	+	FBgn0266692	FBtr0345063	78115	.
3R	24159596	24163614	4018	+	-	Intron (FBtr0111152/FBgn0058470, intron 12 of 12)	23881735	23883142	1408	-	FBgn0264569	FBtr0333471	25945	.
2L	6906833	6910843	4010	+	-	Distal Intergenic	1618172	1618585	414	+	FBgn0058068	FBtr0302912	10323	.
X	9606428	9610438	4010	+	-	Intron (FBtr0302582/FBgn0087011, intron 1 of 6)	1649616	1778937	129322	+	FBgn0087011	FBtr0114112	36679	CG41520
2L	10766058	10770068	4010	+	-	Promoter (2-3kb)	7682338	7709385	27048	-	FBgn0029504	FBtr0310287	-2106	CHES-1-like
3R	16047901	16051911	4010	+	-	Distal Intergenic	1590484	1596457	5974	+	FBgn0039993	FBtr0113761	-15164	CG17691
X	8240565	8244571	4006	+	-	Distal Intergenic	4235779	4242934	7156	-	FBgn0262117	FBtr0111268	-53344	IntS3
2L	20673831	20677834	4003	+	-	Distal Intergenic	24927130	24927710	581	+	FBgn0085736	FBtr0302233	-16075	CG40472
2L	8672158	8676157	3999	+	-	Distal Intergenic	5640915	5652815	11901	-	FBgn0033028	FBtr0345359	16103	CG11665
3R	8980369	8984366	3997	+	-	Distal Intergenic	3846729	3867684	20956	+	FBgn0039955	FBtr0113990	-26035	CG41099
X	13403996	13407993	3997	+	-	Intron (FBtr0332872/FBgn0266347, intron 4 of 10)	23249029	23284211	35183	+	FBgn0266347	FBtr0308331	-12200	nAChRalpha4
2L	12691567	12695560	3993	+	-	Distal Intergenic	1343403	1345119	1717	-	FBgn0267398	FBtr0344755	27143	Yeti
3R	15962328	15966320	3992	+	-	Intron (FBtr0089137/FBgn0039900, intron 4 of 8)	278685	305818	27134	-	FBgn0039900	FBtr0089137	10028	Syt7
3L	11626327	11630313	3986	+	-	Distal Intergenic	27267255	27268445	1191	+	FBgn0028697	FBtr0308333	-34040	RpL15
3L	24560472	24564457	3985	+	-	Distal Intergenic	926097	951252	25156	-	FBgn0069969	FBtr0344187	-38209	CG40498
2R	9396421	9400395	3974	+	-	Distal Intergenic	3623143	3627690	4548	+	FBgn0086378	FBtr0301810	30013	Alg-2
2L	5943582	5947551	3969	+	-	Distal Intergenic	1265038	1266349	1312	+	FBgn0058191	FBtr0334735	9014	CG40191
3R	3898520	3902486	3966	+	-	Distal Intergenic	3468952	3470223	1272	-	FBgn0266762	FBtr0345338	-19306	.
3L	17423284	17427250	3966	+	-	Distal Intergenic	1070657	1071319	663	-	FBgn0085582	FBtr0344616	21434	.
X	1666895	1670860	3965	+	-	Distal Intergenic	27170036	27170567	532	+	FBgn0262789	FBtr0305903	-3559	.
3R	25037064	25041023	3959	+	-	Intron (FBtr0301779/FBgn0058263, intron 4 of 4)	2552170	2552282	113	-	FBgn0262204	FBtr0304240	34974	.
X	11483395	11487352	3957	+	-	Distal Intergenic	24976254	24977118	865	+	FBgn0058002	FBtr0113773	25332	ND-AGGG
3L	25192100	25196056	3956	+	-	Intron (FBtr0111152/FBgn0058470, intron 1 of 12)	23839860	23986410	146551	-	FBgn0058470	FBtr0111152	10432	CG40470
2L	3374590	3378546	3956	+	-	Distal Intergenic	1265038	1266349	1312	+	FBgn0058191	FBtr0334735	16371	CG40191
2L	7823433	7827387	3954	+	-	Intron (FBtr0301779/FBgn0058263, intron 1 of 4)	2494742	2565385	70644	-	FBgn0058263	FBtr0301779	5449	MFS17
3R	9765701	9769652	3951	+	-	Intron (FBtr0113703/FBgn0003256, intron 5 of 7)	1071975	1125927	53953	+	FBgn0003256	FBtr0345337	34912	rl
3R	4639961	4643910	3949	+	-	Intron (FBtr0347468/FBgn0267704, intron 2 of 2)	21631891	21790731	158841	+	FBgn0267704	FBtr0347227	27531	.
3R	10786066	10790014	3948	+	-	Promoter (<=1kb)	870930	912331	41402	-	FBgn0025726	FBtr0344971	-887	unc-13
X	4319326	4323271	3945	+	-	Distal Intergenic	1343403	1345119	1717	-	FBgn0267398	FBtr0344755	25840	Yeti
X	3372964	3376909	3945	+	-	Distal Intergenic	24927130	24927710	581	+	FBgn0085736	FBtr0302233	21072	CG40472
4	554881	558826	3945	+	-	Distal Intergenic	26354140	26371356	17217	-	FBgn0260997	FBtr0343637	-41442	CG42598
3R	12411821	12415765	3944	+	-	Intron (FBtr0345363/FBgn0260798, intron 13 of 14)	4235779	4242934	7156	-	FBgn0262117	FBtr0111268	-86312	IntS3
3R	5740259	5744200	3941	+	-	Distal Intergenic	23106003	23108331	2329	+	FBgn0039946	FBtr0301978	44458	ATbp
X	6969533	6973474	3941	+	-	Distal Intergenic	4516000	4516458	459	-	FBgn0040007	FBtr0111120	-8334	RpL38
2L	18967153	18971092	3939	+	-	Distal Intergenic	22797519	22798276	758	-	FBgn0058439	FBtr0111232	15906	CG40439
3L	25015559	25019497	3938	+	-	Promoter (2-3kb)	27364828	27365990	1163	-	FBgn0267983	FBtr0347580	2378	.
3R	9264862	9268800	3938	+	-	Distal Intergenic	2770419	2846708	76290	-	FBgn0085638	FBtr0301792	-17945	CG41378
2L	1707446	1711381	3935	+	-	Distal Intergenic	1343403	1345119	1717	-	FBgn0267398	FBtr0344755	25058	Yeti
X	16313701	16317635	3934	+	-	Distal Intergenic	3461351	3587054	125704	-	FBgn0010247	FBtr0113885	-13835	Parp
3L	16600891	16604825	3934	+	-	Distal Intergenic	25107594	25115180	7587	+	FBgn0040022	FBtr0302245	-62769	Set1
3L	18107835	18111769	3934	+	-	Intron (FBtr0113990/FBgn0039955, intron 2 of 6)	3846729	3868401	21673	+	FBgn0039955	FBtr0113989	17033	CG41099
X	15460856	15464787	3931	+	-	Distal Intergenic	3846729	3868401	21673	+	FBgn0039955	FBtr0113989	36141	CG41099
2L	12457865	12461796	3931	+	-	Promoter (1-2kb)	800436	834393	33958	-	FBgn0039938	FBtr0100600	1041	Sox102F
X	9192524	9196454	3930	+	-	Intron (FBtr0345363/FBgn0260798, intron 5 of 14)	4322295	4471060	148766	-	FBgn0260798	FBtr0345363	39535	Gprk1
3L	11070556	11074483	3927	+	-	Distal Intergenic	926097	951252	25156	-	FBgn0069969	FBtr0344187	-39151	CG40498
2R	10308033	10311960	3927	+	-	Intron (FBtr0113473/FBgn0259697, intron 3 of 5)	24324866	24401655	76790	+	FBgn0259697	FBtr0113473	54031	nvd
3L	8135516	8139441	3925	+	-	Distal Intergenic	22999574	23025915	26342	-	FBgn0250907	FBtr0111127	-20055	Cht10
3L	19816288	19820212	3924	+	-	Exon (FBtr0089793/FBgn0005666, exon 33 of 41)	776475	777146	672	-	FBgn0266727	FBtr0345200	10671	.
2R	18842841	18846758	3917	+	-	Distal Intergenic	23320508	23324192	3685	-	FBgn0260435	FBtr0302459	-6757	.
3L	8195909	8199825	3916	+	-	Promoter (1-2kb)	23320508	23324192	3685	-	FBgn0260435	FBtr0302459	1159	.
2L	1147693	1151609	3916	+	-	Distal Intergenic	24028515	24035859	7345	+	FBgn0058045	FBtr0331586	14818	CG40045
2R	24900928	24904842	3914	+	-	Intron (FBtr0111230/FBgn0058006, intron 7 of 9)	22579750	22585843	6094	+	FBgn0040011	FBtr0302387	81178	Slmap
2R	13491116	13495030	3914	+	-	Distal Intergenic	5413744	5447974	34231	+	FBgn0259247	FBtr0299918	-8194	.
2R	7471903	7475816	3913	+	-	Intron (FBtr0113817/FBgn0058178, intron 7 of 10)	25843821	25844502	682	+	FBgn0266692	FBtr0345063	79809	.
X	9241889	9245801	3912	+	-	Distal Intergenic	27364828	27365990	1163	-	FBgn0267983	FBtr0347580	-56701	.
3L	19596811	19600722	3911	+	-	Intron (FBtr0111143/FBgn0011288, intron 4 of 7)	24290290	24290864	575	-	FBgn0266652	FBtr0344954	96781	.
3L	9367218	9371120	3902	+	-	Distal Intergenic	1264140	1266162	2023	+	FBgn0058191	FBtr0113827	-16424	CG40191
3L	15093648	15097549	3901	+	-	Intron (FBtr0299881/FBgn0250816, intron 6 of 7)	23690626	23691668	1043	-	FBgn0266684	FBtr0345051	52405	.
2L	7036990	7040890	3900	+	-	Exon (FBtr0307044/FBgn0262636, exon 8 of 9)	380724	381275	552	+	FBgn0266618	FBtr0344901	-3348	.
3R	3885613	3889512	3899	+	-	Intron (FBtr0113817/FBgn0058178, intron 6 of 10)	25798441	26013721	215281	-	FBgn0058178	FBtr0113817	83765	CG40178
2R	10531916	10535814	3898	+	-	Distal Intergenic	4595288	4609492	14205	+	FBgn0260799	FBtr0111114	-22361	p120ctn
2R	8898873	8902771	3898	+	-	Promoter (1-2kb)	22226152	22226771	620	+	FBgn0042701	FBtr0085952	-1728	.
2R	7497989	7501885	3896	+	-	Distal Intergenic	27856366	27858271	1906	-	FBgn0020660	FBtr0113681	-17114	eIF4B
3R	24623912	24627807	3895	+	-	Distal Intergenic	26354140	26371356	17217	-	FBgn0260997	FBtr0343637	20763	CG42598
3L	27270021	27273914	3893	+	-	Distal Intergenic	23339326	23345936	6611	+	FBgn0052230	FBtr0331408	75294	ND-MLRQ
X	19750665	19754558	3893	+	-	Distal Intergenic	4235779	4242934	7156	-	FBgn0262117	FBtr0111268	-54047	IntS3
X	2730299	2734190	3891	+	-	Distal Intergenic	27170036	27170567	532	+	FBgn0262789	FBtr0305903	8477	.
2L	4391858	4395749	3891	+	-	Distal Intergenic	426067	426601	535	+	FBgn0263385	FBtr0309072	-7127	.
3L	14050457	14054346	3889	+	-	Distal Intergenic	4077939	4104326	26388	+	FBgn0259821	FBtr0336454	-77815	CG42402
3R	17676102	17679991	3889	+	-	Intron (FBtr0336974/FBgn0040849, intron 5 of 7)	5031995	5032795	801	-	FBgn0264914	FBtr0334999	24082	.
2L	3512674	3516562	3888	+	-	Distal Intergenic	25798441	26014112	215672	-	FBgn0058178	FBtr0113818	-4322	CG40178
3R	6656238	6660114	3876	+	-	Promoter (<=1kb)	23731614	23732177	564	-	FBgn0267300	FBtr0346555	-540	.
X	4647753	4651627	3874	+	-	Intron (FBtr0113817/FBgn0058178, intron 6 of 10)	25798441	26013721	215281	-	FBgn0058178	FBtr0113817	81915	CG40178
3L	6750203	6754075	3872	+	-	Distal Intergenic	27856366	27858271	1906	-	FBgn0020660	FBtr0113681	-26799	eIF4B
X	2583863	2587734	3871	+	-	Intron (FBtr0113817/FBgn0058178, intron 4 of 10)	25798441	26013721	215281	-	FBgn0058178	FBtr0113817	49109	CG40178
2R	24561481	24565351	3870	+	-	Intron (FBtr0089185/FBgn0019650, intron 5 of 8)	989725	1007922	18198	+	FBgn0019650	FBtr0339509	9399	toy
2R	1243848	1247716	3868	+	-	Distal Intergenic	23239253	23240411	1159	+	FBgn0267986	FBtr0347583	-10929	.
3L	5364264	5368131	3867	+	-	Exon (FBtr0089116/FBgn0039897, exon 9 of 11)	247124	253329	6206	-	FBgn0053481	FBtr0334408	9399	dpr7
3R	24347133	24350998	3865	+	-	Distal Intergenic	27856366	27858271	1906	-	FBgn0020660	FBtr0113681	-56803	eIF4B
3L	3318032	3321897	3865	+	-	Intron (FBtr0113703/FBgn0003256, intron 7 of 7)	1071975	1125927	53953	+	FBgn0003256	FBtr0345337	42409	rl
3L	13927344	13931208	3864	+	-	Intron (FBtr0299881/FBgn0250816, intron 4 of 7)	23555925	23689640	133716	+	FBgn0250816	FBtr0299880	54894	AGO3
3R	27948646	27952509	3863	+	-	Intron (FBtr0113715/FBgn0024804, intron 7 of 9)	27364828	27365990	1163	-	FBgn0267983	FBtr0347580	14370	.
3R	16144876	16148736	3860	+	-	Intron (FBtr0334170/FBgn0259683, intron 2 of 3)	22189526	22198189	8664	-	FBgn0259683	FBtr0334170	6079	Ir40a
2R	20309915	20313773	3858	+	-	Distal Intergenic	4186835	4188127	1293	-	FBgn0262116	FBtr0334986	14794	RNASEK
3R	17039391	17043247	3856	+	-	Distal Intergenic	23554593	23689640	135048	+	FBgn0250816	FBtr0299881	-98895	AGO3
2R	7385361	7389211	3850	+	-	Intron (FBtr0299881/FBgn0250816, intron 7 of 7)	23690626	23691668	1043	-	FBgn0266684	FBtr0345051	21668	.
X	485925	489773	3848	+	-	Intron (FBtr0114030/FBgn0262123, intron 1 of 6)	1367512	1443935	76424	+	FBgn0262123	FBtr0114029	-6581	l(2)41Ab
2L	19032190	19036037	3847	+	-	Distal Intergenic	26165235	26178793	13559	+	FBgn0085612	FBtr0347357	-71895	.
X	15570789	15574635	3846	+	-	Distal Intergenic	23554593	23689640	135048	+	FBgn0250816	FBtr0299881	-36492	AGO3
3R	19644956	19648801	3845	+	-	Distal Intergenic	25798441	26014112	215672	-	FBgn0058178	FBtr0113818	-18611	CG40178
3L	17527347	17531191	3844	+	-	Intron (FBtr0345363/FBgn0260798, intron 13 of 14)	4235779	4242934	7156	-	FBgn0262117	FBtr0111268	-92632	IntS3
2R	9968928	9972770	3842	+	-	Promoter (2-3kb)	27530	31633	4104	-	FBgn0052009	FBtr0089180	-2008	.
3R	10852215	10856056	3841	+	-	Distal Intergenic	27135184	27135726	543	+	FBgn0267985	FBtr0347582	-19764	.
3R	11430045	11433881	3836	+	-	Distal Intergenic	26165235	26178793	13559	+	FBgn0085612	FBtr0347357	-48586	.
2R	18848918	18852752	3834	+	-	Distal Intergenic	1207416	1209312	1897	+	FBgn0261505	FBtr0334741	-44492	.
2L	2745031	2748861	3830	+	-	Distal Intergenic	25798441	26014112	215672	-	FBgn0058178	FBtr0113818	-55034	CG40178
2L	8462079	8465909	3830	+	-	Promoter (1-2kb)	24074180	24299205	225026	+	FBgn0011288	FBtr0304625	1446	Snap25
X	9246117	9249944	3827	+	-	Distal Intergenic	23320508	23324192	3685	-	FBgn0260435	FBtr0302459	-26466	.
X	4916823	4920649	3826	+	-	Promoter (<=1kb)	27091705	27092199	495	-	FBgn0266687	FBtr0345054	915	.
2R	1036263	1040083	3820	+	-	Distal Intergenic	1070657	1071319	663	-	FBgn0085582	FBtr0344616	42177	.
3L	19787638	19791458	3820	+	-	Distal Intergenic	22535458	22535593	136	-	FBgn0082980	FBtr0309749	31399	.
X	926112	929932	3820	+	-	Distal Intergenic	23318646	23338100	19455	-	FBgn0010215	FBtr0070038	27035	alpha-Cat
2R	11293822	11297642	3820	+	-	Intron (FBtr0333702/FBgn0053653, intron 18 of 22)	1231883	1271759	39877	+	FBgn0053653	FBtr0307334	27023	Cadps
2L	10252162	10255972	3810	+	-	Distal Intergenic	1070657	1071319	663	-	FBgn0085582	FBtr0344616	6232	.
3R	16347502	16351311	3809	+	-	Distal Intergenic	24976254	24977118	865	+	FBgn0058002	FBtr0113773	58933	ND-AGGG
2R	6660316	6664121	3805	+	-	Intron (FBtr0345363/FBgn0260798, intron 10 of 14)	4322295	4471060	148766	-	FBgn0260798	FBtr0345363	97727	Gprk1
2R	11891927	11895731	3804	+	-	Distal Intergenic	3524536	3526047	1512	-	FBgn0085786	FBtr0302232	27521	.
X	8155418	8159220	3802	+	-	Intron (FBtr0333702/FBgn0053653, intron 18 of 22)	1231883	1271759	39877	+	FBgn0053653	FBtr0307334	26002	Cadps
3R	9627235	9631035	3800	+	-	Distal Intergenic	26165235	26178793	13559	+	FBgn0085612	FBtr0347357	-11264	.
2L	2876836	2880633	3797	+	-	Intron (FBtr0111143/FBgn0011288, intron 7 of 7)	24290290	24290864	575	-	FBgn0266652	FBtr0344954	29798	.
2R	24597996	24601793	3797	+	-	Intron (FBtr0113990/FBgn0039955, intron 2 of 6)	3846729	3868401	21673	+	FBgn0039955	FBtr0113989	10941	CG41099
X	13157552	13161348	3796	+	-	Promoter (1-2kb)	27091705	27092199	495	-	FBgn0266687	FBtr0345054	1852	.
2R	23066762	23070557	3795	+	-	Intron (FBtr0346768/FBgn0267429, intron 5 of 7)	25403776	25405940	2165	-	FBgn0085734	FBtr0114183	28490	.
2R	7526093	7529887	3794	+	-	Intron (FBtr0111230/FBgn0058006, intron 7 of 9)	22579750	22585843	6094	+	FBgn0040011	FBtr0302387	67460	Slmap
2L	12702719	12706512	3793	+	-	3' UTR	2932827	2967344	34518	-	FBgn0020908	FBtr0113713	34511	Scp1
3L	1332507	1336297	3790	+	-	Distal Intergenic	23318646	23338100	19455	-	FBgn0010215	FBtr0070038	30175	alpha-Cat
3R	21130188	21133978	3790	+	-	Intron (FBtr0113817/FBgn0058178, intron 5 of 10)	25798441	26013721	215281	-	FBgn0058178	FBtr0113817	74473	CG40178
X	11137564	11141351	3787	+	-	Distal Intergenic	1211713	1213666	1954	+	FBgn0085732	FBtr0302397	19471	.
X	6653118	6656903	3785	+	-	Distal Intergenic	23737960	23749058	11099	+	FBgn0040056	FBtr0333914	16748	CG17698
3R	24139270	24143052	3782	+	-	Intron (FBtr0113885/FBgn0010247, intron 3 of 5)	3461351	3587054	125704	-	FBgn0010247	FBtr0113885	9241	Parp
2R	1177290	1181070	3780	+	-	Distal Intergenic	27364828	27365990	1163	-	FBgn0267983	FBtr0347580	-58785	.
3R	8822318	8826095	3777	+	-	Distal Intergenic	4516000	4516458	459	-	FBgn0040007	FBtr0111120	-9958	RpL38
3R	7184870	7188646	3776	+	-	Distal Intergenic	1515668	1527095	11428	-	FBgn0267861	FBtr0301121	-25533	Maf1
3L	23710496	23714266	3770	+	-	Intron (FBtr0113885/FBgn0010247, intron 4 of 5)	3461351	3587054	125704	-	FBgn0010247	FBtr0113885	70396	Parp
3L	12753443	12757213	3770	+	-	Intron (FBtr0113817/FBgn0058178, intron 7 of 10)	25843821	25844502	682	+	FBgn0266692	FBtr0345063	43600	.
2L	2224850	2228619	3769	+	-	Distal Intergenic	4235779	4242934	7156	-	FBgn0262117	FBtr0111268	13123	IntS3
2R	8721340	8725106	3766	+	-	Intron (FBtr0347227/FBgn0267704, intron 1 of 1)	21631891	21790731	158841	+	FBgn0267704	FBtr0347227	109161	.
3L	16161084	16164849	3765	+	-	Exon (FBtr0089793/FBgn0005666, exon 33 of 41)	776475	777146	672	-	FBgn0266727	FBtr0345200	14374	.
2R	13170950	13174715	3765	+	-	Distal Intergenic	25201942	25203341	1400	+	FBgn0058354	FBtr0302346	6879	.
2R	12433235	12436999	3764	+	-	Distal Intergenic	21542864	21543688	825	+	FBgn0051614	FBtr0085895	14683	.
2L	10341063	10344824	3761	+	-	Downstream (2-3kb)	5147166	5154756	7591	+	FBgn0033010	FBtr0086080	26734	Atf6
3R	18917979	18921737	3758	+	-	Distal Intergenic	3846729	3868401	21673	+	FBgn0039955	FBtr0113989	103796	CG41099
2R	17665420	17669176	3756	+	-	Intron (FBtr0111230/FBgn0058006, intron 6 of 9)	22751304	22751795	492	-	FBgn0264548	FBtr0333244	73853	.
3R	10782054	10785810	3756	+	-	Distal Intergenic	23554593	23689640	135048	+	FBgn0250816	FBtr0299881	-72869	AGO3
3R	25072988	25076738	3750	+	-	Intron (FBtr0113817/FBgn0058178, intron 7 of 10)	25843821	25844502	682	+	FBgn0266692	FBtr0345063	34885	.
2R	8129433	8133182	3749	+	-	Distal Intergenic	3846729	3868401	21673	+	FBgn0039955	FBtr0113989	50343	CG41099
2R	16343861	16347605	3744	+	-	Intron (FBtr0299881/FBgn0250816, intron 3 of 7)	23555925	23689640	133716	+	FBgn0250816	FBtr0299880	14872	AGO3
X	5913706	5917446	3740	+	-	Distal Intergenic	24553110	24554200	1091	+	FBgn0085810	FBtr0114264	7362	.
X	15701890	15705630	3740	+	-	Distal Intergenic	4516000	4516458	459	-	FBgn0040007	FBtr0111120	-13420	RpL38
3R	13463181	13466916	3735	+	-	Exon (FBtr0078964/FBgn0037215, exon 6 of 9)	4197308	4204565	7258	+	FBgn0037215	FBtr0336702	4574	beta-Man
X	21322861	21326592	3731	+	-	Distal Intergenic	1515668	1527095	11428	-	FBgn0267861	FBtr0301121	-29018	Maf1
3L	6956032	6959761	3729	+	-	Intron (FBtr0334937/FBgn0085638, intron 3 of 3)	2770380	2846661	76282	-	FBgn0085638	FBtr0334937	69797	CG41378
X	10766443	10770171	3728	+	-	Distal Intergenic	1515595	1516830	1236	-	FBgn0267861	FBtr0344972	30019	Maf1
3L	15981953	15985681	3728	+	-	Promoter (1-2kb)	23188103	23188892	790	+	FBgn0267299	FBtr0346554	-1756	.
2L	19443189	19446913	3724	+	-	Distal Intergenic	22981816	22992343	10528	+	FBgn0000384	FBtr0111126	-6238	cta
X	15576413	15580134	3721	+	-	Distal Intergenic	27856366	27858271	1906	-	FBgn0020660	FBtr0113681	-71267	eIF4B
X	16639661	16643379	3718	+	-	Distal Intergenic	23554593	23689640	135048	+	FBgn0250816	FBtr0299881	-13677	AGO3
3L	8403633	8407350	3717	+	-	Distal Intergenic	1070657	1071319	663	-	FBgn0085582	FBtr0344616	38423	.
3L	11090923	11094639	3716	+	-	3' UTR	2552170	2552282	113	-	FBgn0262204	FBtr0304240	36110	.
2R	12650950	12654663	3713	+	-	Distal Intergenic	4130974	4132830	1857	+	FBgn0262115	FBtr0111298	-4986	CG17683
2L	16255604	16259315	3711	+	-	Distal Intergenic	24074180	24299205	225026	+	FBgn0011288	FBtr0111143	-12302	Snap25
2R	4611058	4614765	3707	+	-	Distal Intergenic	3750363	3752353	1991	+	FBgn0069923	FBtr0301812	11624	CG41128
3L	21302382	21306083	3701	+	-	Distal Intergenic	1070657	1071319	663	-	FBgn0085582	FBtr0344616	36799	.
2R	13156821	13160520	3699	+	-	Distal Intergenic	27364828	27365990	1163	-	FBgn0267983	FBtr0347580	-229784	.
2L	3163488	3167186	3698	+	-	Distal Intergenic	1264140	1266162	2023	+	FBgn0058191	FBtr0113827	-11590	CG40191
2R	23897078	23900776	3698	+	-	Intron (FBtr0299881/FBgn0250816, intron 6 of 7)	23690626	23691668	1043	-	FBgn0266684	FBtr0345051	48672	.
3L	1515554	1519250	3696	+	-	Intron (FBtr0299881/FBgn0250816, intron 1 of 7)	23555925	23689640	133716	+	FBgn0250816	FBtr0299880	5760	AGO3
3L	16229170	16232864	3694	+	-	Distal Intergenic	23554593	23689640	135048	+	FBgn0250816	FBtr0299881	-102798	AGO3
3L	24123813	24127502	3689	+	-	Distal Intergenic	1343403	1345119	1717	-	FBgn0267398	FBtr0344755	21838	Yeti
3R	22419220	22422903	3683	+	-	Distal Intergenic	567076	2532932	1965857	+	FBgn0267431	FBtr0392909	-300979	Myo81F
2L	8374350	8378033	3683	+	-	Intron (FBtr0346768/FBgn0267429, intron 5 of 7)	25403776	25405940	2165	-	FBgn0085734	FBtr0114183	39573	.
3R	5635862	5639544	3682	+	-	Distal Intergenic	23554593	23689640	135048	+	FBgn0250816	FBtr0299881	-25023	AGO3
3R	27704576	27708258	3682	+	-	Distal Intergenic	22354355	22368776	14422	+	FBgn0039972	FBtr0306236	27861	CG17018
2R	13591499	13595181	3682	+	-	Intron (FBtr0113715/FBgn0024804, intron 7 of 9)	27364828	27365990	1163	-	FBgn0267983	FBtr0347580	-11734	.
3R	16647518	16651199	3681	+	-	Distal Intergenic	27849226	27850751	1526	+	FBgn0260469	FBtr0301970	-174529	.
3R	23124402	23128083	3681	+	-	Distal Intergenic	22535458	22535593	136	-	FBgn0082980	FBtr0309749	45515	.
3R	14896578	14900257	3679	+	-	Intron (FBtr0303293/FBgn0053554, intron 4 of 20)	5177965	5251022	73058	-	FBgn0053554	FBtr0303293	25761	Nipped-A
X	10856203	10859880	3677	+	-	Distal Intergenic	23161122	23174484	13363	-	FBgn0039958	FBtr0300704	-16704	CG12567
X	21315710	21319386	3676	+	-	Distal Intergenic	4595288	4609492	14205	+	FBgn0260799	FBtr0111114	-10409	p120ctn
2R	23930589	23934264	3675	+	-	Promoter (<=1kb)	27170036	27170567	532	+	FBgn0262789	FBtr0305903	-187	.
2R	14750482	14754157	3675	+	-	Distal Intergenic	3846729	3868401	21673	+	FBgn0039955	FBtr0113989	45500	CG41099
X	1898706	1902381	3675	+	-	Intron (FBtr0113885/FBgn0010247, intron 3 of 5)	3461351	3587054	125704	-	FBgn0010247	FBtr0113885	45352	Parp
X	19673796	19677471	3675	+	-	Distal Intergenic	4815426	4824319	8894	-	FBgn0261387	FBtr0111277	15263	CG17528
3R	11649155	11652826	3671	+	-	Distal Intergenic	23106003	23108331	2329	+	FBgn0039946	FBtr0301978	45049	ATbp
2R	15320663	15324331	3668	+	-	Distal Intergenic	3846729	3868401	21673	+	FBgn0039955	FBtr0113989	22421	CG41099
3R	26873642	26877308	3666	+	-	Intron (FBtr0113751/FBgn0028993, intron 6 of 6)	24724162	24758036	33875	+	FBgn0028993	FBtr0339923	25459	scro
X	8408268	8411930	3662	+	-	Distal Intergenic	23214452	23217140	2689	+	FBgn0267519	FBtr0346895	5832	.
2R	24945119	24948779	3660	+	-	Distal Intergenic	27170036	27170567	532	+	FBgn0262789	FBtr0305903	21206	.
3R	8990969	8994626	3657	+	-	Distal Intergenic	23239253	23240411	1159	+	FBgn0267986	FBtr0347583	-20434	.
3L	5809414	5813071	3657	+	-	Distal Intergenic	24976254	24977118	865	+	FBgn0058002	FBtr0113773	3940	ND-AGGG
3R	29214284	29217939	3655	+	-	Intron (FBtr0347468/FBgn0267704, intron 2 of 2)	21631891	21790731	158841	+	FBgn0267704	FBtr0347227	35126	.
2R	23706272	23709926	3654	+	-	Distal Intergenic	3461351	3587054	125704	-	FBgn0010247	FBtr0113885	-12843	Parp
3L	15535235	15538888	3653	+	-	Distal Intergenic	24976254	24977118	865	+	FBgn0058002	FBtr0113773	19279	ND-AGGG
3L	21505674	21509326	3652	+	-	Distal Intergenic	1590484	1596457	5974	+	FBgn0039993	FBtr0113761	-21326	CG17691
X	1050392	1054039	3647	+	-	Distal Intergenic	2932595	2968052	35458	-	FBgn0020908	FBtr0334933	-37244	Scp1
X	8055594	8059239	3645	+	-	Distal Intergenic	3846729	3868401	21673	+	FBgn0039955	FBtr0113989	60354	CG41099
3L	17041512	17045156	3644	+	-	Distal Intergenic	26165235	26178793	13559	+	FBgn0085612	FBtr0347357	-37261	.
X	16389730	16393371	3641	+	-	Distal Intergenic	1070657	1071319	663	-	FBgn0085582	FBtr0344616	55170	.
X	19605046	19608684	3638	+	-	Distal Intergenic	23339326	23345936	6611	+	FBgn0052230	FBtr0331408	68636	ND-MLRQ
3R	23731519	23735156	3637	+	-	Distal Intergenic	24976254	24977118	865	+	FBgn0058002	FBtr0113773	39305	ND-AGGG
X	9354378	9358015	3637	+	-	Distal Intergenic	4235779	4242934	7156	-	FBgn0262117	FBtr0111268	-34723	IntS3
3L	25116471	25120106	3635	+	-	Distal Intergenic	27135184	27135726	543	+	FBgn0267985	FBtr0347582	-17996	.
3L	1566699	1570334	3635	+	-	Distal Intergenic	22579750	22585843	6094	+	FBgn0040011	FBtr0302387	37093	Slmap
3L	4289858	4293492	3634	+	-	Distal Intergenic	4235779	4242934	7156	-	FBgn0262117	FBtr0111268	-36245	IntS3
X	10367837	10371469	3632	+	-	Intron (FBtr0334170/FBgn0259683, intron 2 of 3)	22189526	22198189	8664	-	FBgn0259683	FBtr0334170	3061	Ir40a
2R	7741694	7745322	3628	+	-	Intron (FBtr0111143/FBgn0011288, intron 4 of 7)	24290290	24290864	575	-	FBgn0266652	FBtr0344954	96054	.
3R	12422638	12426265	3627	+	-	Distal Intergenic	1618172	1618585	414	+	FBgn0058068	FBtr0302912	14686	.
3R	27251616	27255243	3627	+	-	Distal Intergenic	23311700	23312464	765	+	FBgn0063368	FBtr0332975	-11791	Gpb5
2L	6420359	6423984	3625	+	-	Distal Intergenic	4235779	4242934	7156	-	FBgn0262117	FBtr0111268	-6303	IntS3
3L	8954834	8958454	3620	+	-	Distal Intergenic	22949038	22950476	1439	-	FBgn0058005	FBtr0347083	-5976	.
2L	8070155	8073774	3619	+	-	Intron (FBtr0111152/FBgn0058470, intron 1 of 12)	23839860	23986410	146551	-	FBgn0058470	FBtr0111152	4883	CG40470
X	15737457	15741075	3618	+	-	Distal Intergenic	25201942	25203341	1400	+	FBgn0058354	FBtr0302346	16337	.
2R	17089389	17093005	3616	+	-	Intron (FBtr0111143/FBgn0011288, intron 1 of 7)	24074180	24299205	225026	+	FBgn0011288	FBtr0304625	4096	Snap25
X	7908104	7911719	3615	+	-	Distal Intergenic	1590570	1596457	5888	+	FBgn0039993	FBtr0302409	8490	CG17691
2R	16142152	16145767	3615	+	-	Distal Intergenic	24534090	24535468	1379	+	FBgn0040045	FBtr0307117	-10112	.
2L	3158053	3161664	3611	+	-	Distal Intergenic	3943429	3949757	6329	+	FBgn0266632	FBtr0344922	-103004	.
3R	29866766	29870375	3609	+	-	Distal Intergenic	5031995	5032795	801	-	FBgn0264914	FBtr0334999	6433	.
3L	20518319	20521928	3609	+	-	Promoter (<=1kb)	380724	381275	552	+	FBgn0266618	FBtr0344901	0	.
X	6819202	6822809	3607	+	-	Distal Intergenic	22354355	22368776	14422	+	FBgn0039972	FBtr0306236	48379	CG17018
X	4546325	4549930	3605	+	-	Distal Intergenic	3697234	3697640	407	-	FBgn0267816	FBtr0347386	-14472	.
2R	24056269	24059870	3601	+	-	Distal Intergenic	4130974	4132830	1857	+	FBgn0262115	FBtr0111298	-54859	CG17683
2R	12036835	12040436	3601	+	-	Distal Intergenic	26221945	26226006	4062	+	FBgn0058160	FBtr0301804	32704	CG40160
3L	9862002	9865601	3599	+	-	Distal Intergenic	3524536	3526047	1512	-	FBgn0085786	FBtr0302232	9420	.
3L	1616379	1619977	3598	+	-	Distal Intergenic	4187490	4188127	638	-	FBgn0262116	FBtr0111266	-17854	RNASEK
2L	15007749	15011343	3594	+	-	Intron (FBtr0113817/FBgn0058178, intron 1 of 10)	25798441	26013721	215281	-	FBgn0058178	FBtr0113817	27998	CG40178
2R	23888232	23891824	3592	+	-	Intron (FBtr0336974/FBgn0040849, intron 3 of 7)	4917519	5021955	104437	+	FBgn0040849	FBtr0336974	5436	Ir41a
2L	4994146	4997735	3589	+	-	Distal Intergenic	27170036	27170567	532	+	FBgn0262789	FBtr0305903	35524	.
X	16439493	16443081	3588	+	-	Intron (FBtr0111143/FBgn0011288, intron 5 of 7)	24290290	24290864	575	-	FBgn0266652	FBtr0344954	77884	.
2R	9142584	9146165	3581	+	-	Distal Intergenic	2770419	2846708	76290	-	FBgn0085638	FBtr0301792	-22073	CG41378
3R	13779565	13783146	3581	+	-	Distal Intergenic	26221945	26226006	4062	+	FBgn0058160	FBtr0301804	23317	CG40160
3R	8561310	8564890	3580	+	-	Distal Intergenic	25107594	25115180	7587	+	FBgn0040022	FBtr0302245	-52505	Set1
X	4538719	4542296	3577	+	-	Intron (FBtr0114030/FBgn0262123, intron 3 of 6)	1368921	1371468	2548	-	FBgn0264835	FBtr0334737	-7518	.
X	13781018	13784594	3576	+	-	Distal Intergenic	3697234	3697640	407	-	FBgn0267816	FBtr0347386	24198	.
4	1016485	1020058	3573	+	-	Distal Intergenic	23168825	23168899	75	+	FBgn0262293	FBtr0304429	-35341	.
2L	7430487	7434059	3572	+	-	Distal Intergenic	23066874	23068191	1318	-	FBgn0086683	FBtr0111241	18792	Spf45
X	19564763	19568334	3571	+	-	Distal Intergenic	3461351	3587054	125704	-	FBgn0010247	FBtr0113885	-6608	Parp
X	935201	938772	3571	+	-	Intron (FBtr0113817/FBgn0058178, intron 1 of 10)	25798441	26013721	215281	-	FBgn0058178	FBtr0113817	24183	CG40178
3L	8298581	8302150	3569	+	-	Promoter (2-3kb)	3697234	3697640	407	-	FBgn0267816	FBtr0347386	2307	.
3L	7247067	7250634	3567	+	-	Distal Intergenic	5144733	5154194	9462	+	FBgn0033010	FBtr0086081	-5205	Atf6
3L	1301079	1304645	3566	+	-	Distal Intergenic	4829246	4830587	1342	+	FBgn0033000	FBtr0345361	18538	CG14464
X	2172433	2175999	3566	+	-	Distal Intergenic	2374631	2375134	504	+	FBgn0058100	FBtr0302913	-53410	.
3L	24904419	24907984	3565	+	-	Distal Intergenic	25798441	26014112	215672	-	FBgn0058178	FBtr0113818	-17281	CG40178
3L	22263308	22266872	3564	+	-	Distal Intergenic	24976254	24977118	865	+	FBgn0058002	FBtr0113773	44439	ND-AGGG
3L	359662	363226	3564	+	-	Distal Intergenic	23554593	23689640	135048	+	FBgn0250816	FBtr0299881	-85477	AGO3
3L	4136968	4140525	3557	+	-	Intron (FBtr0113715/FBgn0024804, intron 8 of 9)	27364828	27365990	1163	-	FBgn0267983	FBtr0347580	-21690	.
2R	21645978	21649534	3556	+	-	Distal Intergenic	22622417	22756349	133933	-	FBgn0058006	FBtr0111230	-3548	CG40006
3L	1637279	1640829	3550	+	-	Distal Intergenic	23291700	23291729	30	+	FBgn0267524	FBtr0346898	95997	.
2R	7564409	7567958	3549	+	-	Intron (FBtr0333767/FBgn0265523, intron 1 of 9)	12717624	12730953	13330	-	FBgn0264678	FBtr0333774	-4972	.
2R	22071871	22075418	3547	+	-	Promoter (<=1kb)	24009931	24011363	1433	-	FBgn0058053	FBtr0334764	-719	.
2R	15613783	15617329	3546	+	-	Distal Intergenic	24976254	24977118	865	+	FBgn0058002	FBtr0113773	49766	ND-AGGG
3L	16417451	16420996	3545	+	-	Intron (FBtr0113715/FBgn0024804, intron 7 of 9)	27364828	27365990	1163	-	FBgn0267983	FBtr0347580	3444	.
3L	12276198	12279743	3545	+	-	Promoter (<=1kb)	23239253	23240411	1159	+	FBgn0267986	FBtr0347583	-881	.
3L	21824784	21828327	3543	+	-	Distal Intergenic	2770380	2846661	76282	-	FBgn0085638	FBtr0334937	93568	CG41378
2L	16657013	16660554	3541	+	-	Distal Intergenic	1070657	1071319	663	-	FBgn0085582	FBtr0344616	4200	.
X	8713290	8716828	3538	+	-	Distal Intergenic	2932595	2968052	35458	-	FBgn0020908	FBtr0334933	-42385	Scp1
2R	18124590	18128128	3538	+	-	Distal Intergenic	2494742	2565385	70644	-	FBgn0058263	FBtr0334936	-29924	MFS17
2L	542935	546471	3536	+	-	Distal Intergenic	26215815	26226006	10192	+	FBgn0058160	FBtr0301802	-11911	CG40160
X	5753394	5756927	3533	+	-	Promoter (1-2kb)	637333	637787	455	+	FBgn0264820	FBtr0334478	-1322	.
3R	24648617	24652150	3533	+	-	Distal Intergenic	23784231	23787405	3175	+	FBgn0264699	FBtr0333915	24456	CG43968
2R	23522393	23525925	3532	+	-	Intron (FBtr0111143/FBgn0011288, intron 5 of 7)	24290290	24290864	575	-	FBgn0266652	FBtr0344954	39867	.
2L	824050	827580	3530	+	-	Intron (FBtr0392909/FBgn0267431, intron 12 of 21)	1865108	1866008	901	-	FBgn0267797	FBtr0347366	113172	.
3L	1556308	1559838	3530	+	-	Distal Intergenic	21542864	21543688	825	+	FBgn0051614	FBtr0085895	5636	.
X	7732797	7736326	3529	+	-	Distal Intergenic	2494742	2565385	70644	-	FBgn0058263	FBtr0334936	-8462	MFS17
X	7726781	7730309	3528	+	-	Distal Intergenic	4671853	4673639	1787	+	FBgn0040005	FBtr0334996	4570	CG17883
2L	9894127	9897654	3527	+	-	Promoter (<=1kb)	1368921	1371468	2548	-	FBgn0264835	FBtr0334737	0	.
2R	13852352	13855874	3522	+	-	Intron (FBtr0111143/FBgn0011288, intron 2 of 7)	24074180	24299205	225026	+	FBgn0011288	FBtr0304625	31501	Snap25
3R	23939639	23943160	3521	+	-	Distal Intergenic	22535458	22535593	136	-	FBgn0082980	FBtr0309749	79825	.
3R	5632183	5635703	3520	+	-	Distal Intergenic	23239253	23240411	1159	+	FBgn0267986	FBtr0347583	-5100	.
2R	11281698	11285218	3520	+	-	Distal Intergenic	24724162	24758036	33875	+	FBgn0028993	FBtr0339923	50782	scro
X	2141364	2144877	3513	+	-	Distal Intergenic	27849226	27850751	1526	+	FBgn0260469	FBtr0301970	-124554	.
2R	14501478	14504990	3512	+	-	Intron (FBtr0299881/FBgn0250816, intron 7 of 7)	23690626	23691668	1043	-	FBgn0266684	FBtr0345051	22490	.
X	19621117	19624624	3507	+	-	Promoter (1-2kb)	22226152	22226771	620	+	FBgn0042701	FBtr0085952	1510	.
2R	10024993	10028498	3505	+	-	Distal Intergenic	26298455	26305572	7118	-	FBgn0085599	FBtr0343638	34540	CG41284
X	2046778	2050283	3505	+	-	Intron (FBtr0111230/FBgn0058006, intron 7 of 9)	22751304	22751795	492	-	FBgn0264548	FBtr0333244	80301	.
3R	29860158	29863662	3504	+	-	Distal Intergenic	23737960	23749058	11099	+	FBgn0040056	FBtr0333914	14343	CG17698
3L	1794082	1797584	3502	+	-	Intron (FBtr0111143/FBgn0011288, intron 4 of 7)	24290290	24290864	575	-	FBgn0266652	FBtr0344954	84032	.
2L	12709073	12712574	3501	+	-	Promoter (2-3kb)	2932595	2968052	35458	-	FBgn0020908	FBtr0334933	-2842	Scp1
2L	21306865	21310364	3499	+	-	Intron (FBtr0301779/FBgn0058263, intron 2 of 4)	2552170	2552282	113	-	FBgn0262204	FBtr0304240	26989	.
X	6035788	6039286	3498	+	-	Promoter (2-3kb)	22189526	22198553	9028	-	FBgn0259683	FBtr0344025	-2186	Ir40a
3L	25232016	25235510	3494	+	-	Intron (FBtr0333702/FBgn0053653, intron 21 of 22)	1231883	1271759	39877	+	FBgn0053653	FBtr0307334	33735	Cadps
3R	16354437	16357930	3493	+	-	Promoter (<=1kb)	906676	907924	1249	+	FBgn0263093	FBtr0307112	395	.
X	7284644	7288134	3490	+	-	Distal Intergenic	24009931	24011363	1433	-	FBgn0058053	FBtr0334764	5524	.
X	16422671	16426158	3487	+	-	Distal Intergenic	1070657	1071319	663	-	FBgn0085582	FBtr0344616	25570	.
2L	11104504	11107991	3487	+	-	Distal Intergenic	4235779	4242934	7156	-	FBgn0262117	FBtr0111268	-10050	IntS3
3R	19402023	19405510	3487	+	-	Distal Intergenic	23249029	23284211	35183	+	FBgn0266347	FBtr0308331	39831	nAChRalpha4
X	5421434	5424917	3483	+	-	Promoter (1-2kb)	25752859	25762779	9921	-	FBgn0040001	FBtr0305959	-1264	FASN3
X	18382053	18385534	3481	+	-	Distal Intergenic	24927130	24927710	581	+	FBgn0085736	FBtr0302233	-19146	CG40472
3L	23304445	23307925	3480	+	-	Distal Intergenic	27849226	27850751	1526	+	FBgn0260469	FBtr0301970	-203691	.
3L	6172110	6175590	3480	+	-	Downstream (2-3kb)	1137830	1162158	24329	-	FBgn0052017	FBtr0344977	-7573	CG32017
2R	8921683	8925158	3475	+	-	Intron (FBtr0306235/FBgn0039972, intron 4 of 10)	22340622	22341291	670	+	FBgn0263091	FBtr0307110	-12056	.
X	1920863	1924335	3472	+	-	Distal Intergenic	22999574	23025915	26342	-	FBgn0250907	FBtr0111127	-19059	Cht10
3L	4038785	4042255	3470	+	-	Distal Intergenic	3846729	3868401	21673	+	FBgn0039955	FBtr0113989	111781	CG41099
X	10363277	10366746	3469	+	-	Intron (FBtr0111143/FBgn0011288, intron 3 of 7)	24074180	24299205	225026	+	FBgn0011288	FBtr0304625	79563	Snap25
2R	18164853	18168320	3467	+	-	Distal Intergenic	4130974	4133484	2511	+	FBgn0262115	FBtr0111300	23554	CG17683
3L	24505340	24508805	3465	+	-	Distal Intergenic	27849226	27850751	1526	+	FBgn0260469	FBtr0301970	-127035	.
2R	9097000	9100465	3465	+	-	Intron (FBtr0301779/FBgn0058263, intron 2 of 4)	2552170	2552282	113	-	FBgn0262204	FBtr0304240	21192	.
2L	20091507	20094969	3462	+	-	Distal Intergenic	4322437	4471060	148624	-	FBgn0260798	FBtr0302242	-11293	Gprk1
2R	16585868	16589326	3458	+	-	Distal Intergenic	27849226	27850751	1526	+	FBgn0260469	FBtr0301970	-138262	.
3R	16643609	16647066	3457	+	-	Intron (FBtr0336974/FBgn0040849, intron 3 of 7)	4917519	5021955	104437	+	FBgn0040849	FBtr0336974	25863	Ir41a
2L	23175197	23178650	3453	+	-	Promoter (<=1kb)	22189526	22198553	9028	-	FBgn0259683	FBtr0344025	-509	Ir40a
3L	11822727	11826177	3450	+	-	Intron (FBtr0113703/FBgn0003256, intron 7 of 7)	1071975	1125927	53953	+	FBgn0003256	FBtr0345337	47166	rl
3L	182699	186149	3450	+	-	Intron (FBtr0346768/FBgn0267429, intron 2 of 7)	25403776	25405940	2165	-	FBgn0085734	FBtr0114183	-86798	.
2L	10975627	10979076	3449	+	-	Exon (FBtr0303293/FBgn0053554, exon 20 of 21)	5147166	5154756	7591	+	FBgn0033010	FBtr0086080	34220	Atf6
3R	25683786	25687235	3449	+	-	Distal Intergenic	24976254	24977118	865	+	FBgn0058002	FBtr0113773	55666	ND-AGGG
3L	11251693	11255135	3442	+	-	Distal Intergenic	25201942	25203341	1400	+	FBgn0058354	FBtr0302346	-10272	.
3L	27968344	27971785	3441	+	-	Intron (FBtr0334937/FBgn0085638, intron 3 of 3)	2770380	2846661	76282	-	FBgn0085638	FBtr0334937	68043	CG41378
2R	17669323	17672759	3436	+	-	Intron (FBtr0345363/FBgn0260798, intron 6 of 14)	4322295	4471060	148766	-	FBgn0260798	FBtr0345363	54958	Gprk1
3R	31791813	31795246	3433	+	-	Distal Intergenic	23339326	23345936	6611	+	FBgn0052230	FBtr0331408	24906	ND-MLRQ
3R	22744937	22748367	3430	+	-	Distal Intergenic	4130974	4132830	1857	+	FBgn0262115	FBtr0111298	-53408	CG17683
2R	9587062	9590490	3428	+	-	Distal Intergenic	24534090	24535468	1379	+	FBgn0040045	FBtr0307117	-59439	.
3R	24155296	24158723	3427	+	-	Downstream (1-2kb)	25201942	25203341	1400	+	FBgn0058354	FBtr0302346	30074	.
2L	8363355	8366781	3426	+	-	Distal Intergenic	2494742	2565385	70644	-	FBgn0058263	FBtr0334936	-22753	MFS17
2R	22075898	22079320	3422	+	-	3' UTR	583108	589348	6241	+	FBgn0039911	FBtr0089080	5429	CG1909
3R	13010095	13013516	3421	+	-	Promoter (2-3kb)	1515595	1521780	6186	-	FBgn0267861	FBtr0113831	2044	Maf1
2L	5977801	5981221	3420	+	-	Distal Intergenic	22226152	22226771	620	+	FBgn0042701	FBtr0085952	3199	.
2R	9102155	9105572	3417	+	-	Distal Intergenic	3697234	3697640	407	-	FBgn0267816	FBtr0347386	-15438	.
2L	5540373	5543790	3417	+	-	Distal Intergenic	22579750	22585843	6094	+	FBgn0040011	FBtr0302387	18689	Slmap
3R	13262785	13266202	3417	+	-	Intron (FBtr0114030/FBgn0262123, intron 3 of 6)	1368921	1371468	2548	-	FBgn0264835	FBtr0334737	-21122	.
2L	8526668	8530084	3416	+	-	Intron (FBtr0301779/FBgn0058263, intron 4 of 4)	2552170	2552282	113	-	FBgn0262204	FBtr0304240	38154	.
2L	10987867	10991281	3414	+	-	Distal Intergenic	4014111	4049342	35232	+	FBgn0046706	FBtr0113784	-8264	Haspin
3R	31735513	31738924	3411	+	-	Distal Intergenic	2770380	2846661	76282	-	FBgn0085638	FBtr0334937	104117	CG41378
X	5620529	5623940	3411	+	-	Distal Intergenic	28011343	28012599	1257	-	FBgn0039959	FBtr0334934	-41055	CG17514
2L	5323437	5326846	3409	+	-	Intron (FBtr0334937/FBgn0085638, intron 3 of 3)	2770380	2846661	76282	-	FBgn0085638	FBtr0334937	60803	CG41378
3R	5667722	5671130	3408	+	-	Intron (FBtr0300103/FBgn0263780, intron 2 of 13)	1866080	2262115	396036	-	FBgn0263780	FBtr0300103	113083	CG17684
X	14836986	14840393	3407	+	-	Intron (FBtr0113817/FBgn0058178, intron 5 of 10)	25798441	26013721	215281	-	FBgn0058178	FBtr0113817	57031	CG40178
2R	23696077	23699477	3400	+	-	Distal Intergenic	3750363	3752353	1991	+	FBgn0069923	FBtr0301812	22534	CG41128
3R	23956776	23960176	3400	+	-	Exon (FBtr0305959/FBgn0040001, exon 9 of 10)	25752859	25762779	9921	-	FBgn0040001	FBtr0305959	8202	FASN3
3R	14510321	14513720	3399	+	-	Distal Intergenic	23069005	23070724	1720	+	FBgn0262887	FBtr0306299	3748	.
3L	12811825	12815221	3396	+	-	Promoter (<=1kb)	1137830	1162158	24329	-	FBgn0052017	FBtr0344977	-331	CG32017
3L	19167382	19170778	3396	+	-	Intron (FBtr0301779/FBgn0058263, intron 4 of 4)	2552170	2552282	113	-	FBgn0262204	FBtr0304240	41622	.
2R	13553946	13557341	3395	+	-	Distal Intergenic	2494742	2565385	70644	-	FBgn0058263	FBtr0334936	-13465	MFS17
2L	870365	873756	3391	+	-	Intron (FBtr0113703/FBgn0003256, intron 4 of 7)	1071975	1125927	53953	+	FBgn0003256	FBtr0345337	29020	rl
X	13396792	13400181	3389	+	-	Distal Intergenic	22308755	22368796	60042	+	FBgn0039972	FBtr0306235	-16290	CG17018
2R	20621945	20625333	3388	+	-	Promoter (2-3kb)	1618172	1618585	414	+	FBgn0058068	FBtr0302912	-2096	.
3L	8342910	8346296	3386	+	-	Distal Intergenic	3943429	3949757	6329	+	FBgn0266632	FBtr0344922	-72585	.
2L	2145807	2149192	3385	+	-	Distal Intergenic	26215815	26226006	10192	+	FBgn0058160	FBtr0301802	-7711	CG40160
3L	16350028	16353413	3385	+	-	Intron (FBtr0113817/FBgn0058178, intron 7 of 10)	25843821	25844502	682	+	FBgn0266692	FBtr0345063	32417	.
3R	12689892	12693274	3382	+	-	Distal Intergenic	26354140	26371356	17217	-	FBgn0260997	FBtr0343637	27298	CG42598
3L	11168098	11171476	3378	+	-	Intron (FBtr0331780/FBgn0024804, intron 6 of 7)	27364828	27365990	1163	-	FBgn0267983	FBtr0347580	21465	.
2R	16178317	16181694	3377	+	-	Intron (FBtr0113817/FBgn0058178, intron 7 of 10)	25843821	25844502	682	+	FBgn0266692	FBtr0345063	60235	.
3R	20831042	20834419	3377	+	-	Distal Intergenic	26221945	26226006	4062	+	FBgn0058160	FBtr0301804	29955	CG40160
3R	22025960	22029334	3374	+	-	Intron (FBtr0332872/FBgn0266347, intron 5 of 10)	23249029	23284211	35183	+	FBgn0266347	FBtr0308331	5514	nAChRalpha4
3R	12009033	12012404	3371	+	-	Intron (FBtr0299881/FBgn0250816, intron 5 of 7)	23690626	23691668	1043	-	FBgn0266684	FBtr0345051	57937	.
X	4102378	4105746	3368	+	-	Distal Intergenic	24074180	24299205	225026	+	FBgn0011288	FBtr0111143	-11228	Snap25
2R	14855350	14858714	3364	+	-	Distal Intergenic	26165235	26178793	13559	+	FBgn0085612	FBtr0347357	-46791	.
X	7102817	7106176	3359	+	-	Distal Intergenic	22354355	22368776	14422	+	FBgn0039972	FBtr0306236	16570	CG17018
3R	11965431	11968789	3358	+	-	Intron (FBtr0306235/FBgn0039972, intron 3 of 10)	22311927	22368776	56850	+	FBgn0039972	FBtr0085958	7804	CG17018
3L	6092963	6096320	3357	+	-	Exon (FBtr0331165/FBgn0250907, exon 4 of 9)	22999574	23025419	25846	-	FBgn0250907	FBtr0331165	11860	Cht10
3L	7975414	7978770	3356	+	-	Intron (FBtr0331780/FBgn0024804, intron 6 of 7)	27364828	27365990	1163	-	FBgn0267983	FBtr0347580	16469	.
2L	10302298	10305651	3353	+	-	Distal Intergenic	1343403	1345119	1717	-	FBgn0267398	FBtr0344755	15318	Yeti
3R	22688514	22691865	3351	+	-	Intron (FBtr0113715/FBgn0024804, intron 7 of 9)	27364828	27365990	1163	-	FBgn0267983	FBtr0347580	-4550	.
3L	7345786	7349137	3351	+	-	Distal Intergenic	24324866	24401655	76790	+	FBgn0259697	FBtr0113473	76870	nvd
2R	6128650	6132001	3351	+	-	Distal Intergenic	3750363	3752353	1991	+	FBgn0069923	FBtr0301812	21244	CG41128
2L	9521107	9524454	3347	+	-	Distal Intergenic	4671853	4673639	1787	+	FBgn0040005	FBtr0111291	-15450	CG17883
3R	16450596	16453942	3346	+	-	Distal Intergenic	3066499	3191011	124513	+	FBgn0260995	FBtr0334939	-46796	dpr21
2L	9960520	9963863	3343	+	-	Distal Intergenic	4235779	4242934	7156	-	FBgn0262117	FBtr0111268	-52493	IntS3
3L	19616682	19620021	3339	+	-	Distal Intergenic	26354140	26371356	17217	-	FBgn0260997	FBtr0343637	-116931	CG42598
3R	7905747	7909085	3338	+	-	Intron (FBtr0111230/FBgn0058006, intron 1 of 9)	22751304	22751795	492	-	FBgn0264548	FBtr0333244	31374	.
2R	9438524	9441861	3337	+	-	Intron (FBtr0302226/FBgn0262124, intron 6 of 9)	3943429	3949757	6329	+	FBgn0266632	FBtr0344922	-16644	.
2L	7426673	7430009	3336	+	-	Intron (FBtr0303293/FBgn0053554, intron 7 of 20)	5177965	5251022	73058	-	FBgn0053554	FBtr0303293	41987	Nipped-A
3R	9709848	9713184	3336	+	-	Intron (FBtr0113715/FBgn0024804, intron 7 of 9)	27364828	27365990	1163	-	FBgn0267983	FBtr0347580	-10485	.
3R	15971613	15974948	3335	+	-	Intron (FBtr0113817/FBgn0058178, intron 1 of 10)	25798441	26013721	215281	-	FBgn0058178	FBtr0113817	32618	CG40178
2R	7665805	7669138	3333	+	-	Distal Intergenic	4595288	4609492	14205	+	FBgn0260799	FBtr0111114	-23713	p120ctn
3L	19792673	19796003	3330	+	-	Distal Intergenic	3066499	3191011	124513	+	FBgn0260995	FBtr0334939	-43415	dpr21
X	3717806	3721135	3329	+	-	Distal Intergenic	1070657	1071319	663	-	FBgn0085582	FBtr0344616	44841	.
2L	16305876	16309205	3329	+	-	Distal Intergenic	27849226	27850751	1526	+	FBgn0260469	FBtr0301970	-204250	.
2R	25009484	25012812	3328	+	-	Distal Intergenic	23066874	23068191	1318	-	FBgn0086683	FBtr0111241	19912	Spf45
2R	14232223	14235549	3326	+	-	Intron (FBtr0111143/FBgn0011288, intron 2 of 7)	24074180	24299205	225026	+	FBgn0011288	FBtr0304625	47542	Snap25
2R	13981560	13984885	3325	+	-	Distal Intergenic	23291700	23291729	30	+	FBgn0267524	FBtr0346898	34755	.
3R	14656951	14660275	3324	+	-	Intron (FBtr0346768/FBgn0267429, intron 5 of 7)	25403776	25405940	2165	-	FBgn0085734	FBtr0114183	-12562	.
2R	17725169	17728482	3313	+	-	Distal Intergenic	25798441	26014112	215672	-	FBgn0058178	FBtr0113818	-47650	CG40178
3L	27905234	27908545	3311	+	-	Distal Intergenic	1207416	1209312	1897	+	FBgn0261505	FBtr0334741	-24327	.
3R	27111254	27114565	3311	+	-	Distal Intergenic	25201942	25203341	1400	+	FBgn0058354	FBtr0302346	27911	.
3L	8339113	8342424	3311	+	-	Distal Intergenic	6501032	6501772	741	-	FBgn0267744	FBtr0347304	80984	.
3L	27112110	27115420	3310	+	-	Distal Intergenic	27267255	27268445	1191	+	FBgn0028697	FBtr0308333	-10311	RpL15
X	18084607	18087917	3310	+	-	Distal Intergenic	23737960	23749058	11099	+	FBgn0040056	FBtr0333914	12436	CG17698
2R	10124237	10127547	3310	+	-	Intron (FBtr0113715/FBgn0024804, intron 7 of 9)	27364828	27365990	1163	-	FBgn0267983	FBtr0347580	-9293	.
3L	9897267	9900576	3309	+	-	Promoter (1-2kb)	870930	912331	41402	-	FBgn0025726	FBtr0344971	1509	unc-13
2L	7792842	7796150	3308	+	-	Intron (FBtr0111230/FBgn0058006, intron 7 of 9)	22579750	22585843	6094	+	FBgn0040011	FBtr0302387	76052	Slmap
3R	12697601	12700908	3307	+	-	Distal Intergenic	22226152	22226771	620	+	FBgn0042701	FBtr0085952	-3269	.
3R	24030824	24034129	3305	+	-	Intron (FBtr0113715/FBgn0024804, intron 7 of 9)	27364828	27365990	1163	-	FBgn0267983	FBtr0347580	5485	.
X	2623282	2626586	3304	+	-	Intron (FBtr0114030/FBgn0262123, intron 3 of 6)	1368921	1371468	2548	-	FBgn0264835	FBtr0334737	-42557	.
2R	8079148	8082451	3303	+	-	Distal Intergenic	4235779	4242934	7156	-	FBgn0262117	FBtr0111268	17243	IntS3
X	2587941	2591240	3299	+	-	Distal Intergenic	26298455	26305572	7118	-	FBgn0085599	FBtr0343638	32765	CG41284
2R	1414025	1417323	3298	+	-	Intron (FBtr0113703/FBgn0003256, intron 4 of 7)	1071975	1125927	53953	+	FBgn0003256	FBtr0345337	28048	rl
2L	6915686	6918982	3296	+	-	Intron (FBtr0345363/FBgn0260798, intron 12 of 14)	4235779	4242934	7156	-	FBgn0262117	FBtr0111268	-105502	IntS3
2R	22173174	22176470	3296	+	-	Intron (FBtr0331780/FBgn0024804, intron 4 of 7)	27364828	27365990	1163	-	FBgn0267983	FBtr0347580	39378	.
2R	10540283	10543578	3295	+	-	Distal Intergenic	23069005	23070724	1720	+	FBgn0262887	FBtr0306299	9158	.
2L	20680091	20683380	3289	+	-	Distal Intergenic	23320508	23324192	3685	-	FBgn0260435	FBtr0302459	-21197	.
3L	15235524	15238809	3285	+	-	Distal Intergenic	3750363	3752353	1991	+	FBgn0069923	FBtr0301812	26719	CG41128
2L	13002823	13006104	3281	+	-	3' UTR	936819	949441	12623	+	FBgn0019985	FBtr0332858	9368	mGluR
2R	12026286	12029562	3276	+	-	Distal Intergenic	2494742	2565385	70644	-	FBgn0058263	FBtr0334936	-9078	MFS17
3R	18657815	18661090	3275	+	-	Distal Intergenic	6501032	6501772	741	-	FBgn0267744	FBtr0347304	73267	.
X	15859830	15863104	3274	+	-	Distal Intergenic	5065237	5070210	4974	-	FBgn0013348	FBtr0310003	18433	TpnC41C
3L	10690918	10694192	3274	+	-	Distal Intergenic	2770380	2846661	76282	-	FBgn0085638	FBtr0334937	138099	CG41378
3L	19610222	19613493	3271	+	-	Distal Intergenic	22579750	22585843	6094	+	FBgn0040011	FBtr0302387	35634	Slmap
3L	20495251	20498520	3269	+	-	Distal Intergenic	25107594	25115180	7587	+	FBgn0040022	FBtr0302245	-32562	Set1
3R	8800781	8804049	3268	+	-	Distal Intergenic	27091705	27092199	495	-	FBgn0266687	FBtr0345054	-16323	.
X	15851395	15854663	3268	+	-	Distal Intergenic	3846729	3868401	21673	+	FBgn0039955	FBtr0113989	30390	CG41099
3L	1663064	1666332	3268	+	-	Distal Intergenic	23093190	23095471	2282	-	FBgn0024733	FBtr0333910	9557	RpL10
2L	22632751	22636017	3266	+	-	Distal Intergenic	23554593	23689640	135048	+	FBgn0250816	FBtr0299881	-48041	AGO3
4	680229	683492	3263	+	-	Distal Intergenic	24534090	24535468	1379	+	FBgn0040045	FBtr0307117	-3568	.
X	11145440	11148703	3263	+	-	Intron (FBtr0113715/FBgn0024804, intron 7 of 9)	27364828	27365990	1163	-	FBgn0267983	FBtr0347580	-7265	.
2L	8030619	8033881	3262	+	-	Distal Intergenic	27170036	27170567	532	+	FBgn0262789	FBtr0305903	41732	.
2L	20348579	20351839	3260	+	-	Distal Intergenic	3943429	3949757	6329	+	FBgn0266632	FBtr0344922	-68994	.
X	18782325	18785582	3257	+	-	Distal Intergenic	23320508	23324192	3685	-	FBgn0260435	FBtr0302459	-11835	.
3R	18399593	18402849	3256	+	-	Promoter (<=1kb)	4191285	4196210	4926	+	FBgn0053294	FBtr0308945	933	.
X	16356746	16359998	3252	+	-	Distal Intergenic	27849226	27850751	1526	+	FBgn0260469	FBtr0301970	-75499	.
3L	11793459	11796711	3252	+	-	Intron (FBtr0111143/FBgn0011288, intron 2 of 7)	24074180	24299205	225026	+	FBgn0011288	FBtr0304625	23435	Snap25
2R	4170082	4173333	3251	+	-	Distal Intergenic	27849226	27850751	1526	+	FBgn0260469	FBtr0301970	-193128	.
2L	23369719	23372969	3250	+	-	Distal Intergenic	3697234	3697640	407	-	FBgn0267816	FBtr0347386	-11584	.
X	939403	942652	3249	+	-	Distal Intergenic	27135184	27135726	543	+	FBgn0267985	FBtr0347582	-9752	.
2R	7915181	7918430	3249	+	-	Promoter (1-2kb)	23731614	23732177	564	-	FBgn0267300	FBtr0346555	1432	.
2L	9429513	9432759	3246	+	-	Distal Intergenic	24927130	24927710	581	+	FBgn0085736	FBtr0302233	-83820	CG40472
2R	7697681	7700926	3245	+	-	Exon (FBtr0308805/FBgn0025726, exon 3 of 23)	867824	904026	36203	-	FBgn0025726	FBtr0308805	3471	unc-13
3L	14998157	15001400	3243	+	-	Intron (FBtr0301779/FBgn0058263, intron 2 of 4)	2552170	2552282	113	-	FBgn0262204	FBtr0304240	25079	.
2L	23296667	23299909	3242	+	-	Intron (FBtr0113885/FBgn0010247, intron 4 of 5)	3461351	3587054	125704	-	FBgn0010247	FBtr0113885	67518	Parp
2L	12054901	12058142	3241	+	-	Intron (FBtr0334408/FBgn0053481, intron 8 of 8)	247124	253329	6206	-	FBgn0053481	FBtr0334408	3875	dpr7
3R	23250436	23253673	3237	+	-	Intron (FBtr0111152/FBgn0058470, intron 1 of 12)	23839860	23986410	146551	-	FBgn0058470	FBtr0111152	8214	CG40470
3L	7934074	7937311	3237	+	-	Distal Intergenic	23715023	23716689	1667	+	FBgn0039977	FBtr0299868	-10771	CG17454
3R	4436299	4439535	3236	+	-	Distal Intergenic	27849226	27850751	1526	+	FBgn0260469	FBtr0301970	-121989	.
X	16310007	16313242	3235	+	-	Distal Intergenic	21542864	21543688	825	+	FBgn0051614	FBtr0085895	3225	.
2L	17482309	17485544	3235	+	-	Distal Intergenic	2374631	2375134	504	+	FBgn0058100	FBtr0302913	62055	.
3R	3616182	3619416	3234	+	-	Promoter (1-2kb)	25843821	25844502	682	+	FBgn0266692	FBtr0345063	1348	.
X	5081587	5084821	3234	+	-	Distal Intergenic	4322437	4471060	148624	-	FBgn0260798	FBtr0302242	-6842	Gprk1
X	2271970	2275202	3232	+	-	Distal Intergenic	23168825	23168899	75	+	FBgn0262293	FBtr0304429	-33577	.
X	11355023	11358253	3230	+	-	Distal Intergenic	5147166	5154756	7591	+	FBgn0033010	FBtr0086080	22597	Atf6
3L	1651525	1654754	3229	+	-	Intron (FBtr0346768/FBgn0267429, intron 7 of 7)	25201942	25203341	1400	+	FBgn0058354	FBtr0302346	57480	.
3R	23751237	23754466	3229	+	-	Distal Intergenic	22999574	23025915	26342	-	FBgn0250907	FBtr0111127	-5300	Cht10
2L	19579376	19582604	3228	+	-	Distal Intergenic	2770419	2846708	76290	-	FBgn0085638	FBtr0301792	-3032	CG41378
X	1346306	1349533	3227	+	-	Distal Intergenic	2494742	2565385	70644	-	FBgn0058263	FBtr0334936	-83075	MFS17
2L	19583019	19586246	3227	+	-	Promoter (<=1kb)	5031995	5032795	801	-	FBgn0264914	FBtr0334999	-773	.
X	16654018	16657244	3226	+	-	Distal Intergenic	426067	426601	535	+	FBgn0263385	FBtr0309072	-9975	.
2L	851317	854542	3225	+	-	Distal Intergenic	5091885	5095090	3206	+	FBgn0033005	FBtr0111280	10299	CG3107
X	8113088	8116310	3222	+	-	Distal Intergenic	3623143	3627690	4548	+	FBgn0086378	FBtr0301810	36700	Alg-2
2L	3370697	3373919	3222	+	-	Distal Intergenic	22579750	22585843	6094	+	FBgn0040011	FBtr0302387	10722	Slmap
3R	12626533	12629754	3221	+	-	Intron (FBtr0392909/FBgn0267431, intron 17 of 21)	2156916	2157206	291	-	FBgn0058182	FBtr0302347	4664	.
2R	23859565	23862783	3218	+	-	Distal Intergenic	24927130	24927710	581	+	FBgn0085736	FBtr0302233	-47504	CG40472
2R	21688137	21691353	3216	+	-	Distal Intergenic	27170036	27170567	532	+	FBgn0262789	FBtr0305903	45550	.
3R	11740479	11743693	3214	+	-	Distal Intergenic	24927130	24927710	581	+	FBgn0085736	FBtr0302233	-43672	CG40472
2L	13285368	13288582	3214	+	-	Promoter (2-3kb)	25798441	26014112	215672	-	FBgn0058178	FBtr0113818	-2254	CG40178
X	2603291	2606503	3212	+	-	Promoter (<=1kb)	4191285	4196210	4926	+	FBgn0053294	FBtr0308945	0	.
X	16591919	16595130	3211	+	-	Distal Intergenic	23339326	23345936	6611	+	FBgn0052230	FBtr0331408	81611	ND-MLRQ
X	15066921	15070131	3210	+	-	Distal Intergenic	22949038	22950476	1439	-	FBgn0058005	FBtr0347083	-14728	.
X	11712769	11715978	3209	+	-	Distal Intergenic	4595288	4609492	14205	+	FBgn0260799	FBtr0111114	-17298	p120ctn
2L	19063184	19066393	3209	+	-	Distal Intergenic	23066874	23068191	1318	-	FBgn0086683	FBtr0111241	11830	Spf45
X	111384	114591	3207	+	-	Distal Intergenic	23093190	23095471	2282	-	FBgn0024733	FBtr0333910	12036	RpL10
X	2219316	2222522	3206	+	-	Intron (FBtr0111230/FBgn0058006, intron 9 of 9)	22579750	22585843	6094	+	FBgn0040011	FBtr0302387	43870	Slmap
3L	26134738	26137943	3205	+	-	Distal Intergenic	3846729	3868401	21673	+	FBgn0039955	FBtr0113989	107777	CG41099
3L	18818900	18822105	3205	+	-	Intron (FBtr0113703/FBgn0003256, intron 4 of 7)	1071975	1125927	53953	+	FBgn0003256	FBtr0345337	25719	rl
2L	2729961	2733164	3203	+	-	Intron (FBtr0111143/FBgn0011288, intron 2 of 7)	24074180	24299205	225026	+	FBgn0011288	FBtr0304625	19495	Snap25
X	5672328	5675526	3198	+	-	Intron (FBtr0346768/FBgn0267429, intron 2 of 7)	25403776	25405940	2165	-	FBgn0085734	FBtr0114183	-114844	.
2L	10435933	10439131	3198	+	-	Intron (FBtr0113817/FBgn0058178, intron 10 of 10)	25843821	25844502	682	+	FBgn0266692	FBtr0345062	-18224	.
3L	2375793	2378989	3196	+	-	Distal Intergenic	2374631	2375134	504	+	FBgn0058100	FBtr0302913	-3504	.
X	6253964	6257157	3193	+	-	Distal Intergenic	23291700	23291729	30	+	FBgn0267524	FBtr0346898	55580	.
4	1065765	1068957	3192	+	-	Distal Intergenic	3750363	3752353	1991	+	FBgn0069923	FBtr0301812	21956	CG41128
X	2039283	2042474	3191	+	-	Distal Intergenic	2932827	2967344	34518	-	FBgn0020908	FBtr0113713	56097	Scp1
3R	30743223	30746414	3191	+	-	Distal Intergenic	27856366	27858271	1906	-	FBgn0020660	FBtr0113681	-43901	eIF4B
2R	1046695	1049885	3190	+	-	Distal Intergenic	26165235	26178793	13559	+	FBgn0085612	FBtr0347357	-27292	.
2L	10009260	10012446	3186	+	-	Distal Intergenic	23093190	23095471	2282	-	FBgn0024733	FBtr0333910	35330	RpL10
2L	20824593	20827776	3183	+	-	Intron (FBtr0113784/FBgn0046706, intron 2 of 4)	4014111	4049342	35232	+	FBgn0046706	FBtr0113784	11741	Haspin
3L	749399	752580	3181	+	-	Distal Intergenic	24290290	24290864	575	-	FBgn0266652	FBtr0344954	-15276	.
X	15931799	15934978	3179	+	-	Promoter (1-2kb)	25798441	26014112	215672	-	FBgn0058178	FBtr0113818	-1722	CG40178
3R	29723063	29726235	3172	+	-	Intron (FBtr0301779/FBgn0058263, intron 2 of 4)	2552170	2552282	113	-	FBgn0262204	FBtr0304240	18802	.
3L	17573413	17576584	3171	+	-	Distal Intergenic	23690626	23691668	1043	-	FBgn0266684	FBtr0345051	-6588	.
3L	25163244	25166414	3170	+	-	Distal Intergenic	23784231	23787405	3175	+	FBgn0264699	FBtr0333915	-15152	CG43968
3L	4364403	4367573	3170	+	-	Distal Intergenic	5065237	5070210	4974	-	FBgn0013348	FBtr0310003	12293	TpnC41C
2R	23848049	23851217	3168	+	-	Distal Intergenic	22622417	22756349	133933	-	FBgn0058006	FBtr0111230	-5734	CG40006
2L	6968736	6971902	3166	+	-	Intron (FBtr0113817/FBgn0058178, intron 10 of 10)	25843821	25844502	682	+	FBgn0266692	FBtr0345062	-29912	.
2R	16001655	16004819	3164	+	-	Promoter (1-2kb)	3066499	3191011	124513	+	FBgn0260995	FBtr0334939	1842	dpr21
2R	17036757	17039921	3164	+	-	Promoter (2-3kb)	24976254	24977118	865	+	FBgn0058002	FBtr0113773	2995	ND-AGGG
3L	8356693	8359854	3161	+	-	Distal Intergenic	23291700	23291729	30	+	FBgn0267524	FBtr0346898	37851	.
2R	20994782	20997942	3160	+	-	Intron (FBtr0113817/FBgn0058178, intron 9 of 10)	25843821	25844502	682	+	FBgn0266692	FBtr0345063	11160	.
X	5877435	5880593	3158	+	-	Intron (FBtr0343638/FBgn0085599, intron 2 of 2)	26298455	26305572	7118	-	FBgn0085599	FBtr0343638	3904	CG41284
X	16941397	16944555	3158	+	-	Promoter (1-2kb)	21542864	21543688	825	+	FBgn0051614	FBtr0085895	1590	.
3R	24916439	24919596	3157	+	-	Distal Intergenic	2932595	2968052	35458	-	FBgn0020908	FBtr0334933	-14765	Scp1
2R	16102043	16105199	3156	+	-	Intron (FBtr0343637/FBgn0260997, intron 1 of 3)	26354140	26371356	17217	-	FBgn0260997	FBtr0343637	6084	CG42598
3L	13023223	13026378	3155	+	-	Intron (FBtr0302226/FBgn0262124, intron 9 of 9)	3943429	3949757	6329	+	FBgn0266632	FBtr0344922	-41096	.
3R	11758251	11761405	3154	+	-	Distal Intergenic	4235779	4242934	7156	-	FBgn0262117	FBtr0111268	-51669	IntS3
3R	19876180	19879334	3154	+	-	Promoter (1-2kb)	4507995	4508445	451	+	FBgn0264909	FBtr0334987	-1878	.
3L	24055623	24058775	3152	+	-	Intron (FBtr0111152/FBgn0058470, intron 12 of 12)	23881735	23883142	1408	-	FBgn0264569	FBtr0333471	17714	.
3L	9614331	9617482	3151	+	-	Distal Intergenic	27170036	27170567	532	+	FBgn0262789	FBtr0305903	13210	.
2L	20073306	20076456	3150	+	-	Distal Intergenic	3623143	3627690	4548	+	FBgn0086378	FBtr0301810	19672	Alg-2
2L	6382989	6386139	3150	+	-	Intron (FBtr0331165/FBgn0250907, intron 5 of 8)	22999574	23025419	25846	-	FBgn0250907	FBtr0331165	17054	Cht10
3L	3805681	3808830	3149	+	-	Intron (FBtr0302582/FBgn0087011, intron 1 of 6)	1649616	1778937	129322	+	FBgn0087011	FBtr0114112	39224	CG41520
X	18091137	18094285	3148	+	-	Distal Intergenic	23311700	23312464	765	+	FBgn0063368	FBtr0332975	-8180	Gpb5
2L	4979591	4982736	3145	+	-	Exon (FBtr0089793/FBgn0005666, exon 36 of 41)	776475	777146	672	-	FBgn0266727	FBtr0345200	6276	.
3R	22976445	22979587	3142	+	-	Intron (FBtr0111143/FBgn0011288, intron 2 of 7)	24074180	24299205	225026	+	FBgn0011288	FBtr0304625	14819	Snap25
X	6848602	6851741	3139	+	-	Distal Intergenic	23311700	23312464	765	+	FBgn0063368	FBtr0332975	-9386	Gpb5
3L	22075002	22078140	3138	+	-	Distal Intergenic	26354140	26371356	17217	-	FBgn0260997	FBtr0343637	-143617	CG42598
2R	2746490	2749625	3135	+	-	Intron (FBtr0113715/FBgn0024804, intron 8 of 9)	27364828	27365990	1163	-	FBgn0267983	FBtr0347580	-28259	.
X	13622642	13625777	3135	+	-	Distal Intergenic	3697234	3697640	407	-	FBgn0267816	FBtr0347386	-4280	.
3R	29488111	29491246	3135	+	-	Promoter (2-3kb)	20965520	21051983	86464	-	FBgn0250867	FBtr0290305	2784	CG42238
2R	7790241	7793376	3135	+	-	Intron (FBtr0111143/FBgn0011288, intron 5 of 7)	24290290	24290864	575	-	FBgn0266652	FBtr0344954	42427	.
3R	18185665	18188798	3133	+	-	Distal Intergenic	26165235	26178793	13559	+	FBgn0085612	FBtr0347357	-68062	.
3L	20300442	20303572	3130	+	-	Distal Intergenic	4130974	4133484	2511	+	FBgn0262115	FBtr0111300	20265	CG17683
3R	8657611	8660738	3127	+	-	Exon (FBtr0089247/FBgn0025726, exon 3 of 23)	870930	893565	22636	-	FBgn0025726	FBtr0089247	4169	unc-13
2R	22916972	22920099	3127	+	-	Distal Intergenic	24553110	24554200	1091	+	FBgn0085810	FBtr0114264	21240	.
2L	8697043	8700169	3126	+	-	Distal Intergenic	26165235	26178793	13559	+	FBgn0085612	FBtr0347357	-32645	.
3R	8817693	8820818	3125	+	-	Exon (FBtr0345197/FBgn0026869, exon 6 of 6)	538332	557854	19523	-	FBgn0026869	FBtr0345197	10460	Thd1
2L	6336722	6339846	3124	+	-	Distal Intergenic	5608635	5611586	2952	+	FBgn0039970	FBtr0086071	19699	CG17508
3R	23188199	23191321	3122	+	-	Distal Intergenic	1618172	1618585	414	+	FBgn0058068	FBtr0302912	5974	.
X	15983844	15986963	3119	+	-	Distal Intergenic	23093190	23095471	2282	-	FBgn0024733	FBtr0333910	7074	RpL10
2R	7756376	7759493	3117	+	-	Intron (FBtr0332872/FBgn0266347, intron 5 of 10)	23249029	23284211	35183	+	FBgn0266347	FBtr0308331	-4537	nAChRalpha4
3R	15792338	15795453	3115	+	-	Distal Intergenic	27267255	27268445	1191	+	FBgn0028697	FBtr0308333	-20401	RpL15
2R	2749979	2753093	3114	+	-	Distal Intergenic	3943429	3949757	6329	+	FBgn0266632	FBtr0344922	-67772	.
2L	19790179	19793293	3114	+	-	Distal Intergenic	24553110	24554200	1091	+	FBgn0085810	FBtr0114264	24554	.
3L	22739665	22742779	3114	+	-	Promoter (<=1kb)	23731614	23732177	564	-	FBgn0267300	FBtr0346555	432	.
3L	3192983	3196094	3111	+	-	Distal Intergenic	1265038	1266349	1312	+	FBgn0058191	FBtr0334735	12960	CG40191
3R	28333587	28336696	3109	+	-	Distal Intergenic	27849226	27850751	1526	+	FBgn0260469	FBtr0301970	-139967	.
2R	24605544	24608653	3109	+	-	Intron (FBtr0113703/FBgn0003256, intron 4 of 7)	1071975	1125927	53953	+	FBgn0003256	FBtr0345337	15436	rl
X	5417918	5421023	3105	+	-	Intron (FBtr0392909/FBgn0267431, intron 19 of 21)	2156916	2157206	291	-	FBgn0058182	FBtr0302347	-291464	.
3R	24582201	24585305	3104	+	-	Distal Intergenic	1590484	1596457	5974	+	FBgn0039993	FBtr0113761	-8906	CG17691
2R	23972346	23975449	3103	+	-	Intron (FBtr0299918/FBgn0259247, intron 2 of 7)	5416096	5447298	31203	+	FBgn0259247	FBtr0301063	14132	.
2L	2976292	2979395	3103	+	-	Distal Intergenic	1515595	1516830	1236	-	FBgn0267861	FBtr0344972	39363	Maf1
2R	17026022	17029123	3101	+	-	Intron (FBtr0113751/FBgn0028993, intron 6 of 6)	24724162	24758036	33875	+	FBgn0028993	FBtr0339923	31485	scro
2L	2491067	2494168	3101	+	-	Distal Intergenic	5065237	5070210	4974	-	FBgn0013348	FBtr0310003	9243	TpnC41C
3R	26869259	26872358	3099	+	-	Distal Intergenic	24534090	24535468	1379	+	FBgn0040045	FBtr0307117	-58409	.
2L	451264	454362	3098	+	-	Distal Intergenic	4235779	4242934	7156	-	FBgn0262117	FBtr0111268	-4751	IntS3
3R	6344467	6347561	3094	+	-	Promoter (2-3kb)	22354355	22368776	14422	+	FBgn0039972	FBtr0306236	-2801	CG17018
4	448432	451525	3093	+	-	Exon (FBtr0333702/FBgn0053653, exon 9 of 23)	1231883	1271759	39877	+	FBgn0053653	FBtr0307334	13298	Cadps
2R	15662834	15665927	3093	+	-	Distal Intergenic	4507995	4508445	451	+	FBgn0264909	FBtr0334987	-4495	.
2L	13810128	13813220	3092	+	-	Intron (FBtr0299881/FBgn0250816, intron 7 of 7)	23690626	23691668	1043	-	FBgn0266684	FBtr0345051	24759	.
2L	6082167	6085259	3092	+	-	Distal Intergenic	25107594	25115180	7587	+	FBgn0040022	FBtr0302245	-28880	Set1
3R	5353652	5356744	3092	+	-	Promoter (<=1kb)	1515595	1521780	6186	-	FBgn0267861	FBtr0113831	696	Maf1
3L	15966295	15969386	3091	+	-	Intron (FBtr0111143/FBgn0011288, intron 4 of 7)	24290290	24290864	575	-	FBgn0266652	FBtr0344954	100065	.
X	5693475	5696566	3091	+	-	Distal Intergenic	23147656	23150499	2844	-	FBgn0052350	FBtr0070046	-5333	Vps11
2R	7654258	7657349	3091	+	-	Intron (FBtr0113885/FBgn0010247, intron 4 of 5)	3461351	3587054	125704	-	FBgn0010247	FBtr0113885	69228	Parp
3R	23888342	23891433	3091	+	-	Distal Intergenic	26165235	26178793	13559	+	FBgn0085612	FBtr0347357	-55829	.
X	6088628	6091718	3090	+	-	Distal Intergenic	23161122	23174484	13363	-	FBgn0039958	FBtr0300704	-7456	CG12567
2R	14602238	14605327	3089	+	-	Promoter (<=1kb)	5527193	5549543	22351	+	FBgn0050438	FBtr0335263	889	CG30438
3L	7339372	7342459	3087	+	-	Distal Intergenic	1515668	1527095	11428	-	FBgn0267861	FBtr0301121	-16387	Maf1
2L	12103644	12106730	3086	+	-	Distal Intergenic	26165235	26178793	13559	+	FBgn0085612	FBtr0347357	13879	.
X	6683141	6686227	3086	+	-	Intron (FBtr0113817/FBgn0058178, intron 1 of 10)	25798441	26013721	215281	-	FBgn0058178	FBtr0113817	14084	CG40178
X	15334702	15337787	3085	+	-	Distal Intergenic	25120749	25126171	5423	+	FBgn0260008	FBtr0343636	11075	UQCR-11
2L	22921129	22924212	3083	+	-	Distal Intergenic	1618172	1618585	414	+	FBgn0058068	FBtr0302912	-3438	.
3L	20374081	20377164	3083	+	-	Distal Intergenic	24976254	24977118	865	+	FBgn0058002	FBtr0113773	7212	ND-AGGG
3L	7323021	7326103	3082	+	-	Distal Intergenic	1211713	1213666	1954	+	FBgn0085732	FBtr0302397	17290	.
2L	18948841	18951922	3081	+	-	Distal Intergenic	5147166	5154756	7591	+	FBgn0033010	FBtr0086080	14577	Atf6
X	9585690	9588769	3079	+	-	Distal Intergenic	1211713	1213666	1954	+	FBgn0085732	FBtr0302397	15823	.
3L	18681058	18684135	3077	+	-	Promoter (1-2kb)	23726829	23727989	1161	+	FBgn0058298	FBtr0111169	-1489	CG40298
X	19497524	19500600	3076	+	-	3' UTR	1515595	1516830	1236	-	FBgn0267861	FBtr0344972	3266	Maf1
2L	10972315	10975391	3076	+	-	Distal Intergenic	4671853	4673639	1787	+	FBgn0040005	FBtr0334996	7033	CG17883
2L	10515732	10518803	3071	+	-	Intron (FBtr0113703/FBgn0003256, intron 7 of 7)	1071975	1125927	53953	+	FBgn0003256	FBtr0345337	46616	rl
2R	22543352	22546423	3071	+	-	Intron (FBtr0113817/FBgn0058178, intron 5 of 10)	25798441	26013721	215281	-	FBgn0058178	FBtr0113817	60188	CG40178
3R	21116051	21119120	3069	+	-	Distal Intergenic	23291700	23291729	30	+	FBgn0267524	FBtr0346898	97408	.
3L	13511722	13514789	3067	+	-	Intron (FBtr0302582/FBgn0087011, intron 1 of 6)	1649616	1778937	129322	+	FBgn0087011	FBtr0114112	8398	CG41520
3R	10876335	10879401	3066	+	-	Exon (FBtr0089104/FBgn0028996, exon 2 of 4)	598555	607649	9095	-	FBgn0028996	FBtr0089104	3386	onecut
2R	1042688	1045749	3061	+	-	Distal Intergenic	24927130	24927710	581	+	FBgn0085736	FBtr0302233	-55328	CG40472
X	2446505	2449565	3060	+	-	Intron (FBtr0113748/FBgn0039959, intron 2 of 3)	27967244	28012599	45356	-	FBgn0039959	FBtr0113748	23052	CG17514
3L	3896624	3899682	3058	+	-	Distal Intergenic	4077939	4104326	26388	+	FBgn0259821	FBtr0336454	-60121	CG42402
X	19178693	19181750	3057	+	-	Intron (FBtr0113715/FBgn0024804, intron 8 of 9)	27364828	27365990	1163	-	FBgn0267983	FBtr0347580	-48350	.
X	6741452	6744508	3056	+	-	Intron (FBtr0346768/FBgn0267429, intron 3 of 7)	25403776	25405940	2165	-	FBgn0085734	FBtr0114183	-55421	.
2R	5757478	5760534	3056	+	-	Promoter (<=1kb)	800436	804080	3645	-	FBgn0039938	FBtr0334488	759	Sox102F
3R	8315000	8318056	3056	+	-	Intron (FBtr0346768/FBgn0267429, intron 2 of 7)	25236940	25670980	434041	-	FBgn0267429	FBtr0346768	29232	CG45782
2L	16886443	16889499	3056	+	-	Distal Intergenic	25120749	25126171	5423	+	FBgn0260008	FBtr0343636	39226	UQCR-11
3R	24103487	24106541	3054	+	-	Intron (FBtr0113748/FBgn0039959, intron 2 of 3)	27967244	28012599	45356	-	FBgn0039959	FBtr0113748	20087	CG17514
3L	1856352	1859406	3054	+	-	Distal Intergenic	24724162	24758036	33875	+	FBgn0028993	FBtr0339923	52125	scro
3R	24331750	24334802	3052	+	-	Intron (FBtr0392909/FBgn0267431, intron 12 of 21)	1366234	1366601	368	-	FBgn0267798	FBtr0347367	-222805	.
2R	6807518	6810570	3052	+	-	Exon (FBtr0331165/FBgn0250907, exon 4 of 9)	22999574	23025419	25846	-	FBgn0250907	FBtr0331165	10865	Cht10
3R	13675263	13678313	3050	+	-	Distal Intergenic	23093190	23095471	2282	-	FBgn0024733	FBtr0333910	34144	RpL10
2R	7522770	7525818	3048	+	-	Distal Intergenic	23093190	23095471	2282	-	FBgn0024733	FBtr0333910	39579	RpL10
3R	29796342	29799387	3045	+	-	3' UTR	16449152	16453615	4464	+	FBgn0262734	FBtr0343633	14538	eIF4H1
2L	8938860	8941903	3043	+	-	Distal Intergenic	24534090	24535468	1379	+	FBgn0040045	FBtr0307117	-25285	.
2L	10265392	10268434	3042	+	-	Intron (FBtr0113817/FBgn0058178, intron 7 of 10)	25843821	25844502	682	+	FBgn0266692	FBtr0345063	35878	.
2R	6755964	6759006	3042	+	-	Distal Intergenic	23161122	23174484	13363	-	FBgn0039958	FBtr0300704	-12164	CG12567
2R	12633239	12636279	3040	+	-	Distal Intergenic	3623143	3627690	4548	+	FBgn0086378	FBtr0301810	16871	Alg-2
2L	5800680	5803715	3035	+	-	Distal Intergenic	23690626	23691668	1043	-	FBgn0266684	FBtr0345051	-9840	.
3R	27699043	27702077	3034	+	-	Promoter (1-2kb)	24009931	24011363	1433	-	FBgn0058053	FBtr0334764	1668	.
3L	6493936	6496968	3032	+	-	Distal Intergenic	23784231	23787405	3175	+	FBgn0264699	FBtr0333915	5776	CG43968
3R	23985398	23988430	3032	+	-	Downstream (1-2kb)	427331	431769	4439	+	FBgn0264794	FBtr0334481	7248	.
2R	15145966	15148998	3032	+	-	Downstream (<1kb)	5147166	5154756	7591	+	FBgn0033010	FBtr0086080	29755	Atf6
3L	19869046	19872075	3029	+	-	Intron (FBtr0113473/FBgn0259697, intron 1 of 5)	24324866	24401655	76790	+	FBgn0259697	FBtr0113473	11866	nvd
2R	6984167	6987196	3029	+	-	Distal Intergenic	4130974	4133484	2511	+	FBgn0262115	FBtr0111300	24446	CG17683
4	38741	41769	3028	+	-	Distal Intergenic	23106003	23108331	2329	+	FBgn0039946	FBtr0301978	15957	ATbp
2L	10855028	10858053	3025	+	-	Intron (FBtr0331165/FBgn0250907, intron 5 of 8)	22999574	23025419	25846	-	FBgn0250907	FBtr0331165	15198	Cht10
3L	11560978	11564003	3025	+	-	Promoter (<=1kb)	23239253	23240411	1159	+	FBgn0267986	FBtr0347583	0	.
2R	23701384	23704408	3024	+	-	Distal Intergenic	22579750	22585843	6094	+	FBgn0040011	FBtr0302387	14146	Slmap
2L	4899685	4902709	3024	+	-	Intron (FBtr0111230/FBgn0058006, intron 1 of 9)	22751304	22751795	492	-	FBgn0264548	FBtr0333244	20548	.
2L	15254963	15257975	3012	+	-	Distal Intergenic	3468952	3470223	1272	-	FBgn0266762	FBtr0345338	5046	.
3R	11208859	11211869	3010	+	-	Intron (FBtr0087785/FBgn0003975, intron 4 of 7)	12900881	12901613	733	+	FBgn0267957	FBtr0347533	-3548	.
3L	20785238	20788246	3008	+	-	Distal Intergenic	25798441	26014112	215672	-	FBgn0058178	FBtr0113818	-52993	CG40178
2L	17471696	17474702	3006	+	-	Distal Intergenic	27849226	27850751	1526	+	FBgn0260469	FBtr0301970	-197928	.
2R	11898942	11901946	3004	+	-	Distal Intergenic	24028515	24035859	7345	+	FBgn0058045	FBtr0331586	16904	CG40045
3R	9806733	9809737	3004	+	-	Distal Intergenic	22249876	22258260	8385	+	FBgn0032988	FBtr0085955	26384	Tif-IA
2R	21500341	21503344	3003	+	-	Intron (FBtr0346768/FBgn0267429, intron 5 of 7)	25403776	25405940	2165	-	FBgn0085734	FBtr0114183	56501	.
3R	23991685	23994683	2998	+	-	Distal Intergenic	25107594	25115180	7587	+	FBgn0040022	FBtr0302245	-43162	Set1
2R	15309923	15312920	2997	+	-	Promoter (2-3kb)	23312465	23313578	1114	-	FBgn0267976	FBtr0113781	-2540	Tim23
3R	15262130	15265127	2997	+	-	Intron (FBtr0113746/FBgn0260987, intron 6 of 7)	27136525	27157999	21475	+	FBgn0260987	FBtr0344093	16316	vtd
2L	1182645	1185641	2996	+	-	Promoter (2-3kb)	24927130	24927710	581	+	FBgn0085736	FBtr0302233	2966	CG40472
3L	25696949	25699942	2993	+	-	Distal Intergenic	23784231	23787405	3175	+	FBgn0264699	FBtr0333915	23479	CG43968
3R	5371664	5374657	2993	+	-	Distal Intergenic	25752859	25762779	9921	-	FBgn0040001	FBtr0305959	-9336	FASN3
X	2261542	2264533	2991	+	-	Distal Intergenic	2374631	2375134	504	+	FBgn0058100	FBtr0302913	-9841	.
2L	13780544	13783535	2991	+	-	Distal Intergenic	3846729	3867684	20956	+	FBgn0039955	FBtr0113990	-30740	CG41099
2R	1029909	1032896	2987	+	-	Distal Intergenic	4829246	4830587	1342	+	FBgn0033000	FBtr0345361	6258	CG14464
3R	17070826	17073813	2987	+	-	Distal Intergenic	23291700	23291729	30	+	FBgn0267524	FBtr0346898	90754	.
3R	18019885	18022871	2986	+	-	Intron (FBtr0334933/FBgn0020908, intron 4 of 6)	2932827	2967344	34518	-	FBgn0020908	FBtr0113713	25161	Scp1
3L	17620217	17623202	2985	+	-	Distal Intergenic	23168825	23168899	75	+	FBgn0262293	FBtr0304429	-32799	.
X	8435357	8438342	2985	+	-	Distal Intergenic	24534090	24535468	1379	+	FBgn0040045	FBtr0307117	-9254	.
2L	16880975	16883960	2985	+	-	Intron (FBtr0111230/FBgn0058006, intron 7 of 9)	22751304	22751795	492	-	FBgn0264548	FBtr0333244	81896	.
2L	18856371	18859354	2983	+	-	Promoter (2-3kb)	27856366	27858271	1906	-	FBgn0020660	FBtr0113681	-2768	eIF4B
3R	30206143	30209126	2983	+	-	Intron (FBtr0333702/FBgn0053653, intron 4 of 22)	1231883	1271759	39877	+	FBgn0053653	FBtr0307334	11122	Cadps
2L	3459349	3462331	2982	+	-	Distal Intergenic	3846729	3867684	20956	+	FBgn0039955	FBtr0113990	-45813	CG41099
X	19643184	19646166	2982	+	-	Intron (FBtr0113817/FBgn0058178, intron 7 of 10)	25843821	25844502	682	+	FBgn0266692	FBtr0345063	42010	.
3R	5623080	5626061	2981	+	-	Intron (FBtr0345363/FBgn0260798, intron 10 of 14)	4322295	4471060	148766	-	FBgn0260798	FBtr0345363	105741	Gprk1
3R	10404396	10407375	2979	+	-	Distal Intergenic	26354140	26371356	17217	-	FBgn0260997	FBtr0343637	-144194	CG42598
3R	17000391	17003369	2978	+	-	Distal Intergenic	27856366	27858271	1906	-	FBgn0020660	FBtr0113681	-60572	eIF4B
3R	20056053	20059031	2978	+	-	Distal Intergenic	24976254	24976818	565	+	FBgn0058002	FBtr0339924	-22456	ND-AGGG
2L	6454946	6457924	2978	+	-	Distal Intergenic	4786302	4788965	2664	-	FBgn0250830	FBtr0345222	-8120	CG12547
3L	7912270	7915247	2977	+	-	Promoter (<=1kb)	3524536	3526047	1512	-	FBgn0085786	FBtr0302232	9	.
3L	19550826	19553802	2976	+	-	Distal Intergenic	26215815	26226006	10192	+	FBgn0058160	FBtr0301802	-9790	CG40160
3L	24262017	24264992	2975	+	-	Distal Intergenic	4786302	4788965	2664	-	FBgn0250830	FBtr0345222	-4860	CG12547
3R	11747894	11750869	2975	+	-	Intron (FBtr0113715/FBgn0024804, intron 7 of 9)	27364828	27365990	1163	-	FBgn0267983	FBtr0347580	-13211	.
X	6868142	6871116	2974	+	-	Distal Intergenic	4492	5312	821	-	FBgn0267508	FBtr0346886	-3933	.
3L	21024589	21027560	2971	+	-	Intron (FBtr0445191/FBgn0267430, intron 8 of 20)	2554162	3263582	709421	-	FBgn0267430	FBtr0445191	121335	Pzl
X	12760843	12763814	2971	+	-	Distal Intergenic	27856366	27858271	1906	-	FBgn0020660	FBtr0113681	-63461	eIF4B
3R	5084192	5087163	2971	+	-	Distal Intergenic	23291700	23291729	30	+	FBgn0267524	FBtr0346898	41405	.
2R	4793825	4796791	2966	+	-	Intron (FBtr0346768/FBgn0267429, intron 7 of 7)	25201942	25203341	1400	+	FBgn0058354	FBtr0302346	46537	.
3R	9682605	9685571	2966	+	-	Distal Intergenic	23093190	23095471	2282	-	FBgn0024733	FBtr0333910	37047	RpL10
2R	13506355	13509319	2964	+	-	Distal Intergenic	25752859	25762779	9921	-	FBgn0040001	FBtr0305959	-5455	FASN3
2R	10881843	10884806	2963	+	-	Intron (FBtr0113885/FBgn0010247, intron 3 of 5)	3461351	3587054	125704	-	FBgn0010247	FBtr0113885	56352	Parp
2L	15037469	15040431	2962	+	-	Distal Intergenic	23784231	23787405	3175	+	FBgn0264699	FBtr0333915	36167	CG43968
X	8557375	8560336	2961	+	-	Distal Intergenic	4731514	4732343	830	+	FBgn0084049	FBtr0111304	4051	.
2L	22370925	22373883	2958	+	-	Intron (FBtr0346768/FBgn0267429, intron 7 of 7)	25201942	25203341	1400	+	FBgn0058354	FBtr0302346	67031	.
X	18862123	18865080	2957	+	-	Intron (FBtr0111230/FBgn0058006, intron 9 of 9)	22579750	22585843	6094	+	FBgn0040011	FBtr0302387	56670	Slmap
3R	11625479	11628435	2956	+	-	Exon (FBtr0111230/FBgn0058006, exon 5 of 10)	22751304	22751795	492	-	FBgn0264548	FBtr0333244	63263	.
2R	13958538	13961493	2955	+	-	Promoter (1-2kb)	23239253	23240411	1159	+	FBgn0267986	FBtr0347584	1203	.
X	14580455	14583409	2954	+	-	Promoter (<=1kb)	22189526	22198189	8664	-	FBgn0259683	FBtr0334170	611	Ir40a
X	18845712	18848665	2953	+	-	Intron (FBtr0331780/FBgn0024804, intron 6 of 7)	27364828	27365990	1163	-	FBgn0267983	FBtr0347580	25026	.
X	10743657	10746609	2952	+	-	Distal Intergenic	23554593	23689640	135048	+	FBgn0250816	FBtr0299881	-3468	AGO3
X	11089196	11092147	2951	+	-	Promoter (<=1kb)	25201942	25203341	1400	+	FBgn0058354	FBtr0302346	442	.
X	2591564	2594514	2950	+	-	Intron (FBtr0113817/FBgn0058178, intron 5 of 10)	25798441	26013721	215281	-	FBgn0058178	FBtr0113817	76396	CG40178
3R	13380250	13383197	2947	+	-	Intron (FBtr0113817/FBgn0058178, intron 5 of 10)	25798441	26013721	215281	-	FBgn0058178	FBtr0113817	54201	CG40178
3L	2235757	2238704	2947	+	-	Intron (FBtr0332872/FBgn0266347, intron 3 of 10)	23206669	23287448	80780	+	FBgn0266347	FBtr0346707	13448	nAChRalpha4
3L	11097481	11100427	2946	+	-	Distal Intergenic	4235779	4242934	7156	-	FBgn0262117	FBtr0111268	-15624	IntS3
3L	26232247	26235192	2945	+	-	Intron (FBtr0334933/FBgn0020908, intron 3 of 6)	2932827	2967344	34518	-	FBgn0020908	FBtr0113713	10226	Scp1
3R	10260869	10263814	2945	+	-	Distal Intergenic	4130974	4133484	2511	+	FBgn0262115	FBtr0111300	21892	CG17683
2L	19006465	19009407	2942	+	-	Exon (FBtr0089185/FBgn0019650, exon 6 of 9)	989725	1007922	18198	+	FBgn0019650	FBtr0339509	14458	toy
X	5744541	5747482	2941	+	-	Distal Intergenic	4621118	4622481	1364	-	FBgn0267585	FBtr0347016	-7476	.
2L	7026042	7028982	2940	+	-	Distal Intergenic	1649061	1778937	129877	+	FBgn0087011	FBtr0302582	-12633	CG41520
3R	22545062	22548001	2939	+	-	Intron (FBtr0332913/FBgn0004607, intron 6 of 12)	501810	540874	39065	+	FBgn0004607	FBtr0307167	26208	zfh2
2L	14490708	14493647	2939	+	-	Intron (FBtr0347224/FBgn0267704, intron 2 of 2)	21631891	21790731	158841	+	FBgn0267704	FBtr0347227	83440	.
X	22480420	22483358	2938	+	-	Intron (FBtr0113473/FBgn0259697, intron 3 of 5)	24324866	24401655	76790	+	FBgn0259697	FBtr0113473	42418	nvd
3L	9409477	9412414	2937	+	-	Distal Intergenic	3846729	3868401	21673	+	FBgn0039955	FBtr0113989	29635	CG41099
2R	21140261	21143195	2934	+	-	Distal Intergenic	23339326	23345936	6611	+	FBgn0052230	FBtr0331408	89933	ND-MLRQ
X	9551081	9554015	2934	+	-	Promoter (1-2kb)	881471	883402	1932	+	FBgn0264821	FBtr0334490	1507	.
2R	995672	998605	2933	+	-	Distal Intergenic	27849226	27850751	1526	+	FBgn0260469	FBtr0301970	-197217	.
2R	18799549	18802482	2933	+	-	Distal Intergenic	5363253	5367357	4105	+	FBgn0261429	FBtr0335261	13247	.
2L	3703174	3706107	2933	+	-	Distal Intergenic	23339326	23345936	6611	+	FBgn0052230	FBtr0331408	74124	ND-MLRQ
3R	24186092	24189024	2932	+	-	Distal Intergenic	27364828	27365990	1163	-	FBgn0267983	FBtr0347580	-58135	.
3R	15933791	15936723	2932	+	-	Promoter (1-2kb)	1515595	1516830	1236	-	FBgn0267861	FBtr0344972	1306	Maf1
2L	472940	475870	2930	+	-	Distal Intergenic	3697234	3697640	407	-	FBgn0267816	FBtr0347386	30431	.
X	23081267	23084196	2929	+	-	Intron (FBtr0111230/FBgn0058006, intron 6 of 9)	22751304	22751795	492	-	FBgn0264548	FBtr0333244	64301	.
3R	8797283	8800211	2928	+	-	Intron (FBtr0113784/FBgn0046706, intron 2 of 4)	4014111	4049342	35232	+	FBgn0046706	FBtr0113784	6608	Haspin
3L	7336177	7339105	2928	+	-	Distal Intergenic	1207416	1209312	1897	+	FBgn0261505	FBtr0334741	-14630	.
2L	11009220	11012148	2928	+	-	Intron (FBtr0111143/FBgn0011288, intron 4 of 7)	24074180	24299205	225026	+	FBgn0011288	FBtr0304625	103227	Snap25
3R	9038817	9041743	2926	+	-	Intron (FBtr0113748/FBgn0039959, intron 3 of 3)	27967244	28012599	45356	-	FBgn0039959	FBtr0113748	34641	CG17514
X	15854975	15857898	2923	+	-	Distal Intergenic	4546691	4564987	18297	+	FBgn0046692	FBtr0308810	-11157	Stlk
2L	20415211	20418133	2922	+	-	Distal Intergenic	27856366	27858271	1906	-	FBgn0020660	FBtr0113681	-65080	eIF4B
X	1938492	1941413	2921	+	-	Distal Intergenic	24927130	24927710	581	+	FBgn0085736	FBtr0302233	19786	CG40472
3L	23429259	23432179	2920	+	-	Intron (FBtr0299881/FBgn0250816, intron 4 of 7)	23555925	23689640	133716	+	FBgn0250816	FBtr0299880	48667	AGO3
3R	18676548	18679468	2920	+	-	Exon (FBtr0089793/FBgn0005666, exon 33 of 41)	776475	777146	672	-	FBgn0266727	FBtr0345200	11621	.
3L	19585244	19588163	2919	+	-	Distal Intergenic	4595288	4609492	14205	+	FBgn0260799	FBtr0111114	-14961	p120ctn
2L	23316118	23319036	2918	+	-	Distal Intergenic	20103386	20104150	765	-	FBgn0032851	FBtr0089388	-4357	CG13970
3R	3613010	3615928	2918	+	-	Intron (FBtr0308948/FBgn0054031, intron 1 of 2)	23174446	23185750	11305	+	FBgn0054031	FBtr0308948	4189	CG34031
2R	17000668	17003586	2918	+	-	Distal Intergenic	24028515	24035859	7345	+	FBgn0058045	FBtr0331586	18511	CG40045
X	16447618	16450535	2917	+	-	Promoter (1-2kb)	23909119	23910123	1005	+	FBgn0264570	FBtr0333470	-1483	.
X	10594489	10597406	2917	+	-	Distal Intergenic	4595288	4609492	14205	+	FBgn0260799	FBtr0111114	-16051	p120ctn
2R	9863764	9866680	2916	+	-	Distal Intergenic	22249876	22258260	8385	+	FBgn0032988	FBtr0085955	14441	Tif-IA
2L	10487210	10490126	2916	+	-	Downstream (<1kb)	23318646	23338100	19455	-	FBgn0010215	FBtr0070038	20155	alpha-Cat
3L	27183246	27186161	2915	+	-	Intron (FBtr0111230/FBgn0058006, intron 4 of 9)	22751304	22751795	492	-	FBgn0264548	FBtr0333244	52527	.
X	6802566	6805480	2914	+	-	Promoter (1-2kb)	26165235	26178793	13559	+	FBgn0085612	FBtr0347357	1227	.
3R	25030692	25033604	2912	+	-	Distal Intergenic	23291700	23291729	30	+	FBgn0267524	FBtr0346898	110927	.
X	18853762	18856672	2910	+	-	Intron (FBtr0111152/FBgn0058470, intron 9 of 12)	23881735	23883142	1408	-	FBgn0264569	FBtr0333471	7924	.
3R	20007522	20010431	2909	+	-	Distal Intergenic	1515595	1516830	1236	-	FBgn0267861	FBtr0344972	69841	Maf1
X	16321239	16324147	2908	+	-	Distal Intergenic	24074180	24299205	225026	+	FBgn0011288	FBtr0111143	-3446	Snap25
X	11886250	11889155	2905	+	-	Intron (FBtr0086076/FBgn0050440, intron 2 of 7)	5468319	5495861	27543	-	FBgn0050440	FBtr0086076	6699	CG30440
2L	7048741	7051640	2899	+	-	Distal Intergenic	1590484	1596457	5974	+	FBgn0039993	FBtr0113761	-9469	CG17691
3R	25333597	25336495	2898	+	-	Distal Intergenic	6245512	6255266	9755	+	FBgn0033075	FBtr0336520	31288	Pld
2R	18969679	18972576	2897	+	-	Intron (FBtr0302226/FBgn0262124, intron 6 of 9)	3943429	3949757	6329	+	FBgn0266632	FBtr0344922	-17766	.
X	5307694	5310591	2897	+	-	Distal Intergenic	4731514	4732343	830	+	FBgn0084049	FBtr0111304	3406	.
2R	3494974	3497866	2892	+	-	Distal Intergenic	3750363	3752353	1991	+	FBgn0069923	FBtr0301812	23293	CG41128
2R	12612343	12615235	2892	+	-	Intron (FBtr0113817/FBgn0058178, intron 10 of 10)	25843821	25844502	682	+	FBgn0266692	FBtr0345062	-37544	.
3R	9777751	9780641	2890	+	-	Distal Intergenic	22444227	22447181	2955	+	FBgn0031183	FBtr0342876	-70150	CG14621
2L	19757281	19760170	2889	+	-	Distal Intergenic	567076	2532932	1965857	+	FBgn0267431	FBtr0392909	-305391	Myo81F
2L	10505411	10508299	2888	+	-	Intron (FBtr0347224/FBgn0267704, intron 2 of 2)	21631891	21790731	158841	+	FBgn0267704	FBtr0347227	38206	.
3L	8675923	8678810	2887	+	-	Distal Intergenic	4235779	4242934	7156	-	FBgn0262117	FBtr0111268	-69081	IntS3
2R	7636584	7639467	2883	+	-	Distal Intergenic	25120749	25126171	5423	+	FBgn0260008	FBtr0343636	13793	UQCR-11
3R	9752924	9755806	2882	+	-	Intron (FBtr0299881/FBgn0250816, intron 7 of 7)	23690626	23691668	1043	-	FBgn0266684	FBtr0345051	36655	.
X	13666259	13669141	2882	+	-	Distal Intergenic	5640915	5652815	11901	-	FBgn0033028	FBtr0345359	18811	CG11665
2L	6949271	6952153	2882	+	-	Distal Intergenic	1207416	1209312	1897	+	FBgn0261505	FBtr0334741	-62306	.
2R	9106899	9109779	2880	+	-	Distal Intergenic	4130974	4132830	1857	+	FBgn0262115	FBtr0111298	-55758	CG17683
3L	15143215	15146094	2879	+	-	Intron (FBtr0300886/FBgn0039936, intron 7 of 9)	851174	851624	451	+	FBgn0266616	FBtr0344899	4948	.
3R	19022820	19025699	2879	+	-	Intron (FBtr0346721/FBgn0046697, intron 4 of 5)	1636574	1884846	248273	+	FBgn0046697	FBtr0346721	35576	Ppr-Y
3R	31403554	31406431	2877	+	-	Intron (FBtr0333702/FBgn0053653, intron 18 of 22)	1231883	1271759	39877	+	FBgn0053653	FBtr0307334	24419	Cadps
3L	11646939	11649813	2874	+	-	Downstream (2-3kb)	23318646	23338100	19455	-	FBgn0010215	FBtr0070038	22320	alpha-Cat
2R	21494581	21497455	2874	+	-	Distal Intergenic	4546691	4564987	18297	+	FBgn0046692	FBtr0308810	-12910	Stlk
3L	19254184	19257057	2873	+	-	Distal Intergenic	2494742	2565385	70644	-	FBgn0058263	FBtr0334936	-122493	MFS17
2R	14184782	14187654	2872	+	-	Promoter (1-2kb)	23554593	23689640	135048	+	FBgn0250816	FBtr0299881	-1281	AGO3
3R	30598967	30601839	2872	+	-	Distal Intergenic	23784231	23787405	3175	+	FBgn0264699	FBtr0333915	18390	CG43968
2R	15218130	15221001	2871	+	-	Intron (FBtr0301779/FBgn0058263, intron 4 of 4)	2552170	2552282	113	-	FBgn0262204	FBtr0304240	39026	.
2R	24157763	24160634	2871	+	-	Intron (FBtr0336974/FBgn0040849, intron 4 of 7)	4917519	5021955	104437	+	FBgn0040849	FBtr0336974	54705	Ir41a
3L	8983407	8986277	2870	+	-	Promoter (<=1kb)	598555	607649	9095	-	FBgn0028996	FBtr0089104	0	onecut
3L	9971090	9973960	2870	+	-	Distal Intergenic	926097	951252	25156	-	FBgn0069969	FBtr0344187	-56572	CG40498
X	8688706	8691574	2868	+	-	Intron (FBtr0086067/FBgn0050438, intron 2 of 5)	5527193	5549543	22351	+	FBgn0050438	FBtr0335263	6200	CG30438
2L	22402734	22405601	2867	+	-	Distal Intergenic	597624	598274	651	-	FBgn0266726	FBtr0345199	4720	.
X	18378441	18381308	2867	+	-	Distal Intergenic	24724162	24758036	33875	+	FBgn0028993	FBtr0339923	61615	scro
3R	24233551	24236416	2865	+	-	Intron (FBtr0113703/FBgn0003256, intron 5 of 7)	1071975	1125927	53953	+	FBgn0003256	FBtr0345337	37892	rl
3R	24589085	24591950	2865	+	-	Distal Intergenic	3750363	3752353	1991	+	FBgn0069923	FBtr0301812	46239	CG41128
2L	9944909	9947773	2864	+	-	Distal Intergenic	23554593	23689640	135048	+	FBgn0250816	FBtr0299881	-79105	AGO3
3R	8343745	8346607	2862	+	-	Distal Intergenic	27849226	27850751	1526	+	FBgn0260469	FBtr0301970	-186613	.
3R	21111338	21114196	2858	+	-	Intron (FBtr0336974/FBgn0040849, intron 5 of 7)	5031995	5032795	801	-	FBgn0264914	FBtr0334999	46464	.
3R	31220580	31223436	2856	+	-	Exon (FBtr0332913/FBgn0004607, exon 11 of 13)	538332	557854	19523	-	FBgn0026869	FBtr0345197	22877	Thd1
3L	5151686	5154540	2854	+	-	Distal Intergenic	1265038	1266349	1312	+	FBgn0058191	FBtr0334735	6108	CG40191
3L	19262699	19265551	2852	+	-	Distal Intergenic	4014111	4049342	35232	+	FBgn0046706	FBtr0113784	-6733	Haspin
3R	30034996	30037848	2852	+	-	Intron (FBtr0305198/FBgn0267912, intron 1 of 1)	16560684	16586665	25982	-	FBgn0267912	FBtr0305198	4212	CanA-14F
3R	30465930	30468782	2852	+	-	Promoter (2-3kb)	1137830	1146121	8292	-	FBgn0052017	FBtr0300992	2820	CG32017
2R	23892098	23894947	2849	+	-	Distal Intergenic	4546691	4565281	18591	+	FBgn0046692	FBtr0111111	19237	Stlk
3R	8301340	8304189	2849	+	-	Intron (FBtr0111152/FBgn0058470, intron 2 of 12)	23839860	23986410	146551	-	FBgn0058470	FBtr0111152	27837	CG40470
3R	8804419	8807267	2848	+	-	Distal Intergenic	22981816	22992343	10528	+	FBgn0000384	FBtr0111126	-10695	cta
2L	5997078	5999926	2848	+	-	Distal Intergenic	27170036	27170567	532	+	FBgn0262789	FBtr0305903	9574	.
X	491039	493886	2847	+	-	Distal Intergenic	4829246	4830587	1342	+	FBgn0033000	FBtr0345361	13125	CG14464
2R	18758373	18761219	2846	+	-	Intron (FBtr0346768/FBgn0267429, intron 7 of 7)	25201942	25203341	1400	+	FBgn0058354	FBtr0302346	59138	.
X	9142352	9145197	2845	+	-	Promoter (1-2kb)	7712783	7715116	2334	-	FBgn0029955	FBtr0300836	1665	CG15478
X	6692389	6695230	2841	+	-	Distal Intergenic	5608635	5611586	2952	+	FBgn0039970	FBtr0086071	9376	CG17508
2L	19387061	19389901	2840	+	-	Promoter (2-3kb)	800436	804080	3645	-	FBgn0039938	FBtr0334488	2002	Sox102F
3L	21516136	21518974	2838	+	-	Promoter (2-3kb)	4671853	4673639	1787	+	FBgn0040005	FBtr0334996	2623	CG17883
2R	9127126	9129959	2833	+	-	Intron (FBtr0089658/FBgn0003380, intron 10 of 12)	17911462	17924163	12702	+	FBgn0030884	FBtr0344233	20295	CG6847
3L	256203	259035	2832	+	-	Intron (FBtr0113817/FBgn0058178, intron 2 of 10)	25798441	26013721	215281	-	FBgn0058178	FBtr0113817	37346	CG40178
X	16270816	16273646	2830	+	-	Distal Intergenic	4187490	4188127	638	-	FBgn0262116	FBtr0111266	-13522	RNASEK
2L	19430531	19433360	2829	+	-	Intron (FBtr0303293/FBgn0053554, intron 4 of 20)	5177965	5251022	73058	-	FBgn0053554	FBtr0303293	26513	Nipped-A
2R	11987809	11990634	2825	+	-	Distal Intergenic	5065237	5070210	4974	-	FBgn0013348	FBtr0310003	14632	TpnC41C
3R	22749201	22752026	2825	+	-	Distal Intergenic	23093190	23095471	2282	-	FBgn0024733	FBtr0333910	45800	RpL10
2L	12820006	12822830	2824	+	-	Distal Intergenic	24927130	24927710	581	+	FBgn0085736	FBtr0302233	10340	CG40472
3L	25104373	25107195	2822	+	-	Intron (FBtr0113715/FBgn0024804, intron 8 of 9)	27364828	27365990	1163	-	FBgn0267983	FBtr0347580	-16326	.
3R	5733588	5736410	2822	+	-	Intron (FBtr0332872/FBgn0266347, intron 4 of 10)	23249029	23284211	35183	+	FBgn0266347	FBtr0308331	-19129	nAChRalpha4
2L	5986216	5989035	2819	+	-	Promoter (2-3kb)	25201942	25203341	1400	+	FBgn0058354	FBtr0302346	-2726	.
3R	4018091	4020909	2818	+	-	Distal Intergenic	26298455	26305572	7118	-	FBgn0085599	FBtr0343638	37447	CG41284
3L	8534812	8537629	2817	+	-	Intron (FBtr0111143/FBgn0011288, intron 2 of 7)	24074180	24299205	225026	+	FBgn0011288	FBtr0304625	22555	Snap25
3R	9790153	9792969	2816	+	-	Distal Intergenic	1211713	1213666	1954	+	FBgn0085732	FBtr0302397	12962	.
2R	14618629	14621441	2812	+	-	Distal Intergenic	25752859	25762779	9921	-	FBgn0040001	FBtr0305959	-27361	FASN3
3L	5752858	5755669	2811	+	-	Distal Intergenic	1343403	1345119	1717	-	FBgn0267398	FBtr0344755	11013	Yeti
2L	16729427	16732237	2810	+	-	Distal Intergenic	23339326	23345936	6611	+	FBgn0052230	FBtr0331408	9749	ND-MLRQ
3R	12015581	12018391	2810	+	-	Distal Intergenic	5091885	5095090	3206	+	FBgn0033005	FBtr0111280	11923	CG3107
3L	4403357	4406166	2809	+	-	Distal Intergenic	5363253	5367357	4105	+	FBgn0261429	FBtr0335261	6078	.
3R	20026658	20029464	2806	+	-	Intron (FBtr0111143/FBgn0011288, intron 4 of 7)	24290290	24290864	575	-	FBgn0266652	FBtr0344954	94721	.
3L	24047026	24049831	2805	+	-	Intron (FBtr0113784/FBgn0046706, intron 2 of 4)	4014111	4049342	35232	+	FBgn0046706	FBtr0113784	8093	Haspin
3R	7520988	7523793	2805	+	-	Distal Intergenic	4322437	4471060	148624	-	FBgn0260798	FBtr0302242	-18100	Gprk1
3L	1775566	1778370	2804	+	-	Distal Intergenic	23291700	23291729	30	+	FBgn0267524	FBtr0346898	40177	.
2R	16771179	16773982	2803	+	-	Distal Intergenic	1264140	1266162	2023	+	FBgn0058191	FBtr0113827	-13865	CG40191
2L	1721761	1724562	2801	+	-	Distal Intergenic	4014111	4049342	35232	+	FBgn0046706	FBtr0113784	-9965	Haspin
X	1352599	1355397	2798	+	-	Promoter (1-2kb)	22444227	22447181	2955	+	FBgn0031183	FBtr0342876	-1561	CG14621
3L	2650471	2653269	2798	+	-	Distal Intergenic	1070657	1071319	663	-	FBgn0085582	FBtr0344616	31236	.
2R	10473091	10475886	2795	+	-	Intron (FBtr0111230/FBgn0058006, intron 1 of 9)	22751304	22751795	492	-	FBgn0264548	FBtr0333244	27519	.
2L	1713303	1716097	2794	+	-	Distal Intergenic	23318646	23338100	19455	-	FBgn0010215	FBtr0070038	37146	alpha-Cat
3L	8176238	8179029	2791	+	-	Distal Intergenic	24976254	24977118	865	+	FBgn0058002	FBtr0113773	48899	ND-AGGG
3L	25177178	25179968	2790	+	-	Exon (FBtr0299918/FBgn0259247, exon 3 of 8)	5416096	5447298	31203	+	FBgn0259247	FBtr0301063	19619	.
X	23012160	23014948	2788	+	-	Promoter (<=1kb)	25708177	25709251	1075	+	FBgn0266690	FBtr0345126	415	.
2L	23181940	23184727	2787	+	-	Intron (FBtr0086076/FBgn0050440, intron 7 of 7)	5468319	5495861	27543	-	FBgn0050440	FBtr0086076	23852	CG30440
2R	1659788	1662574	2786	+	-	Exon (FBtr0301779/FBgn0058263, exon 4 of 5)	2552170	2552282	113	-	FBgn0262204	FBtr0304240	29762	.
3R	14728925	14731711	2786	+	-	Exon (FBtr0089793/FBgn0005666, exon 33 of 41)	776475	777146	672	-	FBgn0266727	FBtr0345200	12812	.
X	6660099	6662885	2786	+	-	Distal Intergenic	4546691	4564987	18297	+	FBgn0046692	FBtr0308810	-4166	Stlk
3R	5255469	5258255	2786	+	-	Intron (FBtr0346768/FBgn0267429, intron 5 of 7)	25403776	25405940	2165	-	FBgn0085734	FBtr0114183	33235	.
3R	17715866	17718650	2784	+	-	Distal Intergenic	23239253	23240411	1159	+	FBgn0267986	FBtr0347583	-12114	.
2L	22239246	22242028	2782	+	-	Intron (FBtr0114030/FBgn0262123, intron 1 of 6)	1349392	1443935	94544	+	FBgn0262123	FBtr0114030	3395	l(2)41Ab
2L	13190478	13193260	2782	+	-	Distal Intergenic	25201942	25203341	1400	+	FBgn0058354	FBtr0302346	7711	.
3L	21971089	21973869	2780	+	-	Intron (FBtr0331780/FBgn0024804, intron 2 of 7)	27279316	27422159	142844	+	FBgn0024804	FBtr0331783	5518	Dbp80
3L	3045546	3048325	2779	+	-	Intron (FBtr0306235/FBgn0039972, intron 3 of 10)	22311927	22368776	56850	+	FBgn0039972	FBtr0085958	13058	CG17018
3R	28324554	28327331	2777	+	-	Intron (FBtr0299881/FBgn0250816, intron 7 of 7)	23690626	23691668	1043	-	FBgn0266684	FBtr0345051	27030	.
3R	14624130	14626906	2776	+	-	Distal Intergenic	27091705	27092199	495	-	FBgn0266687	FBtr0345054	-14490	.
2L	22968347	22971121	2774	+	-	Distal Intergenic	27856366	27858271	1906	-	FBgn0020660	FBtr0113681	-15106	eIF4B
2L	18686392	18689166	2774	+	-	Distal Intergenic	4077939	4104326	26388	+	FBgn0259821	FBtr0336454	-53618	CG42402
3L	13020101	13022872	2771	+	-	Intron (FBtr0331780/FBgn0024804, intron 6 of 7)	27364828	27365990	1163	-	FBgn0267983	FBtr0347580	26835	.
X	2268427	2271197	2770	+	-	Distal Intergenic	22924795	22940527	15733	+	FBgn0002566	FBtr0111123	-13121	lt
2L	4835471	4838238	2767	+	-	Promoter (<=1kb)	27364828	27365990	1163	-	FBgn0267983	FBtr0347580	0	.
3R	23060251	23063018	2767	+	-	Intron (FBtr0392909/FBgn0267431, intron 17 of 21)	2156916	2157206	291	-	FBgn0058182	FBtr0302347	-113053	.
X	1621961	1624728	2767	+	-	Intron (FBtr0345363/FBgn0260798, intron 7 of 14)	4322295	4471060	148766	-	FBgn0260798	FBtr0345363	75167	Gprk1
2R	17094791	17097557	2766	+	-	Intron (FBtr0111166/FBgn0040056, intron 1 of 5)	23737960	23749058	11099	+	FBgn0040056	FBtr0333914	5604	CG17698
2R	17003771	17006535	2764	+	-	3' UTR	22981816	22992951	11136	+	FBgn0000384	FBtr0334157	17825	cta
2L	203534	206297	2763	+	-	Intron (FBtr0302226/FBgn0262124, intron 9 of 9)	3943429	3949757	6329	+	FBgn0266632	FBtr0344922	-29957	.
3L	11293515	11296277	2762	+	-	Distal Intergenic	2494742	2565385	70644	-	FBgn0058263	FBtr0334936	-10962	MFS17
3R	5585690	5588452	2762	+	-	Distal Intergenic	23168825	23168899	75	+	FBgn0262293	FBtr0304429	-38069	.
3R	15340370	15343131	2761	+	-	Intron (FBtr0299881/FBgn0250816, intron 7 of 7)	23690626	23691668	1043	-	FBgn0266684	FBtr0345051	33239	.
2L	10219832	10222592	2760	+	-	Distal Intergenic	4235779	4242934	7156	-	FBgn0262117	FBtr0111268	-3609	IntS3
3L	2780796	2783555	2759	+	-	3' UTR	21134439	21142347	7909	-	FBgn0023388	FBtr0306017	9770	Dap160
3R	30422522	30425280	2758	+	-	Distal Intergenic	23737960	23749058	11099	+	FBgn0040056	FBtr0333914	11169	CG17698
3L	7518458	7521216	2758	+	-	Distal Intergenic	4492	5312	821	-	FBgn0267508	FBtr0346886	-5052	.
2L	4947462	4950219	2757	+	-	Distal Intergenic	5065237	5070210	4974	-	FBgn0013348	FBtr0310003	15447	TpnC41C
2R	19452381	19455136	2755	+	-	Intron (FBtr0111143/FBgn0011288, intron 2 of 7)	24074180	24299205	225026	+	FBgn0011288	FBtr0304625	10100	Snap25
X	9079485	9082239	2754	+	-	Intron (FBtr0113748/FBgn0039959, intron 2 of 3)	27967244	28012599	45356	-	FBgn0039959	FBtr0113748	10306	CG17514
3R	25257607	25260361	2754	+	-	Intron (FBtr0111230/FBgn0058006, intron 1 of 9)	22751304	22751795	492	-	FBgn0264548	FBtr0333244	28314	.
X	9318111	9320863	2752	+	-	Intron (FBtr0332872/FBgn0266347, intron 4 of 10)	23249029	23284211	35183	+	FBgn0266347	FBtr0308331	-11109	nAChRalpha4
3R	3590735	3593486	2751	+	-	Exon (FBtr0309865/FBgn0025741, exon 8 of 10)	1009895	1027101	17207	-	FBgn0025741	FBtr0309865	12359	PlexA
X	9928516	9931267	2751	+	-	Distal Intergenic	22354355	22368776	14422	+	FBgn0039972	FBtr0306236	52094	CG17018
3R	31460557	31463307	2750	+	-	Distal Intergenic	2770380	2846661	76282	-	FBgn0085638	FBtr0334937	104813	CG41378
3R	30012732	30015481	2749	+	-	Distal Intergenic	3750363	3752353	1991	+	FBgn0069923	FBtr0301812	43808	CG41128
X	10323414	10326161	2747	+	-	Promoter (1-2kb)	22949038	22950476	1439	-	FBgn0058005	FBtr0347083	-1385	.
2R	23904667	23907413	2746	+	-	Distal Intergenic	25107594	25115180	7587	+	FBgn0040022	FBtr0302245	-39489	Set1
3L	27390100	27392845	2745	+	-	Distal Intergenic	25798441	26014112	215672	-	FBgn0058178	FBtr0113818	-8250	CG40178
X	8900961	8903706	2745	+	-	Intron (FBtr0111143/FBgn0011288, intron 2 of 7)	24074180	24299205	225026	+	FBgn0011288	FBtr0304625	28731	Snap25
2R	14361875	14364620	2745	+	-	Distal Intergenic	24028515	24035859	7345	+	FBgn0058045	FBtr0331586	8127	CG40045
3L	6192143	6194888	2745	+	-	Intron (FBtr0336974/FBgn0040849, intron 5 of 7)	5031995	5032795	801	-	FBgn0264914	FBtr0334999	51040	.
2R	11451763	11454508	2745	+	-	Distal Intergenic	25201942	25203341	1400	+	FBgn0058354	FBtr0302346	-33849	.
2R	18042496	18045241	2745	+	-	Exon (FBtr0299879/FBgn0032981, exon 2 of 3)	22175415	22183991	8577	+	FBgn0032981	FBtr0304739	7399	CG3635
2R	7405227	7407971	2744	+	-	Intron (FBtr0346768/FBgn0267429, intron 5 of 7)	25403776	25405940	2165	-	FBgn0085734	FBtr0114183	57358	.
3R	16340639	16343381	2742	+	-	Intron (FBtr0306235/FBgn0039972, intron 4 of 10)	22340622	22341291	670	+	FBgn0263091	FBtr0307110	6104	.
2L	12433333	12436073	2740	+	-	3' UTR	4084036	4104326	20291	+	FBgn0259821	FBtr0301942	18473	CG42402
3R	12992570	12995308	2738	+	-	Distal Intergenic	3846729	3868401	21673	+	FBgn0039955	FBtr0113989	25840	CG41099
3L	17906754	17909489	2735	+	-	Distal Intergenic	5363253	5367357	4105	+	FBgn0261429	FBtr0335261	10620	.
2R	22121002	22123733	2731	+	-	Distal Intergenic	962341	978489	16149	-	FBgn0039932	FBtr0301335	-4527	fuss
4	311289	314017	2728	+	-	Intron (FBtr0111143/FBgn0011288, intron 4 of 7)	24074180	24299205	225026	+	FBgn0011288	FBtr0304625	105656	Snap25
3L	13411467	13414192	2725	+	-	Distal Intergenic	27856366	27858271	1906	-	FBgn0020660	FBtr0113681	-11610	eIF4B
3L	27861039	27863762	2723	+	-	Distal Intergenic	4077939	4104326	26388	+	FBgn0259821	FBtr0336454	-109373	CG42402
3L	317924	320647	2723	+	-	Distal Intergenic	25107594	25115180	7587	+	FBgn0040022	FBtr0302245	-42433	Set1
2L	7423463	7426185	2722	+	-	Distal Intergenic	2494742	2565385	70644	-	FBgn0058263	FBtr0334936	-126498	MFS17
3R	3734518	3737239	2721	+	-	Distal Intergenic	23784231	23787405	3175	+	FBgn0264699	FBtr0333915	29686	CG43968
2L	17479197	17481916	2719	+	-	Distal Intergenic	3750363	3752353	1991	+	FBgn0069923	FBtr0301812	10927	CG41128
2R	11368563	11371281	2718	+	-	Promoter (<=1kb)	24534090	24535468	1379	+	FBgn0040045	FBtr0307117	0	.
3R	3709224	3711941	2717	+	-	Exon (FBtr0086067/FBgn0050438, exon 4 of 6)	5527193	5549543	22351	+	FBgn0050438	FBtr0335263	20445	CG30438
X	15832799	15835516	2717	+	-	Distal Intergenic	3322810	3354486	31677	+	FBgn0086917	FBtr0300207	60463	spok
2R	22309541	22312256	2715	+	-	Distal Intergenic	22226152	22226771	620	+	FBgn0042701	FBtr0085952	-4858	.
2R	9132364	9135077	2713	+	-	Intron (FBtr0113817/FBgn0058178, intron 1 of 10)	25798441	26013721	215281	-	FBgn0058178	FBtr0113817	26889	CG40178
2L	22708667	22711379	2712	+	-	Distal Intergenic	27967244	28012599	45356	-	FBgn0039959	FBtr0113748	76259	CG17514
3L	5144796	5147508	2712	+	-	Distal Intergenic	22354355	22368776	14422	+	FBgn0039972	FBtr0306236	22938	CG17018
2R	12915886	12918597	2711	+	-	Intron (FBtr0114030/FBgn0262123, intron 1 of 6)	1367512	1443935	76424	+	FBgn0262123	FBtr0114029	-5085	l(2)41Ab
2L	10393734	10396444	2710	+	-	Intron (FBtr0300103/FBgn0263780, intron 8 of 13)	1806864	1807342	479	-	FBgn0085784	FBtr0114236	-151635	.
X	13295572	13298281	2709	+	-	Distal Intergenic	24074180	24299205	225026	+	FBgn0011288	FBtr0111143	-9538	Snap25
2L	21178479	21181188	2709	+	-	Distal Intergenic	4235779	4242934	7156	-	FBgn0262117	FBtr0111268	-70296	IntS3
3L	21215469	21218177	2708	+	-	Distal Intergenic	23690626	23691668	1043	-	FBgn0266684	FBtr0345051	-10952	.
3R	5657367	5660074	2707	+	-	Intron (FBtr0113817/FBgn0058178, intron 5 of 10)	25798441	26013721	215281	-	FBgn0058178	FBtr0113817	62507	CG40178
3L	20815465	20818171	2706	+	-	Distal Intergenic	5031995	5032795	801	-	FBgn0264914	FBtr0334999	-16869	.
3L	7138403	7141107	2704	+	-	Distal Intergenic	22535458	22535593	136	-	FBgn0082980	FBtr0309749	20357	.
3R	29735389	29738090	2701	+	-	Distal Intergenic	778516	788978	10463	-	FBgn0039923	FBtr0089253	-3515	MED26
3R	16185570	16188269	2699	+	-	5' UTR	27364828	27365990	1163	-	FBgn0267983	FBtr0347580	42360	.
X	13127860	13130558	2698	+	-	Promoter (1-2kb)	4186963	4196210	9248	+	FBgn0053294	FBtr0308946	1227	.
3R	23256824	23259521	2697	+	-	Distal Intergenic	3524536	3526047	1512	-	FBgn0085786	FBtr0302232	25489	.
4	861768	864464	2696	+	-	Distal Intergenic	26165235	26178793	13559	+	FBgn0085612	FBtr0347357	-67478	.
2R	22934508	22937202	2694	+	-	Distal Intergenic	5116990	5122247	5258	-	FBgn0026238	FBtr0309848	12487	gus
3L	27092519	27095212	2693	+	-	Distal Intergenic	24324866	24401655	76790	+	FBgn0259697	FBtr0113473	-5668	nvd
2L	6124980	6127672	2692	+	-	Exon (FBtr0113990/FBgn0039955, exon 6 of 7)	3846729	3868401	21673	+	FBgn0039955	FBtr0113989	19362	CG41099
2R	21088385	21091077	2692	+	-	Promoter (2-3kb)	851174	851624	451	+	FBgn0266616	FBtr0344899	2280	.
3L	24114335	24117025	2690	+	-	Distal Intergenic	22550240	22556295	6056	+	FBgn0040010	FBtr0332632	11495	CG17493
2L	297783	300473	2690	+	-	Distal Intergenic	15160876	15163628	2753	-	FBgn0036489	FBtr0075645	-5254	CG7011
3L	24287148	24289836	2688	+	-	Exon (FBtr0111143/FBgn0011288, exon 2 of 8)	24074180	24299205	225026	+	FBgn0011288	FBtr0304625	5353	Snap25
X	3934710	3937397	2687	+	-	Intron (FBtr0445191/FBgn0267430, intron 8 of 20)	2554162	3263582	709421	-	FBgn0267430	FBtr0445191	122344	Pzl
2L	6713757	6716443	2686	+	-	Distal Intergenic	23784231	23787405	3175	+	FBgn0264699	FBtr0333915	12131	CG43968
3L	25126666	25129351	2685	+	-	Intron (FBtr0301779/FBgn0058263, intron 2 of 4)	2552170	2552282	113	-	FBgn0262204	FBtr0304240	5203	.
4	655808	658492	2684	+	-	Distal Intergenic	23339326	23345936	6611	+	FBgn0052230	FBtr0331408	58992	ND-MLRQ
3R	24152258	24154938	2680	+	-	Distal Intergenic	2552170	2552282	113	-	FBgn0262204	FBtr0304240	68178	.
3R	29863869	29866548	2679	+	-	Distal Intergenic	3468952	3470223	1272	-	FBgn0266762	FBtr0345338	10510	.
3R	24828253	24830931	2678	+	-	Downstream (1-2kb)	2770380	2846661	76282	-	FBgn0085638	FBtr0334937	77411	CG41378
3L	15140045	15142723	2678	+	-	Intron (FBtr0445191/FBgn0267430, intron 8 of 20)	2554162	3263582	709421	-	FBgn0267430	FBtr0445191	120680	Pzl
3L	244389	247066	2677	+	-	Distal Intergenic	25120749	25126171	5423	+	FBgn0260008	FBtr0343636	5917	UQCR-11
3R	4174359	4177035	2676	+	-	Promoter (1-2kb)	1349392	1443935	94544	+	FBgn0262123	FBtr0114030	1678	l(2)41Ab
X	16780994	16783669	2675	+	-	Intron (FBtr0111152/FBgn0058470, intron 1 of 12)	23839860	23986410	146551	-	FBgn0058470	FBtr0111152	6971	CG40470
3L	17653007	17655682	2675	+	-	Distal Intergenic	4895730	4907685	11956	-	FBgn0264911	FBtr0345943	27693	CG44102
3L	12693513	12696188	2675	+	-	Intron (FBtr0113715/FBgn0024804, intron 7 of 9)	27364828	27365990	1163	-	FBgn0267983	FBtr0347580	7624	.
2R	4001473	4004146	2673	+	-	Distal Intergenic	4322437	4471060	148624	-	FBgn0260798	FBtr0302242	-10149	Gprk1
3R	31772145	31774818	2673	+	-	Distal Intergenic	2494742	2565385	70644	-	FBgn0058263	FBtr0334936	-23427	MFS17
3R	10867483	10870156	2673	+	-	Intron (FBtr0113817/FBgn0058178, intron 10 of 10)	25752859	25762779	9921	-	FBgn0040001	FBtr0305959	-39443	FASN3
X	15073758	15076431	2673	+	-	Promoter (<=1kb)	22340622	22341291	670	+	FBgn0263091	FBtr0307110	0	.
3L	22726460	22729131	2671	+	-	Distal Intergenic	27091705	27092199	495	-	FBgn0266687	FBtr0345054	-19055	.
3L	21727370	21730040	2670	+	-	Intron (FBtr0331780/FBgn0024804, intron 4 of 7)	27364828	27365990	1163	-	FBgn0267983	FBtr0347580	43137	.
3R	17390362	17393031	2669	+	-	Distal Intergenic	27856366	27858271	1906	-	FBgn0020660	FBtr0113681	-37355	eIF4B
2R	23061672	23064341	2669	+	-	Distal Intergenic	2374631	2375134	504	+	FBgn0058100	FBtr0302913	-7696	.
2L	10244527	10247195	2668	+	-	Distal Intergenic	23311700	23312464	765	+	FBgn0063368	FBtr0332975	-3832	Gpb5
3R	5481372	5484040	2668	+	-	Intron (FBtr0111143/FBgn0011288, intron 4 of 7)	24290290	24290864	575	-	FBgn0266652	FBtr0344954	81991	.
3L	10515885	10518553	2668	+	-	Intron (FBtr0345943/FBgn0264911, intron 4 of 4)	4895730	4907685	11956	-	FBgn0264911	FBtr0345943	7349	CG44102
2L	10247656	10250323	2667	+	-	Distal Intergenic	4731514	4732343	830	+	FBgn0084049	FBtr0111304	5777	.
3R	4402924	4405591	2667	+	-	Distal Intergenic	27267255	27268445	1191	+	FBgn0028697	FBtr0308333	-41898	RpL15
3L	7380490	7383157	2667	+	-	Intron (FBtr0336974/FBgn0040849, intron 5 of 7)	5031995	5032795	801	-	FBgn0264914	FBtr0334999	49581	.
2L	11999778	12002443	2665	+	-	Intron (FBtr0332872/FBgn0266347, intron 4 of 10)	23249029	23284211	35183	+	FBgn0266347	FBtr0308331	-14695	nAChRalpha4
2R	19466889	19469553	2664	+	-	Intron (FBtr0113817/FBgn0058178, intron 5 of 10)	25798441	26013721	215281	-	FBgn0058178	FBtr0113817	75541	CG40178
X	6352079	6354740	2661	+	-	Distal Intergenic	2494742	2565385	70644	-	FBgn0058263	FBtr0334936	-113404	MFS17
X	13335375	13338036	2661	+	-	Intron (FBtr0113746/FBgn0260987, intron 3 of 7)	27136525	27157999	21475	+	FBgn0260987	FBtr0344093	8292	vtd
X	11716198	11718858	2660	+	-	Distal Intergenic	5468319	5495861	27543	-	FBgn0050440	FBtr0086076	31078	CG30440
3R	4332066	4334726	2660	+	-	Distal Intergenic	2494742	2565385	70644	-	FBgn0058263	FBtr0334936	-49007	MFS17
2L	22590472	22593130	2658	+	-	Distal Intergenic	4130974	4132830	1857	+	FBgn0262115	FBtr0111298	-28748	CG17683
2R	16147143	16149801	2658	+	-	Distal Intergenic	23737960	23749058	11099	+	FBgn0040056	FBtr0333914	17460	CG17698
2L	7883905	7886561	2656	+	-	Distal Intergenic	2374631	2375134	504	+	FBgn0058100	FBtr0302913	-35758	.
2L	11122685	11125339	2654	+	-	Intron (FBtr0299881/FBgn0250816, intron 4 of 7)	23555925	23689640	133716	+	FBgn0250816	FBtr0299880	34551	AGO3
X	19851015	19853668	2653	+	-	Intron (FBtr0332872/FBgn0266347, intron 4 of 10)	23249029	23284211	35183	+	FBgn0266347	FBtr0308331	-13008	nAChRalpha4
X	9104038	9106690	2652	+	-	Distal Intergenic	24553110	24554200	1091	+	FBgn0085810	FBtr0114264	3303	.
3R	30425634	30428286	2652	+	-	Distal Intergenic	24976254	24976818	565	+	FBgn0058002	FBtr0339924	-21391	ND-AGGG
3R	27916829	27919479	2650	+	-	Distal Intergenic	23239253	23240411	1159	+	FBgn0267986	FBtr0347583	-6810	.
2R	9854370	9857020	2650	+	-	Intron (FBtr0334939/FBgn0260995, intron 3 of 6)	3066499	3191011	124513	+	FBgn0260995	FBtr0334939	13058	dpr21
3L	5352807	5355457	2650	+	-	Distal Intergenic	22622417	22756349	133933	-	FBgn0058006	FBtr0111230	-8181	CG40006
2R	11841667	11844317	2650	+	-	Distal Intergenic	27170036	27170567	532	+	FBgn0262789	FBtr0305903	21835	.
3L	16089485	16092134	2649	+	-	Distal Intergenic	24976254	24977118	865	+	FBgn0058002	FBtr0113773	54787	ND-AGGG
3R	22444847	22447495	2648	+	-	Distal Intergenic	953256	954313	1058	-	FBgn0085523	FBtr0302336	-3278	.
3L	13994144	13996791	2647	+	-	Promoter (<=1kb)	20114838	20117139	2302	+	FBgn0038773	FBtr0083864	-615	CG10887
2R	14755334	14757981	2647	+	-	Distal Intergenic	24324866	24401655	76790	+	FBgn0259697	FBtr0113473	-7024	nvd
3L	12849058	12851705	2647	+	-	Distal Intergenic	3363857	3364402	546	-	FBgn0085569	FBtr0301782	-15100	CG41242
X	2607789	2610434	2645	+	-	Distal Intergenic	4595288	4609492	14205	+	FBgn0260799	FBtr0111114	-14429	p120ctn
2R	17536265	17538908	2643	+	-	Distal Intergenic	22249876	22258260	8385	+	FBgn0032988	FBtr0085955	19769	Tif-IA
3R	21780066	21782709	2643	+	-	Intron (FBtr0111143/FBgn0011288, intron 5 of 7)	24290290	24290864	575	-	FBgn0266652	FBtr0344954	48595	.
2R	21702386	21705025	2639	+	-	Intron (FBtr0091472/FBgn0250819, intron 8 of 10)	1186115	1192985	6871	+	FBgn0250819	FBtr0091473	4651	CG33521
3L	8424826	8427465	2639	+	-	Distal Intergenic	1590484	1596457	5974	+	FBgn0039993	FBtr0113761	-12368	CG17691
3L	21523110	21525746	2636	+	-	Intron (FBtr0308810/FBgn0046692, intron 1 of 3)	4546691	4565281	18591	+	FBgn0046692	FBtr0111111	7333	Stlk
2L	71612	74248	2636	+	-	Promoter (2-3kb)	23036066	23047678	11613	+	FBgn0040031	FBtr0332625	-2926	CG12061
3L	11109252	11111887	2635	+	-	Intron (FBtr0111152/FBgn0058470, intron 5 of 12)	23909119	23910123	1005	+	FBgn0264570	FBtr0333470	12816	.
3L	4280828	4283462	2634	+	-	Distal Intergenic	22797519	22798276	758	-	FBgn0058439	FBtr0111233	-22356	CG40439
X	7099793	7102426	2633	+	-	Distal Intergenic	23291700	23291729	30	+	FBgn0267524	FBtr0346898	93943	.
3R	13661130	13663762	2632	+	-	Distal Intergenic	24290290	24290864	575	-	FBgn0266652	FBtr0344954	-13828	.
X	15470912	15473544	2632	+	-	Distal Intergenic	25120749	25126171	5423	+	FBgn0260008	FBtr0343636	15026	UQCR-11
4	360523	363154	2631	+	-	Exon (FBtr0308805/FBgn0025726, exon 3 of 23)	867824	904026	36203	-	FBgn0025726	FBtr0308805	4257	unc-13
2L	6474482	6477113	2631	+	-	Intron (FBtr0301779/FBgn0058263, intron 2 of 4)	2552170	2552282	113	-	FBgn0262204	FBtr0304240	20050	.
X	8718904	8721534	2630	+	-	Distal Intergenic	23339326	23345936	6611	+	FBgn0052230	FBtr0331408	8231	ND-MLRQ
2R	9690832	9693461	2629	+	-	Distal Intergenic	22444227	22447181	2955	+	FBgn0031183	FBtr0342876	-18492	CG14621
3L	16956777	16959406	2629	+	-	Distal Intergenic	23554593	23689640	135048	+	FBgn0250816	FBtr0299881	-22662	AGO3
2R	9090528	9093156	2628	+	-	Promoter (<=1kb)	1806864	1807342	479	-	FBgn0085784	FBtr0114236	696	.
2L	23336027	23338649	2622	+	-	Intron (FBtr0333702/FBgn0053653, intron 3 of 22)	1231883	1271759	39877	+	FBgn0053653	FBtr0307334	9044	Cadps
2R	23978389	23981008	2619	+	-	Distal Intergenic	24927130	24927710	581	+	FBgn0085736	FBtr0302233	-8201	CG40472
2R	10479052	10481670	2618	+	-	Distal Intergenic	2494742	2565385	70644	-	FBgn0058263	FBtr0334936	-118278	MFS17
X	2718109	2720726	2617	+	-	Intron (FBtr0334937/FBgn0085638, intron 3 of 3)	2770380	2846661	76282	-	FBgn0085638	FBtr0334937	62648	CG41378
X	2696900	2699517	2617	+	-	Distal Intergenic	4186835	4188127	1293	-	FBgn0262116	FBtr0334986	4735	RNASEK
2R	21685150	21687765	2615	+	-	Distal Intergenic	1343403	1345119	1717	-	FBgn0267398	FBtr0344755	33425	Yeti
2R	16335039	16337653	2614	+	-	Downstream (1-2kb)	3943429	3949757	6329	+	FBgn0266632	FBtr0344922	-44728	.
X	1369632	1372246	2614	+	-	Promoter (<=1kb)	3697234	3697640	407	-	FBgn0267816	FBtr0347386	0	.
2L	22289852	22292465	2613	+	-	Intron (FBtr0299881/FBgn0250816, intron 4 of 7)	23555925	23689640	133716	+	FBgn0250816	FBtr0299880	47459	AGO3
2L	2855877	2858488	2611	+	-	Intron (FBtr0301779/FBgn0058263, intron 4 of 4)	2552170	2552282	113	-	FBgn0262204	FBtr0304240	56322	.
3R	24850543	24853154	2611	+	-	3' UTR	1071975	1125927	53953	+	FBgn0003256	FBtr0345337	51577	rl
3L	16044844	16047455	2611	+	-	Distal Intergenic	2494742	2565385	70644	-	FBgn0058263	FBtr0334936	-101544	MFS17
3R	21105455	21108065	2610	+	-	Intron (FBtr0111152/FBgn0058470, intron 12 of 12)	23881735	23883142	1408	-	FBgn0264569	FBtr0333471	27774	.
3R	13029038	13031648	2610	+	-	Distal Intergenic	5603587	5604617	1031	-	FBgn0039969	FBtr0345012	22573	Fis1
3L	2501017	2503627	2610	+	-	Promoter (1-2kb)	5081884	5082431	548	-	FBgn0263092	FBtr0307111	-1512	.
3R	7964741	7967350	2609	+	-	Intron (FBtr0111230/FBgn0058006, intron 6 of 9)	22751304	22751795	492	-	FBgn0264548	FBtr0333244	73362	.
X	16318094	16320703	2609	+	-	Distal Intergenic	22981816	22992343	10528	+	FBgn0000384	FBtr0111126	-15343	cta
2R	9605884	9608491	2607	+	-	Distal Intergenic	26298455	26305572	7118	-	FBgn0085599	FBtr0343638	20198	CG41284
2R	9879853	9882460	2607	+	-	Distal Intergenic	3846729	3867684	20956	+	FBgn0039955	FBtr0113990	-32312	CG41099
2L	2234375	2236981	2606	+	-	Intron (FBtr0346768/FBgn0267429, intron 2 of 7)	25236940	25670980	434041	-	FBgn0267429	FBtr0346768	59029	CG45782
3L	12805845	12808450	2605	+	-	Distal Intergenic	23069005	23070724	1720	+	FBgn0262887	FBtr0306299	10433	.
3R	27115250	27117855	2605	+	-	Intron (FBtr0300103/FBgn0263780, intron 5 of 13)	1806864	1807342	479	-	FBgn0085784	FBtr0114236	-209272	.
X	19577438	19580043	2605	+	-	Intron (FBtr0299881/FBgn0250816, intron 4 of 7)	23555925	23689640	133716	+	FBgn0250816	FBtr0299880	40094	AGO3
3R	10760073	10762677	2604	+	-	Distal Intergenic	22308755	22368796	60042	+	FBgn0039972	FBtr0306235	-8781	CG17018
3L	27740819	27743420	2601	+	-	Distal Intergenic	22444227	22447181	2955	+	FBgn0031183	FBtr0342876	-45654	CG14621
X	3377377	3379978	2601	+	-	Promoter (1-2kb)	4895730	4907685	11956	-	FBgn0264911	FBtr0345944	-1133	CG44102
3R	10879732	10882333	2601	+	-	Distal Intergenic	23320508	23324192	3685	-	FBgn0260435	FBtr0302459	-34284	.
3R	20782826	20785425	2599	+	-	Distal Intergenic	2932595	2968052	35458	-	FBgn0020908	FBtr0334933	-13627	Scp1
3R	31724854	31727452	2598	+	-	Intron (FBtr0113817/FBgn0058178, intron 5 of 10)	25798441	26013721	215281	-	FBgn0058178	FBtr0113817	52719	CG40178
3R	4649210	4651807	2597	+	-	Intron (FBtr0111143/FBgn0011288, intron 2 of 7)	24074180	24299205	225026	+	FBgn0011288	FBtr0304625	8355	Snap25
3R	7149939	7152534	2595	+	-	Distal Intergenic	869892	871230	1339	-	FBgn0259853	FBtr0300151	16108	.
2L	6445816	6448410	2594	+	-	Intron (FBtr0086076/FBgn0050440, intron 6 of 7)	5468319	5495861	27543	-	FBgn0050440	FBtr0086076	17899	CG30440
2L	13803073	13805665	2592	+	-	Distal Intergenic	24553110	24554200	1091	+	FBgn0085810	FBtr0114264	17364	.
3L	11708871	11711463	2592	+	-	Exon (FBtr0331165/FBgn0250907, exon 4 of 9)	22999574	23025419	25846	-	FBgn0250907	FBtr0331165	9413	Cht10
3L	10663230	10665820	2590	+	-	Distal Intergenic	27849226	27850751	1526	+	FBgn0260469	FBtr0301970	-122868	.
2L	4224517	4227106	2589	+	-	Intron (FBtr0392909/FBgn0267431, intron 16 of 21)	2156916	2157206	291	-	FBgn0058182	FBtr0302347	64456	.
2L	3467840	3470428	2588	+	-	5' UTR	4211783	4227518	15736	+	FBgn0037218	FBtr0078965	-5948	aux
3R	11811149	11813736	2587	+	-	Downstream (2-3kb)	5640915	5652815	11901	-	FBgn0033028	FBtr0345359	14070	CG11665
2R	10117445	10120031	2586	+	-	3' UTR	23168825	23168899	75	+	FBgn0262293	FBtr0304429	-5888	.
3R	9569257	9571842	2585	+	-	Distal Intergenic	27364828	27365990	1163	-	FBgn0267983	FBtr0347580	-97046	.
X	19616062	19618646	2584	+	-	Distal Intergenic	27849226	27850751	1526	+	FBgn0260469	FBtr0301970	-198809	.
3R	31578783	31581365	2582	+	-	Distal Intergenic	426067	426601	535	+	FBgn0263385	FBtr0309072	-6066	.
2R	10644222	10646804	2582	+	-	Intron (FBtr0299881/FBgn0250816, intron 4 of 7)	23555925	23689640	133716	+	FBgn0250816	FBtr0299880	44729	AGO3
2L	18606758	18609339	2581	+	-	Intron (FBtr0113990/FBgn0039955, intron 2 of 6)	3846729	3868401	21673	+	FBgn0039955	FBtr0113989	7135	CG41099
3R	29618445	29621026	2581	+	-	Exon (FBtr0301340/FBgn0005666, exon 7 of 46)	725658	776081	50424	+	FBgn0005666	FBtr0334482	3442	bt
3R	20020142	20022721	2579	+	-	Distal Intergenic	26221945	26226006	4062	+	FBgn0058160	FBtr0301804	25369	CG40160
2R	19135855	19138434	2579	+	-	Distal Intergenic	23318646	23338100	19455	-	FBgn0010215	FBtr0070038	29048	alpha-Cat
3L	24972459	24975035	2576	+	-	Distal Intergenic	2770380	2846661	76282	-	FBgn0085638	FBtr0334937	136544	CG41378
2L	18706905	18709481	2576	+	-	Intron (FBtr0111230/FBgn0058006, intron 9 of 9)	22579750	22585843	6094	+	FBgn0040011	FBtr0302387	53001	Slmap
X	12757972	12760547	2575	+	-	Promoter (2-3kb)	1515668	1527095	11428	-	FBgn0267861	FBtr0301121	-2823	Maf1
2L	22960233	22962807	2574	+	-	Intron (FBtr0111230/FBgn0058006, intron 7 of 9)	22579750	22585843	6094	+	FBgn0040011	FBtr0302387	77032	Slmap
3L	16005034	16007608	2574	+	-	Exon (FBtr0089194/FBgn0039927, exon 13 of 14)	1126602	1137919	11318	+	FBgn0039927	FBtr0333701	6801	CG11155
2L	12974082	12976655	2573	+	-	3' UTR	380724	381275	552	+	FBgn0266618	FBtr0344901	-4179	.
3R	25050115	25052686	2571	+	-	Distal Intergenic	20103386	20104150	765	-	FBgn0032851	FBtr0089388	-8492	CG13970
2R	18135320	18137891	2571	+	-	Distal Intergenic	25708177	25709251	1075	+	FBgn0266690	FBtr0345126	-12894	.
3R	8984624	8987194	2570	+	-	Exon (FBtr0308805/FBgn0025726, exon 16 of 23)	879374	884752	5379	+	FBgn0264821	FBtr0344970	-4868	.
3R	27919875	27922444	2569	+	-	Promoter (<=1kb)	22354355	22368776	14422	+	FBgn0039972	FBtr0306236	-951	CG17018
3L	24883729	24886297	2568	+	-	Intron (FBtr0113751/FBgn0028993, intron 6 of 6)	24724162	24758036	33875	+	FBgn0028993	FBtr0339923	26819	scro
4	68223	70790	2567	+	-	Distal Intergenic	4077939	4104326	26388	+	FBgn0259821	FBtr0336454	-113744	CG42402
X	9160347	9162914	2567	+	-	Distal Intergenic	3697234	3697640	407	-	FBgn0267816	FBtr0347386	-8638	.
2L	2190178	2192745	2567	+	-	Distal Intergenic	4130974	4132830	1857	+	FBgn0262115	FBtr0111298	-36233	CG17683
2L	9495309	9497876	2567	+	-	Distal Intergenic	22535458	22535593	136	-	FBgn0082980	FBtr0309749	13225	.
3R	4281158	4283724	2566	+	-	Distal Intergenic	23069005	23070724	1720	+	FBgn0262887	FBtr0306299	8516	.
2L	10314762	10317324	2562	+	-	Intron (FBtr0111152/FBgn0058470, intron 2 of 12)	23839860	23986410	146551	-	FBgn0058470	FBtr0111152	36775	CG40470
X	20391340	20393902	2562	+	-	Distal Intergenic	4671853	4673639	1787	+	FBgn0040005	FBtr0111291	-14242	CG17883
3L	10636285	10638847	2562	+	-	Distal Intergenic	6245512	6255266	9755	+	FBgn0033075	FBtr0336520	82010	Pld
2R	1553172	1555732	2560	+	-	Intron (FBtr0345363/FBgn0260798, intron 12 of 14)	4235779	4242934	7156	-	FBgn0262117	FBtr0111268	-93854	IntS3
3R	18197758	18200318	2560	+	-	Distal Intergenic	23339326	23345936	6611	+	FBgn0052230	FBtr0331408	40498	ND-MLRQ
X	10761977	10764537	2560	+	-	Distal Intergenic	2932595	2968052	35458	-	FBgn0020908	FBtr0334933	-5285	Scp1
3R	22356465	22359025	2560	+	-	Distal Intergenic	23291700	23291729	30	+	FBgn0267524	FBtr0346898	98731	.
2L	6911639	6914197	2558	+	-	Promoter (<=1kb)	15612494	15613335	842	-	FBgn0028944	FBtr0080784	395	Semp1
2R	8665730	8668287	2557	+	-	Promoter (1-2kb)	23909119	23910123	1005	+	FBgn0264570	FBtr0333470	1947	.
3L	26216684	26219240	2556	+	-	Distal Intergenic	3524536	3526047	1512	-	FBgn0085786	FBtr0302232	-25002	.
3R	11881312	11883866	2554	+	-	Distal Intergenic	4235779	4242934	7156	-	FBgn0262117	FBtr0111268	-75829	IntS3
2L	19122025	19124578	2553	+	-	Intron (FBtr0111152/FBgn0058470, intron 2 of 12)	23839860	23986410	146551	-	FBgn0058470	FBtr0111152	20970	CG40470
3R	24527961	24530514	2553	+	-	Distal Intergenic	3590030	3590420	391	-	FBgn0058461	FBtr0302353	-8424	.
2L	22534056	22536608	2552	+	-	Intron (FBtr0114030/FBgn0262123, intron 3 of 6)	1368921	1371468	2548	-	FBgn0264835	FBtr0334737	-14443	.
3L	24886642	24889193	2551	+	-	Intron (FBtr0334937/FBgn0085638, intron 3 of 3)	2770380	2846661	76282	-	FBgn0085638	FBtr0334937	50196	CG41378
3R	9506056	9508607	2551	+	-	Distal Intergenic	22308755	22368796	60042	+	FBgn0039972	FBtr0306235	-27833	CG17018
2R	18440838	18443389	2551	+	-	Distal Intergenic	1207416	1209312	1897	+	FBgn0261505	FBtr0334741	-5428	.
2L	284605	287153	2548	+	-	Intron (FBtr0301779/FBgn0058263, intron 2 of 4)	2552170	2552282	113	-	FBgn0262204	FBtr0304240	11068	.
3L	16385096	16387644	2548	+	-	Distal Intergenic	22535458	22535593	136	-	FBgn0082980	FBtr0309749	29591	.
3R	23358670	23361217	2547	+	-	Distal Intergenic	2932595	2968052	35458	-	FBgn0020908	FBtr0334933	-6855	Scp1
2L	19761700	19764247	2547	+	-	Distal Intergenic	800436	804080	3645	-	FBgn0039938	FBtr0334488	6897	Sox102F
3L	690419	692966	2547	+	-	Distal Intergenic	26298455	26305572	7118	-	FBgn0085599	FBtr0343638	26409	CG41284
2L	18452672	18455218	2546	+	-	Distal Intergenic	27170036	27170567	532	+	FBgn0262789	FBtr0305903	44086	.
3L	21031671	21034217	2546	+	-	Distal Intergenic	26354140	26371356	17217	-	FBgn0260997	FBtr0343637	-10245	CG42598
X	16598979	16601525	2546	+	-	Distal Intergenic	1515668	1527095	11428	-	FBgn0267861	FBtr0301121	-19778	Maf1
2L	10306500	10309045	2545	+	-	Intron (FBtr0392909/FBgn0267431, intron 16 of 21)	2156916	2157206	291	-	FBgn0058182	FBtr0302347	32795	.
3R	18273040	18275585	2545	+	-	3' UTR	22949038	22950476	1439	-	FBgn0058005	FBtr0347083	8271	.
3L	25020693	25023237	2544	+	-	3' UTR	90355	110059	19705	+	FBgn0085432	FBtr0112657	13740	pan
2R	19300160	19302704	2544	+	-	Intron (FBtr0111230/FBgn0058006, intron 1 of 9)	22751304	22751795	492	-	FBgn0264548	FBtr0333244	22169	.
3R	21134182	21136724	2542	+	-	Distal Intergenic	23239253	23240411	1159	+	FBgn0267986	FBtr0347583	-21301	.
3R	23116923	23119465	2542	+	-	Promoter (<=1kb)	426067	426601	535	+	FBgn0263385	FBtr0309072	0	.
3L	24313188	24315728	2540	+	-	Intron (FBtr0111230/FBgn0058006, intron 9 of 9)	22579750	22585843	6094	+	FBgn0040011	FBtr0302387	57526	Slmap
3R	7077948	7080488	2540	+	-	Distal Intergenic	27082091	27083906	1816	-	FBgn0063670	FBtr0113841	258383	CG40228
2L	4943964	4946504	2540	+	-	Promoter (1-2kb)	375640	395605	19966	-	FBgn0262636	FBtr0307043	-1709	dati
2L	10211048	10213587	2539	+	-	Promoter (<=1kb)	27364828	27365990	1163	-	FBgn0267983	FBtr0347580	-934	.
4	1069320	1071857	2537	+	-	Promoter (1-2kb)	5519081	5549543	30463	+	FBgn0050438	FBtr0086069	-1429	CG30438
3L	20511448	20513981	2533	+	-	Promoter (1-2kb)	1367512	1443935	76424	+	FBgn0262123	FBtr0114029	-1795	l(2)41Ab
2L	13839423	13841955	2532	+	-	Intron (FBtr0345363/FBgn0260798, intron 6 of 14)	4322295	4471060	148766	-	FBgn0260798	FBtr0345363	57137	Gprk1
3R	9063357	9065888	2531	+	-	Distal Intergenic	3524536	3526047	1512	-	FBgn0085786	FBtr0302232	4534	.
3R	18365354	18367885	2531	+	-	Distal Intergenic	22444227	22447181	2955	+	FBgn0031183	FBtr0342876	-40467	CG14621
3R	11560037	11562568	2531	+	-	Downstream (1-2kb)	26354140	26371356	17217	-	FBgn0260997	FBtr0343637	18339	CG42598
3R	3713078	3715604	2526	+	-	Intron (FBtr0301779/FBgn0058263, intron 2 of 4)	2552170	2552282	113	-	FBgn0262204	FBtr0304240	23138	.
2L	23285063	23287588	2525	+	-	Distal Intergenic	2494742	2565385	70644	-	FBgn0058263	FBtr0334936	-140050	MFS17
3R	3882870	3885395	2525	+	-	Intron (FBtr0345363/FBgn0260798, intron 7 of 14)	4322295	4471060	148766	-	FBgn0260798	FBtr0345363	67611	Gprk1
2L	12544274	12546799	2525	+	-	Distal Intergenic	3697234	3697640	407	-	FBgn0267816	FBtr0347386	-7587	.
3R	13643853	13646377	2524	+	-	Distal Intergenic	1515668	1527095	11428	-	FBgn0267861	FBtr0301121	-11588	Maf1
3R	22447984	22450508	2524	+	-	Distal Intergenic	13044695	13047256	2562	-	FBgn0033788	FBtr0345360	17051	CG13323
X	7928936	7931459	2523	+	-	Intron (FBtr0111152/FBgn0058470, intron 2 of 12)	23839860	23986410	146551	-	FBgn0058470	FBtr0111152	31208	CG40470
3L	13036685	13039208	2523	+	-	Distal Intergenic	26298455	26305572	7118	-	FBgn0085599	FBtr0343638	16177	CG41284
2L	16816480	16819003	2523	+	-	Distal Intergenic	27967244	28012599	45356	-	FBgn0039959	FBtr0113748	53737	CG17514
3L	17487109	17489629	2520	+	-	Distal Intergenic	26221945	26226006	4062	+	FBgn0058160	FBtr0301804	36830	CG40160
X	245148	247667	2519	+	-	Distal Intergenic	5468319	5495861	27543	-	FBgn0050440	FBtr0086076	36131	CG30440
3R	7909388	7911907	2519	+	-	Intron (FBtr0111143/FBgn0011288, intron 4 of 7)	24290290	24290864	575	-	FBgn0266652	FBtr0344954	103610	.
X	9089015	9091531	2516	+	-	Distal Intergenic	4077939	4104326	26388	+	FBgn0259821	FBtr0336454	-41599	CG42402
4	1073692	1076205	2513	+	-	Distal Intergenic	926097	951252	25156	-	FBgn0069969	FBtr0344187	-43524	CG40498
3L	22474692	22477205	2513	+	-	Promoter (<=1kb)	11204629	11217394	12766	+	FBgn0003396	FBtr0088100	-562	shn
2R	22854052	22856564	2512	+	-	Distal Intergenic	25798441	26014112	215672	-	FBgn0058178	FBtr0113818	-46073	CG40178
2L	3712176	3714688	2512	+	-	Distal Intergenic	23339326	23345936	6611	+	FBgn0052230	FBtr0331408	21926	ND-MLRQ
2R	24765611	24768122	2511	+	-	Promoter (2-3kb)	2552170	2552282	113	-	FBgn0262204	FBtr0304240	-2432	.
2L	1158573	1161083	2510	+	-	Intron (FBtr0299881/FBgn0250816, intron 5 of 7)	23555925	23689640	133716	+	FBgn0250816	FBtr0299880	67367	AGO3
2L	295010	297518	2508	+	-	Distal Intergenic	1590570	1596457	5888	+	FBgn0039993	FBtr0302409	10810	CG17691
X	12628525	12631033	2508	+	-	Promoter (1-2kb)	4137894	4138652	759	-	FBgn0085812	FBtr0114267	1031	.
3R	21108262	21110769	2507	+	-	Distal Intergenic	27170036	27170567	532	+	FBgn0262789	FBtr0305903	38893	.
X	2658725	2661231	2506	+	-	Distal Intergenic	23093190	23095471	2282	-	FBgn0024733	FBtr0333910	7963	RpL10
3L	23962935	23965440	2505	+	-	Promoter (<=1kb)	4189692	4190260	569	-	FBgn0000500	FBtr0078989	0	Dsk
2L	12491585	12494089	2504	+	-	Intron (FBtr0111230/FBgn0058006, intron 1 of 9)	22751304	22751795	492	-	FBgn0264548	FBtr0333244	6737	.
3R	7542649	7545153	2504	+	-	Intron (FBtr0343637/FBgn0260997, intron 1 of 3)	26354140	26371356	17217	-	FBgn0260997	FBtr0343637	7686	CG42598
2R	7778159	7780661	2502	+	-	Distal Intergenic	25201942	25203341	1400	+	FBgn0058354	FBtr0302346	17586	.
3R	15370920	15373422	2502	+	-	Distal Intergenic	23291700	23291729	30	+	FBgn0267524	FBtr0346898	114428	.
2L	22537581	22540082	2501	+	-	Distal Intergenic	25107594	25115180	7587	+	FBgn0040022	FBtr0302245	-46396	Set1
3L	12143683	12146183	2500	+	-	Intron (FBtr0111143/FBgn0011288, intron 7 of 7)	24290290	24290864	575	-	FBgn0266652	FBtr0344954	24769	.
3L	26144114	26146613	2499	+	-	Intron (FBtr0301779/FBgn0058263, intron 2 of 4)	2552170	2552282	113	-	FBgn0262204	FBtr0304240	7193	.
2L	810776	813275	2499	+	-	Distal Intergenic	1343403	1345119	1717	-	FBgn0267398	FBtr0344755	8496	Yeti
X	4203632	4206131	2499	+	-	Distal Intergenic	26221945	26226006	4062	+	FBgn0058160	FBtr0301804	10302	CG40160
3L	17959390	17961889	2499	+	-	Intron (FBtr0111230/FBgn0058006, intron 4 of 9)	22751304	22751795	492	-	FBgn0264548	FBtr0333244	53074	.
2R	8163880	8166375	2495	+	-	Intron (FBtr0113748/FBgn0039959, intron 3 of 3)	27967244	28012599	45356	-	FBgn0039959	FBtr0113748	36559	CG17514
2R	17420053	17422546	2493	+	-	Distal Intergenic	22189526	22214376	24851	-	FBgn0259683	FBtr0336971	-4893	Ir40a
3L	2256598	2259090	2492	+	-	Promoter (<=1kb)	867824	904026	36203	-	FBgn0025726	FBtr0308805	612	unc-13
2R	7456647	7459138	2491	+	-	Intron (FBtr0113746/FBgn0260987, intron 6 of 7)	27136525	27157999	21475	+	FBgn0260987	FBtr0344093	12869	vtd
2L	23087665	23090155	2490	+	-	Exon (FBtr0111285/FBgn0039994, exon 6 of 9)	4749189	4758048	8860	+	FBgn0039994	FBtr0345008	7155	conu
3L	13477472	13479962	2490	+	-	Distal Intergenic	1211713	1213666	1954	+	FBgn0085732	FBtr0302397	5324	.
3R	17043466	17045955	2489	+	-	Distal Intergenic	22535458	22535593	136	-	FBgn0082980	FBtr0309749	35897	.
2R	7936985	7939474	2489	+	-	Distal Intergenic	4187490	4188127	638	-	FBgn0262116	FBtr0111266	-9917	RNASEK
2R	19455997	19458486	2489	+	-	Distal Intergenic	1264140	1266162	2023	+	FBgn0058191	FBtr0113827	-3536	CG40191
4	900928	903414	2486	+	-	Distal Intergenic	23737960	23749058	11099	+	FBgn0040056	FBtr0333914	13473	CG17698
2L	7181248	7183734	2486	+	-	Distal Intergenic	3846729	3868401	21673	+	FBgn0039955	FBtr0113989	48473	CG41099
3L	21175382	21177868	2486	+	-	Downstream (1-2kb)	5065237	5070210	4974	-	FBgn0013348	FBtr0310003	6104	TpnC41C
X	12462290	12464776	2486	+	-	Promoter (<=1kb)	800436	834393	33958	-	FBgn0039938	FBtr0100600	0	Sox102F
2R	6642738	6645223	2485	+	-	Promoter (2-3kb)	23690626	23691668	1043	-	FBgn0266684	FBtr0345051	-2319	.
2R	22798921	22801406	2485	+	-	Intron (FBtr0331780/FBgn0024804, intron 4 of 7)	27279316	27422159	142844	+	FBgn0024804	FBtr0331783	14967	Dbp80
2R	19449231	19451715	2484	+	-	Distal Intergenic	24724162	24758036	33875	+	FBgn0028993	FBtr0339923	83120	scro
3R	24134734	24137216	2482	+	-	Intron (FBtr0346768/FBgn0267429, intron 7 of 7)	25201942	25203341	1400	+	FBgn0058354	FBtr0302346	41256	.
2L	292294	294774	2480	+	-	Distal Intergenic	4130974	4133484	2511	+	FBgn0262115	FBtr0111300	6400	CG17683
3R	10699621	10702100	2479	+	-	Distal Intergenic	25752859	25762779	9921	-	FBgn0040001	FBtr0305959	-29546	FASN3
X	8571500	8573978	2478	+	-	Distal Intergenic	22535458	22535593	136	-	FBgn0082980	FBtr0309749	49953	.
2R	16263375	16265852	2477	+	-	Distal Intergenic	22239183	22239713	531	-	FBgn0264265	FBtr0331296	5919	.
3L	4414243	4416719	2476	+	-	Distal Intergenic	23101006	23103460	2455	+	FBgn0264492	FBtr0345139	9702	CkIIalpha
3R	3777082	3779556	2474	+	-	Distal Intergenic	24976254	24977118	865	+	FBgn0058002	FBtr0113773	33717	ND-AGGG
3L	9711468	9713942	2474	+	-	Distal Intergenic	23554593	23689640	135048	+	FBgn0250816	FBtr0299881	-27892	AGO3
2R	18093802	18096275	2473	+	-	Distal Intergenic	26354140	26371356	17217	-	FBgn0260997	FBtr0343637	-9380	CG42598
3R	4220732	4223204	2472	+	-	Distal Intergenic	22550240	22556295	6056	+	FBgn0040010	FBtr0332632	10100	CG17493
X	22453042	22455514	2472	+	-	Intron (FBtr0332872/FBgn0266347, intron 3 of 10)	23206669	23287448	80780	+	FBgn0266347	FBtr0346707	18313	nAChRalpha4
X	799315	801786	2471	+	-	Distal Intergenic	2770419	2846708	76290	-	FBgn0085638	FBtr0301792	-36274	CG41378
3L	27902172	27904642	2470	+	-	Intron (FBtr0111143/FBgn0011288, intron 2 of 7)	24074180	24299205	225026	+	FBgn0011288	FBtr0304625	33563	Snap25
3L	16580236	16582706	2470	+	-	Intron (FBtr0113784/FBgn0046706, intron 4 of 4)	4014111	4049342	35232	+	FBgn0046706	FBtr0113784	18644	Haspin
3L	21821843	21824313	2470	+	-	Distal Intergenic	25107594	25115180	7587	+	FBgn0040022	FBtr0302245	-58916	Set1
3R	3489807	3492275	2468	+	-	Intron (FBtr0392909/FBgn0267431, intron 16 of 21)	2156916	2157206	291	-	FBgn0058182	FBtr0302347	81759	.
2L	5042350	5044818	2468	+	-	Distal Intergenic	22981816	22992343	10528	+	FBgn0000384	FBtr0111126	-5601	cta
3L	9445615	9448081	2466	+	-	Distal Intergenic	2770419	2846708	76290	-	FBgn0085638	FBtr0301792	-16742	CG41378
3L	1033935	1036401	2466	+	-	Distal Intergenic	4235779	4242934	7156	-	FBgn0262117	FBtr0111268	-7535	IntS3
2L	17409689	17412155	2466	+	-	Intron (FBtr0345363/FBgn0260798, intron 10 of 14)	4235779	4242934	7156	-	FBgn0262117	FBtr0111268	-108408	IntS3
2R	6746261	6748726	2465	+	-	Distal Intergenic	24534090	24535468	1379	+	FBgn0040045	FBtr0307117	-4629	.
2L	23308915	23311379	2464	+	-	Intron (FBtr0302226/FBgn0262124, intron 6 of 9)	3943429	3949757	6329	+	FBgn0266632	FBtr0344922	-18565	.
2R	21024995	21027459	2464	+	-	Intron (FBtr0113703/FBgn0003256, intron 5 of 7)	1071975	1125927	53953	+	FBgn0003256	FBtr0345337	36040	rl
X	254807	257271	2464	+	-	Distal Intergenic	5031995	5032795	801	-	FBgn0264914	FBtr0334999	-11970	.
2R	6695244	6697707	2463	+	-	Distal Intergenic	23249029	23284211	35183	+	FBgn0266347	FBtr0308331	43021	nAChRalpha4
2R	24761191	24763654	2463	+	-	Intron (FBtr0392909/FBgn0267431, intron 16 of 21)	2156916	2157206	291	-	FBgn0058182	FBtr0302347	31809	.
2L	572997	575458	2461	+	-	Promoter (1-2kb)	1077331	1084796	7466	-	FBgn0024913	FBtr0089209	-1507	Actbeta
3R	10706975	10709435	2460	+	-	Promoter (2-3kb)	26215815	26226006	10192	+	FBgn0058160	FBtr0301802	-2578	CG40160
3R	21058366	21060825	2459	+	-	Distal Intergenic	4671853	4673639	1787	+	FBgn0040005	FBtr0111291	-19497	CG17883
3R	27579978	27582437	2459	+	-	Distal Intergenic	2932827	2967344	34518	-	FBgn0020908	FBtr0113713	52947	Scp1
3L	24149229	24151687	2458	+	-	Downstream (2-3kb)	24009931	24011363	1433	-	FBgn0058053	FBtr0334764	3950	.
3L	9692218	9694671	2453	+	-	Intron (FBtr0113817/FBgn0058178, intron 7 of 10)	25843821	25844502	682	+	FBgn0266692	FBtr0345063	50188	.
3R	29229050	29231503	2453	+	-	Distal Intergenic	567076	2532932	1965857	+	FBgn0267431	FBtr0392909	-257209	Myo81F
X	17657215	17659668	2453	+	-	Intron (FBtr0089196/FBgn0039925, intron 2 of 4)	1137830	1162158	24329	-	FBgn0052017	FBtr0344977	6560	CG32017
X	5317271	5319723	2452	+	-	Promoter (1-2kb)	1088798	1113317	24520	+	FBgn0005561	FBtr0100346	1685	sv
2R	21312607	21315059	2452	+	-	Distal Intergenic	6501032	6501772	741	-	FBgn0267744	FBtr0347304	43821	.
3L	24881007	24883458	2451	+	-	Intron (FBtr0345363/FBgn0260798, intron 6 of 14)	4322295	4471060	148766	-	FBgn0260798	FBtr0345363	61126	Gprk1
2L	16726810	16729261	2451	+	-	Promoter (2-3kb)	23206669	23287448	80780	+	FBgn0266347	FBtr0346707	2129	nAChRalpha4
3L	1741418	1743869	2451	+	-	Exon (FBtr0089185/FBgn0019650, exon 3 of 9)	989725	1007922	18198	+	FBgn0019650	FBtr0339509	6498	toy
X	5669546	5671996	2450	+	-	Intron (FBtr0111143/FBgn0011288, intron 2 of 7)	24074180	24299205	225026	+	FBgn0011288	FBtr0304625	40155	Snap25
3L	17474878	17477326	2448	+	-	Distal Intergenic	5091885	5095090	3206	+	FBgn0033005	FBtr0111280	7300	CG3107
2L	10389932	10392379	2447	+	-	Distal Intergenic	22981816	22992343	10528	+	FBgn0000384	FBtr0111126	-6826	cta
3R	11212268	11214715	2447	+	-	Intron (FBtr0347224/FBgn0267704, intron 2 of 2)	21631891	21790731	158841	+	FBgn0267704	FBtr0347227	39648	.
3L	25098951	25101397	2446	+	-	Distal Intergenic	22579072	22585843	6772	+	FBgn0040011	FBtr0111252	-3721	Slmap
2L	104352	106797	2445	+	-	Distal Intergenic	23339326	23345936	6611	+	FBgn0052230	FBtr0331408	56860	ND-MLRQ
3R	24220810	24223253	2443	+	-	Promoter (<=1kb)	46106	46174	69	+	FBgn0285975	FBtr0472926	-525	.
3L	3470318	3472760	2442	+	-	Intron (FBtr0113748/FBgn0039959, intron 2 of 3)	27967244	28012599	45356	-	FBgn0039959	FBtr0113748	11554	CG17514
2L	10317625	10320066	2441	+	-	Intron (FBtr0089196/FBgn0039925, intron 2 of 4)	1147466	1169239	21774	+	FBgn0039925	FBtr0089196	3012	Kif3C
3L	6487276	6489717	2441	+	-	Distal Intergenic	4130974	4133484	2511	+	FBgn0262115	FBtr0111300	7015	CG17683
3L	7759689	7762130	2441	+	-	Promoter (<=1kb)	23183599	23183913	315	-	FBgn0264698	FBtr0333905	162	.
2L	867531	869971	2440	+	-	Distal Intergenic	25107594	25115180	7587	+	FBgn0040022	FBtr0302245	-13095	Set1
2R	5103808	5106247	2439	+	-	Intron (FBtr0305198/FBgn0267912, intron 1 of 1)	16564315	16569440	5126	-	FBgn0267912	FBtr0332870	-8220	CanA-14F
4	1049638	1052077	2439	+	-	Distal Intergenic	2770419	2846708	76290	-	FBgn0085638	FBtr0301792	-55870	CG41378
2L	19003245	19005684	2439	+	-	Distal Intergenic	3846729	3868401	21673	+	FBgn0039955	FBtr0113989	33251	CG41099
X	15322624	15325062	2438	+	-	Intron (FBtr0114030/FBgn0262123, intron 3 of 6)	1368921	1371468	2548	-	FBgn0264835	FBtr0334737	-55547	.
2R	13480907	13483344	2437	+	-	Promoter (2-3kb)	3623143	3627690	4548	+	FBgn0086378	FBtr0301810	-2146	Alg-2
3R	14886305	14888742	2437	+	-	Intron (FBtr0306235/FBgn0039972, intron 5 of 10)	22354355	22368776	14422	+	FBgn0039972	FBtr0306236	7197	CG17018
3R	18661872	18664308	2436	+	-	3' UTR	989725	1007922	18198	+	FBgn0019650	FBtr0339509	15298	toy
2R	15998930	16001363	2433	+	-	Intron (FBtr0113748/FBgn0039959, intron 3 of 3)	27967244	28012599	45356	-	FBgn0039959	FBtr0113748	32126	CG17514
X	11707605	11710037	2432	+	-	Intron (FBtr0308810/FBgn0046692, intron 1 of 3)	4546691	4565281	18591	+	FBgn0046692	FBtr0111111	11537	Stlk
X	2727571	2730002	2431	+	-	Distal Intergenic	22535458	22535593	136	-	FBgn0082980	FBtr0309749	43654	.
2L	14616261	14618691	2430	+	-	Distal Intergenic	5363253	5367357	4105	+	FBgn0261429	FBtr0335261	10116	.
3R	27635108	27637538	2430	+	-	Intron (FBtr0299920/FBgn0259247, intron 4 of 5)	5416096	5447298	31203	+	FBgn0259247	FBtr0301063	32686	.
2R	5360486	5362915	2429	+	-	Distal Intergenic	24927130	24927710	581	+	FBgn0085736	FBtr0302233	-27364	CG40472
2R	10046391	10048818	2427	+	-	Intron (FBtr0299881/FBgn0250816, intron 7 of 7)	23690626	23691668	1043	-	FBgn0266684	FBtr0345051	33908	.
X	12610428	12612854	2426	+	-	Intron (FBtr0111143/FBgn0011288, intron 2 of 7)	24074180	24299205	225026	+	FBgn0011288	FBtr0304625	49633	Snap25
3L	25768234	25770656	2422	+	-	Distal Intergenic	23339326	23345936	6611	+	FBgn0052230	FBtr0331408	12093	ND-MLRQ
X	17654512	17656934	2422	+	-	Distal Intergenic	2932595	2968052	35458	-	FBgn0020908	FBtr0334933	-5908	Scp1
3L	24872009	24874430	2421	+	-	Promoter (<=1kb)	22014697	22016212	1516	+	FBgn0038921	FBtr0084170	99	CG6332
2R	24602848	24605267	2419	+	-	3' UTR	27364828	27365990	1163	-	FBgn0267983	FBtr0347580	-55623	.
2L	8995919	8998338	2419	+	-	Intron (FBtr0336974/FBgn0040849, intron 3 of 7)	4917519	5021955	104437	+	FBgn0040849	FBtr0336974	14525	Ir41a
X	9884262	9886679	2417	+	-	Promoter (1-2kb)	5524877	5549543	24667	+	FBgn0050438	FBtr0086070	-1916	CG30438
3L	6754236	6756652	2416	+	-	Distal Intergenic	25201942	25203341	1400	+	FBgn0058354	FBtr0302346	8659	.
3L	27132304	27134719	2415	+	-	Distal Intergenic	24976254	24977118	865	+	FBgn0058002	FBtr0113773	20687	ND-AGGG
3R	8125259	8127674	2415	+	-	3' UTR	27136525	27157999	21475	+	FBgn0260987	FBtr0344093	11242	vtd
2R	23355086	23357501	2415	+	-	Distal Intergenic	22999574	23025915	26342	-	FBgn0250907	FBtr0111127	-12726	Cht10
2R	9552541	9554955	2414	+	-	Promoter (2-3kb)	23149530	23150668	1139	+	FBgn0266657	FBtr0344964	-2921	.
3L	13041645	13044058	2413	+	-	Distal Intergenic	25201942	25203341	1400	+	FBgn0058354	FBtr0302346	10712	.
X	12653567	12655978	2411	+	-	Distal Intergenic	24028515	24035859	7345	+	FBgn0058045	FBtr0111163	-6947	CG40045
2R	14981137	14983547	2410	+	-	Distal Intergenic	3468952	3470223	1272	-	FBgn0266762	FBtr0345338	-24751	.
X	9778560	9780970	2410	+	-	Distal Intergenic	25120749	25126171	5423	+	FBgn0260008	FBtr0343636	19803	UQCR-11
X	15872982	15875391	2409	+	-	Intron (FBtr0300103/FBgn0263780, intron 2 of 13)	1866080	2262115	396036	-	FBgn0263780	FBtr0300103	63592	CG17684
3L	16412652	16415061	2409	+	-	Distal Intergenic	4829246	4830587	1342	+	FBgn0033000	FBtr0345361	7778	CG14464
3R	24058192	24060601	2409	+	-	Distal Intergenic	24927130	24927710	581	+	FBgn0085736	FBtr0302233	-37937	CG40472
2L	7031271	7033680	2409	+	-	Distal Intergenic	25107594	25115180	7587	+	FBgn0040022	FBtr0302245	-9706	Set1
3R	24659548	24661957	2409	+	-	Distal Intergenic	23066874	23068191	1318	-	FBgn0086683	FBtr0111241	14453	Spf45
3L	23524293	23526701	2408	+	-	Intron (FBtr0336974/FBgn0040849, intron 4 of 7)	4917519	5021955	104437	+	FBgn0040849	FBtr0336974	54011	Ir41a
2R	21478889	21481297	2408	+	-	Intron (FBtr0113715/FBgn0024804, intron 8 of 9)	27364828	27365990	1163	-	FBgn0267983	FBtr0347580	-27065	.
3L	25522805	25525208	2403	+	-	Promoter (2-3kb)	15089682	15113762	24081	+	FBgn0030613	FBtr0452147	2043	Rab3-GEF
2R	13501379	13503782	2403	+	-	Intron (FBtr0345363/FBgn0260798, intron 10 of 14)	4322295	4471060	148766	-	FBgn0260798	FBtr0345363	104664	Gprk1
2R	14905715	14908117	2402	+	-	Distal Intergenic	23239253	23240411	1159	+	FBgn0267986	FBtr0347583	-3333	.
2R	8004275	8006676	2401	+	-	Intron (FBtr0331780/FBgn0024804, intron 2 of 7)	27279316	27422159	142844	+	FBgn0024804	FBtr0331783	11062	Dbp80
2R	7519160	7521560	2400	+	-	Intron (FBtr0299881/FBgn0250816, intron 4 of 7)	23555925	23689640	133716	+	FBgn0250816	FBtr0299880	59571	AGO3
2R	8067121	8069520	2399	+	-	Intron (FBtr0113748/FBgn0039959, intron 2 of 3)	27967244	28012599	45356	-	FBgn0039959	FBtr0113748	12325	CG17514
2R	12880080	12882479	2399	+	-	Intron (FBtr0299881/FBgn0250816, intron 5 of 7)	23690626	23691668	1043	-	FBgn0266684	FBtr0345051	59785	.
3L	216588	218985	2397	+	-	Distal Intergenic	27170036	27170567	532	+	FBgn0262789	FBtr0305903	-7168	.
3R	15093437	15095834	2397	+	-	Downstream (<1kb)	3943429	3949757	6329	+	FBgn0266632	FBtr0344922	-43897	.
2R	9871473	9873869	2396	+	-	Distal Intergenic	4077939	4104326	26388	+	FBgn0259821	FBtr0336454	-38725	CG42402
2L	16732478	16734871	2393	+	-	Intron (FBtr0086084/FBgn0261403, intron 2 of 9)	5307288	5329555	22268	+	FBgn0261403	FBtr0086086	6287	sxc
2L	21160815	21163206	2391	+	-	Promoter (<=1kb)	851174	851624	451	+	FBgn0266616	FBtr0344899	5	.
2R	21070549	21072940	2391	+	-	Distal Intergenic	25120749	25126171	5423	+	FBgn0260008	FBtr0343636	29108	UQCR-11
3R	9417665	9420054	2389	+	-	Intron (FBtr0392909/FBgn0267431, intron 16 of 21)	2156916	2157206	291	-	FBgn0058182	FBtr0302347	65884	.
3R	29674106	29676494	2388	+	-	Distal Intergenic	24028515	24035859	7345	+	FBgn0058045	FBtr0331586	12797	CG40045
X	16275288	16277675	2387	+	-	Distal Intergenic	27856366	27858271	1906	-	FBgn0020660	FBtr0113681	-17609	eIF4B
3R	18242445	18244831	2386	+	-	Promoter (<=1kb)	989725	1006288	16564	+	FBgn0019650	FBtr0089185	0	toy
3L	25879699	25882084	2385	+	-	Intron (FBtr0331780/FBgn0024804, intron 2 of 7)	27279316	27422159	142844	+	FBgn0024804	FBtr0331783	8168	Dbp80
2L	22127835	22130220	2385	+	-	Intron (FBtr0111230/FBgn0058006, intron 1 of 9)	22751304	22751795	492	-	FBgn0264548	FBtr0333244	17243	.
2R	8904740	8907124	2384	+	-	Intron (FBtr0299881/FBgn0250816, intron 1 of 7)	23555925	23689640	133716	+	FBgn0250816	FBtr0299880	7724	AGO3
3L	18990566	18992949	2383	+	-	Distal Intergenic	23554593	23689640	135048	+	FBgn0250816	FBtr0299881	-100887	AGO3
3L	24937470	24939850	2380	+	-	3' UTR	936819	949441	12623	+	FBgn0019985	FBtr0332858	6815	mGluR
3R	13981016	13983396	2380	+	-	Intron (FBtr0345363/FBgn0260798, intron 10 of 14)	4322295	4471060	148766	-	FBgn0260798	FBtr0345363	94483	Gprk1
2L	2380599	2382978	2379	+	-	Intron (FBtr0306235/FBgn0039972, intron 3 of 10)	22311927	22368776	56850	+	FBgn0039972	FBtr0085958	4210	CG17018
X	22539485	22541864	2379	+	-	Distal Intergenic	2494742	2565385	70644	-	FBgn0058263	FBtr0334936	-115553	MFS17
3R	22459742	22462120	2378	+	-	Intron (FBtr0111152/FBgn0058470, intron 12 of 12)	23881735	23883142	1408	-	FBgn0264569	FBtr0333471	13379	.
3R	20548907	20551283	2376	+	-	Intron (FBtr0346768/FBgn0267429, intron 7 of 7)	25201942	25203341	1400	+	FBgn0058354	FBtr0302346	45497	.
2L	22660928	22663303	2375	+	-	Distal Intergenic	4130974	4132830	1857	+	FBgn0262115	FBtr0111298	-45288	CG17683
3L	1247006	1249381	2375	+	-	Promoter (<=1kb)	24290290	24290864	575	-	FBgn0266652	FBtr0344954	-724	.
3L	2628221	2630593	2372	+	-	Intron (FBtr0113703/FBgn0003256, intron 4 of 7)	1071975	1125927	53953	+	FBgn0003256	FBtr0345337	31841	rl
2R	16321107	16323479	2372	+	-	Distal Intergenic	3846729	3868401	21673	+	FBgn0039955	FBtr0113989	28856	CG41099
2L	21175833	21178203	2370	+	-	Distal Intergenic	5147166	5154756	7591	+	FBgn0033010	FBtr0086080	18140	Atf6
3L	4541977	4544347	2370	+	-	Intron (FBtr0111152/FBgn0058470, intron 2 of 12)	23839860	23986410	146551	-	FBgn0058470	FBtr0111152	17061	CG40470
X	2194514	2196884	2370	+	-	Distal Intergenic	4516000	4516458	459	-	FBgn0040007	FBtr0111120	-12054	RpL38
2R	15682600	15684969	2369	+	-	Intron (FBtr0113715/FBgn0024804, intron 8 of 9)	27364828	27365990	1163	-	FBgn0267983	FBtr0347580	-47010	.
3L	17846906	17849274	2368	+	-	Intron (FBtr0299881/FBgn0250816, intron 1 of 7)	23555925	23689640	133716	+	FBgn0250816	FBtr0299880	3250	AGO3
3L	8525130	8527497	2367	+	-	Intron (FBtr0113990/FBgn0039955, intron 2 of 6)	3846729	3868401	21673	+	FBgn0039955	FBtr0113989	4028	CG41099
3R	9635354	9637721	2367	+	-	Intron (FBtr0113473/FBgn0259697, intron 2 of 5)	24324866	24401655	76790	+	FBgn0259697	FBtr0113473	35494	nvd
2R	7516629	7518995	2366	+	-	Downstream (2-3kb)	4186835	4188127	1293	-	FBgn0262116	FBtr0334986	3481	RNASEK
3L	7354800	7357166	2366	+	-	Distal Intergenic	25752859	25762779	9921	-	FBgn0040001	FBtr0305959	-8065	FASN3
3R	23760982	23763348	2366	+	-	Distal Intergenic	27849226	27850751	1526	+	FBgn0260469	FBtr0301970	-200366	.
3R	21630844	21633209	2365	+	-	Distal Intergenic	27967244	28012599	45356	-	FBgn0039959	FBtr0113748	69376	CG17514
3R	24785116	24787480	2364	+	-	Intron (FBtr0334937/FBgn0085638, intron 3 of 3)	2770380	2846661	76282	-	FBgn0085638	FBtr0334937	47571	CG41378
X	11134883	11137245	2362	+	-	Promoter (1-2kb)	23206669	23287448	80780	+	FBgn0266347	FBtr0346707	1082	nAChRalpha4
3L	4319990	4322349	2359	+	-	Distal Intergenic	3734855	3745306	10452	+	FBgn0263977	FBtr0113895	-13663	Tim17b
X	11324484	11326843	2359	+	-	Distal Intergenic	27856366	27858271	1906	-	FBgn0020660	FBtr0113681	-33747	eIF4B
3L	9503044	9505402	2358	+	-	Intron (FBtr0346768/FBgn0267429, intron 7 of 7)	25201942	25203341	1400	+	FBgn0058354	FBtr0302346	74860	.
3L	10877457	10879814	2357	+	-	Distal Intergenic	25201942	25203341	1400	+	FBgn0058354	FBtr0302346	-20786	.
3L	27267302	27269659	2357	+	-	Intron (FBtr0302226/FBgn0262124, intron 9 of 9)	3943429	3949757	6329	+	FBgn0266632	FBtr0344922	-32754	.
X	10927254	10929611	2357	+	-	Intron (FBtr0089079/FBgn0039911, intron 7 of 9)	583108	589348	6241	+	FBgn0039911	FBtr0089080	3064	CG1909
3L	16651013	16653369	2356	+	-	Intron (FBtr0113990/FBgn0039955, intron 2 of 6)	3846729	3868401	21673	+	FBgn0039955	FBtr0113989	14578	CG41099
3R	10678752	10681108	2356	+	-	Distal Intergenic	23318646	23338100	19455	-	FBgn0010215	FBtr0070038	33971	alpha-Cat
X	11342140	11344495	2355	+	-	Distal Intergenic	2494742	2565385	70644	-	FBgn0058263	FBtr0334936	-78295	MFS17
2L	7827608	7829963	2355	+	-	Intron (FBtr0113817/FBgn0058178, intron 7 of 10)	25843821	25844502	682	+	FBgn0266692	FBtr0345063	66437	.
X	16966453	16968808	2355	+	-	Intron (FBtr0332872/FBgn0266347, intron 4 of 10)	23249029	23284211	35183	+	FBgn0266347	FBtr0308331	-18125	nAChRalpha4
X	19192487	19194842	2355	+	-	Distal Intergenic	4829246	4830587	1342	+	FBgn0033000	FBtr0345361	23932	CG14464
2R	18355130	18357484	2354	+	-	Distal Intergenic	4235779	4242934	7156	-	FBgn0262117	FBtr0111268	-31647	IntS3
X	22444645	22446999	2354	+	-	Promoter (1-2kb)	25843821	25844502	682	+	FBgn0266692	FBtr0345062	-1198	.
3L	3042284	3044638	2354	+	-	Promoter (<=1kb)	24009931	24011363	1433	-	FBgn0058053	FBtr0334764	81	.
X	3669946	3672300	2354	+	-	Intron (FBtr0334937/FBgn0085638, intron 3 of 3)	2770380	2846661	76282	-	FBgn0085638	FBtr0334937	64895	CG41378
X	8405323	8407676	2353	+	-	3' UTR	22550240	22556295	6056	+	FBgn0040010	FBtr0332632	5269	CG17493
3L	1586637	1588990	2353	+	-	Distal Intergenic	27967244	28012599	45356	-	FBgn0039959	FBtr0113748	50306	CG17514
X	11677643	11679996	2353	+	-	Intron (FBtr0114030/FBgn0262123, intron 1 of 6)	1349392	1443935	94544	+	FBgn0262123	FBtr0114030	4157	l(2)41Ab
X	9788318	9790670	2352	+	-	3' UTR	26221945	26226006	4062	+	FBgn0058160	FBtr0301804	5727	CG40160
2R	16845371	16847721	2350	+	-	Intron (FBtr0334170/FBgn0259683, intron 2 of 3)	22189526	22198189	8664	-	FBgn0259683	FBtr0334170	5262	Ir40a
2R	16124894	16127243	2349	+	-	Distal Intergenic	4782890	4785362	2473	+	FBgn0267733	FBtr0347293	-8281	.
2R	24060198	24062547	2349	+	-	Intron (FBtr0336974/FBgn0040849, intron 3 of 7)	4917519	5021955	104437	+	FBgn0040849	FBtr0336974	13232	Ir41a
2R	23854950	23857298	2348	+	-	Distal Intergenic	989725	1006288	16564	+	FBgn0019650	FBtr0089185	-4585	toy
3R	4336168	4338516	2348	+	-	Distal Intergenic	926097	951252	25156	-	FBgn0069969	FBtr0344187	-59146	CG40498
2R	6083539	6085886	2347	+	-	Distal Intergenic	22226152	22226771	620	+	FBgn0042701	FBtr0085952	5886	.
3R	32052507	32054853	2346	+	-	Intron (FBtr0336974/FBgn0040849, intron 3 of 7)	4917519	5021955	104437	+	FBgn0040849	FBtr0336974	22810	Ir41a
2L	10402896	10405242	2346	+	-	Distal Intergenic	1806864	1807342	479	-	FBgn0085784	FBtr0114236	-9782	.
2L	9492569	9494915	2346	+	-	Distal Intergenic	5147166	5154756	7591	+	FBgn0033010	FBtr0086080	13522	Atf6
X	2197049	2199394	2345	+	-	Distal Intergenic	1515668	1527095	11428	-	FBgn0267861	FBtr0301121	-12754	Maf1
2L	20082797	20085142	2345	+	-	Promoter (2-3kb)	22354355	22368776	14422	+	FBgn0039972	FBtr0306236	2573	CG17018
3L	197580	199925	2345	+	-	Distal Intergenic	28011343	28012599	1257	-	FBgn0039959	FBtr0334934	-51857	CG17514
3L	16233159	16235504	2345	+	-	Distal Intergenic	22999574	23025915	26342	-	FBgn0250907	FBtr0111127	-6730	Cht10
3L	4224938	4227282	2344	+	-	Downstream (<1kb)	27967244	28012599	45356	-	FBgn0039959	FBtr0113748	45656	CG17514
3R	8349504	8351848	2344	+	-	Exon (FBtr0308805/FBgn0025726, exon 22 of 23)	867824	871426	3603	+	FBgn0263344	FBtr0308778	3744	.
2R	12934372	12936715	2343	+	-	Distal Intergenic	1343403	1345119	1717	-	FBgn0267398	FBtr0344755	20981	Yeti
3R	7081665	7084007	2342	+	-	Distal Intergenic	24534090	24535468	1379	+	FBgn0040045	FBtr0307117	-38300	.
3R	12676796	12679138	2342	+	-	Promoter (1-2kb)	24976254	24977118	865	+	FBgn0058002	FBtr0113773	1939	ND-AGGG
3R	8807849	8810190	2341	+	-	Downstream (<1kb)	800436	804080	3645	-	FBgn0039938	FBtr0334488	3980	Sox102F
3R	22739480	22741818	2338	+	-	Distal Intergenic	21657625	21658249	625	+	FBgn0262620	FBtr0342857	-8466	.
3R	29556380	29558718	2338	+	-	Distal Intergenic	27849226	27850751	1526	+	FBgn0260469	FBtr0301970	-202912	.
3L	27102481	27104818	2337	+	-	Distal Intergenic	22999574	23025915	26342	-	FBgn0250907	FBtr0111127	-17622	Cht10
X	15486252	15488589	2337	+	-	Distal Intergenic	3750363	3752353	1991	+	FBgn0069923	FBtr0301812	36984	CG41128
X	21278863	21281200	2337	+	-	Distal Intergenic	27849226	27850751	1526	+	FBgn0260469	FBtr0301970	-74655	.
3R	8306836	8309172	2336	+	-	Promoter (<=1kb)	1367512	1443935	76424	+	FBgn0262123	FBtr0114029	-847	l(2)41Ab
4	999124	1001459	2335	+	-	Distal Intergenic	1211713	1213666	1954	+	FBgn0085732	FBtr0302397	10551	.
2L	13203763	13206098	2335	+	-	Distal Intergenic	1343403	1345119	1717	-	FBgn0267398	FBtr0344755	19368	Yeti
3L	16000839	16003173	2334	+	-	Intron (FBtr0111152/FBgn0058470, intron 5 of 12)	23909119	23910123	1005	+	FBgn0264570	FBtr0333470	23881	.
2L	19958665	19960999	2334	+	-	Distal Intergenic	26165235	26178793	13559	+	FBgn0085612	FBtr0347357	24466	.
2L	5278948	5281281	2333	+	-	Distal Intergenic	3468952	3470223	1272	-	FBgn0266762	FBtr0345338	-9221	.
3L	9475672	9478005	2333	+	-	Intron (FBtr0333702/FBgn0053653, intron 4 of 22)	1231883	1271759	39877	+	FBgn0053653	FBtr0307334	10496	Cadps
4	918234	920566	2332	+	-	Distal Intergenic	26215815	26226006	10192	+	FBgn0058160	FBtr0301802	-3745	CG40160
X	16596284	16598616	2332	+	-	Intron (FBtr0111230/FBgn0058006, intron 1 of 9)	22751304	22751795	492	-	FBgn0264548	FBtr0333244	8571	.
3R	10887114	10889446	2332	+	-	Promoter (1-2kb)	24290290	24290864	575	-	FBgn0266652	FBtr0344954	1028	.
3R	4179432	4181763	2331	+	-	Distal Intergenic	23554593	23689640	135048	+	FBgn0250816	FBtr0299881	-99849	AGO3
2L	16326969	16329299	2330	+	-	Intron (FBtr0347468/FBgn0267704, intron 2 of 2)	21631891	21790731	158841	+	FBgn0267704	FBtr0347227	28815	.
2R	17764796	17767122	2326	+	-	Distal Intergenic	22143102	22143816	715	+	FBgn0085521	FBtr0346695	-187682	CG40813
3R	23353816	23356141	2325	+	-	Intron (FBtr0334937/FBgn0085638, intron 3 of 3)	2770380	2846661	76282	-	FBgn0085638	FBtr0334937	45107	CG41378
3L	9853074	9855399	2325	+	-	Intron (FBtr0331780/FBgn0024804, intron 2 of 7)	27279316	27422159	142844	+	FBgn0024804	FBtr0331783	10405	Dbp80
2R	2522972	2525293	2321	+	-	Distal Intergenic	23339326	23345936	6611	+	FBgn0052230	FBtr0331408	60291	ND-MLRQ
2R	22410158	22412479	2321	+	-	Intron (FBtr0334933/FBgn0020908, intron 5 of 6)	2932827	2967344	34518	-	FBgn0020908	FBtr0113713	31659	Scp1
X	4684704	4687025	2321	+	-	Intron (FBtr0336974/FBgn0040849, intron 3 of 7)	4917519	5021955	104437	+	FBgn0040849	FBtr0336974	30382	Ir41a
X	1375385	1377704	2319	+	-	Distal Intergenic	26221945	26226006	4062	+	FBgn0058160	FBtr0301804	9182	CG40160
3L	346651	348970	2319	+	-	Distal Intergenic	25708177	25709251	1075	+	FBgn0266690	FBtr0345126	-13694	.
3L	15159021	15161339	2318	+	-	Distal Intergenic	24976254	24977118	865	+	FBgn0058002	FBtr0113773	47358	ND-AGGG
3L	12001505	12003823	2318	+	-	Distal Intergenic	1590484	1596457	5974	+	FBgn0039993	FBtr0113761	-17151	CG17691
2R	21127025	21129343	2318	+	-	Distal Intergenic	22535458	22535593	136	-	FBgn0082980	FBtr0309749	48530	.
2L	11002009	11004326	2317	+	-	Intron (FBtr0300103/FBgn0263780, intron 2 of 13)	1866080	2262115	396036	-	FBgn0263780	FBtr0300103	79173	CG17684
2L	14359094	14361406	2312	+	-	Distal Intergenic	27856366	27858271	1906	-	FBgn0020660	FBtr0113681	-55398	eIF4B
2R	21143399	21145711	2312	+	-	Promoter (2-3kb)	4130974	4132830	1857	+	FBgn0262115	FBtr0111298	-2679	CG17683
X	3948890	3951201	2311	+	-	Distal Intergenic	1070657	1071319	663	-	FBgn0085582	FBtr0344616	47212	.
X	19295961	19298270	2309	+	-	Distal Intergenic	23214452	23217140	2689	+	FBgn0267519	FBtr0346895	8659	.
3L	21204708	21207017	2309	+	-	Distal Intergenic	4130974	4132830	1857	+	FBgn0262115	FBtr0111298	-46887	CG17683
2L	131639	133947	2308	+	-	Distal Intergenic	26298455	26305572	7118	-	FBgn0085599	FBtr0343638	13817	CG41284
2R	5725379	5727684	2305	+	-	Distal Intergenic	5413744	5447974	34231	+	FBgn0259247	FBtr0299918	-18806	.
3R	20325835	20328140	2305	+	-	Distal Intergenic	3623143	3627690	4548	+	FBgn0086378	FBtr0301810	-16170	Alg-2
3R	29684690	29686995	2305	+	-	Intron (FBtr0332906/FBgn0039908, intron 9 of 13)	471286	481970	10685	-	FBgn0039908	FBtr0300342	5781	Asator
3L	8952249	8954552	2303	+	-	Promoter (1-2kb)	5253945	5255295	1351	+	FBgn0084008	FBtr0335257	1548	.
2L	22242244	22244546	2302	+	-	Distal Intergenic	892743	894201	1459	-	FBgn0259838	FBtr0300135	9880	.
X	19266691	19268993	2302	+	-	Intron (FBtr0345363/FBgn0260798, intron 10 of 14)	4322295	4471060	148766	-	FBgn0260798	FBtr0345363	103077	Gprk1
X	2741972	2744273	2301	+	-	Intron (FBtr0345363/FBgn0260798, intron 5 of 14)	4322295	4471060	148766	-	FBgn0260798	FBtr0345363	41349	Gprk1
3L	23382726	23385026	2300	+	-	Distal Intergenic	23715291	23716689	1399	+	FBgn0039977	FBtr0333911	4663	CG17454
2R	24881255	24883555	2300	+	-	Distal Intergenic	23320508	23324192	3685	-	FBgn0260435	FBtr0302459	-27341	.
3L	23956275	23958573	2298	+	-	Intron (FBtr0300103/FBgn0263780, intron 5 of 13)	1806864	1807342	479	-	FBgn0085784	FBtr0114236	-206414	.
3L	12733536	12735834	2298	+	-	Distal Intergenic	25120749	25126171	5423	+	FBgn0260008	FBtr0343636	24090	UQCR-11
3L	11694963	11697259	2296	+	-	Distal Intergenic	26221945	26226006	4062	+	FBgn0058160	FBtr0301804	8363	CG40160
2L	22276260	22278555	2295	+	-	Intron (FBtr0299881/FBgn0250816, intron 7 of 7)	23690626	23691668	1043	-	FBgn0266684	FBtr0345051	13822	.
2R	16865526	16867820	2294	+	-	Intron (FBtr0332872/FBgn0266347, intron 3 of 10)	23206669	23287448	80780	+	FBgn0266347	FBtr0346707	14549	nAChRalpha4
2R	20276724	20279018	2294	+	-	Distal Intergenic	26298455	26305572	7118	-	FBgn0085599	FBtr0343638	18339	CG41284
X	5713520	5715814	2294	+	-	Distal Intergenic	27135184	27135726	543	+	FBgn0267985	FBtr0347582	-11690	.
3L	20837617	20839910	2293	+	-	3' UTR	22550240	22556295	6056	+	FBgn0040010	FBtr0332632	3031	CG17493
2L	4463669	4465962	2293	+	-	Intron (FBtr0111230/FBgn0058006, intron 7 of 9)	22579750	22585843	6094	+	FBgn0040011	FBtr0302387	79206	Slmap
X	6979859	6982152	2293	+	-	Intron (FBtr0306235/FBgn0039972, intron 4 of 10)	22340622	22341291	670	+	FBgn0263091	FBtr0307110	-13018	.
2L	3046509	3048801	2292	+	-	Distal Intergenic	5081884	5082431	548	-	FBgn0263092	FBtr0307111	4609	.
2R	17054950	17057242	2292	+	-	Exon (FBtr0113748/FBgn0039959, exon 4 of 4)	27967244	28012599	45356	-	FBgn0039959	FBtr0113748	40814	CG17514
3R	5855684	5857976	2292	+	-	Distal Intergenic	3750363	3752353	1991	+	FBgn0069923	FBtr0301812	31107	CG41128
2R	14599709	14602000	2291	+	-	Promoter (1-2kb)	4235779	4242934	7156	-	FBgn0262117	FBtr0111268	-1644	IntS3
X	15319333	15321624	2291	+	-	Exon (FBtr0331165/FBgn0250907, exon 7 of 9)	22999574	23025419	25846	-	FBgn0250907	FBtr0331165	21147	Cht10
3L	6073867	6076157	2290	+	-	Distal Intergenic	2374631	2375134	504	+	FBgn0058100	FBtr0302913	16341	.
2R	14532889	14535178	2289	+	-	Promoter (<=1kb)	27170036	27170567	532	+	FBgn0262789	FBtr0305903	8	.
2R	17442807	17445095	2288	+	-	Intron (FBtr0302226/FBgn0262124, intron 4 of 9)	3943429	3949757	6329	+	FBgn0266632	FBtr0344922	-6803	.
2R	2510971	2513256	2285	+	-	Distal Intergenic	926097	951252	25156	-	FBgn0069969	FBtr0344187	-44420	CG40498
3L	24378897	24381181	2284	+	-	Distal Intergenic	6245512	6255266	9755	+	FBgn0033075	FBtr0336520	33431	Pld
3L	27108522	27110806	2284	+	-	Intron (FBtr0111152/FBgn0058470, intron 12 of 12)	23881735	23883142	1408	-	FBgn0264569	FBtr0333471	33884	.
2L	13165418	13167702	2284	+	-	Distal Intergenic	5066296	5070210	3915	-	FBgn0013348	FBtr0086102	-3546	TpnC41C
3R	27237932	27240216	2284	+	-	Distal Intergenic	22249876	22258260	8385	+	FBgn0032988	FBtr0085955	22080	Tif-IA
2R	11357979	11360263	2284	+	-	Distal Intergenic	4621118	4622481	1364	-	FBgn0267585	FBtr0347016	-8969	.
3L	22863676	22865958	2282	+	-	Intron (FBtr0299881/FBgn0250816, intron 7 of 7)	23690626	23691668	1043	-	FBgn0266684	FBtr0345051	32347	.
X	2701809	2704090	2281	+	-	Intron (FBtr0336974/FBgn0040849, intron 5 of 7)	5031995	5032795	801	-	FBgn0264914	FBtr0334999	34781	.
3L	18105299	18107578	2279	+	-	Distal Intergenic	22535458	22535593	136	-	FBgn0082980	FBtr0309749	80838	.
2R	14852861	14855139	2278	+	-	Exon (FBtr0333702/FBgn0053653, exon 15 of 23)	1231883	1271759	39877	+	FBgn0053653	FBtr0307334	16228	Cadps
3R	7503168	7505445	2277	+	-	Distal Intergenic	1207416	1209312	1897	+	FBgn0261505	FBtr0334741	-21901	.
2L	2735682	2737958	2276	+	-	Promoter (1-2kb)	962341	969374	7034	-	FBgn0039932	FBtr0301336	1731	fuss
2R	5697757	5700031	2274	+	-	Distal Intergenic	26165235	26178793	13559	+	FBgn0085612	FBtr0347357	23750	.
X	644391	646665	2274	+	-	Distal Intergenic	23784231	23787405	3175	+	FBgn0264699	FBtr0333915	37919	CG43968
2R	24029180	24031453	2273	+	-	Intron (FBtr0345363/FBgn0260798, intron 10 of 14)	4322295	4471060	148766	-	FBgn0260798	FBtr0345363	107795	Gprk1
X	18481803	18484076	2273	+	-	Promoter (2-3kb)	24927130	24927710	581	+	FBgn0085736	FBtr0302233	-2347	CG40472
X	805753	808026	2273	+	-	Distal Intergenic	2494742	2565385	70644	-	FBgn0058263	FBtr0334936	-4781	MFS17
2R	12870095	12872366	2271	+	-	Intron (FBtr0302226/FBgn0262124, intron 9 of 9)	3943429	3949757	6329	+	FBgn0266632	FBtr0344922	-30571	.
3L	1963101	1965372	2271	+	-	Intron (FBtr0299881/FBgn0250816, intron 4 of 7)	23555925	23689640	133716	+	FBgn0250816	FBtr0299880	42756	AGO3
2L	23320763	23323033	2270	+	-	Intron (FBtr0332872/FBgn0266347, intron 2 of 10)	23206669	23287448	80780	+	FBgn0266347	FBtr0346707	6278	nAChRalpha4
2R	2912127	2914397	2270	+	-	Promoter (2-3kb)	23214452	23217140	2689	+	FBgn0267519	FBtr0346895	2487	.
2L	9762445	9764715	2270	+	-	Intron (FBtr0111143/FBgn0011288, intron 5 of 7)	24290290	24290864	575	-	FBgn0266652	FBtr0344954	51727	.
3R	20558183	20560453	2270	+	-	Intron (FBtr0332872/FBgn0266347, intron 5 of 10)	23249029	23284211	35183	+	FBgn0266347	FBtr0308331	11441	nAChRalpha4
3R	23679598	23681867	2269	+	-	Distal Intergenic	23339326	23345936	6611	+	FBgn0052230	FBtr0331408	13690	ND-MLRQ
X	15114528	15116797	2269	+	-	Intron (FBtr0332872/FBgn0266347, intron 9 of 10)	23249029	23284211	35183	+	FBgn0266347	FBtr0308331	15597	nAChRalpha4
2R	1315708	1317976	2268	+	-	Distal Intergenic	22308755	22368796	60042	+	FBgn0039972	FBtr0306235	-25704	CG17018
2L	10227093	10229360	2267	+	-	Intron (FBtr0299881/FBgn0250816, intron 4 of 7)	23555925	23689640	133716	+	FBgn0250816	FBtr0299880	37149	AGO3
2L	20095081	20097348	2267	+	-	Intron (FBtr0111230/FBgn0058006, intron 4 of 9)	22751304	22751795	492	-	FBgn0264548	FBtr0333244	35493	.
2L	23127813	23130079	2266	+	-	Distal Intergenic	22251626	22252340	715	+	FBgn0085693	FBtr0114142	6666	CG41562
X	9101625	9103891	2266	+	-	Intron (FBtr0334939/FBgn0260995, intron 2 of 6)	3066499	3191011	124513	+	FBgn0260995	FBtr0334939	9500	dpr21
X	16333317	16335583	2266	+	-	Distal Intergenic	26165235	26178793	13559	+	FBgn0085612	FBtr0347357	-11888	.
X	11694986	11697251	2265	+	-	Intron (FBtr0331780/FBgn0024804, intron 4 of 7)	27279316	27422159	142844	+	FBgn0024804	FBtr0331783	18657	Dbp80
3R	18445292	18447557	2265	+	-	Intron (FBtr0299879/FBgn0032981, intron 1 of 2)	22175415	22183991	8577	+	FBgn0032981	FBtr0304739	3070	CG3635
X	9554396	9556660	2264	+	-	Distal Intergenic	23415916	23416153	238	+	FBgn0085664	FBtr0304148	-19152	.
2R	17136566	17138830	2264	+	-	Intron (FBtr0111143/FBgn0011288, intron 4 of 7)	24290290	24290864	575	-	FBgn0266652	FBtr0344954	106803	.
3R	22380034	22382297	2263	+	-	Intron (FBtr0346768/FBgn0267429, intron 7 of 7)	25201942	25203341	1400	+	FBgn0058354	FBtr0302346	55737	.
2R	5701812	5704074	2262	+	-	Intron (FBtr0086067/FBgn0050438, intron 1 of 5)	5519081	5549543	30463	+	FBgn0050438	FBtr0086069	-4580	CG30438
X	11065960	11068222	2262	+	-	Distal Intergenic	5147166	5154756	7591	+	FBgn0033010	FBtr0086080	11079	Atf6
3R	20778786	20781048	2262	+	-	Intron (FBtr0303293/FBgn0053554, intron 4 of 20)	5177965	5251022	73058	-	FBgn0053554	FBtr0303293	13946	Nipped-A
X	18088324	18090585	2261	+	-	Distal Intergenic	23339326	23345936	6611	+	FBgn0052230	FBtr0331408	86595	ND-MLRQ
2R	11888835	11891096	2261	+	-	Intron (FBtr0333702/FBgn0053653, intron 3 of 22)	1231883	1271759	39877	+	FBgn0053653	FBtr0307334	8075	Cadps
3L	19924791	19927051	2260	+	-	Intron (FBtr0302226/FBgn0262124, intron 4 of 9)	3943429	3949757	6329	+	FBgn0266632	FBtr0344922	-8235	.
3L	21832601	21834860	2259	+	-	Promoter (2-3kb)	23022898	23034356	11459	+	FBgn0265767	FBtr0347557	-2630	zyd
2R	13823296	13825554	2258	+	-	Exon (FBtr0111114/FBgn0260799, exon 3 of 4)	4595288	4609492	14205	+	FBgn0260799	FBtr0111114	11504	p120ctn
2R	12995627	12997884	2257	+	-	Distal Intergenic	27170036	27170567	532	+	FBgn0262789	FBtr0305903	-6117	.
3L	871672	873928	2256	+	-	Intron (FBtr0113817/FBgn0058178, intron 4 of 10)	25798441	26013721	215281	-	FBgn0058178	FBtr0113817	50103	CG40178
2L	10269939	10272193	2254	+	-	Distal Intergenic	4235779	4242934	7156	-	FBgn0262117	FBtr0111268	-19144	IntS3
2R	20111420	20113673	2253	+	-	Distal Intergenic	1515595	1516830	1236	-	FBgn0267861	FBtr0344972	28491	Maf1
3R	14722168	14724421	2253	+	-	Promoter (2-3kb)	4322437	4471060	148624	-	FBgn0260798	FBtr0302242	-2945	Gprk1
3L	8191207	8193460	2253	+	-	Distal Intergenic	4077939	4104326	26388	+	FBgn0259821	FBtr0336454	-30211	CG42402
3R	20850428	20852681	2253	+	-	Distal Intergenic	27967244	28012599	45356	-	FBgn0039959	FBtr0113748	56103	CG17514
3L	9357372	9359625	2253	+	-	Distal Intergenic	4014111	4049342	35232	+	FBgn0046706	FBtr0113784	-12911	Haspin
3R	11565398	11567651	2253	+	-	Distal Intergenic	25107594	25115180	7587	+	FBgn0040022	FBtr0302245	-26267	Set1
3R	16996321	16998573	2252	+	-	Promoter (<=1kb)	598555	607649	9095	-	FBgn0028996	FBtr0089104	970	onecut
3R	10891373	10893625	2252	+	-	Intron (FBtr0346768/FBgn0267429, intron 2 of 7)	25403776	25405940	2165	-	FBgn0085734	FBtr0114183	-116865	.
2R	13233004	13235256	2252	+	-	Downstream (1-2kb)	26298455	26305572	7118	-	FBgn0085599	FBtr0343638	8925	CG41284
3R	3593662	3595913	2251	+	-	Distal Intergenic	21600600	21604680	4081	-	FBgn0027588	FBtr0070062	7301	GCS2alpha
3R	16432371	16434622	2251	+	-	Promoter (1-2kb)	5031995	5032795	801	-	FBgn0264914	FBtr0334999	-1754	.
2L	23072753	23075003	2250	+	-	Distal Intergenic	23291700	23291729	30	+	FBgn0267524	FBtr0346898	81390	.
2L	22507470	22509720	2250	+	-	Intron (FBtr0113703/FBgn0003256, intron 5 of 7)	1071975	1125927	53953	+	FBgn0003256	FBtr0345337	39860	rl
3L	19266726	19268976	2250	+	-	Distal Intergenic	23168825	23168899	75	+	FBgn0262293	FBtr0304429	-38746	.
2R	17579396	17581646	2250	+	-	Distal Intergenic	2770419	2846708	76290	-	FBgn0085638	FBtr0301792	-59265	CG41378
X	6299138	6301388	2250	+	-	Intron (FBtr0302582/FBgn0087011, intron 1 of 6)	1649616	1778937	129322	+	FBgn0087011	FBtr0114112	13222	CG41520
3L	1966432	1968680	2248	+	-	Distal Intergenic	5468319	5495861	27543	-	FBgn0050440	FBtr0086076	34480	CG30440
3R	4400350	4402596	2246	+	-	Intron (FBtr0113885/FBgn0010247, intron 3 of 5)	3461351	3587054	125704	-	FBgn0010247	FBtr0113885	10041	Parp
X	21339621	21341866	2245	+	-	Distal Intergenic	22924795	22940527	15733	+	FBgn0002566	FBtr0111123	-4267	lt
2R	12172248	12174493	2245	+	-	Distal Intergenic	27849226	27850751	1526	+	FBgn0260469	FBtr0301970	-73634	.
2R	21634567	21636811	2244	+	-	Promoter (<=1kb)	597624	598274	651	-	FBgn0266726	FBtr0345199	208	.
3R	3904613	3906856	2243	+	-	Intron (FBtr0343637/FBgn0260997, intron 1 of 3)	26354140	26371356	17217	-	FBgn0260997	FBtr0343637	4593	CG42598
2L	6721197	6723440	2243	+	-	Distal Intergenic	23839860	23986410	146551	-	FBgn0058470	FBtr0111152	-4746	CG40470
3L	25965839	25968081	2242	+	-	Promoter (<=1kb)	870930	912331	41402	-	FBgn0025726	FBtr0344971	547	unc-13
3R	29772220	29774462	2242	+	-	Distal Intergenic	3066499	3191011	124513	+	FBgn0260995	FBtr0334939	-31845	dpr21
[truncated: 5,808 more rows]
