# Supplementary material for: Wds-Mediated H3K4me3 Modification Regulates Lipid Synthesis and Transport in Drosophila
Source: Int J Mol Sci. 2023 Mar 24;24(7):6125. doi: 10.3390/ijms24076125 (PMC10093852; doi:10.3390/ijms24076125)
Supplement: Supplementary file 1 [file ijms-24-06125-s001.zip › ijms-2251742-supplementary/Supporting Information/Table S2. The differential down-regulated H3K4me3 ChIP peaks within the promoter regions in the fat body.xlsx]

## Sheet: Sheet1
Table S2 The differential down-regulated H3K4me3 ChIP peaks within the promoter regions in the fat body between Wds knockdownbetween larvae and control
Chromosome	Peak_start	Peak_end	Peak_length	In_wds_i_H3K4me3	In_Ctrl_H3K4me3	annotation	gene_start	gene_end	gene_length	geneStrand	gene_id	transcript_id	distanceToTSS	gene_name
2R	4246543	4247225	682	+	+	Promoter (<=1kb)	1057365	1065001	7637	-	FBgn0011642	FBtr0345298	-764	Zyx
3R	4639097	4639779	682	+	+	Promoter (<=1kb)	1057365	1060918	3554	-	FBgn0011642	FBtr0089210	30	Zyx
X	8520349	8521031	682	+	+	Promoter (<=1kb)	2604197	2606824	2628	+	FBgn0004643	FBtr0070441	0	Zw10
2L	23228621	23229302	681	+	+	Promoter (<=1kb)	19667252	19672353	5102	+	FBgn0004057	FBtr0074748	0	Zw
2R	3503555	3504236	681	+	+	Promoter (<=1kb)	9160124	9162090	1967	-	FBgn0030096	FBtr0071342	0	Zpr1
4	1023832	1024513	681	+	+	Promoter (<=1kb)	6604366	6606032	1667	-	FBgn0024177	FBtr0330185	0	zpg
4	344059	344740	681	-	+	Promoter (<=1kb)	2117466	2151700	34235	-	FBgn0052311	FBtr0332120	0	zormin
2L	7217843	7218524	681	+	+	Promoter (<=1kb)	11212308	11214539	2232	-	FBgn0037875	FBtr0082371	0	ZnT86D
3L	10552730	10553411	681	+	+	Promoter (<=1kb)	3303708	3313476	9769	+	FBgn0035432	FBtr0073054	0	ZnT63C
2R	1574640	1575320	680	+	+	Promoter (<=1kb)	16106594	16112410	5817	-	FBgn0263603	FBtr0075493	0	Zn72D
4	1153150	1153830	680	+	+	Promoter (<=1kb)	94739	102086	7348	+	FBgn0031216	FBtr0078103	0	Zir
2L	21623105	21623785	680	+	+	Promoter (<=1kb)	30035240	30036870	1631	-	FBgn0039740	FBtr0085600	0	ZIPIC
2L	13836981	13837661	680	+	+	Promoter (<=1kb)	29863701	29867214	3514	-	FBgn0039714	FBtr0089922	0	Zip99C
3R	3671162	3671841	679	+	+	Promoter (<=1kb)	310930	313913	2984	-	FBgn0039902	FBtr0089133	0	Zip102B
2R	5596881	5597560	679	+	+	Promoter (<=1kb)	6457088	6458822	1735	+	FBgn0037446	FBtr0302383	0	Zif
3R	24530713	24531392	679	-	+	Promoter (<=1kb)	30765926	30789202	23277	+	FBgn0004606	FBtr0331180	11	zfh1
3L	2168573	2169252	679	+	+	Promoter (<=1kb)	9758342	9762375	4034	+	FBgn0270924	FBtr0079865	0	zf30C
2R	1242690	1243368	678	+	+	Promoter (<=1kb)	16671664	16673537	1874	-	FBgn0040512	FBtr0075352	0	zetaCOP
2R	4735565	4736243	678	+	+	Promoter (<=1kb)	18629594	18631902	2309	-	FBgn0034368	FBtr0345423	0	zda
2L	22514558	22515236	678	+	+	Promoter (<=1kb)	8507469	8509763	2295	-	FBgn0035900	FBtr0076656	0	ZC3H3
X	9091742	9092420	678	+	+	Promoter (<=1kb)	10071858	10082492	10635	-	FBgn0052685	FBtr0071489	0	ZAP3
3R	17059478	17060156	678	+	+	Promoter (<=1kb)	2447769	2450550	2782	+	FBgn0004050	FBtr0070435	0	z
3R	25045705	25046383	678	-	+	Promoter (<=1kb)	15257267	15264227	6961	-	FBgn0045842	FBtr0080709	0	yuri
2R	25267893	25268571	678	+	+	Promoter (<=1kb)	23847161	23851480	4320	-	FBgn0021895	FBtr0343278	0	ytr
3L	25190993	25191670	677	+	+	Promoter (<=1kb)	25033876	25039083	5208	-	FBgn0039261	FBtr0084794	0	Ythdf
3L	23085237	23085914	677	+	+	Promoter (<=1kb)	3370451	3374170	3720	-	FBgn0027616	FBtr0073078	0	Ythdc1
X	16463690	16464367	677	+	+	Promoter (<=1kb)	13428867	13434984	6118	-	FBgn0004049	FBtr0082793	0	yrt
2L	22730570	22731247	677	+	+	Promoter (<=1kb)	12121274	12125150	3877	-	FBgn0022959	FBtr0305992	0	yps
2R	1365989	1366665	676	+	+	Promoter (<=1kb)	22882976	22886048	3073	-	FBgn0034792	FBtr0071906	0	YME1L
2R	2567520	2568196	676	+	+	Promoter (<=1kb)	10970443	10971870	1428	+	FBgn0032321	FBtr0080146	0	YL-1
3L	24956960	24957636	676	+	+	Promoter (<=1kb)	7920409	7921966	1558	+	FBgn0260858	FBtr0071093	0	Ykt6
2R	5118079	5118755	676	+	+	Promoter (<=1kb)	13385914	13387417	1504	-	FBgn0026749	FBtr0073789	0	Yippee
2L	21427701	21428377	676	+	+	Promoter (<=1kb)	1343403	1345119	1717	-	FBgn0267398	FBtr0344755	0	Yeti
3R	18671210	18671886	676	+	+	Promoter (<=1kb)	29118330	29122879	4550	-	FBgn0005596	FBtr0085415	0	yem
3R	7267457	7268133	676	+	+	Promoter (<=1kb)	23381197	23382591	1395	+	FBgn0034856	FBtr0072012	0	yellow-d2
4	913218	913893	675	-	+	Promoter (<=1kb)	23378573	23380438	1866	+	FBgn0041712	FBtr0072011	0	yellow-d
X	21655668	21656343	675	+	+	Promoter (<=1kb)	18918260	18926849	8590	+	FBgn0261113	FBtr0083701	0	Xrp1
3L	23735993	23736668	675	+	+	Promoter (<=1kb)	18914968	18926849	11882	+	FBgn0261113	FBtr0083700	0	Xrp1
4	951802	952477	675	+	+	Promoter (<=1kb)	15311510	15312964	1455	+	FBgn0004698	FBtr0308700	0	Xpc
3L	19899171	19899846	675	+	+	Promoter (<=1kb)	25477868	25482578	4711	-	FBgn0039338	FBtr0084838	0	XNP
3R	28336998	28337673	675	+	+	Promoter (<=1kb)	17154110	17159306	5197	-	FBgn0028974	FBtr0074404	0	xmas-2
3L	3245500	3246175	675	+	+	Promoter (<=1kb)	18888978	18893636	4659	-	FBgn0030974	FBtr0074652	0	xio
3L	3322411	3323086	675	+	+	Promoter (<=1kb)	5665139	5669334	4196	-	FBgn0010772	FBtr0078728	0	Xe7
3R	13783405	13784080	675	+	+	Promoter (<=1kb)	21143545	21145750	2206	+	FBgn0021872	FBtr0310045	0	Xbp1
3L	23503289	23503963	674	+	+	Promoter (<=1kb)	17599608	17606100	6493	+	FBgn0026313	FBtr0074451	0	X11L
3R	28341204	28341878	674	-	+	Promoter (1-2kb)	7999670	8004286	4617	-	FBgn0031972	FBtr0079550	1869	Wwox
4	1278854	1279528	674	+	+	Promoter (<=1kb)	7999670	8004286	4617	-	FBgn0031972	FBtr0079550	0	Wwox
3L	23802621	23803294	673	-	+	Promoter (<=1kb)	9400531	9409492	8962	-	FBgn0016078	FBtr0088553	0	wun
2R	3917114	3917787	673	+	+	Promoter (<=1kb)	30789625	30806619	16995	-	FBgn0011739	FBtr0085720	0	wts
X	10778999	10779672	673	+	+	Promoter (<=1kb)	18364244	18366162	1919	-	FBgn0038608	FBtr0083586	0	WRNexo
2R	9551672	9552345	673	+	+	Promoter (<=1kb)	8301345	8302985	1641	-	FBgn0261020	FBtr0079614	0	wol
3R	26044026	26044699	673	+	+	Promoter (<=1kb)	27256595	27264055	7461	-	FBgn0010328	FBtr0085178	0	woc
2L	8713844	8714517	673	+	+	Promoter (<=1kb)	21543850	21554928	11079	-	FBgn0037098	FBtr0346818	0	Wnk
2R	1576151	1576823	672	+	+	Promoter (<=1kb)	19625418	19633096	7679	-	FBgn0036896	FBtr0302513	0	wnd
2R	3016580	3017252	672	+	+	Promoter (<=1kb)	23544823	23547988	3166	-	FBgn0034876	FBtr0072114	0	wmd
2R	1572661	1573333	672	+	+	Promoter (<=1kb)	11166620	11169625	3006	-	FBgn0036141	FBtr0076218	0	wls
3L	23613162	23613834	672	+	+	Promoter (<=1kb)	11581576	11585305	3730	+	FBgn0037917	FBtr0082413	0	wkd
3R	31058331	31059003	672	-	+	Promoter (<=1kb)	10469473	10475481	6009	-	FBgn0261862	FBtr0088308	0	whd
3R	16994488	16995160	672	+	+	Promoter (<=1kb)	22710883	22721150	10268	-	FBgn0051151	FBtr0310426	0	wge
3R	10403522	10404194	672	+	+	Promoter (<=1kb)	22687542	22690380	2839	-	FBgn0039003	FBtr0084334	0	wfs1
2R	1109867	1110538	671	+	+	Promoter (<=1kb)	15766133	15768349	2217	-	FBgn0001990	FBtr0331282	0	wek
2R	4756344	4757015	671	+	+	Promoter (<=1kb)	2585980	2587878	1899	+	FBgn0040066	FBtr0070438	0	wds
3L	23854030	23854701	671	+	+	Promoter (<=1kb)	8374461	8375549	1089	+	FBgn0032030	FBtr0079650	0	Wdr82
2R	18652504	18653175	671	+	+	Promoter (<=1kb)	6125879	6127653	1775	-	FBgn0031782	FBtr0333407	0	WDR79
3R	17076428	17077099	671	+	+	Promoter (<=1kb)	1884622	1943461	58840	+	FBgn0031374	FBtr0113012	0	Wdr62
2L	13806066	13806737	671	+	+	Promoter (<=1kb)	11091444	11095001	3558	+	FBgn0032339	FBtr0080196	0	Wdr59
2R	2850645	2851315	670	+	+	Promoter (<=1kb)	5660635	5665169	4535	+	FBgn0046222	FBtr0078713	0	Wdr33
2L	20781856	20782526	670	+	+	Promoter (<=1kb)	22298214	22309950	11737	-	FBgn0034718	FBtr0071852	0	wdp
X	11859570	11860240	670	+	+	Promoter (<=1kb)	28807983	28811337	3355	-	FBgn0005642	FBtr0085356	0	wdn
2R	4879323	4879992	669	+	+	Promoter (<=1kb)	10423291	10425482	2192	+	FBgn0032246	FBtr0304117	0	Wdfy2
4	908797	909466	669	+	+	Promoter (<=1kb)	27561675	27581543	19869	-	FBgn0027492	FBtr0085208	0	wdb
Unmapped_Scaffold_8	81255	81924	669	+	+	Promoter (<=1kb)	23255070	23258087	3018	-	FBgn0039067	FBtr0084387	0	wda
3L	684884	685553	669	+	+	Promoter (<=1kb)	17068717	17077837	9121	-	FBgn0030812	FBtr0304840	0	wcy
2L	22195314	22195982	668	+	+	Promoter (<=1kb)	21363028	21373145	10118	+	FBgn0024182	FBtr0100536	0	waw
2R	1329133	1329801	668	+	+	Promoter (<=1kb)	28824506	28831140	6635	-	FBgn0024273	FBtr0336768	0	WASp
2R	5547638	5548306	668	-	+	Promoter (<=1kb)	2149936	2158983	9048	-	FBgn0004655	FBtr0344159	0	wapl
X	23390431	23391099	668	+	+	Promoter (<=1kb)	11688569	11690863	2295	-	FBgn0010516	FBtr0088083	0	wal
2R	2946833	2947501	668	-	+	Promoter (<=1kb)	2790599	2796466	5868	-	FBgn0003996	FBtr0070490	0	w
3R	5626293	5626961	668	-	+	Promoter (<=1kb)	27136525	27157999	21475	+	FBgn0260987	FBtr0344093	976	vtd
X	6852068	6852736	668	+	+	Promoter (<=1kb)	27136525	27157999	21475	+	FBgn0260987	FBtr0113746	0	vtd
2R	1381336	1382003	667	+	+	Promoter (<=1kb)	1651432	1652900	1469	-	FBgn0035251	FBtr0072809	0	Vta1
3L	27086648	27087315	667	+	+	Promoter (<=1kb)	621530	623051	1522	+	FBgn0016038	FBtr0089724	0	Vsp37A
2L	484333	485000	667	+	+	Promoter (<=1kb)	9714324	9717716	3393	+	FBgn0045823	FBtr0076398	0	vsg
3L	12527615	12528282	667	+	+	Promoter (<=1kb)	17620123	17621505	1383	-	FBgn0036740	FBtr0075201	0	Vps60
3L	24247771	24248437	666	+	+	Promoter (<=1kb)	18708152	18710865	2714	-	FBgn0034380	FBtr0086647	0	Vps51
3L	25247439	25248105	666	+	+	Promoter (<=1kb)	17907692	17910717	3026	+	FBgn0283469	FBtr0074504	0	Vps4
X	15838354	15839020	666	+	+	Promoter (<=1kb)	5226158	5227526	1369	+	FBgn0037299	FBtr0078777	0	Vps37B
3R	5083247	5083913	666	+	+	Promoter (<=1kb)	22185972	22189758	3787	+	FBgn0034708	FBtr0071772	0	Vps35
X	3450224	3450890	666	+	+	Promoter (<=1kb)	8078869	8080041	1173	-	FBgn0021814	FBtr0310370	0	Vps28
2R	16837820	16838486	666	+	+	Promoter (<=1kb)	1873853	1876474	2622	+	FBgn0014411	FBtr0070311	0	Vps26
2R	21475444	21476110	666	+	+	Promoter (<=1kb)	8625451	8626180	730	+	FBgn0022027	FBtr0088694	0	Vps25
3L	11096441	11097107	666	+	+	Promoter (<=1kb)	4307435	4310947	3513	-	FBgn0037231	FBtr0347550	0	Vps24
3L	26294536	26295201	665	+	+	Promoter (<=1kb)	22608521	22609419	899	+	FBgn0034744	FBtr0071856	0	Vps20
2R	11280842	11281507	665	+	+	Promoter (<=1kb)	26052821	26054128	1308	+	FBgn0039402	FBtr0084967	0	Vps2
3L	19478148	19478813	665	-	+	Promoter (<=1kb)	29814921	29816451	1531	-	FBgn0039702	FBtr0085533	0	Vps16B
3R	18585125	18585790	665	+	+	Promoter (<=1kb)	9240757	9245869	5113	-	FBgn0260935	FBtr0081986	0	Vps15
3R	28872860	28873525	665	+	+	Promoter (<=1kb)	20064261	20065679	1419	-	FBgn0003978	FBtr0081347	0	vls
3L	24106459	24107123	664	+	+	Promoter (<=1kb)	5702112	5705439	3328	+	FBgn0259978	FBtr0086039	0	vlc
3R	3141583	3142247	664	+	+	Promoter (<=1kb)	5012144	5027445	15302	-	FBgn0016075	FBtr0079036	0	vkg
3L	24807282	24807946	664	+	+	Promoter (<=1kb)	5776324	5777333	1010	-	FBgn0052418	FBtr0077119	0	vito
2L	22288662	22289326	664	+	+	Promoter (<=1kb)	23360192	23366355	6164	-	FBgn0003977	FBtr0072037	0	vir
2R	5482834	5483498	664	+	+	Promoter (<=1kb)	2214347	2222348	8002	-	FBgn0004397	FBtr0070420	0	Vinc
X	16324302	16324966	664	+	+	Promoter (<=1kb)	6975285	6985712	10428	-	FBgn0022960	FBtr0086182	0	vimar
3R	22728592	22729256	664	+	+	Promoter (<=1kb)	15062931	15068078	5148	-	FBgn0024183	FBtr0080721	0	vig
2L	10210089	10210753	664	+	+	Promoter (<=1kb)	19215434	19226558	11125	-	FBgn0267975	FBtr0344554	0	vib
2L	22956452	22957115	663	+	+	Promoter (<=1kb)	11991853	11993179	1327	-	FBgn0036237	FBtr0076062	0	viaf
2L	22693441	22694104	663	+	+	Promoter (<=1kb)	16722883	16727826	4944	-	FBgn0027779	FBtr0335143	0	VhaSFD
2R	4772521	4773183	662	+	+	Promoter (<=1kb)	14902330	14904061	1732	-	FBgn0028662	FBtr0083005	0	VhaPPA1-1
3L	23961625	23962287	662	+	+	Promoter (<=1kb)	4186018	4186865	848	-	FBgn0028664	FBtr0073256	0	VhaM9.7-c
2R	4804104	4804766	662	+	+	Promoter (<=1kb)	3880748	3882967	2220	+	FBgn0285910	FBtr0070611	0	VhaAC39-1
2R	14851979	14852641	662	+	+	Promoter (<=1kb)	12974322	12978607	4286	+	FBgn0263598	FBtr0336614	0	Vha68-2
3R	26107158	26107820	662	+	+	Promoter (<=1kb)	12623762	12627701	3940	-	FBgn0005671	FBtr0082671	0	Vha55
2R	18611077	18611739	662	+	+	Promoter (<=1kb)	15541435	15542498	1064	+	FBgn0022097	FBtr0087335	0	Vha36-1
2L	8326061	8326723	662	+	+	Promoter (<=1kb)	6625242	6632384	7143	-	FBgn0262736	FBtr0086151	0	Vha16-1
3L	19929809	19930471	662	+	+	Promoter (<=1kb)	15679426	15680084	659	-	FBgn0262512	FBtr0087341	0	Vha14-1
3L	23856536	23857197	661	+	+	Promoter (<=1kb)	19643018	19644386	1369	-	FBgn0283536	FBtr0346100	0	Vha13
2R	4922955	4923616	661	+	+	Promoter (<=1kb)	18390323	18399169	8847	-	FBgn0028670	FBtr0083656	0	Vha100-2
4	882978	883639	661	+	+	Promoter (<=1kb)	29131193	29137975	6783	+	FBgn0028671	FBtr0085374	0	Vha100-1
3L	12516524	12517185	661	+	+	Promoter (<=1kb)	12116101	12118055	1955	+	FBgn0011335	FBtr0075991	0	vers
2L	6802975	6803636	661	+	+	Promoter (<=1kb)	6744426	6752752	8327	-	FBgn0035713	FBtr0076950	0	velo
3L	23224982	23225642	660	+	+	Promoter (<=1kb)	19261820	19272089	10270	+	FBgn0040068	FBtr0074677	0	Vav
2R	15327554	15328214	660	-	+	Promoter (<=1kb)	20788662	20794146	5485	-	FBgn0250785	FBtr0089946	0	vari
X	21046231	21046891	660	+	+	Promoter (<=1kb)	3948975	3954086	5112	+	FBgn0029687	FBtr0070616	0	Vap33
3L	17535430	17536090	660	-	+	Promoter (<=1kb)	15999951	16005812	5862	-	FBgn0003969	FBtr0340415	0	vap
3R	11457397	11458057	660	+	+	Promoter (<=1kb)	8961274	8964663	3390	-	FBgn0035942	FBtr0076560	0	ValRS-m
3L	2820525	2821185	660	+	+	Promoter (<=1kb)	13198850	13202709	3860	+	FBgn0027079	FBtr0087734	0	ValRS
3L	23955449	23956108	659	+	+	Promoter (<=1kb)	11089290	11090107	818	+	FBgn0030262	FBtr0073427	0	Vago
2R	2980825	2981484	659	-	+	Promoter (<=1kb)	10923972	10925631	1660	+	FBgn0003965	FBtr0073386	0	v
2R	1469579	1470238	659	+	+	Promoter (<=1kb)	25012062	25030086	18025	+	FBgn0004055	FBtr0072397	0	uzip
2R	14217761	14218420	659	-	+	Promoter (<=1kb)	10272627	10277161	4535	-	FBgn0260749	FBtr0333410	0	Utx
3R	9517940	9518599	659	+	+	Promoter (<=1kb)	10272627	10278811	6185	-	FBgn0260749	FBtr0080075	0	Utx
2L	22199062	22199720	658	+	+	Promoter (<=1kb)	21134262	21138214	3953	+	FBgn0038862	FBtr0084016	0	Usp8
2L	22521710	22522368	658	+	+	Promoter (<=1kb)	12022837	12029032	6196	-	FBgn0030366	FBtr0073641	0	Usp7
2L	22663813	22664471	658	+	+	Promoter (<=1kb)	5752973	5761886	8914	+	FBgn0016756	FBtr0077095	0	Usp47
2R	21214183	21214841	658	+	+	Promoter (<=1kb)	18858203	18860072	1870	+	FBgn0030969	FBtr0074643	0	Usp39
3R	29671706	29672364	658	+	+	Promoter (<=1kb)	19871139	19881783	10645	+	FBgn0036913	FBtr0332148	0	Usp32
X	23369859	23370516	657	+	+	Promoter (<=1kb)	5877000	5879618	2619	-	FBgn0029819	FBtr0343537	0	Usp30
2R	5060310	5060967	657	+	+	Promoter (<=1kb)	22455803	22468475	12673	+	FBgn0031187	FBtr0077346	0	Usp2
4	796526	797183	657	+	+	Promoter (<=1kb)	24743749	24756385	12637	+	FBgn0050421	FBtr0343495	0	Usp15-31
2R	5668687	5669344	657	+	+	Promoter (<=1kb)	22750901	22776374	25474	+	FBgn0039025	FBtr0084311	0	Usp12-46
2L	4892067	4892724	657	+	+	Promoter (<=1kb)	871899	893520	21622	+	FBgn0052479	FBtr0072589	0	Usp10
3R	9784570	9785226	656	+	+	Promoter (<=1kb)	29229161	29235162	6002	+	FBgn0028476	FBtr0300832	0	Usp1
3L	19828197	19828853	656	-	+	Promoter (<=1kb)	523736	540560	16825	+	FBgn0003963	FBtr0329895	0	ush
3L	18817196	18817852	656	+	+	Promoter (<=1kb)	490835	540532	49698	+	FBgn0003963	FBtr0310027	0	ush
3L	22065890	22066546	656	+	+	Promoter (<=1kb)	4544617	4548794	4178	-	FBgn0029711	FBtr0308917	0	Usf
3R	19834913	19835569	656	+	+	Promoter (<=1kb)	9135709	9137181	1473	-	FBgn0035965	FBtr0076537	0	Use1
X	23412992	23413647	655	+	+	Promoter (<=1kb)	24565554	24568082	2529	+	FBgn0035025	FBtr0072308	0	uri
3L	27178513	27179168	655	+	+	Promoter (<=1kb)	17475049	17475803	755	+	FBgn0036728	FBtr0333691	0	UQCR-Q
3L	25805622	25806277	655	+	+	Promoter (<=1kb)	16286288	16286988	701	+	FBgn0030733	FBtr0074216	0	UQCR-14
2L	6924779	6925434	655	+	+	Promoter (<=1kb)	25120749	25121297	549	+	FBgn0260008	FBtr0301783	0	UQCR-11
4	64275	64930	655	+	+	Promoter (<=1kb)	8070244	8075466	5223	-	FBgn0029992	FBtr0071117	0	Upf2
3R	14569050	14569705	655	+	+	Promoter (<=1kb)	11899996	11905371	5376	-	FBgn0030354	FBtr0073596	0	Upf1
3L	28053654	28054308	654	+	+	Promoter (<=1kb)	8432322	8441707	9386	-	FBgn0263352	FBtr0345595	0	Unr
3L	24186600	24187254	654	-	+	Promoter (<=1kb)	8433232	8438690	5459	-	FBgn0263352	FBtr0332984	-499	Unr
3R	8997843	8998497	654	+	+	Promoter (<=1kb)	23149653	23157862	8210	-	FBgn0004395	FBtr0337052	0	unk
2L	22714048	22714701	653	+	+	Promoter (<=1kb)	9694386	9705417	11032	-	FBgn0051352	FBtr0339597	0	Unc-115a
X	18099009	18099662	653	+	+	Promoter (<=1kb)	19202103	19208187	6085	-	FBgn0027603	FBtr0074693	0	Ulp1
2R	22883071	22883724	653	-	+	Promoter (<=1kb)	15274181	15275091	911	-	FBgn0086691	FBtr0332376	0	UK114
3R	16655144	16655797	653	-	+	Promoter (<=1kb)	11126597	11128328	1732	-	FBgn0040256	FBtr0113321	0	Ugt86Dd
2L	16447961	16448614	653	+	+	Promoter (<=1kb)	9350867	9357883	7017	-	FBgn0035978	FBtr0301699	0	UGP
3L	12842539	12843192	653	+	+	Promoter (<=1kb)	18872747	18878245	5499	+	FBgn0014075	FBtr0075064	0	Uggt
2R	2354752	2355404	652	+	+	Promoter (<=1kb)	2701124	2703745	2622	-	FBgn0024994	FBtr0070501	0	Ugalt
2R	5404898	5405550	652	+	+	Promoter (<=1kb)	16951837	16952581	745	+	FBgn0085220	FBtr0112384	0	Ufm1
2R	2366283	2366935	652	+	+	Promoter (<=1kb)	7071624	7074452	2829	-	FBgn0037467	FBtr0081643	0	Ufl1
3L	23415323	23415975	652	-	+	Promoter (<=1kb)	16006893	16007667	775	-	FBgn0034061	FBtr0087264	0	Ufc1
3L	6182322	6182974	652	+	+	Promoter (<=1kb)	5362884	5365561	2678	-	FBgn0035601	FBtr0077156	0	Uev1A
3R	23938602	23939254	652	+	+	Promoter (<=1kb)	9475493	9476965	1473	-	FBgn0011327	FBtr0076472	0	Uch-L5
2L	10340148	10340800	652	+	+	Promoter (<=1kb)	2212738	2214059	1322	-	FBgn0010288	FBtr0303459	0	Uch
3R	13363661	13364313	652	-	+	Promoter (<=1kb)	16656623	16734426	77804	-	FBgn0003944	FBtr0083347	678	Ubx
3L	24042469	24043120	651	-	+	Promoter (<=1kb)	16656623	16734426	77804	-	FBgn0003944	FBtr0083347	0	Ubx
3L	27090633	27091284	651	+	+	Promoter (<=1kb)	16956232	16968679	12448	-	FBgn0030809	FBtr0346190	0	Ubr1
3L	24265444	24266095	651	+	+	Promoter (<=1kb)	19683808	19687240	3433	+	FBgn0031057	FBtr0074750	0	Ubqn
2R	2306312	2306962	650	+	+	Promoter (<=1kb)	23061493	23062751	1259	+	FBgn0027526	FBtr0084347	0	Ublcp1
X	23377674	23378324	650	+	+	Promoter (<=1kb)	15849731	15853175	3445	-	FBgn0026076	FBtr0074174	0	UBL3
3L	23082785	23083435	650	-	+	Promoter (<=1kb)	3899259	3902050	2792	-	FBgn0003943	FBtr0073179	0	Ubi-p63E
3L	24323062	24323712	650	+	+	Promoter (<=1kb)	6276977	6279274	2298	-	FBgn0086558	FBtr0070933	0	Ubi-p5E
2R	5079494	5080144	650	+	+	Promoter (<=1kb)	11206422	11210583	4162	-	FBgn0061469	FBtr0076186	0	Ube3a
4	1252405	1253055	650	+	+	Promoter (<=1kb)	8195847	8197987	2141	-	FBgn0035853	FBtr0332139	0	UbcE2M
X	3778757	3779407	650	+	+	Promoter (<=1kb)	8087544	8094064	6521	-	FBgn0029996	FBtr0071112	0	UbcE2H
3L	25111526	25112176	650	+	+	Promoter (<=1kb)	10765010	10767939	2930	-	FBgn0015320	FBtr0333492	0	Ubc2
3L	18893337	18893987	650	+	+	Promoter (<=1kb)	11483518	11485060	1543	+	FBgn0030305	FBtr0073505	0	Uba5
2L	5270804	5271454	650	+	+	Promoter (<=1kb)	9688289	9693328	5040	-	FBgn0023143	FBtr0088499	0	Uba1
2R	20547078	20547728	650	+	+	Promoter (<=1kb)	17511855	17513912	2058	-	FBgn0036733	FBtr0075209	0	U4-U6-60K
2L	21371062	21371712	650	+	+	Promoter (<=1kb)	14858845	14860758	1914	-	FBgn0053505	FBtr0091445	0	U3-55K
3L	27162219	27162868	649	+	+	Promoter (<=1kb)	292959	294681	1723	-	FBgn0017457	FBtr0333408	0	U2af38
3L	27085612	27086261	649	+	+	Promoter (<=1kb)	20798645	20800081	1437	+	FBgn0037024	FBtr0078252	0	tzn
X	4677147	4677796	649	+	+	Promoter (<=1kb)	16417349	16419302	1954	-	FBgn0027080	FBtr0075410	0	TyrRS
2L	8202639	8203288	649	+	+	Promoter (<=1kb)	10126129	10134482	8354	-	FBgn0004889	FBtr0082190	0	tws
3R	23603413	23604062	649	+	+	Promoter (<=1kb)	24196893	24221435	24543	-	FBgn0011725	FBtr0084568	0	twin
2L	10748641	10749290	649	+	+	Promoter (<=1kb)	15848579	15853589	5011	+	FBgn0034046	FBtr0087287	0	tun
3R	3466792	3467440	648	+	+	Promoter (<=1kb)	259043	264380	5338	-	FBgn0035121	FBtr0332107	0	Tudor-SN
3L	25236206	25236854	648	+	+	Promoter (<=1kb)	21183322	21192913	9592	+	FBgn0003891	FBtr0071582	0	tud
3L	27294283	27294931	648	+	+	Promoter (<=1kb)	4387742	4389813	2072	+	FBgn0003882	FBtr0302338	0	tub
4	507357	508005	648	+	+	Promoter (<=1kb)	14526267	14587917	61651	+	FBgn0265974	FBtr0333164	0	ttv
2R	22060853	22061501	648	+	+	Promoter (<=1kb)	25112867	25122920	10054	-	FBgn0051108	FBtr0084802	0	TTLL5
3R	18048727	18049375	648	+	+	Promoter (<=1kb)	7810068	7812028	1961	-	FBgn0033225	FBtr0088899	0	TTLL12
4	1091961	1092608	647	-	+	Promoter (<=1kb)	31713867	31735392	21526	+	FBgn0003870	FBtr0085825	130	ttk
3L	25864270	25864917	647	+	+	Promoter (<=1kb)	31724996	31732768	7773	+	FBgn0003870	FBtr0085828	0	ttk
2R	1081566	1082213	647	+	+	Promoter (<=1kb)	13613193	13616403	3211	-	FBgn0030502	FBtr0073849	0	tth
3R	22457271	22457918	647	+	+	Promoter (<=1kb)	18430315	18440475	10161	-	FBgn0284257	FBtr0113361	0	Ttd14
3L	351035	351682	647	+	+	Promoter (<=1kb)	21335215	21338232	3018	+	FBgn0037073	FBtr0078342	0	Tsr1
4	1060241	1060888	647	+	+	Promoter (<=1kb)	24044453	24046805	2353	-	FBgn0011726	FBtr0072188	0	tsr
3L	25092477	25093123	646	+	+	Promoter (<=1kb)	26961064	26964817	3754	-	FBgn0039465	FBtr0273310	0	Tsp97E
2R	5176921	5177567	646	+	+	Promoter (<=1kb)	10868708	10870165	1458	+	FBgn0037848	FBtr0306640	0	Tsp86D
3R	3853864	3854510	646	-	+	Promoter (<=1kb)	7062108	7063569	1462	-	FBgn0033138	FBtr0089060	0	Tsp42Eq
2R	1323492	1324138	646	-	+	Promoter (<=1kb)	7045769	7048538	2770	+	FBgn0033134	FBtr0089032	0	Tsp42El
2R	4163982	4164628	646	-	+	Promoter (<=1kb)	7042910	7044710	1801	+	FBgn0033133	FBtr0089031	0	Tsp42Ek
3L	27281576	27282222	646	-	+	Promoter (<=1kb)	7028911	7033233	4323	+	FBgn0033128	FBtr0089024	0	Tsp42Eg
3L	13389141	13389787	646	-	+	Promoter (<=1kb)	7025010	7028082	3073	+	FBgn0033127	FBtr0089023	0	Tsp42Ef
X	11143979	11144625	646	+	+	Promoter (<=1kb)	2617758	2619738	1981	-	FBgn0040334	FBtr0307159	0	Tsp3A
2R	4782904	4783550	646	+	+	Promoter (<=1kb)	21344607	21358271	13665	+	FBgn0032943	FBtr0273404	0	Tsp39D
3L	1545036	1545682	646	-	+	Promoter (<=1kb)	21778114	21782536	4423	-	FBgn0003867	FBtr0084164	0	tsl
X	17291120	17291766	646	-	+	Promoter (<=1kb)	21828593	21837011	8419	+	FBgn0003866	FBtr0085906	371	tsh
2L	8957535	8958181	646	-	+	Promoter (1-2kb)	21828593	21837011	8419	+	FBgn0003866	FBtr0085906	1021	tsh
3L	27990058	27990703	645	+	+	Promoter (<=1kb)	16842294	16844585	2292	+	FBgn0036666	FBtr0075329	0	TSG101
2R	4568918	4569563	645	+	+	Promoter (<=1kb)	12530436	12533724	3289	-	FBgn0036299	FBtr0075966	0	Tsf2
3R	16188608	16189253	645	+	+	Promoter (<=1kb)	24130307	24134654	4348	+	FBgn0026317	FBtr0084546	0	Tsc1
X	19602200	19602845	645	+	+	Promoter (<=1kb)	8242528	8248033	5506	+	FBgn0020653	FBtr0071167	0	Trxr-1
2R	11634760	11635405	645	+	+	Promoter (<=1kb)	9613414	9616047	2634	+	FBgn0040070	FBtr0079840	0	Trx-2
X	3789980	3790625	645	+	+	Promoter (<=1kb)	12456573	12458444	1872	+	FBgn0038055	FBtr0082634	0	trus
3R	2103663	2104307	644	+	+	Promoter (<=1kb)	10479011	10480111	1101	-	FBgn0033528	FBtr0088306	0	trsn
3L	23959882	23960526	644	+	+	Promoter (<=1kb)	1881313	1889950	8638	-	FBgn0023518	FBtr0070362	0	trr
3L	25963968	25964612	644	+	+	Promoter (<=1kb)	17849727	17852189	2463	+	FBgn0036763	FBtr0331811	0	TrpRS-m
3L	23455054	23455698	644	+	+	Promoter (<=1kb)	9265027	9266904	1878	-	FBgn0010803	FBtr0081981	0	TrpRS
2R	4295427	4296071	644	-	+	Promoter (<=1kb)	15262808	15291302	28495	-	FBgn0265194	FBtr0339076	0	Trpm
3L	24084280	24084924	644	+	+	Promoter (<=1kb)	10009381	10012118	2738	+	FBgn0011584	FBtr0343741	0	Trp1
2R	1253214	1253858	644	+	+	Promoter (<=1kb)	14747929	14757336	9408	-	FBgn0013263	FBtr0333045	0	Trl
X	15804596	15805240	644	+	+	Promoter (<=1kb)	14750954	14761049	10096	-	FBgn0013263	FBtr0075703	0	Trl
2L	17455283	17455927	644	+	+	Promoter (<=1kb)	995982	1034875	38894	-	FBgn0024277	FBtr0072644	0	trio
3L	14219566	14220210	644	+	+	Promoter (<=1kb)	8560629	8567620	6992	+	FBgn0030049	FBtr0112963	0	Trf4-1
2L	17963272	17963916	644	+	+	Promoter (<=1kb)	8409272	8430195	20924	+	FBgn0261793	FBtr0112927	0	Trf2
2R	4943382	4944025	643	+	+	Promoter (<=1kb)	8072895	8073948	1054	+	FBgn0010287	FBtr0079542	0	Trf
3L	23315137	23315780	643	+	+	Promoter (<=1kb)	11672056	11674782	2727	+	FBgn0050035	FBtr0088074	0	Tret1-1
2R	4963234	4963877	643	+	+	Promoter (<=1kb)	20029560	20031309	1750	-	FBgn0038767	FBtr0083840	0	trem
2L	8740	9383	643	-	+	Promoter (<=1kb)	21080608	21088226	7619	+	FBgn0003748	FBtr0071538	0	Treh
3R	7089534	7090177	643	+	+	Promoter (<=1kb)	29499025	29503549	4525	-	FBgn0039668	FBtr0085430	0	Trc8
3L	9449871	9450514	643	+	+	Promoter (<=1kb)	20396288	20401609	5322	-	FBgn0028978	FBtr0078235	0	trbl
4	670087	670730	643	+	+	Promoter (<=1kb)	9705996	9711037	5042	-	FBgn0037734	FBtr0082091	0	trbd
3R	3518102	3518744	642	+	+	Promoter (<=1kb)	935232	937822	2591	+	FBgn0040340	FBtr0070167	0	TRAM
3L	24208231	24208873	642	+	+	Promoter (<=1kb)	14602004	14603866	1863	-	FBgn0003742	FBtr0089615	0	tra2
3L	13029498	13030140	642	+	+	Promoter (<=1kb)	4388327	4392778	4452	+	FBgn0027560	FBtr0077431	0	Tps1
X	263247	263889	642	+	+	Promoter (<=1kb)	16491540	16507234	15695	+	FBgn0032586	FBtr0080866	0	Tpr2
3L	27451210	27451851	641	+	+	Promoter (<=1kb)	13152885	13158297	5413	-	FBgn0020370	FBtr0087775	0	TppII
3R	3541061	3541702	641	+	+	Promoter (<=1kb)	30132981	30134309	1329	-	FBgn0086355	FBtr0085583	0	Tpi
3L	25229853	25230494	641	+	+	Promoter (<=1kb)	10879572	10882188	2617	-	FBgn0037852	FBtr0082333	0	Tpc1
3R	4189809	4190450	641	+	+	Promoter (<=1kb)	11578880	11616045	37166	-	FBgn0033636	FBtr0088091	0	tou
X	60504	61145	641	+	+	Promoter (<=1kb)	13004480	13013197	8718	+	FBgn0021796	FBtr0080422	0	Tor
4	1042341	1042982	641	+	+	Promoter (<=1kb)	18972927	18977262	4336	+	FBgn0267351	FBtr0086570	0	Topors
X	22485917	22486558	641	+	+	Promoter (<=1kb)	6284138	6287990	3853	-	FBgn0026015	FBtr0340028	0	Top3beta
3R	24629429	24630070	641	+	+	Promoter (<=1kb)	19447365	19453490	6126	-	FBgn0284220	FBtr0332320	0	Top2
3R	23656711	23657352	641	+	+	Promoter (<=1kb)	15319479	15326956	7478	+	FBgn0004924	FBtr0074005	0	Top1
3L	2477952	2478593	641	+	+	Promoter (<=1kb)	12631605	12653341	21737	+	FBgn0030412	FBtr0307898	0	Tomosyn
3L	24903502	24904142	640	+	+	Promoter (<=1kb)	12035984	12038310	2327	-	FBgn0032397	FBtr0080310	0	Tom70
3L	7864857	7865497	640	+	+	Promoter (<=1kb)	7737361	7739572	2212	+	FBgn0016041	FBtr0071073	0	Tom40
X	5320198	5320838	640	+	+	Promoter (<=1kb)	20001088	20002307	1220	+	FBgn0036928	FBtr0074903	0	Tom20
2R	11207101	11207741	640	-	+	Promoter (<=1kb)	15235619	15242832	7214	+	FBgn0029114	FBtr0075607	0	Tollo
2L	3619181	3619821	640	-	+	Promoter (<=1kb)	19826578	19832973	6396	+	FBgn0034476	FBtr0086336	19	Toll-7
3R	16995523	16996163	640	-	+	Promoter (<=1kb)	24720057	24749125	29069	+	FBgn0004885	FBtr0084690	0	tok
3L	23570797	23571436	639	+	+	Promoter (<=1kb)	3068345	3144786	76442	-	FBgn0015600	FBtr0077662	0	toc
2L	23090707	23091346	639	+	+	Promoter (<=1kb)	6193480	6199596	6117	+	FBgn0024921	FBtr0077001	0	Tnpo
2R	12383773	12384412	639	+	+	Promoter (<=1kb)	25653091	25661286	8196	-	FBgn0027508	FBtr0084890	0	Tnks
4	572286	572925	639	+	+	Promoter (<=1kb)	16412722	16415386	2665	+	FBgn0028399	FBtr0075389	0	TMS1
3R	6107004	6107643	639	+	+	Promoter (<=1kb)	30563180	30578905	15726	+	FBgn0082582	FBtr0085662	0	tmod
3L	26057388	26058026	638	+	+	Promoter (<=1kb)	13771095	13773905	2811	+	FBgn0028541	FBtr0080532	0	TM9SF4
2R	4294603	4295241	638	+	+	Promoter (<=1kb)	5601096	5603979	2884	-	FBgn0035622	FBtr0077127	0	TM9SF3
4	969347	969985	638	+	+	Promoter (<=1kb)	20730416	20734309	3894	-	FBgn0032880	FBtr0335149	0	TM9SF2
4	1303091	1303729	638	-	+	Promoter (<=1kb)	3780143	3787977	7835	+	FBgn0283657	FBtr0070596	452	Tlk
2L	16721939	16722577	638	-	+	Promoter (1-2kb)	26799041	26842403	43363	+	FBgn0262473	FBtr0330154	1636	Tl
3L	9356138	9356776	638	-	+	Promoter (<=1kb)	26799041	26841915	42875	+	FBgn0262473	FBtr0330155	0	Tl
3L	25956053	25956690	637	-	+	Promoter (<=1kb)	5219000	5237362	18363	-	FBgn0003716	FBtr0079089	0	tkv
2R	2798453	2799090	637	-	+	Promoter (<=1kb)	5219000	5271384	52385	-	FBgn0003716	FBtr0079086	0	tkv
2R	5241056	5241693	637	+	+	Promoter (<=1kb)	2442313	2443976	1664	-	FBgn0003714	FBtr0070459	0	tko
Y	887158	887795	637	+	+	Promoter (<=1kb)	12659415	12679702	20288	+	FBgn0011837	FBtr0073683	0	Tis11
2R	4864303	4864940	637	+	+	Promoter (<=1kb)	4114800	4116949	2150	-	FBgn0026080	FBtr0333186	0	Tip60
3L	27283999	27284636	637	-	+	Promoter (<=1kb)	13088651	13163876	75226	+	FBgn0038118	FBtr0082712	0	timeout
2R	14140213	14140850	637	+	+	Promoter (<=1kb)	19616663	19618537	1875	-	FBgn0027358	FBtr0074767	0	Tim9b
2L	10298495	10299132	637	+	+	Promoter (<=1kb)	6415179	6423310	8132	-	FBgn0011722	FBtr0343152	0	Tig
2R	21079100	21079737	637	+	+	Promoter (<=1kb)	22249876	22258260	8385	+	FBgn0032988	FBtr0085955	55	Tif-IA
2R	18806528	18807165	637	+	+	Promoter (<=1kb)	12103751	12106894	3144	+	FBgn0027081	FBtr0080331	0	ThrRS
3L	25044189	25044825	636	+	+	Promoter (<=1kb)	12190696	12193688	2993	-	FBgn0036263	FBtr0346911	0	thoc6
3L	27414340	27414976	636	+	+	Promoter (<=1kb)	2137350	2145187	7838	-	FBgn0031390	FBtr0077853	0	tho2
3L	23436439	23437075	636	+	+	Promoter (<=1kb)	538332	557854	19523	-	FBgn0026869	FBtr0345197	0	Thd1
2L	22184128	22184764	636	+	+	Promoter (<=1kb)	19859743	19865524	5782	-	FBgn0031077	FBtr0289978	0	THADA
3L	16591412	16592048	636	+	+	Promoter (<=1kb)	13486797	13502492	15696	+	FBgn0036373	FBtr0075810	0	Tgi
3L	16092417	16093053	636	+	+	Promoter (<=1kb)	15058919	15060757	1839	-	FBgn0010422	FBtr0332475	0	TfIIS
2R	21473905	21474541	636	+	+	Promoter (<=1kb)	10766622	10767804	1183	-	FBgn0010421	FBtr0082310	0	TfIIFbeta
4	534342	534977	635	+	+	Promoter (<=1kb)	6380467	6382604	2138	+	FBgn0010282	FBtr0081719	0	TfIIFalpha
3L	23921935	23922570	635	+	+	Promoter (<=1kb)	4287038	4288349	1312	+	FBgn0015829	FBtr0073234	0	TfIIEbeta
rDNA	20376	21011	635	+	+	Promoter (<=1kb)	11682038	11683805	1768	+	FBgn0015828	FBtr0076108	0	TfIIEalpha
2L	22237200	22237835	635	+	+	Promoter (<=1kb)	10431338	10432922	1585	+	FBgn0004915	FBtr0080025	0	TfIIB
3L	7344572	7345207	635	+	+	Promoter (<=1kb)	23890388	23891060	673	-	FBgn0013347	FBtr0084526	0	TfIIA-S
3L	16159612	16160247	635	+	+	Promoter (<=1kb)	1149445	1150677	1233	-	FBgn0031309	FBtr0077985	0	Tfb4
3R	12398361	12398996	635	+	+	Promoter (<=1kb)	2786207	2821103	34897	-	FBgn0263392	FBtr0309120	793	Tet
3L	27911571	27912205	634	+	+	Promoter (<=1kb)	2786207	2821103	34897	-	FBgn0263392	FBtr0309120	0	Tet
3R	3755130	3755764	634	+	+	Promoter (<=1kb)	17465879	17469177	3299	-	FBgn0034223	FBtr0086954	0	Tes
3R	3621564	3622198	634	+	+	Promoter (<=1kb)	9989159	9993559	4401	+	FBgn0261014	FBtr0088391	0	TER94
X	2069839	2070473	634	-	+	Promoter (<=1kb)	9074643	9077456	2814	+	FBgn0023479	FBtr0076527	0	teq
2R	23609278	23609912	634	-	+	Promoter (<=1kb)	19549693	19556451	6759	+	FBgn0041180	FBtr0081254	0	Tep4
2R	3839792	3840425	633	-	+	Promoter (<=1kb)	7693727	7701601	7875	-	FBgn0041182	FBtr0335487	0	Tep2
2R	3525405	3526038	633	+	+	Promoter (<=1kb)	22293044	22407863	114820	-	FBgn0004449	FBtr0078509	0	Ten-m
X	13341310	13341943	633	+	+	Promoter (<=1kb)	9891955	9898513	6559	+	FBgn0285892	FBtr0300920	23	tea
X	12674009	12674642	633	+	+	Promoter (<=1kb)	14786791	14789665	2875	+	FBgn0036450	FBtr0075691	0	Tdrd3
2L	10840329	10840962	633	+	+	Promoter (<=1kb)	21686192	21687642	1451	-	FBgn0003687	FBtr0071679	0	Tbp
2L	9125889	9126522	633	+	+	Promoter (<=1kb)	6042655	6044964	2310	+	FBgn0033055	FBtr0085974	0	Tbce
2L	3049429	3050062	633	+	+	Promoter (<=1kb)	2147518	2151664	4147	+	FBgn0027509	FBtr0077829	0	TBCD
3R	26800677	26801310	633	+	+	Promoter (<=1kb)	4186250	4187793	1544	-	FBgn0051961	FBtr0077484	0	TBCC
X	23022857	23023489	632	+	+	Promoter (<=1kb)	19485494	19486837	1344	-	FBgn0034451	FBtr0086502	0	TBCB
2R	2152754	2153386	632	+	+	Promoter (<=1kb)	13269137	13272011	2875	-	FBgn0038129	FBtr0082778	0	TBC1D5
2R	5156698	5157330	632	+	+	Promoter (<=1kb)	15876368	15887311	10944	-	FBgn0260938	FBtr0310065	0	tay
2R	1515888	1516520	632	+	+	Promoter (<=1kb)	16085221	16087525	2305	-	FBgn0263602	FBtr0333600	0	Tasp1
2R	3478524	3479156	632	+	+	Promoter (<=1kb)	16242816	16260329	17514	+	FBgn0040071	FBtr0083258	0	tara
3L	23220117	23220748	631	+	+	Promoter (<=1kb)	11370300	11371163	864	-	FBgn0021795	FBtr0088153	0	Tapdelta
4	1240927	1241558	631	-	+	Promoter (<=1kb)	20320496	20324717	4222	+	FBgn0027529	FBtr0086281	0	tapas
4	1273309	1273940	631	+	+	Promoter (<=1kb)	19569721	19579800	10080	-	FBgn0031030	FBtr0303999	0	Tao
3L	26520368	26520999	631	-	+	Promoter (<=1kb)	6055136	6056839	1704	+	FBgn0028980	FBtr0077043	0	tant
3L	12414229	12414860	631	+	+	Promoter (<=1kb)	4835335	4837999	2665	-	FBgn0031635	FBtr0077412	0	tank
3R	9405648	9406279	631	+	+	Promoter (<=1kb)	11971007	11974910	3904	-	FBgn0260744	FBtr0347147	0	Tango9
3L	4252008	4252639	631	+	+	Promoter (<=1kb)	10760048	10762695	2648	-	FBgn0052675	FBtr0071501	0	Tango5
2L	1143221	1143852	631	+	+	Promoter (<=1kb)	12021068	12022746	1679	+	FBgn0030365	FBtr0073622	0	Tango4
2R	17451505	17452136	631	+	+	Promoter (<=1kb)	1158661	1160220	1560	+	FBgn0031312	FBtr0077961	0	Tango14
3L	25618058	25618688	630	+	+	Promoter (<=1kb)	13563823	13590570	26748	+	FBgn0086674	FBtr0113443	0	Tango13
3R	4072880	4073510	630	+	+	Promoter (<=1kb)	21716780	21719845	3066	-	FBgn0050404	FBtr0071747	0	Tango11
2L	23136458	23137088	630	+	+	Promoter (<=1kb)	11720245	11723854	3610	+	FBgn0030330	FBtr0073552	0	Tango10
3L	26096543	26097173	630	+	+	Promoter (<=1kb)	6649388	6654416	5029	+	FBgn0031842	FBtr0303224	0	Tango1
3L	25792325	25792955	630	+	+	Promoter (<=1kb)	13823980	13827772	3793	-	FBgn0004406	FBtr0080571	0	tam
2R	5044765	5045395	630	-	+	Promoter (<=1kb)	13813109	13814648	1540	+	FBgn0259730	FBtr0299997	0	tal-1A
2R	5629476	5630106	630	+	+	Promoter (<=1kb)	20515908	20524928	9021	-	FBgn0026323	FBtr0077319	0	Tak1
3L	11216668	11217298	630	-	+	Promoter (1-2kb)	9176358	9250211	73854	+	FBgn0041092	FBtr0303873	1724	tai
2R	16200470	16201100	630	+	+	Promoter (<=1kb)	9176358	9247186	70829	+	FBgn0041092	FBtr0303870	0	tai
2L	19433635	19434265	630	+	+	Promoter (<=1kb)	18101970	18103482	1513	+	FBgn0022724	FBtr0074514	0	Taf8
3L	23236200	23236829	629	+	+	Promoter (<=1kb)	7907333	7909721	2389	+	FBgn0024909	FBtr0081756	0	Taf7
2R	5008084	5008713	629	+	+	Promoter (<=1kb)	10877312	10879673	2362	-	FBgn0010356	FBtr0088240	0	Taf5
3L	25802222	25802851	629	+	+	Promoter (<=1kb)	16113212	16121368	8157	+	FBgn0010280	FBtr0075450	0	Taf4
3R	3850757	3851386	629	+	+	Promoter (<=1kb)	9884411	9888683	4273	-	FBgn0011836	FBtr0076361	0	Taf2
3L	25953771	25954400	629	+	+	Promoter (<=1kb)	21498903	21501732	2830	-	FBgn0034631	FBtr0071701	0	TAF1C-like
4	944738	945367	629	+	+	Promoter (<=1kb)	10140103	10144184	4082	-	FBgn0037792	FBtr0333825	0	TAF1B
4	582581	583210	629	+	+	Promoter (<=1kb)	11678386	11679690	1305	-	FBgn0011290	FBtr0082440	0	Taf12
X	9141013	9141642	629	+	+	Promoter (<=1kb)	9762424	9763262	839	-	FBgn0011291	FBtr0079924	0	Taf11
3R	30019782	30020411	629	+	+	Promoter (<=1kb)	6646889	6656048	9160	+	FBgn0010355	FBtr0081684	0	Taf1
3R	14653172	14653801	629	+	+	Promoter (<=1kb)	21445834	21448128	2295	+	FBgn0267849	FBtr0078351	0	Syx7
3R	12370459	12371087	628	+	+	Promoter (<=1kb)	16307346	16309274	1929	+	FBgn0011708	FBtr0080831	0	Syx5
2R	6168556	6169184	628	+	+	Promoter (<=1kb)	2739089	2742958	3870	-	FBgn0024980	FBtr0332496	0	Syx4
2R	1962568	1963195	627	+	+	Promoter (<=1kb)	24623802	24625562	1761	-	FBgn0039212	FBtr0084670	0	Syx18
Y	956723	957350	627	+	+	Promoter (<=1kb)	4403487	4405168	1682	+	FBgn0035540	FBtr0073293	0	Syx17
3L	24979249	24979876	627	-	+	Promoter (<=1kb)	2779267	2795544	16278	-	FBgn0004242	FBtr0332218	74	Syt1
3L	23807710	23808337	627	-	+	Promoter (<=1kb)	20782983	20805511	22529	+	FBgn0038826	FBtr0334718	-627	Syp
3R	2124770	2125397	627	+	+	Promoter (<=1kb)	20782983	20805511	22529	+	FBgn0038826	FBtr0334718	0	Syp
4	867783	868410	627	-	+	Promoter (<=1kb)	20778895	20805511	26617	+	FBgn0038826	FBtr0334716	0	Syp
X	15938487	15939114	627	+	+	Promoter (<=1kb)	22080176	22085421	5246	+	FBgn0034691	FBtr0071756	0	Synj
2R	6450547	6451174	627	+	+	Promoter (<=1kb)	7916650	7936120	19471	-	FBgn0024187	FBtr0345912	0	syd
3L	27251612	27252239	627	+	+	Promoter (<=1kb)	10249435	10252172	2738	-	FBgn0003660	FBtr0339455	0	Syb
3R	13366413	13367040	627	+	+	Promoter (<=1kb)	7075665	7098053	22389	-	FBgn0264270	FBtr0331251	0	Sxl
2L	23003646	23004272	626	-	+	Promoter (<=1kb)	5307288	5329495	22208	+	FBgn0261403	FBtr0086084	0	sxc
2R	4518398	4519024	626	+	+	Promoter (<=1kb)	7956820	7968236	11417	-	FBgn0003656	FBtr0071125	0	sws
3R	18411220	18411846	626	+	+	Promoter (<=1kb)	19493251	19497835	4585	+	FBgn0002044	FBtr0081244	0	swm
2R	9875365	9875991	626	+	+	Promoter (<=1kb)	20227961	20236198	8238	-	FBgn0003654	FBtr0089398	0	sw
4	467877	468503	626	-	+	Promoter (1-2kb)	499958	509072	9115	+	FBgn0004648	FBtr0344738	1566	svr
X	6221241	6221867	626	-	+	Promoter (<=1kb)	499958	504319	4362	+	FBgn0004648	FBtr0344737	0	svr
3L	24808123	24808748	625	-	+	Promoter (<=1kb)	496446	504319	7874	+	FBgn0004648	FBtr0070085	0	svr
2R	1626420	1627045	625	+	+	Promoter (<=1kb)	12281110	12296138	15029	+	FBgn0003651	FBtr0082563	0	svp
3L	27238673	27239298	625	-	+	Promoter (<=1kb)	2417955	2464849	46895	+	FBgn0266696	FBtr0345099	0	Svil
3L	23144025	23144650	625	+	+	Promoter (<=1kb)	4311555	4314372	2818	+	FBgn0037232	FBtr0273009	0	Suv3
X	8151603	8152228	625	+	+	Promoter (<=1kb)	11064991	11069025	4035	+	FBgn0025355	FBtr0076203	0	SuUR
3R	13260382	13261007	625	+	+	Promoter (<=1kb)	15343653	15346176	2524	-	FBgn0019925	FBtr0083117	0	Surf4
3R	14478939	14479564	625	+	+	Promoter (<=1kb)	6958346	6959586	1241	+	FBgn0029117	FBtr0076897	0	Surf1
3L	1897178	1897803	625	+	+	Promoter (<=1kb)	17395199	17401454	6256	-	FBgn0038504	FBtr0083448	0	Sur-8
3L	25461361	25461985	624	+	+	Promoter (<=1kb)	18846389	18848566	2178	-	FBgn0030966	FBtr0074655	0	Suox
3L	23973560	23974184	624	+	+	Promoter (<=1kb)	15847859	15849258	1400	-	FBgn0014391	FBtr0074176	0	sun
3R	3571179	3571803	624	+	+	Promoter (<=1kb)	12928860	12930644	1785	+	FBgn0033782	FBtr0087789	0	sug
X	9638832	9639456	624	-	+	Promoter (<=1kb)	19633418	19641086	7669	-	FBgn0038721	FBtr0334921	985	subdued
2R	4017376	4018000	624	+	+	Promoter (<=1kb)	19633418	19642722	9305	-	FBgn0038721	FBtr0083805	0	subdued
3L	24521627	24522251	624	-	+	Promoter (<=1kb)	19633418	19641086	7669	-	FBgn0038721	FBtr0334921	0	subdued
2R	5428225	5428849	624	+	+	Promoter (<=1kb)	13264364	13269210	4847	+	FBgn0003598	FBtr0301657	0	Su(var)3-7
3L	3125359	3125983	624	+	+	Promoter (<=1kb)	20226381	20230250	3870	+	FBgn0260397	FBtr0074825	0	Su(var)3-3
3R	7975879	7976503	624	+	+	Promoter (<=1kb)	14607154	14618118	10965	-	FBgn0026427	FBtr0087501	0	Su(var)2-HP2
2R	3877449	3878072	623	+	+	Promoter (<=1kb)	9116122	9120105	3984	+	FBgn0003612	FBtr0088571	0	Su(var)2-10
3L	23054230	23054853	623	+	+	Promoter (<=1kb)	8209626	8211122	1497	-	FBgn0003607	FBtr0079635	0	Su(var)205
3L	23643212	23643835	623	+	+	Promoter (<=1kb)	19889120	19909410	20291	-	FBgn0014037	FBtr0302047	0	Su(Tpl)
2R	4688570	4689193	623	+	+	Promoter (<=1kb)	635890	643760	7871	+	FBgn0003575	FBtr0070120	0	su(sable)
4	806837	807460	623	+	+	Promoter (<=1kb)	14304455	14308589	4135	-	FBgn0003567	FBtr0082945	0	su(Hw)
2R	12705226	12705849	623	+	+	Promoter (<=1kb)	12689873	12691468	1596	-	FBgn0005355	FBtr0082665	0	Su(fu)
3L	14410498	14411121	623	+	+	Promoter (<=1kb)	23096771	23101192	4422	+	FBgn0003559	FBtr0306545	0	su(f)
2R	1687111	1687733	622	+	+	Promoter (<=1kb)	2037714	2043677	5964	+	FBgn0003557	FBtr0339529	0	Su(dx)
3L	23365221	23365843	622	+	+	Promoter (<=1kb)	3402816	3417961	15146	-	FBgn0014388	FBtr0073146	0	sty
4	764903	765525	622	+	+	Promoter (<=1kb)	13477541	13483515	5975	+	FBgn0086708	FBtr0075806	0	stv
rDNA	10364	10986	622	+	+	Promoter (<=1kb)	10437548	10439240	1693	+	FBgn0027052	FBtr0080027	0	STUB1
2R	2000937	2001559	622	+	+	Promoter (<=1kb)	25066712	25069637	2926	-	FBgn0011336	FBtr0084786	0	Stt3B
2R	5114470	5115092	622	+	+	Promoter (<=1kb)	21049885	21053937	4053	-	FBgn0031149	FBtr0345923	0	Stt3A
X	19263887	19264509	622	-	+	Promoter (<=1kb)	16122002	16126052	4051	+	FBgn0036571	FBtr0333292	39	Strumpellin
3R	24144448	24145070	622	+	+	Promoter (<=1kb)	3322025	3325946	3922	-	FBgn0035437	FBtr0332058	0	Strip
X	10926412	10927034	622	+	+	Promoter (<=1kb)	8320328	8321285	958	+	FBgn0032020	FBtr0079601	0	strat
2L	23044974	23045595	621	+	+	Promoter (<=1kb)	8729502	8733436	3935	-	FBgn0086784	FBtr0088716	0	stmA
2R	4367362	4367983	621	-	+	Promoter (<=1kb)	15934495	15940451	5957	-	FBgn0045073	FBtr0303567	0	Stim
3L	23105375	23105996	621	+	+	Promoter (<=1kb)	12507998	12514815	6818	-	FBgn0002466	FBtr0075970	0	sti
3L	24205005	24205626	621	+	+	Promoter (<=1kb)	21740041	21757466	17426	-	FBgn0086779	FBtr0332471	0	step
2L	22621560	22622181	621	+	+	Promoter (<=1kb)	17000244	17001941	1698	-	FBgn0034176	FBtr0087059	0	ste24a
2R	1686295	1686915	620	+	+	Promoter (<=1kb)	13018266	13019581	1316	+	FBgn0036336	FBtr0332075	0	ste14
3L	23060707	23061327	620	+	+	Promoter (<=1kb)	8356978	8359964	2987	+	FBgn0020249	FBtr0081844	0	stck
4	1133403	1134023	620	+	+	Promoter (<=1kb)	15113480	15118069	4590	+	FBgn0001978	FBtr0080705	0	stc
3L	26060185	26060805	620	+	+	Promoter (<=1kb)	18117896	18125779	7884	-	FBgn0003520	FBtr0086783	0	stau
3L	24840622	24841242	620	+	+	Promoter (<=1kb)	20535323	20552311	16989	-	FBgn0016917	FBtr0334581	0	Stat92E
X	15840328	15840948	620	+	+	Promoter (<=1kb)	20535693	20551107	15415	-	FBgn0016917	FBtr0089484	0	Stat92E
2R	12875439	12876059	620	-	+	Promoter (<=1kb)	24574559	24577676	3118	+	FBgn0035028	FBtr0089867	0	Start1
3R	13367405	13368025	620	+	+	Promoter (<=1kb)	10858536	10862006	3471	+	FBgn0027363	FBtr0080143	0	Stam
2R	4878406	4879025	619	+	+	Promoter (<=1kb)	25057019	25064348	7330	+	FBgn0266719	FBtr0303025	0	stac
4	505097	505716	619	+	+	Promoter (<=1kb)	1481797	1483023	1227	-	FBgn0003517	FBtr0339593	0	sta
2R	7030646	7031265	619	+	+	Promoter (<=1kb)	1370580	1374677	4098	+	FBgn0024987	FBtr0070215	0	ssx
X	6801331	6801950	619	+	+	Promoter (<=1kb)	23806361	23809004	2644	-	FBgn0010278	FBtr0072242	0	Ssrp
2R	18835218	18835837	619	+	+	Promoter (<=1kb)	16129617	16130983	1367	+	FBgn0011016	FBtr0075453	0	SsRbeta
3R	3569111	3569729	618	+	+	Promoter (<=1kb)	18916347	18943960	27614	-	FBgn0032723	FBtr0342929	0	ssp3
2R	2545298	2545916	618	+	+	Promoter (<=1kb)	13965203	13972006	6804	+	FBgn0036389	FBtr0075759	0	ssp2
X	15812735	15813353	618	+	+	Promoter (<=1kb)	12118257	12119789	1533	+	FBgn0036248	FBtr0075992	0	ssp
2L	10235945	10236563	618	+	+	Promoter (<=1kb)	22879089	22880963	1875	+	FBgn0037202	FBtr0078554	0	Ssl1
X	21364609	21365227	618	+	+	Promoter (<=1kb)	24938710	24944956	6247	-	FBgn0029157	FBtr0084799	0	ssh
3R	8845397	8846015	618	+	+	Promoter (<=1kb)	18192494	18199595	7102	-	FBgn0011481	FBtr0083612	0	Ssdp
3L	18086670	18087288	618	+	+	Promoter (<=1kb)	25624805	25626924	2120	-	FBgn0039349	FBtr0084891	0	Ssadh
2R	13544865	13545483	618	+	+	Promoter (<=1kb)	8718949	8720225	1277	-	FBgn0011509	FBtr0333891	0	SrpRbeta
3L	13228735	13229353	618	+	+	Promoter (<=1kb)	8975046	8977401	2356	+	FBgn0035947	FBtr0076517	0	Srp68
X	23096155	23096773	618	+	+	Promoter (<=1kb)	5152678	5154777	2100	+	FBgn0010747	FBtr0077169	0	Srp54k
3L	23087780	23088397	617	+	+	Promoter (<=1kb)	9912911	9915044	2134	+	FBgn0024285	FBtr0079875	0	Srp54
3L	25694666	25695283	617	+	+	Promoter (<=1kb)	7347310	7348034	725	-	FBgn0015298	FBtr0076879	0	Srp19
2R	4033691	4034308	617	+	+	Promoter (<=1kb)	15994140	16004081	9942	+	FBgn0003507	FBtr0083215	0	srp
3L	15585940	15586557	617	+	+	Promoter (<=1kb)	19793935	19798979	5045	+	FBgn0261283	FBtr0074873	0	SREBP
X	617028	617645	617	+	+	Promoter (<=1kb)	4592447	4626132	33686	-	FBgn0262733	FBtr0304990	0	Src64B
2R	17852335	17852952	617	+	+	Promoter (<=1kb)	5981844	6012500	30657	+	FBgn0264959	FBtr0335275	0	Src42A
2R	7471056	7471673	617	+	+	Promoter (<=1kb)	6223061	6224157	1097	-	FBgn0003514	FBtr0345294	0	sqh
3R	18911220	18911837	617	+	+	Promoter (<=1kb)	13634862	13646304	11443	-	FBgn0263396	FBtr0309094	0	sqd
3R	30277818	30278435	617	-	+	Promoter (<=1kb)	27064990	27070070	5081	-	FBgn0003495	FBtr0112834	0	spz
3L	7915425	7916042	617	+	+	Promoter (<=1kb)	6255822	6257596	1775	+	FBgn0015818	FBtr0070894	0	Spx
2R	20654648	20655265	617	+	+	Promoter (<=1kb)	13168498	13170744	2247	+	FBgn0086532	FBtr0087729	0	Spt-I
3L	26114511	26115127	616	+	+	Promoter (<=1kb)	6267797	6274888	7092	+	FBgn0028982	FBtr0340027	0	Spt6
2R	4254490	4255106	616	+	+	Promoter (<=1kb)	12633589	12634172	584	+	FBgn0028683	FBtr0087840	0	spt4
2R	1319445	1320061	616	+	+	Promoter (<=1kb)	13502707	13510695	7989	+	FBgn0036374	FBtr0304904	0	Spt20
2R	2513512	2514128	616	+	+	Promoter (<=1kb)	8920270	8922755	2486	-	FBgn0033348	FBtr0290033	0	Spt
3L	23677230	23677846	616	+	+	Promoter (<=1kb)	10342594	10344223	1630	+	FBgn0032224	FBtr0079998	0	Sps2
2R	2616958	2617574	616	-	+	Promoter (<=1kb)	10490347	10585422	95076	-	FBgn0085443	FBtr0310295	9	spri
2R	3915891	3916507	616	+	+	Promoter (<=1kb)	24223445	24226934	3490	-	FBgn0039169	FBtr0084565	0	Spps
4	101327	101943	616	+	+	Promoter (<=1kb)	25881984	25887564	5581	+	FBgn0039381	FBtr0084910	0	SppL
4	464688	465304	616	+	+	Promoter (<=1kb)	542786	544653	1868	-	FBgn0031260	FBtr0078080	0	Spp
X	17879616	17880232	616	+	+	Promoter (<=1kb)	5412386	5420336	7951	-	FBgn0263987	FBtr0070795	0	spoon
2L	18985722	18986338	616	-	+	Promoter (<=1kb)	22773536	22785235	11700	+	FBgn0052451	FBtr0078531	0	SPoCk
X	9111741	9112357	616	+	+	Promoter (<=1kb)	14328051	14329608	1558	+	FBgn0003480	FBtr0082933	0	spn-B
2L	6000110	6000726	616	+	+	Promoter (<=1kb)	30054696	30056037	1342	-	FBgn0003479	FBtr0085589	0	spn-A
X	1904436	1905052	616	+	+	Promoter (<=1kb)	15206703	15208762	2060	-	FBgn0038299	FBtr0083140	0	Spn88Eb
3L	64726	65342	616	+	+	Promoter (<=1kb)	20317190	20319947	2758	+	FBgn0262057	FBtr0074841	0	Spn77Ba
3L	2417712	2418328	616	-	+	Promoter (<=1kb)	7151662	7153642	1981	-	FBgn0024293	FBtr0100356	6	Spn43Ab
3L	23680013	23680628	615	-	+	Promoter (<=1kb)	6879285	6880770	1486	-	FBgn0033112	FBtr0300358	0	Spn42Db
2L	22987407	22988022	615	+	+	Promoter (<=1kb)	6875906	6878641	2736	-	FBgn0265137	FBtr0086204	0	Spn42Da
2L	22751124	22751739	615	+	+	Promoter (<=1kb)	8004548	8007210	2663	-	FBgn0031973	FBtr0079549	0	Spn28Dc
X	15994431	15995046	615	-	+	Promoter (<=1kb)	6671065	6673347	2283	-	FBgn0028990	FBtr0333351	60	Spn27A
3R	31734509	31735124	615	+	+	Promoter (<=1kb)	17088441	17091609	3169	-	FBgn0010591	FBtr0087008	0	Sply
3L	23610819	23611433	614	+	+	Promoter (<=1kb)	8571099	8573060	1962	-	FBgn0030051	FBtr0071231	0	spirit
2R	4155420	4156034	614	+	+	Promoter (<=1kb)	16124981	16138047	13067	+	FBgn0086676	FBtr0089593	0	spin
3L	25219528	25220142	614	+	+	Promoter (<=1kb)	19567900	19572610	4711	-	FBgn0005672	FBtr0081269	0	spi
2R	4759666	4760280	614	+	+	Promoter (<=1kb)	23066874	23068191	1318	-	FBgn0086683	FBtr0111241	0	Spf45
3R	4835380	4835994	614	+	+	Promoter (<=1kb)	159032	201588	42557	+	FBgn0016977	FBtr0078122	0	spen
3L	4120248	4120862	614	-	+	Promoter (<=1kb)	23686255	23688147	1893	+	FBgn0039102	FBtr0084440	0	SPE
2L	2803942	2804556	614	+	+	Promoter (<=1kb)	9631641	9633673	2033	+	FBgn0037723	FBtr0082078	0	SpdS
X	6535386	6536000	614	-	+	Promoter (<=1kb)	4654800	4657985	3186	+	FBgn0037265	FBtr0078861	0	spartin
2L	22670881	22671494	613	+	+	Promoter (<=1kb)	26869238	26870567	1330	-	FBgn0026562	FBtr0334309	0	SPARC
3L	24495177	24495790	613	+	+	Promoter (<=1kb)	24159384	24161503	2120	+	FBgn0015544	FBtr0072256	0	spag
2R	7926201	7926814	613	-	+	Promoter (<=1kb)	7761032	7763947	2916	+	FBgn0037515	FBtr0339181	893	Sp7
X	8063501	8064114	613	-	+	Promoter (<=1kb)	7761032	7763426	2395	+	FBgn0037515	FBtr0339180	0	Sp7
X	9252106	9252719	613	+	+	Promoter (<=1kb)	18640862	18658222	17361	-	FBgn0034371	FBtr0301861	0	SP2637
2R	25221154	25221767	613	+	+	Promoter (<=1kb)	12537513	12572542	35030	-	FBgn0036302	FBtr0300887	0	sowah
3L	24810436	24811048	612	+	+	Promoter (<=1kb)	16145904	16148719	2816	-	FBgn0029175	FBtr0100513	0	sotv
3L	25931194	25931806	612	+	+	Promoter (<=1kb)	13813816	13819824	6009	+	FBgn0001965	FBtr0080541	0	Sos
2R	4482353	4482965	612	-	+	Promoter (<=1kb)	15603283	15626540	23258	-	FBgn0003463	FBtr0340346	0	sog
2R	6420176	6420788	612	-	+	Promoter (<=1kb)	11380347	11384114	3768	-	FBgn0033631	FBtr0110897	0	Sod3
3L	24050054	24050666	612	+	+	Promoter (<=1kb)	16772785	16773915	1131	-	FBgn0010213	FBtr0345492	0	Sod2
3R	3612225	3612837	612	+	+	Promoter (<=1kb)	11112281	11113740	1460	-	FBgn0003462	FBtr0076229	0	Sod1
3R	9534578	9535190	612	+	+	Promoter (<=1kb)	8127575	8129476	1902	+	FBgn0033266	FBtr0088784	0	Socs44A
X	19264855	19265467	612	+	+	Promoter (<=1kb)	18138675	18152417	13743	-	FBgn0041184	FBtr0081040	0	Socs36E
3R	10041035	10041647	612	+	+	Promoter (<=1kb)	17820764	17827564	6801	-	FBgn0030869	FBtr0310310	0	Socs16D
2R	3976793	3977405	612	+	+	Promoter (<=1kb)	8218071	8220741	2671	-	FBgn0032005	FBtr0079631	35	Snx6
2R	9240017	9240629	612	+	+	Promoter (<=1kb)	17725030	17726847	1818	-	FBgn0034265	FBtr0086885	0	Snx16
3L	24097615	24098226	611	+	+	Promoter (<=1kb)	3449683	3452106	2424	+	FBgn0031534	FBtr0077517	0	Snx1
2R	3864850	3865461	611	+	+	Promoter (<=1kb)	6968711	6971737	3027	-	FBgn0016978	FBtr0331375	0	snRNP-U1-70K
3R	4178501	4179112	611	+	+	Promoter (<=1kb)	5470926	5472754	1829	+	FBgn0011715	FBtr0078682	0	Snr1
2L	1668252	1668863	611	-	+	Promoter (<=1kb)	22060950	22069757	8808	+	FBgn0265192	FBtr0339099	0	Snp
X	632896	633507	611	+	+	Promoter (<=1kb)	7893431	7977065	83635	-	FBgn0085450	FBtr0112717	0	Snoo
3R	31597218	31597829	611	+	+	Promoter (<=1kb)	13195499	13211674	16176	-	FBgn0265630	FBtr0340488	0	sno
3R	31727716	31728327	611	+	+	Promoter (<=1kb)	21156362	21212687	56326	+	FBgn0264357	FBtr0084020	0	SNF4Agamma
X	18654666	18655277	611	+	+	Promoter (<=1kb)	21140739	21212687	71949	+	FBgn0264357	FBtr0084018	0	SNF4Agamma
4	1263232	1263842	610	+	+	Promoter (<=1kb)	5309242	5310501	1260	+	FBgn0003449	FBtr0070748	0	snf
3R	21208564	21209174	610	+	+	Promoter (<=1kb)	9761305	9763150	1846	-	FBgn0266720	FBtr0082163	0	Snap24
3L	24778820	24779430	610	+	+	Promoter (<=1kb)	24086604	24089512	2909	+	FBgn0086129	FBtr0307174	0	snama
4	349455	350065	610	+	+	Promoter (<=1kb)	2606680	2608876	2197	-	FBgn0011566	FBtr0070447	0	Smyd3
3R	18913604	18914214	610	+	+	Promoter (<=1kb)	17592791	17603981	11191	+	FBgn0029006	FBtr0086833	0	Smurf
3R	23723239	23723849	610	+	+	Promoter (<=1kb)	6966780	6967590	811	-	FBgn0264922	FBtr0346716	0	smt3
2L	10339320	10339930	610	+	+	Promoter (<=1kb)	12271656	12277251	5596	-	FBgn0036272	FBtr0076009	0	Sms
2R	2221121	2221730	609	+	+	Promoter (<=1kb)	12684203	12742444	58242	-	FBgn0265523	FBtr0333767	0	Smr
3L	25058287	25058896	609	-	+	Promoter (<=1kb)	12686001	12742070	56070	-	FBgn0265523	FBtr0333766	940	Smr
4	317393	318002	609	+	+	Promoter (<=1kb)	14745901	14747325	1425	-	FBgn0038257	FBtr0083017	40	smp-30
3L	1348099	1348708	609	-	+	Promoter (<=1kb)	14746092	14751246	5155	-	FBgn0038257	FBtr0336877	216	smp-30
2R	18404658	18405267	609	+	+	Promoter (<=1kb)	8137041	8142279	5239	-	FBgn0025800	FBtr0340159	0	Smox
X	6988691	6989300	609	+	+	Promoter (<=1kb)	277582	282167	4586	+	FBgn0003444	FBtr0078129	0	smo
3L	24524228	24524836	608	+	+	Promoter (<=1kb)	7381614	7385637	4024	+	FBgn0016983	FBtr0333404	0	smid
3L	25008862	25009470	608	+	+	Promoter (<=1kb)	25029429	25033465	4037	-	FBgn0039260	FBtr0084796	0	Smg6
2R	5300984	5301592	608	+	+	Promoter (<=1kb)	13898828	13904476	5649	-	FBgn0019890	FBtr0080562	0	Smg5
3L	15975526	15976134	608	+	+	Promoter (<=1kb)	8990317	8996249	5933	-	FBgn0016070	FBtr0290104	0	smg
3R	16337849	16338457	608	+	+	Promoter (<=1kb)	12183844	12184310	467	-	FBgn0000426	FBtr0088010	0	SmF
3R	31805683	31806291	608	+	+	Promoter (<=1kb)	16588996	16593439	4444	-	FBgn0015615	FBtr0074290	0	SMC3
X	2973161	2973769	608	+	+	Promoter (<=1kb)	24058287	24062815	4529	+	FBgn0040283	FBtr0084541	0	SMC1
2R	9148716	9149324	608	+	+	Promoter (<=1kb)	8080559	8083075	2517	-	FBgn0025469	FBtr0310369	0	slv
2L	7576066	7576674	608	+	+	Promoter (<=1kb)	8170229	8177185	6957	-	FBgn0030018	FBtr0303843	5	slpr
4	2972	3579	607	-	+	Promoter (<=1kb)	4384442	4403181	18740	+	FBgn0035539	FBtr0073292	146	slow
4	1265618	1266225	607	-	+	Promoter (<=1kb)	17606106	17608541	2436	+	FBgn0038524	FBtr0083462	0	sll
2L	23217345	23217952	607	+	+	Promoter (<=1kb)	18440965	18444955	3991	+	FBgn0261477	FBtr0331958	0	slim
2R	5255493	5256100	607	-	+	Promoter (<=1kb)	8200465	8205132	4668	-	FBgn0031998	FBtr0079637	0	SLC5A11
2R	5400633	5401240	607	-	+	Promoter (<=1kb)	21934704	21938636	3933	+	FBgn0037140	FBtr0078471	183	SLC22A
2L	22123389	22123996	607	+	+	Promoter (<=1kb)	16350315	16356482	6168	+	FBgn0003416	FBtr0074230	0	sl
2L	483311	483918	607	-	+	Promoter (<=1kb)	20871335	20885976	14642	-	FBgn0032901	FBtr0301961	42	sky
X	10884787	10885394	607	+	+	Promoter (<=1kb)	20827282	20832418	5137	-	FBgn0016984	FBtr0071563	0	sktl
3R	12405501	12406108	607	+	+	Promoter (<=1kb)	12139295	12140229	935	-	FBgn0026176	FBtr0088020	0	SkpB
3L	25162013	25162619	606	+	+	Promoter (<=1kb)	656114	657899	1786	+	FBgn0025637	FBtr0070123	0	SkpA
Y	955652	956258	606	+	+	Promoter (<=1kb)	20992814	21027434	34621	-	FBgn0003415	FBtr0078329	0	skd
4	851179	851785	606	+	+	Promoter (<=1kb)	21034535	21075444	40910	+	FBgn0026179	FBtr0078289	0	siz
4	370749	371355	606	+	+	Promoter (<=1kb)	7998869	7999676	808	+	FBgn0031971	FBtr0343382	0	Sirup
X	22461270	22461876	606	-	+	Promoter (<=1kb)	29055927	29059204	3278	+	FBgn0039631	FBtr0085364	0	Sirt7
2R	7530035	7530641	606	+	+	Promoter (<=1kb)	10255349	10261849	6501	-	FBgn0037802	FBtr0305358	0	Sirt6
3L	16654709	16655315	606	+	+	Promoter (<=1kb)	20328465	20330029	1565	+	FBgn0038788	FBtr0083882	0	Sirt2
3L	27232610	27233215	605	+	+	Promoter (<=1kb)	13165564	13169551	3988	+	FBgn0024291	FBtr0080434	0	Sirt1
3L	23561685	23562290	605	+	+	Promoter (<=1kb)	31772219	31774783	2565	+	FBgn0039875	FBtr0085842	0	sip3
3L	25078109	25078714	605	-	+	Promoter (<=1kb)	5721051	5723791	2741	+	FBgn0024191	FBtr0079134	0	sip1
3L	27191871	27192476	605	+	+	Promoter (<=1kb)	5559470	5561598	2129	-	FBgn0010894	FBtr0077136	0	sinu
2R	3867274	3867879	605	+	+	Promoter (<=1kb)	16853751	16858712	4962	+	FBgn0003410	FBtr0075332	0	sina
3L	24032155	24032760	605	+	+	Promoter (<=1kb)	12575240	12589152	13913	-	FBgn0022764	FBtr0303565	0	Sin3A
2L	5039540	5040145	605	+	+	Promoter (<=1kb)	12575240	12592917	17678	-	FBgn0022764	FBtr0087887	0	Sin3A
3L	12752627	12753232	605	+	+	Promoter (<=1kb)	21031825	21033561	1737	+	FBgn0028402	FBtr0078288	0	Sin
3R	2155335	2155939	604	+	+	Promoter (<=1kb)	10664739	10689303	24565	+	FBgn0010762	FBtr0076262	0	simj
3R	3669925	3670529	604	-	+	Promoter (<=1kb)	30099520	30121798	22279	+	FBgn0266411	FBtr0344373	0	sima
2R	1958977	1959581	604	+	+	Promoter (<=1kb)	18688132	18705805	17674	+	FBgn0262103	FBtr0304026	0	Sik3
3L	1579014	1579618	604	+	+	Promoter (<=1kb)	15214762	15218874	4113	-	FBgn0038303	FBtr0083138	0	SIDL
3L	14029876	14030480	604	-	+	Promoter (<=1kb)	19935253	19958424	23172	+	FBgn0263873	FBtr0329844	11	sick
2L	10368364	10368968	604	+	+	Promoter (<=1kb)	11892007	11893745	1739	+	FBgn0030352	FBtr0073572	0	sicily
3R	24519530	24520134	604	+	+	Promoter (<=1kb)	15455544	15462441	6898	-	FBgn0004391	FBtr0074077	0	shtd
3L	25155115	25155718	603	+	+	Promoter (<=1kb)	14308142	14351802	43661	+	FBgn0085408	FBtr0112614	0	Shroom
3R	3914634	3915237	603	-	+	Promoter (<=1kb)	13864237	13942110	77874	-	FBgn0013733	FBtr0087616	0	shot
X	21037563	21038166	603	-	+	Promoter (<=1kb)	13864237	13897701	33465	-	FBgn0013733	FBtr0304851	0	shot
2L	11008458	11009061	603	-	+	Promoter (2-3kb)	11204629	11217394	12766	+	FBgn0003396	FBtr0088100	-2766	shn
2R	9149541	9150144	603	+	+	Promoter (<=1kb)	11173803	11217394	43592	+	FBgn0003396	FBtr0330620	35	shn
X	13394931	13395534	603	+	+	Promoter (<=1kb)	11204629	11217394	12766	+	FBgn0003396	FBtr0088100	0	shn
3L	7802255	7802858	603	+	+	Promoter (<=1kb)	5913067	5915297	2231	-	FBgn0029823	FBtr0290235	0	Shmt
3R	19461051	19461654	603	+	+	Promoter (<=1kb)	15892116	15905068	12953	+	FBgn0003392	FBtr0074121	0	shi
2R	6458154	6458756	602	-	+	Promoter (<=1kb)	6771463	6779659	8197	-	FBgn0003390	FBtr0070978	0	shf
3R	4190840	4191442	602	-	+	Promoter (1-2kb)	5155821	5184797	28977	-	FBgn0052423	FBtr0333288	1102	shep
3L	23991156	23991758	602	-	+	Promoter (<=1kb)	5155821	5184797	28977	-	FBgn0052423	FBtr0333288	0	shep
2R	1347629	1348231	602	+	+	Promoter (<=1kb)	5157908	5277944	120037	-	FBgn0052423	FBtr0308859	0	shep
2R	22596875	22597477	602	-	+	Promoter (1-2kb)	14614458	14622205	7748	+	FBgn0003388	FBtr0333031	1378	shd
X	20511493	20512095	602	-	+	Promoter (<=1kb)	14614458	14622205	7748	+	FBgn0003388	FBtr0075676	0	shd
2R	23551352	23551954	602	+	+	Promoter (<=1kb)	16199426	16202884	3459	-	FBgn0015295	FBtr0087244	0	Shark
2L	22343796	22344397	601	+	+	Promoter (<=1kb)	25072729	25074607	1879	-	FBgn0039273	FBtr0113285	0	shams
2R	12983280	12983881	601	+	+	Promoter (<=1kb)	9710422	9713827	3406	-	FBgn0040475	FBtr0076413	0	SH3PX1
3R	20583892	20584493	601	+	+	Promoter (<=1kb)	7364584	7369260	4677	-	FBgn0035772	FBtr0302547	0	Sh3beta
2L	18602376	18602977	601	+	+	Promoter (<=1kb)	8304190	8305274	1085	-	FBgn0265101	FBtr0081862	0	Sgt1
2R	7042668	7043269	601	-	+	Promoter (<=1kb)	7810532	7811912	1381	+	FBgn0051472	FBtr0081747	0	sgll
4	671058	671659	601	+	+	Promoter (<=1kb)	2646637	2677846	31210	+	FBgn0003371	FBtr0331752	138	sgg
3R	5620858	5621458	600	-	+	Promoter (<=1kb)	2658766	2675621	16856	+	FBgn0003371	FBtr0070471	0	sgg
3L	19791696	19792296	600	+	+	Promoter (<=1kb)	2633952	2675621	41670	+	FBgn0003371	FBtr0070466	0	sgg
X	18517507	18518107	600	+	+	Promoter (<=1kb)	18681037	18681836	800	-	FBgn0036804	FBtr0113179	0	Sgf11
3L	14550486	14551086	600	+	+	Promoter (<=1kb)	13169649	13176382	6734	-	FBgn0032475	FBtr0333236	0	Sfmbt
2L	22647210	22647809	599	+	+	Promoter (<=1kb)	6495680	6550104	54425	+	FBgn0020251	FBtr0076968	0	sfl
3L	25938649	25939248	599	+	+	Promoter (<=1kb)	826720	833385	6666	-	FBgn0035162	FBtr0072597	0	Sf3b3
2R	3079557	3080156	599	+	+	Promoter (<=1kb)	3026252	3029168	2917	-	FBgn0031493	FBtr0335484	0	Sf3b2
2R	4937368	4937967	599	+	+	Promoter (<=1kb)	12813028	12814019	992	-	FBgn0036314	FBtr0075944	0	Sf3a2
2R	4752941	4753540	599	+	+	Promoter (<=1kb)	17540421	17542818	2398	+	FBgn0025571	FBtr0331706	0	SF1
X	89557	90156	599	+	+	Promoter (<=1kb)	13413242	13421024	7783	+	FBgn0030486	FBtr0073779	0	Set2
3R	5352815	5353414	599	+	+	Promoter (<=1kb)	15263552	15265253	1702	+	FBgn0014879	FBtr0083062	0	Set
3L	548635	549234	599	+	+	Promoter (<=1kb)	23713900	23733183	19284	+	FBgn0034897	FBtr0072087	0	Sesn
3L	24381365	24381963	598	+	+	Promoter (<=1kb)	10780893	10784458	3566	-	FBgn0003360	FBtr0073424	0	sesB
2R	4579729	4580327	598	+	+	Promoter (<=1kb)	3035493	3037263	1771	-	FBgn0031497	FBtr0335480	0	SerRS
2R	1446391	1446989	598	+	+	Promoter (<=1kb)	23925077	23933444	8368	-	FBgn0263006	FBtr0343281	0	SERCA
2R	5488564	5489162	598	+	+	Promoter (<=1kb)	17672839	17682994	10156	-	FBgn0016059	FBtr0086891	0	Sema1b
2R	4985733	4986331	598	+	+	Promoter (<=1kb)	24047411	24053035	5625	+	FBgn0003353	FBtr0343342	0	sei
3L	23485370	23485968	598	+	+	Promoter (<=1kb)	5754932	5758997	4066	-	FBgn0266672	FBtr0078677	0	Sec8
2L	7830427	7831025	598	+	+	Promoter (<=1kb)	13793521	13799674	6154	+	FBgn0028538	FBtr0080537	0	Sec71
X	12468069	12468667	598	+	+	Promoter (<=1kb)	19643327	19644395	1069	+	FBgn0031049	FBtr0074745	0	Sec61gamma
X	18790125	18790723	598	+	+	Promoter (<=1kb)	14618771	14619681	911	+	FBgn0010638	FBtr0087498	0	Sec61beta
2R	5092712	5093310	598	+	+	Promoter (<=1kb)	2231106	2236844	5739	-	FBgn0262126	FBtr0329964	0	Sec24CD
2L	19549536	19550134	598	+	+	Promoter (<=1kb)	9876232	9882357	6126	-	FBgn0033460	FBtr0088451	0	Sec24AB
3L	27664916	27665513	597	+	+	Promoter (<=1kb)	806076	808200	2125	+	FBgn0260855	FBtr0070141	0	Sec22
3L	25765583	25766180	597	+	+	Promoter (<=1kb)	21105046	21107972	2927	-	FBgn0266674	FBtr0084034	0	Sec15
2L	22723679	22724276	597	+	+	Promoter (<=1kb)	23356563	23358350	1788	+	FBgn0024509	FBtr0084409	0	Sec13
2R	5435715	5436312	597	+	+	Promoter (<=1kb)	24134831	24137538	2708	+	FBgn0266673	FBtr0084547	0	Sec10
3L	23900598	23901195	597	-	+	Promoter (<=1kb)	11559896	11562296	2401	-	FBgn0037912	FBtr0100462	0	sea
3L	25138324	25138921	597	-	+	Promoter (<=1kb)	11559896	11567054	7159	-	FBgn0037912	FBtr0100464	0	sea
2L	23168499	23169096	597	+	+	Promoter (<=1kb)	17391594	17393020	1427	+	FBgn0028992	FBtr0083436	0	sds22
3L	26385255	26385852	597	-	+	Promoter (<=1kb)	686834	749496	62663	+	FBgn0021764	FBtr0070130	0	sdk
3L	16781877	16782474	597	+	+	Promoter (<=1kb)	11208887	11209849	963	-	FBgn0037873	FBtr0335221	0	SdhC
X	16443379	16443976	597	+	+	Promoter (<=1kb)	6807626	6809172	1547	+	FBgn0014028	FBtr0086156	0	SdhB
X	15988568	15989165	597	+	+	Promoter (<=1kb)	21392402	21481176	88775	-	FBgn0010415	FBtr0342893	0	Sdc
2R	6670723	6671320	597	+	+	Promoter (<=1kb)	11252307	11255243	2937	+	FBgn0041094	FBtr0076168	0	scyl
2R	14991732	14992329	597	+	+	Promoter (<=1kb)	18091259	18092853	1595	+	FBgn0021765	FBtr0074511	0	scu
3L	15305395	15305992	597	+	+	Promoter (<=1kb)	8938724	8942557	3834	+	FBgn0037643	FBtr0334328	0	ScsbetaA
3R	3598962	3599558	596	+	+	Promoter (<=1kb)	3814211	3818154	3944	+	FBgn0004888	FBtr0303096	0	Scsalpha1
2R	4847784	4848380	596	+	+	Promoter (<=1kb)	26536350	26577175	40826	+	FBgn0263289	FBtr0308624	0	scrib
3L	23207751	23208347	596	+	+	Promoter (<=1kb)	3044113	3046812	2700	-	FBgn0035390	FBtr0073005	0	scramb2
2R	3498711	3499307	596	+	+	Promoter (<=1kb)	10220485	10225240	4756	-	FBgn0052056	FBtr0076301	0	scramb1
4	623376	623972	596	+	+	Promoter (<=1kb)	18831229	18833630	2402	+	FBgn0015808	FBtr0081109	0	ScpX
X	6663158	6663754	596	+	+	Promoter (<=1kb)	11240041	11240991	951	-	FBgn0037888	FBtr0082362	0	scpr-B
2L	125830	126426	596	-	+	Promoter (<=1kb)	1963143	1966805	3663	+	FBgn0035298	FBtr0072843	0	SCOT
3R	5619994	5620590	596	+	+	Promoter (<=1kb)	9633359	9637611	4253	-	FBgn0003334	FBtr0082102	0	Scm
3L	5351962	5352558	596	+	+	Promoter (<=1kb)	1298672	1300389	1718	+	FBgn0025682	FBtr0089942	0	scf
3L	25132949	25133544	595	+	+	Promoter (<=1kb)	27680431	27682029	1599	-	FBgn0003330	FBtr0085245	0	Sce
3L	23664043	23664638	595	+	+	Promoter (<=1kb)	20302431	20309194	6764	+	FBgn0036967	FBtr0074837	0	SCCRO4
2R	23858142	23858737	595	+	+	Promoter (<=1kb)	12934234	12936535	2302	-	FBgn0033784	FBtr0087803	0	SCCRO3
X	18367879	18368474	595	+	+	Promoter (<=1kb)	15563427	15565272	1846	+	FBgn0036510	FBtr0306154	0	SCCRO
2R	5301856	5302451	595	-	+	Promoter (<=1kb)	15248784	15258498	9715	+	FBgn0003328	FBtr0087369	0	scb
3R	22634301	22634896	595	+	+	Promoter (<=1kb)	9431405	9435341	3937	+	FBgn0011232	FBtr0079809	0	scat
3L	26044197	26044791	594	+	+	Promoter (<=1kb)	6026273	6036388	10116	-	FBgn0033052	FBtr0086027	0	SCAP
2R	12849697	12850291	594	+	+	Promoter (<=1kb)	3903492	3905035	1544	+	FBgn0035471	FBtr0073159	0	Sc2
2L	19156790	19157384	594	+	+	Promoter (<=1kb)	10832752	10847092	14341	-	FBgn0003321	FBtr0073411	0	sbr
3L	7851470	7852064	594	+	+	Promoter (<=1kb)	11789293	11796948	7656	-	FBgn0025802	FBtr0082529	0	Sbf
X	21047123	21047717	594	+	+	Promoter (<=1kb)	23894174	23922973	28800	-	FBgn0016754	FBtr0112888	0	sba
3L	12841315	12841909	594	+	+	Promoter (<=1kb)	7806484	7810067	3584	+	FBgn0003317	FBtr0088832	0	sax
3L	24206239	24206832	593	+	+	Promoter (<=1kb)	7151367	7154219	2853	+	FBgn0011020	FBtr0081569	0	Sas-4
3L	25131824	25132417	593	-	+	Promoter (<=1kb)	17753555	17756422	2868	-	FBgn0034276	FBtr0089560	0	Sardh
3L	27111254	27111847	593	+	+	Promoter (<=1kb)	21481927	21487107	5181	+	FBgn0026369	FBtr0071641	48	Sara
4	1134274	1134867	593	+	+	Promoter (<=1kb)	22356685	22360711	4027	+	FBgn0038947	FBtr0084206	0	Sar1
2R	2677481	2678074	593	+	+	Promoter (<=1kb)	30883464	30888826	5363	-	FBgn0000416	FBtr0085714	0	Sap-r
2L	23169390	23169983	593	+	+	Promoter (<=1kb)	15935100	15962124	27025	+	FBgn0013334	FBtr0301655	0	Sap47
3L	25838155	25838748	593	+	+	Promoter (<=1kb)	11360706	11361871	1166	+	FBgn0024188	FBtr0088126	0	san
3R	8347754	8348347	593	-	+	Promoter (<=1kb)	11013206	11057464	44259	-	FBgn0032330	FBtr0331197	21	Samuel
X	13093170	13093763	593	+	+	Promoter (<=1kb)	107761	111337	3577	+	FBgn0005278	FBtr0308091	0	Sam-S
3L	8287647	8288240	593	+	+	Promoter (<=1kb)	10339457	10341503	2047	+	FBgn0019932	FBtr0079994	691	SamDC
3R	5283150	5283743	593	+	+	Promoter (<=1kb)	24817464	24822350	4887	+	FBgn0039229	FBtr0084700	0	Saf-B
2R	24631121	24631714	593	+	+	Promoter (<=1kb)	813314	815950	2637	-	FBgn0031281	FBtr0078041	0	Saf6
3R	24812034	24812627	593	+	+	Promoter (<=1kb)	6950421	6954586	4166	+	FBgn0020616	FBtr0079349	0	SA
3R	25208675	25209268	593	+	+	Promoter (<=1kb)	22529964	22534093	4130	+	FBgn0262866	FBtr0077360	0	S6kII
3L	26257935	26258527	592	+	+	Promoter (<=1kb)	11842103	11844240	2138	-	FBgn0033656	FBtr0088063	0	S2P
2R	3460319	3460911	592	-	+	Promoter (<=1kb)	21613797	21617376	3580	-	FBgn0037105	FBtr0078466	0	S1P
4	375953	376545	592	+	+	Promoter (<=1kb)	1049674	1077815	28142	-	FBgn0003310	FBtr0077993	0	S
2R	10478162	10478754	592	+	+	Promoter (<=1kb)	22670587	22673212	2626	+	FBgn0034763	FBtr0345500	0	RYBP
2R	6698047	6698639	592	+	+	Promoter (<=1kb)	6035753	6037262	1510	-	FBgn0003302	FBtr0070889	0	rux
3L	11118441	11119033	592	+	+	Promoter (<=1kb)	9505853	9510324	4472	-	FBgn0267790	FBtr0082123	0	rump
2R	5619072	5619663	591	-	+	Promoter (<=1kb)	4993641	4995482	1842	-	FBgn0053113	FBtr0079043	0	Rtnl1
2R	4079323	4079914	591	+	+	Promoter (<=1kb)	22375090	22377856	2767	+	FBgn0034722	FBtr0071820	0	Rtf1
3R	30050793	30051384	591	+	+	Promoter (<=1kb)	21108446	21110834	2389	+	FBgn0028468	FBtr0084009	0	rtet
3L	26825740	26826330	590	+	+	Promoter (<=1kb)	19430643	19432444	1802	+	FBgn0032781	FBtr0081205	0	RtcB
2L	22194538	22195128	590	+	+	Promoter (<=1kb)	13757179	13758598	1420	+	FBgn0020909	FBtr0073820	0	Rtc1
2R	3499968	3500558	590	+	+	Promoter (<=1kb)	10261795	10263554	1760	-	FBgn0011305	FBtr0333411	0	Rsf1
3L	19258868	19259458	590	+	+	Promoter (<=1kb)	8163564	8167769	4206	+	FBgn0021995	FBtr0345935	0	Rs1
3L	10677930	10678520	590	+	+	Promoter (<=1kb)	8164880	8167769	2890	+	FBgn0021995	FBtr0088788	0	Rs1
3R	8008413	8009003	590	+	+	Promoter (<=1kb)	14882498	14886001	3504	-	FBgn0038269	FBtr0113235	0	Rrp6
2L	1151859	1152449	590	+	+	Promoter (<=1kb)	15944897	15946249	1353	+	FBgn0030711	FBtr0342745	0	Rrp47
2R	24775550	24776140	590	+	+	Promoter (<=1kb)	16789405	16791266	1862	-	FBgn0030789	FBtr0344090	0	Rrp45
2L	23069028	23069618	590	+	+	Promoter (<=1kb)	23555018	23556217	1200	-	FBgn0034879	FBtr0072111	0	Rrp4
3R	3958510	3959099	589	+	+	Promoter (<=1kb)	2969773	2972508	2736	-	FBgn0004584	FBtr0077678	0	Rrp1
3L	20489590	20490179	589	+	+	Promoter (<=1kb)	21316052	21317663	1612	+	FBgn0020369	FBtr0077189	0	Rpt6
X	17142338	17142927	589	+	+	Promoter (<=1kb)	23752876	23754623	1748	+	FBgn0028684	FBtr0084452	0	Rpt5
X	19500774	19501363	589	+	+	Promoter (<=1kb)	9754735	9756214	1480	-	FBgn0037742	FBtr0301536	0	Rpt3R
3R	28605135	28605724	589	+	+	Promoter (<=1kb)	23929873	23931434	1562	-	FBgn0015282	FBtr0084520	0	Rpt2
2R	13542786	13543375	589	+	+	Promoter (<=1kb)	7652440	7653954	1515	-	FBgn0028687	FBtr0088947	0	Rpt1
3R	26881764	26882353	589	+	+	Promoter (<=1kb)	9509793	9511305	1513	-	FBgn0010408	FBtr0342577	0	RpS9
2R	4582724	4583312	588	+	+	Promoter (<=1kb)	30206447	30208694	2248	-	FBgn0039757	FBtr0339183	0	RpS7
3L	25405464	25406052	588	+	+	Promoter (<=1kb)	17143588	17147206	3619	-	FBgn0002590	FBtr0345132	0	RpS5a
2R	5464195	5464783	588	+	+	Promoter (<=1kb)	13041756	13043905	2150	+	FBgn0011284	FBtr0075884	0	RpS4
2R	2109820	2110408	588	+	+	Promoter (<=1kb)	65225	67207	1983	-	FBgn0017545	FBtr0308296	0	RpS3A
2R	14965583	14966171	588	+	+	Promoter (<=1kb)	20850516	20851427	912	+	FBgn0038834	FBtr0346148	0	RpS30
3L	12736292	12736880	588	+	+	Promoter (<=1kb)	23358812	23359928	1117	+	FBgn0002622	FBtr0084410	0	RpS3
3R	16454539	16455127	588	+	+	Promoter (<=1kb)	9554623	9555209	587	+	FBgn0030136	FBtr0071360	0	RpS28b
2L	10420856	10421444	588	+	+	Promoter (<=1kb)	10408352	10410456	2105	+	FBgn0003942	FBtr0080016	0	RpS27A
3L	14539390	14539978	588	+	+	Promoter (<=1kb)	25245955	25247472	1518	-	FBgn0039300	FBtr0304693	0	RpS27
X	2186812	2187400	588	+	+	Promoter (<=1kb)	18441335	18443228	1894	-	FBgn0261597	FBtr0346591	0	RpS26
2R	2970894	2971481	587	+	+	Promoter (<=1kb)	14215096	14216627	1532	-	FBgn0033912	FBtr0087575	0	RpS23
2R	18433776	18434363	587	+	+	Promoter (<=1kb)	2856070	2856705	636	+	FBgn0015521	FBtr0273293	0	RpS21
4	356597	357184	587	+	+	Promoter (<=1kb)	20822181	20823356	1176	+	FBgn0019936	FBtr0083964	0	RpS20
3L	1722494	1723081	587	+	+	Promoter (<=1kb)	9896265	9897521	1257	-	FBgn0004867	FBtr0079905	0	RpS2
X	2332527	2333114	587	+	+	Promoter (<=1kb)	16637894	16638920	1027	+	FBgn0010412	FBtr0074311	0	RpS19a
3L	25248479	25249065	586	+	+	Promoter (<=1kb)	9428795	9429821	1027	-	FBgn0005533	FBtr0076479	0	RpS17
2L	22377293	22377879	586	+	+	Promoter (<=1kb)	22606127	22607995	1869	+	FBgn0034743	FBtr0071855	0	RpS16
Y	854536	855122	586	+	+	Promoter (<=1kb)	13335637	13337638	2002	-	FBgn0010198	FBtr0073794	0	RpS15Aa
4	187046	187632	586	+	+	Promoter (<=1kb)	16570112	16571230	1119	-	FBgn0034138	FBtr0087123	0	RpS15
2L	12701862	12702448	586	+	+	Promoter (<=1kb)	7933742	7934677	936	+	FBgn0004403	FBtr0071094	0	RpS14a
2R	13216752	13217338	586	+	+	Promoter (<=1kb)	8363477	8364662	1186	-	FBgn0010265	FBtr0346454	0	RpS13
2L	20828048	20828634	586	+	+	Promoter (<=1kb)	12199024	12200815	1792	-	FBgn0033699	FBtr0088007	0	RpS11
2R	8897984	8898570	586	+	+	Promoter (<=1kb)	19598031	19599075	1045	+	FBgn0285947	FBtr0074731	0	RpS10b
2L	23224380	23224965	585	+	+	Promoter (<=1kb)	23731375	23733462	2088	-	FBgn0028691	FBtr0084469	0	Rpn9
3L	23699826	23700411	585	+	+	Promoter (<=1kb)	24403005	24404527	1523	+	FBgn0002787	FBtr0072290	0	Rpn8
2R	4074631	4075216	585	+	+	Promoter (<=1kb)	22460662	22462054	1393	-	FBgn0028688	FBtr0084294	0	Rpn7
2R	4674476	4675061	585	+	+	Promoter (<=1kb)	14750166	14752271	2106	-	FBgn0028689	FBtr0087475	0	Rpn6
3L	23751433	23752018	585	+	+	Promoter (<=1kb)	5789493	5791569	2077	+	FBgn0028690	FBtr0078629	0	Rpn5
2L	23396179	23396764	585	+	+	Promoter (<=1kb)	21537000	21538582	1583	+	FBgn0015283	FBtr0078368	0	Rpn10
4	1089694	1090279	585	+	+	Promoter (<=1kb)	16586129	16586732	604	+	FBgn0003274	FBtr0087105	0	RpLP2
3L	9695043	9695628	585	+	+	Promoter (<=1kb)	419952	420697	746	+	FBgn0002593	FBtr0078056	0	RpLP1
2L	5210554	5211139	585	+	+	Promoter (<=1kb)	22075867	22077487	1621	+	FBgn0000100	FBtr0334113	0	RpLP0
2R	13997049	13997634	585	+	+	Promoter (<=1kb)	11002758	11004153	1396	-	FBgn0015756	FBtr0340226	0	RpL9
3L	23178635	23179219	584	+	+	Promoter (<=1kb)	2587456	2588883	1428	+	FBgn0261602	FBtr0072924	0	RpL8
2L	22363617	22364201	584	+	+	Promoter (<=1kb)	6530897	6533167	2271	-	FBgn0014026	FBtr0343329	0	RpL7A
X	15474668	15475252	584	+	+	Promoter (<=1kb)	10201004	10202321	1318	+	FBgn0005593	FBtr0343653	0	RpL7
2R	13500498	13501082	584	+	+	Promoter (<=1kb)	24903416	24903935	520	-	FBgn0066084	FBtr0100231	0	RpL41
2R	2945950	2946533	583	+	+	Promoter (<=1kb)	4227699	4228547	849	+	FBgn0003941	FBtr0077470	0	RpL40
2L	22192344	22192927	583	+	+	Promoter (<=1kb)	27922821	27924888	2068	+	FBgn0003279	FBtr0085248	0	RpL4
2R	4602140	4602723	583	+	+	Promoter (<=1kb)	24061853	24062431	579	-	FBgn0023170	FBtr0072185	0	RpL39
2R	8069911	8070494	583	+	+	Promoter (<=1kb)	4515388	4516458	1071	-	FBgn0040007	FBtr0334985	0	RpL38
3R	5608449	5609032	583	+	+	Promoter (<=1kb)	15137870	15139367	1498	-	FBgn0030616	FBtr0074027	0	RpL37a
2L	8534361	8534944	583	+	+	Promoter (<=1kb)	5070957	5072055	1099	+	FBgn0261608	FBtr0302570	0	RpL37A
2R	14621619	14622202	583	+	+	Promoter (<=1kb)	5465630	5467101	1472	-	FBgn0037328	FBtr0078769	0	RpL35A
2R	1395809	1396391	582	+	+	Promoter (<=1kb)	5672401	5673547	1147	+	FBgn0029785	FBtr0345788	0	RpL35
2R	4075533	4076115	582	+	+	Promoter (<=1kb)	9400237	9401226	990	-	FBgn0037686	FBtr0082049	0	RpL34b
3L	25999055	25999637	582	+	+	Promoter (<=1kb)	30045229	30046068	840	-	FBgn0002626	FBtr0085594	0	RpL32
2R	5223927	5224509	582	+	+	Promoter (<=1kb)	11221894	11223043	1150	+	FBgn0020910	FBtr0082347	0	RpL3
3L	23887944	23888526	582	+	+	Promoter (<=1kb)	21293768	21294404	637	+	FBgn0016726	FBtr0071592	0	RpL29
2R	5252468	5253050	582	+	+	Promoter (<=1kb)	3220911	3222958	2048	-	FBgn0035422	FBtr0073095	0	RpL28
3R	29218861	29219443	582	+	+	Promoter (<=1kb)	25683623	25685051	1429	-	FBgn0039359	FBtr0331362	0	RpL27
2R	12990599	12991181	582	+	+	Promoter (<=1kb)	18898875	18899917	1043	+	FBgn0036825	FBtr0333709	0	RpL26
3L	4384588	4385170	582	+	+	Promoter (<=1kb)	13393687	13395092	1406	-	FBgn0032518	FBtr0342637	0	RpL24
3L	25823172	25823753	581	+	+	Promoter (<=1kb)	1667192	1668654	1463	-	FBgn0026372	FBtr0072805	0	RpL23A
3L	23329846	23330427	581	+	+	Promoter (<=1kb)	22854383	22855694	1312	+	FBgn0010078	FBtr0071897	0	RpL23
X	16546735	16547316	581	+	+	Promoter (<=1kb)	762560	765130	2571	-	FBgn0015288	FBtr0070148	0	RpL22
X	16325535	16326116	581	+	+	Promoter (<=1kb)	22247111	22247833	723	-	FBgn0032987	FBtr0331295	0	RpL21
3L	2600801	2601382	581	+	+	Promoter (<=1kb)	17546406	17547462	1057	-	FBgn0010409	FBtr0086947	0	RpL18A
2R	7056978	7057559	581	+	+	Promoter (<=1kb)	6741537	6743167	1631	-	FBgn0029897	FBtr0345292	0	RpL17
2L	22499116	22499696	580	+	+	Promoter (<=1kb)	9967313	9968491	1179	+	FBgn0011272	FBtr0079888	0	RpL13
3L	11707987	11708567	580	+	+	Promoter (<=1kb)	19442342	19443518	1177	+	FBgn0013325	FBtr0086533	0	RpL11
3L	15502846	15503426	580	+	+	Promoter (<=1kb)	11822851	11824211	1361	+	FBgn0036213	FBtr0076032	0	RpL10Ab
2L	12542556	12543136	580	+	+	Promoter (<=1kb)	23093190	23095471	2282	-	FBgn0024733	FBtr0333910	0	RpL10
3R	3672056	3672635	579	+	+	Promoter (<=1kb)	12039041	12042623	3583	+	FBgn0004463	FBtr0087977	0	RpIII128
2L	23189042	23189621	579	+	+	Promoter (<=1kb)	11562800	11570326	7527	-	FBgn0003277	FBtr0073542	0	RpII215
3L	28000466	28001045	579	+	+	Promoter (<=1kb)	14309089	14309844	756	+	FBgn0004855	FBtr0082925	0	RpII15
3R	31740612	31741191	579	+	+	Promoter (<=1kb)	404285	407969	3685	+	FBgn0003278	FBtr0078054	0	RpI135
2R	4783640	4784219	579	+	+	Promoter (<=1kb)	21777203	21777847	645	-	FBgn0038903	FBtr0084166	0	RpI12
3R	22424290	22424869	579	+	+	Promoter (<=1kb)	14595611	14601216	5606	-	FBgn0019938	FBtr0087511	0	RpI1
2R	1476889	1477467	578	+	+	Promoter (<=1kb)	15222251	15223180	930	-	FBgn0051155	FBtr0083137	0	Rpb7
2R	4400039	4400617	578	+	+	Promoter (<=1kb)	10898031	10899060	1030	-	FBgn0033571	FBtr0331935	0	Rpb5
3L	20403896	20404474	578	+	+	Promoter (<=1kb)	17409698	17410406	709	-	FBgn0032634	FBtr0081011	0	Rpb11
3L	23938529	23939107	578	+	+	Promoter (<=1kb)	24717511	24717998	488	+	FBgn0039218	FBtr0084688	0	Rpb10
X	4680621	4681199	578	+	+	Promoter (<=1kb)	20924975	20926147	1173	-	FBgn0032906	FBtr0081438	0	RPA2
X	17630072	17630650	578	+	+	Promoter (<=1kb)	24043056	24047012	3957	-	FBgn0005649	FBtr0333200	0	Rox8
2L	4997843	4998421	578	+	+	Promoter (<=1kb)	15206527	15213634	7108	-	FBgn0033998	FBtr0087402	0	row
3R	16240487	16241065	578	+	+	Promoter (<=1kb)	10251843	10254686	2844	+	FBgn0010407	FBtr0079978	0	Ror
3R	12461750	12462328	578	+	+	Promoter (<=1kb)	16370938	16378566	7629	-	FBgn0036621	FBtr0333265	0	roq
2L	8533610	8534188	578	+	+	Promoter (<=1kb)	24118540	24128193	9654	+	FBgn0039152	FBtr0339245	664	Root
3L	12409778	12410356	578	-	+	Promoter (<=1kb)	12008225	12056474	48250	-	FBgn0041096	FBtr0076054	38	rols
2L	14233441	14234019	578	-	+	Promoter (<=1kb)	12008225	12056474	48250	-	FBgn0041096	FBtr0076054	694	rols
3R	18311541	18312119	578	+	+	Promoter (<=1kb)	13554077	13555606	1530	+	FBgn0014877	FBtr0087675	0	Roe1
3R	30008007	30008585	578	+	+	Promoter (<=1kb)	31580951	31588244	7294	+	FBgn0003268	FBtr0085795	0	rod
2R	9105779	9106357	578	+	+	Promoter (<=1kb)	647304	648148	845	+	FBgn0025638	FBtr0070122	0	Roc1a
3R	18019112	18019690	578	-	+	Promoter (<=1kb)	1380086	1420453	40368	-	FBgn0002543	FBtr0077941	0	robo2
3L	23359593	23360170	577	+	+	Promoter (<=1kb)	17456472	17457129	658	+	FBgn0024196	FBtr0086920	0	robl
2R	2016614	2017191	577	+	+	Promoter (<=1kb)	13984815	13990400	5586	-	FBgn0020620	FBtr0330626	0	RN-tre
2R	4632017	4632594	577	+	+	Promoter (<=1kb)	5318928	5322489	3562	-	FBgn0014024	FBtr0340477	0	Rnp4F
X	8710587	8711164	577	+	+	Promoter (<=1kb)	187207	199762	12556	-	FBgn0035106	FBtr0072532	0	rno
3L	19930684	19931261	577	+	+	Promoter (<=1kb)	7931054	7932380	1327	-	FBgn0023171	FBtr0088883	0	rnh1
X	11800707	11801284	577	-	+	Promoter (<=1kb)	29795697	29799354	3658	-	FBgn0039696	FBtr0085537	0	Rnb
3L	3309526	3310103	577	+	+	Promoter (<=1kb)	10307030	10309794	2765	-	FBgn0028426	FBtr0088360	0	RNaseZ
2L	22256806	22257382	576	+	+	Promoter (<=1kb)	7970588	7972449	1862	+	FBgn0010406	FBtr0076752	0	RNaseX25
2L	10215530	10216106	576	+	+	Promoter (<=1kb)	4186835	4188127	1293	-	FBgn0262116	FBtr0334986	0	RNASEK
3R	12436178	12436754	576	+	+	Promoter (<=1kb)	9167763	9177261	9499	-	FBgn0015477	FBtr0088618	0	Rme-8
2R	4415527	4416102	575	+	+	Promoter (<=1kb)	6000426	6008573	8148	-	FBgn0003261	FBtr0302597	0	Rm62
4	1088398	1088973	575	-	+	Promoter (<=1kb)	10477073	10482975	5903	+	FBgn0032256	FBtr0080032	0	RluA-2
2R	5734473	5735048	575	+	+	Promoter (<=1kb)	18635642	18647567	11926	-	FBgn0027335	FBtr0074616	0	Rip11
3L	16805521	16806096	575	+	+	Promoter (<=1kb)	11646234	11648474	2241	-	FBgn0036187	FBtr0076134	0	RIOK1
3R	12373028	12373603	575	+	+	Promoter (<=1kb)	13647004	13652413	5410	+	FBgn0015778	FBtr0082797	0	rin
2L	10301269	10301844	575	+	+	Promoter (<=1kb)	1716244	1724388	8145	-	FBgn0031359	FBtr0305618	0	Rim2
X	2253825	2254400	575	+	+	Promoter (<=1kb)	15864309	15869147	4839	-	FBgn0050085	FBtr0087306	0	Rif1
2R	999616	1000191	575	+	+	Promoter (<=1kb)	19252111	19261240	9130	-	FBgn0031006	FBtr0074689	0	rictor
3R	6403003	6403578	575	+	+	Promoter (<=1kb)	22257749	22262921	5173	-	FBgn0028500	FBtr0078512	0	Rich
X	14652735	14653310	575	+	+	Promoter (<=1kb)	9256168	9258670	2503	+	FBgn0028292	FBtr0071317	0	ric8a
2R	6470015	6470589	574	+	+	Promoter (<=1kb)	16107440	16110017	2578	-	FBgn0265605	FBtr0087254	0	Ric
2R	2148458	2149032	574	-	+	Promoter (<=1kb)	10086527	10148876	62350	+	FBgn0083940	FBtr0343017	695	RhoU
2R	1201414	1201988	574	+	+	Promoter (<=1kb)	7321099	7323147	2049	-	FBgn0035761	FBtr0076886	0	RhoGEF4
4	288863	289437	574	-	+	Promoter (1-2kb)	292692	304096	11405	+	FBgn0264707	FBtr0333958	1418	RhoGEF3
2R	23945453	23946027	574	+	+	Promoter (<=1kb)	292692	304096	11405	+	FBgn0264707	FBtr0333958	0	RhoGEF3
3L	1324682	1325256	574	+	+	Promoter (<=1kb)	17027190	17044653	17464	+	FBgn0023172	FBtr0086969	0	RhoGEF2
2R	2576347	2576920	573	+	+	Promoter (<=1kb)	17639147	17650900	11754	-	FBgn0026375	FBtr0074483	0	RhoGAPp190
X	23331063	23331636	573	+	+	Promoter (<=1kb)	21083043	21097827	14785	-	FBgn0038853	FBtr0084036	0	RhoGAP93B
3L	23113085	23113658	573	+	+	Promoter (<=1kb)	15588860	15603119	14260	+	FBgn0036518	FBtr0075567	0	RhoGAP71E
X	23077507	23078080	573	+	+	Promoter (<=1kb)	5616572	5618806	2235	-	FBgn0029778	FBtr0070784	0	RhoGAP5A
2R	2904127	2904700	573	-	+	Promoter (<=1kb)	127449	140340	12892	+	FBgn0025836	FBtr0340053	0	RhoGAP1A
2R	5464980	5465553	573	+	+	Promoter (<=1kb)	20469955	20510694	40740	-	FBgn0031118	FBtr0301537	0	RhoGAP19D
X	4536564	4537137	573	-	+	Promoter (1-2kb)	20469955	20510694	40740	-	FBgn0031118	FBtr0301537	1262	RhoGAP19D
2R	4523951	4524524	573	-	+	Promoter (<=1kb)	19142113	19153458	11346	-	FBgn0261461	FBtr0299624	32	RhoGAP18B
2L	12421497	12422070	573	-	+	Promoter (<=1kb)	19136107	19158201	22095	-	FBgn0261461	FBtr0299623	0	RhoGAP18B
2R	11639221	11639794	573	+	+	Promoter (<=1kb)	11986513	11988787	2275	-	FBgn0033672	FBtr0339555	0	rho-7
3R	23216117	23216690	573	-	+	Promoter (<=1kb)	12130516	12133411	2896	-	FBgn0032415	FBtr0080360	33	rho-6
X	18885752	18886325	573	+	+	Promoter (<=1kb)	16102687	16106489	3803	+	FBgn0014020	FBtr0087211	0	Rho1
X	8907160	8907733	573	+	+	Promoter (<=1kb)	8545001	8570732	25732	+	FBgn0260442	FBtr0305211	0	rhea
3R	20254481	20255054	573	+	+	Promoter (<=1kb)	21382501	21424061	41561	+	FBgn0261258	FBtr0309230	0	rgn
X	2796075	2796648	573	-	+	Promoter (<=1kb)	13906897	13919965	13069	-	FBgn0026376	FBtr0075793	0	Rgl
2R	3035096	3035668	572	+	+	Promoter (<=1kb)	5607275	5613112	5838	-	FBgn0017550	FBtr0078741	0	Rga
2R	3006255	3006827	572	-	+	Promoter (<=1kb)	10361760	10378068	16309	-	FBgn0020379	FBtr0305995	0	Rfx
2R	4592801	4593373	572	+	+	Promoter (<=1kb)	1612429	1614160	1732	-	FBgn0021906	FBtr0334842	0	RFeSP
3L	27860150	27860722	572	+	+	Promoter (<=1kb)	11128932	11130317	1386	-	FBgn0028700	FBtr0080225	0	RfC38
3L	4279243	4279815	572	+	+	Promoter (<=1kb)	11128932	11130645	1714	-	FBgn0028700	FBtr0344786	0	RfC38
3L	27179610	27180181	571	+	+	Promoter (<=1kb)	10419190	10420612	1423	+	FBgn0032244	FBtr0080019	0	RfC3
2R	3383836	3384407	571	+	+	Promoter (<=1kb)	6448464	6455929	7466	-	FBgn0031814	FBtr0339788	0	retm
X	21375044	21375615	571	+	+	Promoter (<=1kb)	24557368	24582864	25497	-	FBgn0039209	FBtr0084672	0	REPTOR
3L	20502964	20503535	571	+	+	Promoter (<=1kb)	11100963	11106645	5683	-	FBgn0032341	FBtr0080230	0	Reps
2L	13980095	13980666	571	-	+	Promoter (<=1kb)	3803545	3810671	7127	+	FBgn0021800	FBtr0077497	0	Reph
3L	12745937	12746508	571	+	+	Promoter (<=1kb)	19492087	19494125	2039	+	FBgn0026378	FBtr0086462	0	Rep
2L	2779542	2780113	571	+	+	Promoter (<=1kb)	12014424	12017058	2635	+	FBgn0030362	FBtr0073576	0	regucalcin
3L	18844174	18844745	571	-	+	Promoter (<=1kb)	24788008	24793410	5403	-	FBgn0015801	FBtr0072427	16	Reg-5
3R	3558616	3559186	570	+	+	Promoter (<=1kb)	605165	606569	1405	-	FBgn0016715	FBtr0072561	0	Reg-2
3L	25033215	25033785	570	+	+	Promoter (<=1kb)	13212325	13214408	2084	+	FBgn0029133	FBtr0310646	0	REG
2L	22209610	22210180	570	+	+	Promoter (<=1kb)	19542468	19545458	2991	+	FBgn0003231	FBtr0081253	0	ref(2)P
2R	4062321	4062891	570	+	+	Promoter (<=1kb)	14298225	14302276	4052	+	FBgn0285913	FBtr0082923	0	red
2R	5247872	5248442	570	+	+	Promoter (<=1kb)	14290401	14302276	11876	+	FBgn0285913	FBtr0082922	0	red
3L	21009831	21010401	570	+	+	Promoter (<=1kb)	14628160	14632077	3918	-	FBgn0027375	FBtr0075714	0	RecQ5
3L	9384302	9384872	570	-	+	Promoter (<=1kb)	8170640	8175978	5339	-	FBgn0040290	FBtr0076729	0	RecQ4
3R	8815190	8815760	570	-	+	Promoter (<=1kb)	15001238	15014062	12825	-	FBgn0036463	FBtr0075671	0	Reck
3L	3060654	3061224	570	+	+	Promoter (<=1kb)	13967955	14025962	58008	-	FBgn0264493	FBtr0301634	0	rdx
3L	26257102	26257671	569	-	+	Promoter (<=1kb)	13967955	13983363	15409	-	FBgn0264493	FBtr0100361	0	rdx
3R	3507001	3507570	569	-	+	Promoter (<=1kb)	13762752	13774943	12192	+	FBgn0003218	FBtr0331717	0	rdgB
2R	3022515	3023084	569	+	+	Promoter (<=1kb)	19638767	19640746	1980	+	FBgn0031047	FBtr0334277	0	Rcd-1
2R	3998257	3998826	569	+	+	Promoter (<=1kb)	14148263	14152708	4446	-	FBgn0033897	FBtr0087583	0	Rcd1
3R	12421923	12422492	569	+	+	Promoter (<=1kb)	5930262	5932612	2351	-	FBgn0002638	FBtr0077075	0	Rcc1
2R	22940388	22940957	569	+	+	Promoter (<=1kb)	6852315	6853866	1552	+	FBgn0017551	FBtr0079342	0	Rca1
3L	8129964	8130533	569	+	+	Promoter (<=1kb)	21088386	21091004	2619	-	FBgn0034585	FBtr0071640	0	Rbpn-5
2R	8177555	8178124	569	+	+	Promoter (<=1kb)	10784383	10786465	2083	+	FBgn0260944	FBtr0082275	0	Rbp1
3L	18832484	18833053	569	+	+	Promoter (<=1kb)	10516003	10590925	74923	+	FBgn0052062	FBtr0305094	0	Rbfox1
3L	27326044	27326612	568	+	+	Promoter (<=1kb)	797090	801479	4390	-	FBgn0015799	FBtr0070146	0	Rbf
2L	135244	135812	568	+	+	Promoter (<=1kb)	20345736	20347942	2207	-	FBgn0036973	FBtr0078242	0	Rbbp5
2L	20732466	20733034	568	+	+	Promoter (<=1kb)	4535635	4540626	4992	-	FBgn0003210	FBtr0070702	0	rb
3L	3141481	3142049	568	+	+	Promoter (<=1kb)	8709880	8740660	30781	-	FBgn0003209	FBtr0079745	0	raw
3R	30106089	30106657	568	-	+	Promoter (<=1kb)	8709880	8714583	4704	-	FBgn0003209	FBtr0340231	66	raw
2L	3803409	3803977	568	+	+	Promoter (<=1kb)	6908083	6911057	2975	+	FBgn0031868	FBtr0332324	0	Rat1
2R	3897164	3897731	567	+	+	Promoter (<=1kb)	25661795	25665640	3846	+	FBgn0261986	FBtr0084898	0	RASSF8
4	15732	16299	567	+	+	Promoter (<=1kb)	23114014	23117931	3918	-	FBgn0039055	FBtr0084407	0	Rassf
2R	4335566	4336133	567	+	+	Promoter (<=1kb)	3162180	3163852	1673	+	FBgn0024194	FBtr0073029	0	rasp
3R	3530135	3530702	567	+	+	Promoter (<=1kb)	9839093	9855285	16193	-	FBgn0004390	FBtr0076368	0	RasGAP1
2L	21670698	21671265	567	+	+	Promoter (<=1kb)	9510561	9513067	2507	-	FBgn0003205	FBtr0082122	0	Ras85D
X	15752545	15753112	567	+	+	Promoter (<=1kb)	4139076	4141398	2323	+	FBgn0003206	FBtr0073212	0	Ras64B
2R	1108918	1109485	567	+	+	Promoter (<=1kb)	10744502	10748806	4305	+	FBgn0003204	FBtr0071495	0	ras
2R	5452429	5452996	567	-	+	Promoter (<=1kb)	7497805	7576013	78209	-	FBgn0264895	FBtr0334850	219	RapGAP1
X	9094332	9094899	567	-	+	Promoter (<=1kb)	7497805	7576607	78803	-	FBgn0264895	FBtr0334846	0	RapGAP1
3L	11425096	11425663	567	+	+	Promoter (<=1kb)	1859115	1861816	2702	-	FBgn0004636	FBtr0332671	0	Rap1
3L	6702943	6703510	567	+	+	Promoter (<=1kb)	19445048	19447317	2270	+	FBgn0003346	FBtr0334174	0	RanGAP
3L	18202786	18203353	567	+	+	Promoter (<=1kb)	10429708	10436581	6874	+	FBgn0262114	FBtr0088263	0	RanBPM
3L	24914720	24915286	566	-	+	Promoter (<=1kb)	10429708	10436581	6874	+	FBgn0262114	FBtr0088263	-429	RanBPM
3L	23937526	23938092	566	+	+	Promoter (<=1kb)	11412522	11416142	3621	+	FBgn0037894	FBtr0082386	0	Ranbp9
3L	23185781	23186347	566	+	+	Promoter (<=1kb)	19646306	19652269	5964	-	FBgn0031051	FBtr0340614	0	Ranbp21
2L	22484458	22485024	566	+	+	Promoter (<=1kb)	15927185	15933675	6491	-	FBgn0053180	FBtr0303646	0	Ranbp16
3L	21509828	21510394	566	+	+	Promoter (<=1kb)	3704610	3719635	15026	-	FBgn0015286	FBtr0070584	0	Rala
3R	4806513	4807079	566	+	+	Promoter (<=1kb)	2340298	2343870	3573	+	FBgn0003079	FBtr0070401	0	Raf
3L	14632651	14633217	566	+	+	Promoter (<=1kb)	23249443	23251300	1858	-	FBgn0039065	FBtr0334499	0	Rad60
X	1902656	1903222	566	+	+	Promoter (<=1kb)	308093	310302	2210	+	FBgn0026777	FBtr0089121	0	Rad23
3L	23465067	23465632	565	+	+	Promoter (<=1kb)	14661176	14663197	2022	-	FBgn0025808	FBtr0082974	0	Rad17
3R	3692700	3693265	565	+	+	Promoter (<=1kb)	7825347	7827246	1900	-	FBgn0020618	FBtr0331238	0	Rack1
2R	5450145	5450710	565	+	+	Promoter (<=1kb)	7432762	7435190	2429	-	FBgn0014011	FBtr0332800	0	Rac2
3L	23605726	23606291	565	+	+	Promoter (<=1kb)	1300879	1302683	1805	-	FBgn0010333	FBtr0331868	0	Rac1
3L	23508887	23509452	565	+	+	Promoter (<=1kb)	690517	691951	1435	+	FBgn0035155	FBtr0072577	0	RabX6
3L	14191000	14191565	565	+	+	Promoter (<=1kb)	24826665	24828409	1745	-	FBgn0051118	FBtr0084736	0	RabX4
3L	16593175	16593740	565	+	+	Promoter (<=1kb)	23519839	23523613	3775	-	FBgn0015372	FBtr0072120	0	RabX1
3L	23092598	23093163	565	+	+	Promoter (<=1kb)	1295913	1298497	2585	+	FBgn0262937	FBtr0072663	0	Rabex-5
2L	16532491	16533056	565	+	+	Promoter (<=1kb)	23993008	23995452	2445	+	FBgn0015795	FBtr0084503	0	Rab7
X	7886486	7887051	565	+	+	Promoter (<=1kb)	12107221	12109116	1896	-	FBgn0015797	FBtr0346437	0	Rab6
3L	1738596	1739161	565	+	+	Promoter (<=1kb)	2359142	2363504	4363	-	FBgn0014010	FBtr0077797	0	Rab5
3L	603343	603908	565	+	+	Promoter (<=1kb)	12459796	12463112	3317	-	FBgn0030391	FBtr0073668	0	Rab40
3L	23808687	23809251	564	+	+	Promoter (<=1kb)	17573462	17574735	1274	+	FBgn0016701	FBtr0086829	0	Rab4
2L	23038641	23039205	564	+	+	Promoter (<=1kb)	12058304	12063184	4881	-	FBgn0027505	FBtr0080301	0	Rab3-GAP
3L	26386164	26386728	564	+	+	Promoter (<=1kb)	20155766	20159872	4107	-	FBgn0031090	FBtr0333549	0	Rab35
2R	22806374	22806938	564	+	+	Promoter (<=1kb)	9177864	9186342	8479	-	FBgn0002567	FBtr0089932	0	Rab32
3L	20377483	20378047	564	+	+	Promoter (<=1kb)	7030493	7032606	2114	-	FBgn0031882	FBtr0079426	0	Rab30
X	23232033	23232596	563	+	+	Promoter (<=1kb)	6696739	6698844	2106	+	FBgn0014009	FBtr0336658	0	Rab2
3L	25012633	25013196	563	+	+	Promoter (<=1kb)	8297169	8298506	1338	+	FBgn0015793	FBtr0076705	0	Rab19
3L	23346023	23346586	563	+	+	Promoter (<=1kb)	5670827	5671812	986	-	FBgn0015794	FBtr0070849	0	Rab18
3L	24168092	24168655	563	+	+	Promoter (<=1kb)	14355145	14358345	3201	+	FBgn0015791	FBtr0080626	0	Rab14
X	17623665	17624228	563	+	+	Promoter (<=1kb)	21111408	21116146	4739	+	FBgn0015790	FBtr0084010	0	Rab11
3R	9549284	9549847	563	+	+	Promoter (<=1kb)	20251338	20254691	3354	+	FBgn0015789	FBtr0077337	0	Rab10
2R	8013258	8013821	563	+	+	Promoter (<=1kb)	16655359	16668712	13354	+	FBgn0003189	FBtr0089734	0	r
3R	22992335	22992898	563	+	+	Promoter (<=1kb)	11995740	11996723	984	+	FBgn0051864	FBtr0339524	123	Qtzl
3R	3633945	3634507	562	+	+	Promoter (<=1kb)	5060815	5070653	9839	+	FBgn0028572	FBtr0100260	0	qtc
Y	912767	913329	562	+	+	Promoter (<=1kb)	13231758	13235046	3289	-	FBgn0033814	FBtr0087760	0	Qsox1
2R	5017178	5017740	562	+	+	Promoter (<=1kb)	22409208	22411545	2338	-	FBgn0022984	FBtr0339538	0	qkr58E-3
3L	24892237	24892799	562	+	+	Promoter (<=1kb)	22415560	22418702	3143	+	FBgn0022985	FBtr0344880	0	qkr58E-2
3L	28008114	28008676	562	+	+	Promoter (<=1kb)	17469624	17473357	3734	+	FBgn0022987	FBtr0086923	0	qkr54B
2R	21715442	21716004	562	+	+	Promoter (<=1kb)	17465945	17466768	824	+	FBgn0036726	FBtr0075220	0	QIL1
3L	12740155	12740717	562	-	+	Promoter (<=1kb)	5900835	5902456	1622	-	FBgn0052412	FBtr0077080	17	QC
3L	17555089	17555651	562	+	+	Promoter (<=1kb)	23855954	23856936	983	-	FBgn0034918	FBtr0072233	0	Pym
2R	1320392	1320953	561	-	+	Promoter (1-2kb)	8827068	8846289	19222	-	FBgn0262614	FBtr0305295	1354	pyd
3L	23038932	23039493	561	-	+	Promoter (<=1kb)	2601455	2629371	27917	-	FBgn0011828	FBtr0072954	0	Pxn
3L	27957633	27958194	561	+	+	Promoter (<=1kb)	22494297	22562065	67769	-	FBgn0003175	FBtr0331942	0	px
X	23412266	23412827	561	+	+	Promoter (<=1kb)	22496504	22546558	50055	-	FBgn0003175	FBtr0112820	135	px
3L	27941668	27942229	561	-	+	Promoter (<=1kb)	8221127	8230677	9551	-	FBgn0032006	FBtr0303109	0	Pvr
2L	23045970	23046531	561	+	+	Promoter (<=1kb)	8220980	8239878	18899	-	FBgn0032006	FBtr0302147	0	Pvr
3L	27351059	27351620	561	-	+	Promoter (<=1kb)	7098188	7157695	59508	-	FBgn0085407	FBtr0342658	32	Pvf3
2R	3898971	3899532	561	+	+	Promoter (<=1kb)	14619030	14625703	6674	-	FBgn0003169	FBtr0334030	0	put
3R	18741152	18741713	561	+	+	Promoter (<=1kb)	9066343	9237025	170683	-	FBgn0003165	FBtr0333667	0	pum
2R	17108898	17109459	561	-	+	Promoter (<=1kb)	10699657	10703316	3660	+	FBgn0020385	FBtr0082265	-218	pug
3L	18835730	18836291	561	-	+	Promoter (<=1kb)	10699657	10703316	3660	+	FBgn0020385	FBtr0082265	0	pug
2R	1041940	1042500	560	-	+	Promoter (<=1kb)	10696534	10703316	6783	+	FBgn0020385	FBtr0082264	0	pug
3R	3950525	3951085	560	+	+	Promoter (<=1kb)	8105332	8122294	16963	+	FBgn0243512	FBtr0081792	0	puc
3L	23719954	23720514	560	-	+	Promoter (<=1kb)	9628722	9645925	17204	-	FBgn0028341	FBtr0071406	0	Ptpmeg2
2R	5110663	5111223	560	+	+	Promoter (<=1kb)	9626295	9659145	32851	-	FBgn0028341	FBtr0100193	73	Ptpmeg2
2R	13014467	13015027	560	+	+	Promoter (<=1kb)	21619321	21624446	5126	-	FBgn0016641	FBtr0071686	0	PTP-ER
2R	18155245	18155805	560	+	+	Promoter (<=1kb)	3377002	3378590	1589	+	FBgn0016698	FBtr0077589	0	Ptpa
2R	21660554	21661114	560	-	+	Promoter (<=1kb)	29479316	29487131	7816	+	FBgn0004369	FBtr0303454	0	Ptp99A
3L	350134	350694	560	+	+	Promoter (<=1kb)	12734945	12741568	6624	+	FBgn0014007	FBtr0075913	0	Ptp69D
3R	24811183	24811743	560	+	+	Promoter (<=1kb)	1342493	1350599	8107	-	FBgn0267487	FBtr0072717	0	Ptp61F
X	10322561	10323121	560	+	+	Promoter (<=1kb)	4939128	4954090	14963	+	FBgn0004368	FBtr0070725	0	Ptp4E
2L	22781811	22782370	559	+	+	Promoter (<=1kb)	11622015	11676253	54239	+	FBgn0004370	FBtr0073522	0	Ptp10D
3L	13028626	13029185	559	+	+	Promoter (<=1kb)	14020315	14029121	8807	-	FBgn0052133	FBtr0075784	0	Ptip
3L	17856303	17856862	559	+	+	Promoter (<=1kb)	10256319	10259987	3669	-	FBgn0026379	FBtr0089900	0	Pten
3L	16577038	16577597	559	+	+	Promoter (<=1kb)	7357275	7360116	2842	-	FBgn0035770	FBtr0273399	0	pst
X	4542594	4543153	559	+	+	Promoter (<=1kb)	22360782	22362371	1590	-	FBgn0038948	FBtr0084239	0	PSR
3L	19904554	19905113	559	+	+	Promoter (<=1kb)	18484487	18486921	2435	-	FBgn0030926	FBtr0074629	0	psh
2L	22324985	22325543	558	+	+	Promoter (<=1kb)	10383353	10385149	1797	-	FBgn0030196	FBtr0333306	0	Psf3
2L	22299416	22299974	558	+	+	Promoter (<=1kb)	1246986	1247677	692	-	FBgn0035194	FBtr0072731	0	Psf1
3L	24996941	24997499	558	+	+	Promoter (<=1kb)	9417940	9448649	30710	+	FBgn0261552	FBtr0111027	0	ps
2R	4252052	4252610	558	+	+	Promoter (<=1kb)	17545222	17546531	1310	-	FBgn0038519	FBtr0083503	0	Prx3
2R	4897812	4898370	558	+	+	Promoter (<=1kb)	11716756	11719894	3139	+	FBgn0030329	FBtr0303334	0	prtp
2L	19362623	19363181	558	+	+	Promoter (<=1kb)	14316038	14319692	3655	+	FBgn0011474	FBtr0082929	0	PR-Set7
2L	3657959	3658517	558	+	+	Promoter (<=1kb)	12154258	12162998	8741	-	FBgn0033688	FBtr0088016	0	Prp8
X	8412382	8412940	558	+	+	Promoter (<=1kb)	9143956	9145151	1196	+	FBgn0050342	FBtr0088582	0	Prp38
X	21044988	21045546	558	+	+	Promoter (<=1kb)	5357012	5358175	1164	-	FBgn0250746	FBtr0078806	0	Prosbeta7
X	649412	649970	558	+	+	Promoter (<=1kb)	16609400	16610418	1019	-	FBgn0002284	FBtr0075360	0	Prosbeta6
2R	1459450	1460007	557	+	+	Promoter (<=1kb)	10819978	10821178	1201	+	FBgn0029134	FBtr0088224	0	Prosbeta5
3L	27377724	27378281	557	+	+	Promoter (<=1kb)	9005313	9006226	914	-	FBgn0026380	FBtr0082010	0	Prosbeta3
3L	25209653	25210210	557	+	+	Promoter (<=1kb)	5217751	5219528	1778	-	FBgn0037296	FBtr0078831	0	Prosbeta2R2
2R	1642517	1643074	557	+	+	Promoter (<=1kb)	14999951	15001319	1369	+	FBgn0023174	FBtr0075629	0	Prosbeta2
4	605457	606014	557	+	+	Promoter (<=1kb)	16013805	16014787	983	-	FBgn0010590	FBtr0087262	0	Prosbeta1
3L	25287751	25288308	557	+	+	Promoter (<=1kb)	9846636	9847836	1201	-	FBgn0023175	FBtr0089998	0	Prosalpha7
2R	5159277	5159834	557	+	+	Promoter (<=1kb)	17412767	17413769	1003	+	FBgn0016697	FBtr0086910	0	Prosalpha5
2R	21158264	21158821	557	+	+	Promoter (<=1kb)	16276270	16277587	1318	+	FBgn0004066	FBtr0074210	0	Prosalpha4
X	6860311	6860868	557	+	+	Promoter (<=1kb)	2650161	2651850	1690	-	FBgn0027082	FBtr0072948	0	ProRS-m
3R	9585093	9585650	557	+	+	Promoter (<=1kb)	3114450	3127724	13275	-	FBgn0026189	FBtr0306258	0	prominin-like
3L	21282098	21282655	557	+	+	Promoter (<=1kb)	18969404	18971133	1730	-	FBgn0014269	FBtr0086601	0	prod
4	183487	184044	557	+	+	Promoter (<=1kb)	16245835	16256155	10321	-	FBgn0024734	FBtr0332358	0	PRL-1
2R	18503557	18504114	557	+	+	Promoter (<=1kb)	13710017	13710823	807	-	FBgn0040077	FBtr0091748	0	primo-1
3L	24823402	24823958	556	+	+	Promoter (<=1kb)	17898889	17907812	8924	-	FBgn0036770	FBtr0075153	0	Prestin
X	23354037	23354593	556	+	+	Promoter (<=1kb)	21365609	21367978	2370	+	FBgn0261839	FBtr0303405	0	pre-mod(mdg4)-Y
2R	4057847	4058403	556	+	+	Promoter (<=1kb)	21360176	21362131	1956	+	FBgn0261837	FBtr0346907	0	pre-mod(mdg4)-T
2R	5054207	5054763	556	+	+	Promoter (<=1kb)	21355692	21359768	4077	-	FBgn0266173	FBtr0343752	0	pre-mod(mdg4)-K
3L	23596019	23596575	556	+	+	Promoter (<=1kb)	21370918	21373575	2658	-	FBgn0267650	FBtr0347108	0	pre-mod(mdg4)-AA
2R	4855972	4856528	556	+	+	Promoter (<=1kb)	9424087	9426107	2021	+	FBgn0033413	FBtr0300293	0	prel
2R	2552961	2553517	556	+	+	Promoter (<=1kb)	8684823	8685955	1133	-	FBgn0032059	FBtr0079750	0	PrBP
2L	9928806	9929362	556	-	+	Promoter (<=1kb)	6911999	6913964	1966	-	FBgn0041194	FBtr0076946	0	Prat2
X	21626304	21626860	556	+	+	Promoter (<=1kb)	14481187	14497312	16126	+	FBgn0267824	FBtr0347396	0	PRAS40
2R	16146312	16146868	556	+	+	Promoter (<=1kb)	20073719	20075458	1740	-	FBgn0003141	FBtr0089395	0	pr
3R	5860770	5861326	556	+	+	Promoter (<=1kb)	6371065	6372915	1851	-	FBgn0003139	FBtr0070921	0	PpV
3R	3818067	3818622	555	+	+	Promoter (<=1kb)	11280298	11281920	1623	+	FBgn0032358	FBtr0080212	0	Ppt2
2R	16140716	16141271	555	-	+	Promoter (<=1kb)	10478838	10481943	3106	+	FBgn0030208	FBtr0071451	0	PPP4R2r
2L	3044614	3045169	555	+	+	Promoter (<=1kb)	23975599	23977255	1657	-	FBgn0034948	FBtr0072204	0	PPP1R15
2L	13290945	13291500	555	+	+	Promoter (<=1kb)	24660197	24661851	1655	-	FBgn0020018	FBtr0084664	0	Ppox
3L	24296475	24297029	554	+	+	Promoter (<=1kb)	24052917	24057137	4221	-	FBgn0034965	FBtr0289967	0	ppk29
X	17738374	17738928	554	+	+	Promoter (<=1kb)	9748127	9751094	2968	+	FBgn0005777	FBtr0331693	0	PpD3
2L	20644927	20645481	554	+	+	Promoter (<=1kb)	19139054	19147910	8857	-	FBgn0261285	FBtr0083752	0	Ppcs
3R	23093584	23094138	554	+	+	Promoter (<=1kb)	21116254	21117899	1646	+	FBgn0010770	FBtr0084012	0	ppan
3L	25811094	25811647	553	+	+	Promoter (<=1kb)	20421087	20423006	1920	-	FBgn0023177	FBtr0345017	0	Pp4-19C
2R	5208482	5209035	553	+	+	Promoter (<=1kb)	4679988	4686903	6916	-	FBgn0022768	FBtr0343531	0	Pp2C1
3L	25159975	25160528	553	+	+	Promoter (<=1kb)	24518270	24521342	3073	+	FBgn0003134	FBtr0084642	0	Pp1alpha-96A
2R	4376024	4376577	553	+	+	Promoter (<=1kb)	12423621	12425917	2297	-	FBgn0004103	FBtr0082595	0	Pp1-87B
X	23100487	23101040	553	+	+	Promoter (<=1kb)	18377521	18379851	2331	-	FBgn0004957	FBtr0074577	0	por
2L	469166	469719	553	+	+	Promoter (<=1kb)	11998398	12002915	4518	-	FBgn0036239	FBtr0076058	0	Pop2
2L	3020762	3021315	553	+	+	Promoter (<=1kb)	20787656	20789098	1443	+	FBgn0032884	FBtr0081414	0	Pomp
3R	24125400	24125953	553	+	+	Promoter (<=1kb)	24799967	24805259	5293	-	FBgn0039227	FBtr0084740	0	polybromo
X	10885706	10886259	553	-	+	Promoter (<=1kb)	13361852	13366910	5059	-	FBgn0086371	FBtr0082772	0	poly
3R	29239563	29240116	553	-	+	Promoter (<=1kb)	13361816	13364588	2773	-	FBgn0086371	FBtr0303265	275	poly
3R	10169895	10170448	553	+	+	Promoter (<=1kb)	6803684	6813520	9837	+	FBgn0029903	FBtr0112956	0	pod1
2L	2132636	2133189	553	+	+	Promoter (<=1kb)	870465	874149	3685	+	FBgn0053526	FBtr0091487	0	PNUTS
2L	19385833	19386386	553	+	+	Promoter (<=1kb)	8237853	8240297	2445	+	FBgn0013726	FBtr0088793	0	pnut
3L	23702620	23703172	552	+	+	Promoter (<=1kb)	23290231	23346167	55937	-	FBgn0003118	FBtr0089717	0	pnt
3L	27287484	27288036	552	-	+	Promoter (1-2kb)	31401837	31405452	3616	-	FBgn0039846	FBtr0085811	-1343	PNPase
3R	3875585	3876137	552	+	+	Promoter (<=1kb)	31401560	31404568	3009	-	FBgn0039846	FBtr0300881	0	PNPase
3L	23360508	23361060	552	+	+	Promoter (<=1kb)	9740899	9742156	1258	+	FBgn0037737	FBtr0082126	0	Pnn
3R	4192709	4193261	552	+	+	Promoter (<=1kb)	6017739	6020155	2417	+	FBgn0033050	FBtr0085972	0	Pngl
3L	25123023	25123575	552	+	+	Promoter (<=1kb)	2181211	2182916	1706	+	FBgn0003116	FBtr0070389	0	pn
3R	7064562	7065114	552	-	+	Promoter (<=1kb)	19754871	19759280	4410	+	FBgn0031069	FBtr0335156	635	Pmp70
4	184936	185488	552	+	+	Promoter (<=1kb)	19750770	19759280	8511	+	FBgn0031069	FBtr0074795	0	Pmp70
3L	14223378	14223930	552	+	+	Promoter (<=1kb)	4318755	4321109	2355	+	FBgn0052250	FBtr0073287	0	PMP34
2R	12896782	12897333	551	-	+	Promoter (<=1kb)	328193	358657	30465	-	FBgn0259214	FBtr0304048	0	PMCA
2L	22220743	22221294	551	+	+	Promoter (<=1kb)	12046711	12048918	2208	-	FBgn0032401	FBtr0342594	0	Plzf
3R	3706278	3706829	551	+	+	Promoter (<=1kb)	20262958	20263684	727	-	FBgn0003114	FBtr0086306	0	plu
X	7700099	7700650	551	-	+	Promoter (<=1kb)	11198166	11206016	7851	-	FBgn0036147	FBtr0076187	0	Plod
2R	6502158	6502709	551	+	+	Promoter (<=1kb)	27251131	27253182	2052	-	FBgn0010441	FBtr0085179	0	pll
2L	8523383	8523934	551	+	+	Promoter (<=1kb)	11689631	11691399	1769	-	FBgn0036192	FBtr0300097	0	Pldn
2R	10128562	10129113	551	+	+	Promoter (<=1kb)	6242004	6255266	13263	+	FBgn0033075	FBtr0085995	0	Pld
2R	3453906	3454456	550	+	+	Promoter (<=1kb)	1167172	1169942	2771	-	FBgn0024314	FBtr0304710	0	Plap
4	888846	889396	550	+	+	Promoter (<=1kb)	9252310	9285097	32788	-	FBgn0020621	FBtr0088601	0	Pkn
4	961029	961579	550	-	+	Promoter (<=1kb)	18303279	18314407	11129	-	FBgn0038603	FBtr0083589	0	PKD
X	13328273	13328823	550	+	+	Promoter (<=1kb)	29039156	29047034	7879	+	FBgn0003093	FBtr0301516	0	Pkc98E
3R	16992965	16993515	550	+	+	Promoter (<=1kb)	16288290	16291195	2906	+	FBgn0040079	FBtr0080826	0	pkaap
2R	13414220	13414770	550	+	+	Promoter (<=1kb)	20771528	20776837	5310	+	FBgn0016696	FBtr0304935	0	Pitslre
3L	24555632	24556181	549	+	+	Promoter (<=1kb)	12569169	12583193	14025	-	FBgn0030400	FBtr0331718	118	Pits
3L	23999645	24000194	549	+	+	Promoter (<=1kb)	23548967	23554712	5746	-	FBgn0034878	FBtr0072112	0	pita
3L	26245262	26245811	549	+	+	Promoter (<=1kb)	15701451	15703770	2320	-	FBgn0030670	FBtr0074058	0	Pis
2L	22690308	22690857	549	-	+	Promoter (<=1kb)	1192419	1196848	4430	-	FBgn0039924	FBtr0100543	611	PIP4K
3L	23344662	23345211	549	+	+	Promoter (<=1kb)	27582840	27586376	3537	+	FBgn0040080	FBtr0085189	0	pins
2R	1189437	1189986	549	+	+	Promoter (<=1kb)	1114654	1128953	14300	-	FBgn0016926	FBtr0077987	0	Pino
3L	23064507	23065056	549	+	+	Promoter (<=1kb)	1114654	1119031	4378	-	FBgn0016926	FBtr0077988	0	Pino
2R	2304269	2304818	549	+	+	Promoter (<=1kb)	6683798	6687014	3217	+	FBgn0029891	FBtr0100420	0	Pink1
2R	2950862	2951410	548	+	+	Promoter (<=1kb)	12713276	12721843	8568	-	FBgn0032455	FBtr0089908	0	Pih1D1
2L	23218271	23218819	548	+	+	Promoter (<=1kb)	24411870	24415295	3426	+	FBgn0266438	FBtr0344430	0	PIG-Z
4	1941	2489	548	+	+	Promoter (<=1kb)	2383202	2384747	1546	+	FBgn0031422	FBtr0077768	0	PIG-Wa
3L	27143360	27143908	548	+	+	Promoter (<=1kb)	8404535	8407263	2729	-	FBgn0030035	FBtr0071175	0	PIG-T
X	8717161	8717709	548	+	+	Promoter (<=1kb)	18426421	18430333	3913	+	FBgn0034346	FBtr0086691	0	PIG-O
3R	18739665	18740213	548	+	+	Promoter (<=1kb)	21667541	21669916	2376	-	FBgn0034649	FBtr0071680	0	PIG-M
2R	11902351	11902899	548	+	+	Promoter (<=1kb)	20018269	20021338	3070	-	FBgn0038763	FBtr0344139	0	PIG-L
X	7891932	7892480	548	+	+	Promoter (<=1kb)	2007911	2009364	1454	-	FBgn0023545	FBtr0070347	0	PIG-K
X	16682984	16683532	548	+	+	Promoter (<=1kb)	8000021	8000917	897	+	FBgn0037535	FBtr0081783	0	PIG-H
3L	23301117	23301664	547	+	+	Promoter (<=1kb)	7519280	7522541	3262	+	FBgn0033187	FBtr0088904	0	PIG-G
2R	1632858	1633405	547	+	+	Promoter (<=1kb)	19186043	19189938	3896	+	FBgn0010309	FBtr0081194	0	pigeon
3R	3861307	3861854	547	+	+	Promoter (<=1kb)	3318028	3319232	1205	-	FBgn0035435	FBtr0300753	0	PIG-C
3L	23910366	23910913	547	+	+	Promoter (<=1kb)	17737622	17739685	2064	-	FBgn0034270	FBtr0340278	0	PIG-A
X	23207462	23208009	547	+	+	Promoter (<=1kb)	8163073	8190137	27065	+	FBgn0264953	FBtr0335175	0	Piezo
4	1077953	1078500	547	+	+	Promoter (<=1kb)	13052245	13056725	4481	+	FBgn0260962	FBtr0082709	0	pic
X	15836203	15836750	547	+	+	Promoter (<=1kb)	5557663	5563652	5990	-	FBgn0037339	FBtr0078756	0	Pi4KIIalpha
3L	20517244	20517791	547	+	+	Promoter (<=1kb)	20628972	20634732	5761	-	FBgn0015279	FBtr0083940	0	Pi3K92E
2R	7521894	7522441	547	-	+	Promoter (<=1kb)	11774650	11790013	15364	-	FBgn0015278	FBtr0076087	0	Pi3K68D
2L	16486683	16487230	547	+	+	Promoter (<=1kb)	23560492	23564045	3554	+	FBgn0015277	FBtr0072064	0	Pi3K59F
X	19303446	19303993	547	+	+	Promoter (<=1kb)	11967343	11968654	1312	-	FBgn0033669	FBtr0088052	0	PI31
2R	19394023	19394570	547	+	+	Promoter (<=1kb)	6741899	6746141	4243	+	FBgn0028579	FBtr0086125	0	phtf
3R	5821842	5822389	547	+	+	Promoter (<=1kb)	20643351	20645791	2441	-	FBgn0016054	FBtr0081404	0	phr6-4
2R	1144564	1145110	546	+	+	Promoter (<=1kb)	9452803	9456281	3479	-	FBgn0035997	FBtr0345600	0	phol
2R	2544543	2545089	546	+	+	Promoter (<=1kb)	23985175	23988455	3281	-	FBgn0283509	FBtr0072203	0	Phm
2R	5034549	5035095	546	+	+	Promoter (<=1kb)	11695137	11704394	9258	+	FBgn0011754	FBtr0090002	0	PhKgamma
2R	4493169	4493715	546	+	+	Promoter (<=1kb)	13968308	13969902	1595	+	FBgn0275436	FBtr0087594	0	PheRS-m
3L	23653668	23654214	546	-	+	Promoter (<=1kb)	2115727	2123286	7560	-	FBgn0004860	FBtr0112843	89	ph-d
4	768112	768658	546	-	+	Promoter (<=1kb)	30466050	30485799	19750	+	FBgn0039776	FBtr0085650	0	PH4alphaEFB
4	781718	782264	546	-	+	Promoter (<=1kb)	7651180	7651900	721	+	FBgn0035806	FBtr0076807	0	PGRP-SD
3R	25297170	25297716	546	+	+	Promoter (<=1kb)	11561643	11562779	1137	+	FBgn0030310	FBtr0073509	0	PGRP-SA
3L	3152430	3152976	546	+	+	Promoter (<=1kb)	9340438	9346266	5829	+	FBgn0035976	FBtr0089490	0	PGRP-LC
2R	19448292	19448838	546	-	+	Promoter (<=1kb)	11452849	11458020	5172	-	FBgn0037906	FBtr0082396	0	PGRP-LB
3L	7850586	7851132	546	+	+	Promoter (<=1kb)	16126018	16128531	2514	-	FBgn0003076	FBtr0075492	0	Pgm
2R	2849740	2850285	545	+	+	Promoter (<=1kb)	29148248	29149901	1654	+	FBgn0014869	FBtr0085384	0	Pglym78
3L	25064616	25065161	545	+	+	Promoter (<=1kb)	8910900	8913886	2987	-	FBgn0003074	FBtr0088681	0	Pgi
4	586172	586717	545	+	+	Promoter (<=1kb)	2145136	2148566	3431	+	FBgn0004654	FBtr0070384	0	Pgd
3R	3961737	3962282	545	-	+	Promoter (<=1kb)	22332171	22332813	643	+	FBgn0016053	FBtr0342987	0	pgc
3R	11207540	11208085	545	+	+	Promoter (<=1kb)	5685253	5689473	4221	-	FBgn0029789	FBtr0070847	0	PGAP1
3L	16049809	16050354	545	+	+	Promoter (<=1kb)	18495067	18499986	4920	-	FBgn0030930	FBtr0346082	0	Pgant7
3L	9691474	9692019	545	+	+	Promoter (<=1kb)	5072170	5093592	21423	-	FBgn0031681	FBtr0079026	0	Pgant5
2L	20066372	20066917	545	+	+	Promoter (<=1kb)	14359252	14361411	2160	+	FBgn0001970	FBtr0080629	0	Pgant35A
X	6680267	6680812	545	+	+	Promoter (<=1kb)	7057654	7061732	4079	-	FBgn0027558	FBtr0089061	0	Pgant3
X	15301750	15302295	545	+	+	Promoter (<=1kb)	15511710	15515597	3888	+	FBgn0034025	FBtr0087331	0	Pgant1
2L	22319731	22320275	544	+	+	Promoter (<=1kb)	19498373	19508902	10530	+	FBgn0027621	FBtr0074716	0	Pfrx
2R	2982817	2983361	544	+	+	Promoter (<=1kb)	10110870	10117137	6268	+	FBgn0003071	FBtr0088421	0	Pfk
2L	22911130	22911674	544	+	+	Promoter (<=1kb)	6069079	6069838	760	+	FBgn0031776	FBtr0079191	0	Pfdn1
2R	5513957	5514501	544	+	+	Promoter (<=1kb)	6041181	6045596	4416	-	FBgn0000052	FBtr0079221	0	Pfas
4	1140132	1140676	544	+	+	Promoter (<=1kb)	10879974	10883202	3229	+	FBgn0033564	FBtr0339471	0	Pex6
3L	24929177	24929721	544	+	+	Promoter (<=1kb)	15144355	15146046	1692	+	FBgn0036484	FBtr0075640	0	Pex3
2L	22166331	22166875	544	+	+	Promoter (<=1kb)	20776766	20778264	1499	-	FBgn0037019	FBtr0078278	0	Pex16
4	302389	302933	544	+	+	Promoter (<=1kb)	20778799	20780378	1580	+	FBgn0037020	FBtr0078251	0	Pex14
3L	25059120	25059664	544	+	+	Promoter (<=1kb)	13228276	13230234	1959	-	FBgn0033812	FBtr0087761	0	Pex13
X	13334517	13335061	544	+	+	Promoter (<=1kb)	14071892	14076123	4232	+	FBgn0013563	FBtr0075777	0	Pex1
2R	14486675	14487219	544	+	+	Promoter (<=1kb)	7986786	7994184	7399	-	FBgn0031969	FBtr0300183	0	pes
2L	4896776	4897320	544	-	+	Promoter (<=1kb)	18527430	18535749	8320	+	FBgn0034356	FBtr0086699	0	Pepck2
4	1230555	1231099	544	+	+	Promoter (<=1kb)	17638103	17645036	6934	-	FBgn0004401	FBtr0075199	0	Pep
X	15758593	15759137	544	+	+	Promoter (<=1kb)	18277439	18278124	686	+	FBgn0053198	FBtr0089842	0	pen-2
2R	1382198	1382741	543	+	+	Promoter (<=1kb)	5458563	5463895	5333	-	FBgn0037327	FBtr0330026	0	PEK
2R	1743292	1743835	543	+	+	Promoter (<=1kb)	13203762	13210828	7067	+	FBgn0032482	FBtr0334752	1	Pect
3L	24075626	24076169	543	+	+	Promoter (<=1kb)	6323767	6331750	7984	+	FBgn0265778	FBtr0079249	0	PDZ-GEF
3L	23124174	23124717	543	+	+	Promoter (2-3kb)	7811458	7855548	44091	-	FBgn0016694	FBtr0306535	2058	Pdp1
3R	4184466	4185009	543	+	+	Promoter (<=1kb)	7811458	7855548	44091	-	FBgn0016694	FBtr0306535	0	Pdp1
2L	9909151	9909694	543	+	+	Promoter (<=1kb)	7731779	7734438	2660	-	FBgn0029958	FBtr0071076	0	Pdp
2L	4946734	4947277	543	-	+	Promoter (<=1kb)	131812	144642	12831	+	FBgn0020386	FBtr0072465	0	Pdk1
2R	10045448	10045991	543	+	+	Promoter (<=1kb)	129450	144642	15193	+	FBgn0020386	FBtr0072464	0	Pdk1
X	13391848	13392391	543	+	+	Promoter (<=1kb)	9426439	9433300	6862	+	FBgn0017558	FBtr0088508	0	Pdk
X	16363319	16363862	543	+	+	Promoter (<=1kb)	15137738	15142592	4855	-	FBgn0014002	FBtr0075648	0	Pdi
2L	7025287	7025830	543	+	+	Promoter (<=1kb)	4702284	4705123	2840	+	FBgn0028325	FBtr0070709	0	Pdha
3L	12190785	12191328	543	-	+	Promoter (<=1kb)	14934040	14950749	16710	-	FBgn0027601	FBtr0073972	0	pdgy
3R	8028589	8029132	543	-	+	Promoter (<=1kb)	2552206	2578640	26435	+	FBgn0260753	FBtr0340085	0	Pdfr
3L	25134542	25135084	542	-	+	Promoter (<=1kb)	23660372	23680844	20473	+	FBgn0266377	FBtr0344183	0	Pde8
3L	26374669	26375211	542	-	+	Promoter (<=1kb)	18532025	18563172	31148	-	FBgn0085370	FBtr0343830	0	Pde11
3R	8107881	8108423	542	+	+	Promoter (<=1kb)	18532025	18572286	40262	-	FBgn0085370	FBtr0303163	0	Pde11
3L	20450738	20451280	542	+	+	Promoter (<=1kb)	16231081	16232038	958	-	FBgn0036580	FBtr0075483	0	PDCD-5
3R	5627720	5628262	542	+	+	Promoter (<=1kb)	1546092	1553236	7145	+	FBgn0041342	FBtr0072738	0	Pcyt1
3L	3080393	3080935	542	+	+	Promoter (<=1kb)	2225296	2237961	12666	+	FBgn0003048	FBtr0344153	0	pcx
X	12675378	12675920	542	+	+	Promoter (<=1kb)	14981263	14991336	10074	+	FBgn0033988	FBtr0301507	0	pcs
3L	20470751	20471293	542	+	+	Promoter (<=1kb)	19582823	19583990	1168	-	FBgn0032813	FBtr0081262	0	PCNA2
X	5619684	5620226	542	+	+	Promoter (<=1kb)	5552823	5554316	1494	-	FBgn0086768	FBtr0078758	0	Pcmt
X	8245031	8245573	542	+	+	Promoter (<=1kb)	19485759	19492011	6253	-	FBgn0020261	FBtr0302082	0	pcm
2L	19413767	19414309	542	+	+	Promoter (<=1kb)	1470666	1472325	1660	+	FBgn0013720	FBtr0070255	0	pck
3R	2109418	2109959	541	+	+	Promoter (<=1kb)	11626441	11627715	1275	+	FBgn0036184	FBtr0076102	0	PCID2
2R	5597803	5598344	541	+	+	Promoter (<=1kb)	14860936	14871071	10136	-	FBgn0264962	FBtr0345528	0	Pcf11
2R	2830757	2831298	541	+	+	Promoter (<=1kb)	29723163	29724226	1064	+	FBgn0024841	FBtr0085458	0	Pcd
3L	24253945	24254486	541	+	+	Promoter (<=1kb)	9850703	9856410	5708	-	FBgn0027580	FBtr0088459	0	PCB
X	22464949	22465490	541	+	+	Promoter (<=1kb)	9850703	9856410	5708	-	FBgn0027580	FBtr0088462	-928	PCB
3L	23288069	23288610	541	+	+	Promoter (<=1kb)	9850703	9860759	10057	-	FBgn0027580	FBtr0088456	0	PCB
2R	13011364	13011905	541	+	+	Promoter (<=1kb)	21306138	21318020	11883	-	FBgn0003042	FBtr0078405	0	Pc
2R	5978082	5978623	541	+	+	Promoter (<=1kb)	8013791	8016610	2820	+	FBgn0037540	FBtr0081786	0	Pbp95
2R	13227056	13227597	541	+	+	Promoter (<=1kb)	15838146	15839515	1370	-	FBgn0038371	FBtr0083190	0	Pbp45
3R	24282737	24283278	541	-	+	Promoter (1-2kb)	12269452	12271345	1894	-	FBgn0036271	FBtr0333357	1433	Pbgs
3R	24126222	24126763	541	+	+	Promoter (<=1kb)	12269452	12271345	1894	-	FBgn0036271	FBtr0333357	0	Pbgs
3R	14568242	14568783	541	+	+	Promoter (<=1kb)	19400781	19423552	22772	-	FBgn0041789	FBtr0081211	0	Pax
2R	6298212	6298753	541	+	+	Promoter (<=1kb)	17519024	17535866	16843	-	FBgn0263197	FBtr0273446	0	Patronin
2R	6831324	6831865	541	-	+	Promoter (<=1kb)	9494555	9505328	10774	-	FBgn0036007	FBtr0076427	0	path
3L	27710424	27710964	540	+	+	Promoter (<=1kb)	6590776	6596630	5855	+	FBgn0029878	FBtr0331599	0	Pat1
4	117796	118336	540	+	+	Promoter (<=1kb)	9335170	9337256	2087	+	FBgn0037680	FBtr0082018	0	pasi2
X	11323547	11324087	540	+	+	Promoter (<=1kb)	17795075	17796317	1243	+	FBgn0038545	FBtr0305007	4	pasi1
2L	2160827	2161367	540	+	+	Promoter (<=1kb)	19746041	19748458	2418	+	FBgn0052528	FBtr0346042	0	parvin
3R	2084964	2085503	539	+	+	Promoter (<=1kb)	21194754	21196769	2016	-	FBgn0041100	FBtr0078319	0	park
3L	23864889	23865428	539	+	+	Promoter (<=1kb)	17703352	17706628	3277	+	FBgn0026192	FBtr0074456	0	par-6
2L	22593896	22594435	539	+	+	Promoter (<=1kb)	19467466	19481583	14118	+	FBgn0260934	FBtr0301504	0	par-1
3L	23317406	23317945	539	+	+	Promoter (<=1kb)	17042797	17044465	1669	+	FBgn0036695	FBtr0075279	0	Papst2
3L	25372166	25372705	539	-	+	Promoter (<=1kb)	19845293	19860925	15633	+	FBgn0020389	FBtr0074885	0	Papss
2L	23351533	23352072	539	+	+	Promoter (<=1kb)	8134247	8155905	21659	-	FBgn0031990	FBtr0344863	0	PAPLA1
2R	4802563	4803102	539	+	+	Promoter (<=1kb)	21310368	21312354	1987	-	FBgn0034617	FBtr0071615	81	Panx
2R	2647624	2648163	539	+	+	Promoter (<=1kb)	9486448	9487790	1343	-	FBgn0036005	FBtr0076471	0	pall
2L	22255138	22255677	539	+	+	Promoter (<=1kb)	16445007	16453821	8815	-	FBgn0044826	FBtr0305003	0	Pak3
3L	23100173	23100712	539	+	+	Promoter (<=1kb)	6350896	6360050	9155	+	FBgn0267698	FBtr0334541	0	Pak
2R	4157564	4158102	538	+	+	Promoter (<=1kb)	12980792	12984577	3786	+	FBgn0038100	FBtr0334509	0	Paip2
3L	23469411	23469949	538	+	+	Promoter (<=1kb)	15784009	15785583	1575	-	FBgn0025809	FBtr0074190	0	Paf-AHalpha
3L	23902381	23902919	538	+	+	Promoter (<=1kb)	16342318	16345829	3512	+	FBgn0038418	FBtr0301514	0	pad
rDNA	43972	44510	538	+	+	Promoter (<=1kb)	8131431	8133477	2047	+	FBgn0005648	FBtr0088786	0	Pabp2
2R	1610200	1610738	538	+	+	Promoter (<=1kb)	11359236	11360929	1694	+	FBgn0030294	FBtr0073456	0	Pa1
3R	11963174	11963712	538	+	+	Promoter (<=1kb)	17535685	17536923	1239	+	FBgn0038516	FBtr0083454	0	P5cr-2
2R	3491354	3491891	537	+	+	Promoter (<=1kb)	19028931	19030159	1229	+	FBgn0015781	FBtr0083713	0	P5cr
2R	2683663	2684200	537	+	+	Promoter (<=1kb)	21877936	21880696	2761	+	FBgn0053092	FBtr0084140	0	P5CDh2
2L	22554244	22554781	537	-	+	Promoter (<=1kb)	23049657	23053505	3849	-	FBgn0039044	FBtr0084359	0	p53
3L	23672278	23672815	537	+	+	Promoter (<=1kb)	13780689	13782611	1923	+	FBgn0024846	FBtr0080534	0	p38b
2R	9576106	9576643	537	+	+	Promoter (<=1kb)	24150416	24151965	1550	-	FBgn0015765	FBtr0084580	0	p38a
X	16003433	16003970	537	+	+	Promoter (<=1kb)	24150416	24152321	1906	-	FBgn0015765	FBtr0084581	0	p38a
3R	24133815	24134352	537	+	+	Promoter (<=1kb)	17671309	17672640	1332	-	FBgn0034259	FBtr0086892	0	P32
3L	23231115	23231651	536	+	+	Promoter (<=1kb)	11850909	11852530	1622	-	FBgn0030341	FBtr0073604	0	p24-1
2R	4481209	4481745	536	+	+	Promoter (<=1kb)	9677927	9679347	1421	+	FBgn0037728	FBtr0308353	0	p23
3L	25031041	25031577	536	+	+	Promoter (<=1kb)	10034595	10048619	14025	-	FBgn0033476	FBtr0345630	0	oys
3R	31613360	31613896	536	+	+	Promoter (<=1kb)	12757133	12757529	397	-	FBgn0011227	FBtr0087861	0	ox
2L	13551835	13552371	536	-	+	Promoter (<=1kb)	19310513	19322106	11594	-	FBgn0259834	FBtr0344324	0	out
2L	11844309	11844845	536	+	+	Promoter (<=1kb)	17764574	17767070	2497	-	FBgn0034277	FBtr0089559	0	OstDelta
3L	24129305	24129840	535	-	+	Promoter (<=1kb)	14599196	14689340	90145	-	FBgn0003016	FBtr0301496	81	osp
X	23402627	23403162	535	-	+	Promoter (<=1kb)	24934869	24938222	3354	-	FBgn0020626	FBtr0084801	-484	Osbp
3L	24509620	24510155	535	+	+	Promoter (<=1kb)	24934869	24938222	3354	-	FBgn0020626	FBtr0084801	0	Osbp
3R	3848815	3849350	535	+	+	Promoter (<=1kb)	17687818	17718350	30533	-	FBgn0261885	FBtr0089581	0	osa
2L	19038192	19038727	535	+	+	Promoter (<=1kb)	21635305	21636251	947	+	FBgn0037110	FBtr0078423	0	ORMDL
3L	13480183	13480718	535	-	+	Promoter (<=1kb)	10878054	10890820	12767	-	FBgn0017561	FBtr0073404	0	Ork1
2R	9928062	9928597	535	-	+	Promoter (<=1kb)	24276639	24278792	2154	+	FBgn0019952	FBtr0334870	0	Orct
3R	18923679	18924214	535	+	+	Promoter (<=1kb)	24795740	24797414	1675	-	FBgn0023181	FBtr0072425	0	Orc4
3L	24050952	24051486	534	+	+	Promoter (<=1kb)	13964885	13967075	2191	+	FBgn0015270	FBtr0082866	0	Orc2
2L	22977037	22977571	534	+	+	Promoter (<=1kb)	7522437	7525716	3280	-	FBgn0022772	FBtr0088959	0	Orc1
3R	4130284	4130818	534	-	+	Promoter (1-2kb)	15076907	15078447	1541	-	FBgn0036474	FBtr0075659	1985	Or71a
3L	22875161	22875695	534	-	+	Promoter (<=1kb)	15076907	15078447	1541	-	FBgn0036474	FBtr0075659	0	Or71a
3R	13261603	13262137	534	-	+	Promoter (<=1kb)	2246231	2247567	1337	+	FBgn0023523	FBtr0070397	-875	Or2a
3R	11570849	11571383	534	+	+	Promoter (<=1kb)	15064836	15066432	1597	-	FBgn0264389	FBtr0340429	0	opm
2R	12439134	12439668	534	+	+	Promoter (<=1kb)	6653217	6655267	2051	+	FBgn0050443	FBtr0086109	0	Opbp
3R	265564	266097	533	+	+	Promoter (<=1kb)	14230611	14235449	4839	-	FBgn0261276	FBtr0087573	0	Opa1
2R	4541992	4542525	533	+	+	Promoter (<=1kb)	13679440	13683191	3752	-	FBgn0038168	FBtr0334530	0	omd
3L	27421613	27422146	533	-	+	Promoter (<=1kb)	17846699	17848444	1746	+	FBgn0015522	FBtr0086799	0	olf186-M
3L	23281204	23281737	533	+	+	Promoter (<=1kb)	17850862	17860582	9721	+	FBgn0041585	FBtr0086797	0	olf186-F
3R	17066932	17067465	533	-	+	Promoter (<=1kb)	17855244	17860284	5041	+	FBgn0041585	FBtr0114614	0	olf186-F
4	1072148	1072681	533	+	+	Promoter (<=1kb)	2989594	2992759	3166	-	FBgn0002989	FBtr0077673	0	okr
2L	10264546	10265079	533	+	+	Promoter (<=1kb)	10049199	10051527	2329	+	FBgn0037780	FBtr0082174	0	ohgt
3L	1647961	1648494	533	-	+	Promoter (<=1kb)	6973620	6991318	17699	-	FBgn0004646	FBtr0309873	0	ogre
2R	15325780	15326313	533	-	+	Promoter (<=1kb)	6974034	6980994	6961	-	FBgn0004646	FBtr0071037	0	ogre
3R	11691233	11691766	533	+	+	Promoter (<=1kb)	8690327	8691811	1485	+	FBgn0027864	FBtr0071223	0	Ogg1
3L	12199097	12199630	533	+	+	Promoter (<=1kb)	17807407	17809222	1816	-	FBgn0038551	FBtr0083524	0	Odj
3R	26988114	26988647	533	-	+	Promoter (<=1kb)	8007246	8009062	1817	+	FBgn0013308	FBtr0088864	0	Odc2
3L	25055505	25056037	532	-	+	Promoter (<=1kb)	8004824	8006672	1849	+	FBgn0013307	FBtr0088863	0	Odc1
3L	23517569	23518101	532	+	+	Promoter (<=1kb)	12166576	12174264	7689	-	FBgn0014184	FBtr0088013	0	Oda
2R	5394406	5394938	532	+	+	Promoter (<=1kb)	1922981	1927524	4544	+	FBgn0023508	FBtr0070317	0	Ocrl
3R	4219159	4219691	532	+	+	Promoter (<=1kb)	29685736	29686784	1049	-	FBgn0039682	FBtr0085463	0	Obp99c
X	16451913	16452445	532	+	+	Promoter (<=1kb)	15486050	15493310	7261	+	FBgn0038344	FBtr0083147	0	obe
X	19678740	19679272	532	-	+	Promoter (2-3kb)	17487634	17511693	24060	+	FBgn0036732	FBtr0345118	2389	Oatp74D
2R	1527590	1528122	532	-	+	Promoter (<=1kb)	17487118	17511693	24576	+	FBgn0036732	FBtr0075173	0	Oatp74D
X	13382941	13383473	532	+	+	Promoter (<=1kb)	9521210	9540045	18836	+	FBgn0032123	FBtr0079827	0	Oatp30B
2L	6452892	6453424	532	-	+	Promoter (<=1kb)	19647280	19649851	2572	-	FBgn0022774	FBtr0074961	0	Oat
2L	9781061	9781593	532	+	+	Promoter (<=1kb)	2492955	2497357	4403	+	FBgn0011818	FBtr0077779	0	oaf
2R	6754936	6755468	532	+	+	Promoter (<=1kb)	16576859	16580306	3448	-	FBgn0036640	FBtr0089478	0	nxf2
2R	16106161	16106693	532	+	+	Promoter (<=1kb)	24558967	24561053	2087	-	FBgn0016687	FBtr0273253	0	Nurf-38
2L	16447179	16447711	532	+	+	Promoter (<=1kb)	14895703	14898372	2670	-	FBgn0038274	FBtr0083008	0	Nup93-2
2R	17140444	17140976	532	+	+	Promoter (<=1kb)	13822826	13825910	3085	+	FBgn0027537	FBtr0073828	0	Nup93-1
3L	27450185	27450716	531	+	+	Promoter (<=1kb)	18164694	18167140	2447	-	FBgn0034310	FBtr0086775	0	Nup75
3L	25208821	25209352	531	+	+	Promoter (<=1kb)	19645026	19646906	1881	+	FBgn0038722	FBtr0083781	0	Nup58
3L	25348051	25348582	531	+	+	Promoter (<=1kb)	12428449	12431099	2651	-	FBgn0033737	FBtr0087952	0	Nup54
3L	23551490	23552021	531	+	+	Promoter (<=1kb)	8123036	8125058	2023	+	FBgn0033264	FBtr0088783	0	Nup50
4	431709	432240	531	+	+	Promoter (<=1kb)	22918937	22924742	5806	-	FBgn0010660	FBtr0071996	0	Nup214
2L	23028889	23029420	531	+	+	Promoter (<=1kb)	19852214	19859379	7166	+	FBgn0031078	FBtr0074798	0	Nup205
X	6536986	6537517	531	+	+	Promoter (<=1kb)	12679967	12686179	6213	-	FBgn0033766	FBtr0302596	0	Nup188
2L	20085853	20086384	531	+	+	Promoter (<=1kb)	11004820	11009872	5053	+	FBgn0021761	FBtr0089881	0	Nup154
3L	7364812	7365343	531	+	+	Promoter (<=1kb)	10733293	10736071	2779	-	FBgn0027868	FBtr0080121	0	Nup107
3L	9449323	9449854	531	+	+	Promoter (<=1kb)	7064431	7065837	1407	-	FBgn0031886	FBtr0079424	0	Nuf2
X	6726597	6727128	531	-	+	Promoter (2-3kb)	14228850	14233250	4401	+	FBgn0013718	FBtr0100041	-2273	nuf
3L	1297921	1298452	531	-	+	Promoter (1-2kb)	14221440	14233250	11811	+	FBgn0013718	FBtr0306623	1938	nuf
X	6357273	6357804	531	-	+	Promoter (1-2kb)	14221440	14233250	11811	+	FBgn0013718	FBtr0306623	1353	nuf
3L	24762260	24762790	530	-	+	Promoter (<=1kb)	14219742	14233250	13509	+	FBgn0013718	FBtr0100043	0	nuf
3L	23522957	23523487	530	-	+	Promoter (<=1kb)	14221440	14233250	11811	+	FBgn0013718	FBtr0100044	0	nuf
3R	3772897	3773427	530	+	+	Promoter (<=1kb)	16808419	16819532	11114	+	FBgn0021768	FBtr0075328	0	nudC
2R	2526673	2527203	530	+	+	Promoter (<=1kb)	17797738	17802279	4542	-	FBgn0052190	FBtr0075171	0	NUCB1
3R	3979145	3979675	530	+	+	Promoter (<=1kb)	9865632	9866684	1053	+	FBgn0033457	FBtr0088375	0	Ntmt
3L	25820256	25820786	530	+	+	Promoter (<=1kb)	18454649	18455419	771	+	FBgn0032680	FBtr0081063	0	Ntf-2r
3L	27468650	27469180	530	+	+	Promoter (<=1kb)	21035469	21039076	3608	+	FBgn0031145	FBtr0077241	0	Ntf-2
X	428807	429337	530	+	+	Promoter (<=1kb)	3803832	3806459	2628	-	FBgn0035461	FBtr0073185	0	ntc
X	22448545	22449075	530	-	+	Promoter (<=1kb)	17485002	17493169	8168	+	FBgn0050104	FBtr0086927	0	NT5E-2
3L	23505180	23505710	530	+	+	Promoter (<=1kb)	1630348	1637612	7265	-	FBgn0013342	FBtr0331462	0	nSyb
2L	8093717	8094247	530	+	+	Promoter (<=1kb)	19160099	19162300	2202	-	FBgn0259704	FBtr0299957	0	Nsun5
X	13611465	13611995	530	+	+	Promoter (<=1kb)	4111156	4113734	2579	-	FBgn0026079	FBtr0070669	0	Nsun2
3L	18671237	18671767	530	+	+	Promoter (<=1kb)	12527215	12530171	2957	-	FBgn0036298	FBtr0075967	0	nst
2L	9498326	9498856	530	+	+	Promoter (<=1kb)	13833497	13837991	4495	-	FBgn0266464	FBtr0344767	0	Nsf2
2R	15371850	15372380	530	+	+	Promoter (<=1kb)	27932982	27937853	4872	-	FBgn0039559	FBtr0085267	0	NSD
3L	27595774	27596303	529	+	+	Promoter (<=1kb)	17070523	17072675	2153	-	FBgn0038473	FBtr0083426	0	Ns1
3L	11832628	11833157	529	+	+	Promoter (<=1kb)	12146519	12156990	10472	+	FBgn0013997	FBtr0075998	0	Nrx-IV
2L	20097666	20098195	529	+	+	Promoter (<=1kb)	6778555	6786861	8307	-	FBgn0015776	FBtr0079384	0	nrv1
X	63431	63960	529	-	+	Promoter (2-3kb)	8517741	8551207	33467	+	FBgn0264975	FBtr0301762	2608	Nrg
2L	135991	136520	529	+	+	Promoter (<=1kb)	8517373	8551207	33835	+	FBgn0264975	FBtr0071209	0	Nrg
3L	21498009	21498538	529	+	+	Promoter (<=1kb)	11864651	11868893	4243	-	FBgn0030344	FBtr0073601	0	Nrd1
3R	25329577	25330106	529	+	+	Promoter (<=1kb)	13999380	14001809	2430	-	FBgn0036397	FBtr0333025	0	Nprl3
X	8150764	8151293	529	+	+	Promoter (<=1kb)	16882509	16884365	1857	-	FBgn0030800	FBtr0074348	0	Nprl2
2R	18693688	18694217	529	-	+	Promoter (<=1kb)	13356534	13357223	690	+	FBgn0040813	FBtr0075839	0	Nplp2
3R	7962326	7962855	529	+	+	Promoter (<=1kb)	25611013	25624662	13650	-	FBgn0039348	FBtr0084892	0	Npl4
3R	3525093	3525621	528	+	+	Promoter (<=1kb)	30744605	30745263	659	-	FBgn0039800	FBtr0085723	0	Npc2g
2R	3036011	3036539	528	+	+	Promoter (<=1kb)	10213812	10220952	7141	-	FBgn0024320	FBtr0303907	0	Npc1a
3L	27371933	27372461	528	-	+	Promoter (<=1kb)	16309149	16316485	7337	+	FBgn0085428	FBtr0112650	0	Nox
2R	2510132	2510660	528	+	+	Promoter (<=1kb)	5656406	5663222	6817	-	FBgn0033029	FBtr0331970	0	Not3
2L	22557029	22557557	528	+	+	Promoter (<=1kb)	12630647	12633025	2379	+	FBgn0260444	FBtr0082643	0	Not10
3R	13654804	13655332	528	-	+	Promoter (<=1kb)	18618305	18622129	3825	-	FBgn0013717	FBtr0346438	0	not
2R	11667495	11668023	528	-	+	Promoter (<=1kb)	9030205	9053319	23115	+	FBgn0259734	FBtr0302905	0	Nost
2R	1182562	1183089	527	+	+	Promoter (<=1kb)	21832774	21836685	3912	+	FBgn0037137	FBtr0089579	0	Nopp140
X	21376288	21376815	527	+	+	Promoter (<=1kb)	22419095	22421068	1974	-	FBgn0038964	FBtr0084230	0	Nop56
2L	8045390	8045917	527	+	+	Promoter (<=1kb)	6824496	6837540	13045	+	FBgn0263968	FBtr0070972	0	nonC
3R	30102204	30102731	527	-	+	Promoter (1-2kb)	16361569	16371547	9979	+	FBgn0004227	FBtr0074233	1099	nonA
2R	17694514	17695041	527	+	+	Promoter (<=1kb)	16361569	16368526	6958	+	FBgn0004227	FBtr0074232	0	nonA
3L	27924861	27925387	526	+	+	Promoter (<=1kb)	2766999	2768392	1394	+	FBgn0035370	FBtr0072969	0	Non2
3L	26299948	26300474	526	+	+	Promoter (<=1kb)	5589601	5591459	1859	-	FBgn0014366	FBtr0078751	0	noi
2R	12989141	12989667	526	+	+	Promoter (<=1kb)	14490859	14493833	2975	+	FBgn0005771	FBtr0342913	0	noc
3R	9394080	9394606	526	+	+	Promoter (<=1kb)	13363308	13366189	2882	-	FBgn0022069	FBtr0080473	0	Nnp-1
2R	10029784	10030310	526	+	+	Promoter (<=1kb)	14583677	14584616	940	+	FBgn0030573	FBtr0073933	0	nmdyn-D6
3R	15198581	15199107	526	+	+	Promoter (<=1kb)	9042508	9048651	6144	-	FBgn0010222	FBtr0336761	0	Nmdmc
3L	8513217	8513743	526	+	+	Promoter (<=1kb)	12877094	12878806	1713	-	FBgn0013305	FBtr0332883	0	Nmda1
3R	22456527	22457053	526	+	+	Promoter (<=1kb)	30004785	30010352	5568	+	FBgn0016685	FBtr0085552	0	Nlp
3L	14546970	14547496	526	+	+	Promoter (<=1kb)	566366	568121	1756	-	FBgn0021874	FBtr0078075	0	Nle
3R	12220884	12221410	526	+	+	Promoter (<=1kb)	24881570	24884387	2818	+	FBgn0085442	FBtr0301850	0	NKAIN
4	1247267	1247792	525	+	+	Promoter (<=1kb)	7962463	7965769	3307	+	FBgn0027548	FBtr0339122	0	nito
3L	25989013	25989538	525	+	+	Promoter (<=1kb)	203730	205309	1580	+	FBgn0024945	FBtr0072483	0	NitFhit
3L	23692848	23693373	525	-	+	Promoter (<=1kb)	16070365	16073282	2918	-	FBgn0030724	FBtr0343595	0	Nipsnap
2R	4858535	4859060	525	-	+	Promoter (<=1kb)	4691672	4729017	37346	-	FBgn0026401	FBtr0111118	420	Nipped-B
3L	24071445	24071970	525	-	+	Promoter (<=1kb)	5177965	5251022	73058	-	FBgn0053554	FBtr0303293	645	Nipped-A
X	15935146	15935671	525	+	+	Promoter (<=1kb)	17003563	17005149	1587	-	FBgn0026402	FBtr0087058	0	NiPp1
2L	12202344	12202869	525	-	+	Promoter (<=1kb)	11419376	11421693	2318	-	FBgn0037896	FBtr0082404	0	ninaG
2L	4896012	4896537	525	-	+	Promoter (<=1kb)	13970508	13971979	1472	+	FBgn0028936	FBtr0080586	0	NimB5
2R	2591298	2591822	524	+	+	Promoter (<=1kb)	13965012	13967018	2007	-	FBgn0028543	FBtr0080618	0	NimB2
2R	1192262	1192786	524	+	+	Promoter (<=1kb)	14801328	14802168	841	-	FBgn0029148	FBtr0333076	0	NHP2
2R	4137989	4138513	524	+	+	Promoter (<=1kb)	6677835	6684357	6523	-	FBgn0028703	FBtr0273247	0	Nhe3
3L	24860464	24860988	524	-	+	Promoter (<=1kb)	21107781	21121543	13763	+	FBgn0040297	FBtr0299909	0	Nhe2
2R	4696239	4696763	524	-	+	Promoter (<=1kb)	22981459	22993561	12103	-	FBgn0263390	FBtr0309100	0	Nha2
2L	20801864	20802388	524	+	+	Promoter (<=1kb)	6818178	6820919	2742	-	FBgn0029905	FBtr0070974	0	Nf-YC
3R	28582316	28582840	524	-	+	Promoter (1-2kb)	19736044	19737088	1045	+	FBgn0032816	FBtr0081289	1078	Nf-YB
X	11093704	11094228	524	+	+	Promoter (<=1kb)	9440056	9442267	2212	-	FBgn0035993	FBtr0076504	0	Nf-YA
2R	11285614	11286138	524	+	+	Promoter (<=1kb)	13642175	13663657	21483	+	FBgn0030505	FBtr0345127	0	NFAT
2L	16890118	16890642	524	+	+	Promoter (<=1kb)	25983013	25993991	10979	+	FBgn0015269	FBtr0084952	0	Nf1
3L	12081330	12081854	524	+	+	Promoter (<=1kb)	14043694	14049892	6199	-	FBgn0283503	FBtr0445388	0	Neurl4
3R	20019268	20019792	524	+	+	Promoter (<=1kb)	9020348	9039471	19124	-	FBgn0002932	FBtr0082001	0	neur
4	1195713	1196237	524	+	+	Promoter (<=1kb)	19257282	19260679	3398	-	FBgn0026630	FBtr0075019	0	nes
3L	23642473	23642996	523	+	+	Promoter (<=1kb)	7241628	7243139	1512	+	FBgn0024542	FBtr0076835	0	Neos
3L	24474128	24474651	523	+	+	Promoter (<=1kb)	12659497	12665799	6303	-	FBgn0261673	FBtr0087869	0	nemy
4	814395	814918	523	+	+	Promoter (<=1kb)	7725996	7728361	2366	-	FBgn0027553	FBtr0071077	0	NELF-B
2L	19143706	19144229	523	+	+	Promoter (<=1kb)	9665442	9687066	21625	-	FBgn0261617	FBtr0302723	0	nej
4	331524	332047	523	+	+	Promoter (<=1kb)	18951147	18951837	691	-	FBgn0032725	FBtr0081192	-376	Nedd8
3L	23096336	23096859	523	-	+	Promoter (<=1kb)	7156477	7158241	1765	-	FBgn0002930	FBtr0089052	15	nec
3L	16044131	16044654	523	+	+	Promoter (<=1kb)	10460736	10461301	566	+	FBgn0083167	FBtr0071449	0	Neb-cGP
2L	8521069	8521592	523	+	+	Promoter (<=1kb)	12137496	12138584	1089	-	FBgn0011455	FBtr0076023	0	ND-SGDH
2R	8097906	8098429	523	+	+	Promoter (<=1kb)	7893053	7893561	509	-	FBgn0029971	FBtr0071141	0	ND-MNLL
3L	19894620	19895143	523	-	+	Promoter (<=1kb)	23339326	23345936	6611	+	FBgn0052230	FBtr0331408	8	ND-MLRQ
2L	575754	576277	523	-	+	Promoter (<=1kb)	10313891	10322104	8214	+	FBgn0026403	FBtr0339459	2	Ndg
2L	22328044	22328566	522	+	+	Promoter (<=1kb)	13370103	13371026	924	-	FBgn0032511	FBtr0080472	0	ND-B22
3L	27357844	27358366	522	+	+	Promoter (<=1kb)	15063919	15064548	630	+	FBgn0030605	FBtr0073960	0	ND-B18
2R	4211909	4212431	522	+	+	Promoter (<=1kb)	2579201	2580047	847	-	FBgn0031436	FBtr0273393	0	ND-B17.2
2L	22745346	22745868	522	+	+	Promoter (<=1kb)	15749319	15751078	1760	-	FBgn0001989	FBtr0343722	0	ND-B17
2R	23812884	23813406	522	+	+	Promoter (<=1kb)	21025078	21026086	1009	+	FBgn0034576	FBtr0071530	0	ND-B14.7
X	6740511	6741033	522	+	+	Promoter (<=1kb)	21658078	21658777	700	+	FBgn0034645	FBtr0113101	0	ND-B12
2L	6068036	6068558	522	+	+	Promoter (<=1kb)	24976254	24976818	565	+	FBgn0058002	FBtr0339924	0	ND-AGGG
4	202881	203403	522	-	+	Promoter (<=1kb)	7223328	7240503	17176	-	FBgn0259111	FBtr0331664	0	Ndae1
2R	15145003	15145525	522	+	+	Promoter (<=1kb)	1329949	1331543	1595	+	FBgn0011361	FBtr0072677	0	ND-ACP
2R	1277998	1278519	521	+	+	Promoter (<=1kb)	8248651	8251451	2801	-	FBgn0017566	FBtr0071181	0	ND-75
2R	22649200	22649721	521	+	+	Promoter (<=1kb)	6060842	6062720	1879	-	FBgn0031771	FBtr0343129	0	ND-51
3L	25244944	25245465	521	+	+	Promoter (<=1kb)	568296	570790	2495	-	FBgn0039909	FBtr0089105	0	ND-49
3R	4177236	4177757	521	+	+	Promoter (<=1kb)	22027709	22029393	1685	+	FBgn0019957	FBtr0084172	0	ND-42
3L	16592440	16592961	521	+	+	Promoter (<=1kb)	20495347	20497084	1738	+	FBgn0037001	FBtr0331564	0	ND-39
3L	17532567	17533088	521	+	+	Promoter (<=1kb)	3158485	3159578	1094	-	FBgn0266582	FBtr0073113	0	ND-30
2R	15128901	15129422	521	+	+	Promoter (<=1kb)	17632321	17633509	1189	+	FBgn0030853	FBtr0340622	0	ND-24
3R	31985173	31985694	521	+	+	Promoter (<=1kb)	15836048	15837117	1070	-	FBgn0017567	FBtr0083191	0	ND-23
2R	16225015	16225536	521	+	+	Promoter (<=1kb)	15985473	15986808	1336	-	FBgn0030718	FBtr0340417	0	ND-20
4	56112	56633	521	+	+	Promoter (<=1kb)	24664398	24665439	1042	+	FBgn0035046	FBtr0072324	0	ND-19
3L	25985203	25985723	520	+	+	Promoter (<=1kb)	5099177	5100202	1026	-	FBgn0031684	FBtr0345333	0	ND-13A
3L	27774051	27774571	520	+	+	Promoter (<=1kb)	5315290	5326683	11394	-	FBgn0031698	FBtr0307041	0	Ncoa6
4	1224478	1224998	520	+	+	Promoter (<=1kb)	18444507	18448957	4451	-	FBgn0086707	FBtr0081088	0	ncm
2L	10378578	10379098	520	+	+	Promoter (<=1kb)	19991887	19997568	5682	+	FBgn0013303	FBtr0074902	0	Nca
3R	23730731	23731251	520	-	+	Promoter (<=1kb)	16957439	16968080	10642	+	FBgn0010352	FBtr0075269	0	Nc73EF
2L	9948235	9948755	520	+	+	Promoter (<=1kb)	16955500	16968080	12581	+	FBgn0010352	FBtr0075267	0	Nc73EF
3L	2769002	2769522	520	+	+	Promoter (<=1kb)	21160636	21163083	2448	-	FBgn0032924	FBtr0081499	0	Nbr
2R	24959904	24960424	520	+	+	Promoter (<=1kb)	12915994	12923734	7741	+	FBgn0010488	FBtr0087786	0	NAT1
3R	15899852	15900372	520	+	+	Promoter (<=1kb)	23905175	23907011	1837	-	FBgn0015268	FBtr0305990	0	Nap1
3R	8240102	8240622	520	+	+	Promoter (<=1kb)	18957732	18968744	11013	-	FBgn0015772	FBtr0340325	0	Nak
3L	27279535	27280055	520	+	+	Promoter (<=1kb)	13684380	13718285	33906	-	FBgn0030512	FBtr0073844	0	Nadsyn
2R	5307288	5307808	520	+	+	Promoter (<=1kb)	24314660	24318419	3760	-	FBgn0028471	FBtr0084633	0	Nab2
2L	23231924	23232443	519	-	+	Promoter (<=1kb)	19671450	19698550	27101	+	FBgn0051216	FBtr0083786	0	Naam
4	996223	996742	519	+	+	Promoter (<=1kb)	1342106	1344770	2665	+	FBgn0024362	FBtr0070209	0	Naa30A
3L	24455851	24456370	519	+	+	Promoter (<=1kb)	19479984	19484643	4660	+	FBgn0031020	FBtr0346014	0	Naa15-16
2R	1388274	1388793	519	+	+	Promoter (<=1kb)	5777476	5779591	2116	-	FBgn0040298	FBtr0077118	0	Myt1
3R	31739210	31739729	519	-	+	Promoter (2-3kb)	24154826	24161289	6464	-	FBgn0039157	FBtr0084578	2566	Myo95E
2L	9704092	9704611	519	+	+	Promoter (<=1kb)	24154826	24161289	6464	-	FBgn0039157	FBtr0084578	0	Myo95E
2L	21830290	21830809	519	+	+	Promoter (<=1kb)	690686	696055	5370	-	FBgn0026199	FBtr0089095	498	myo
X	17290363	17290882	519	-	+	Promoter (<=1kb)	690686	696055	5370	-	FBgn0026199	FBtr0089095	0	myo
3R	14257144	14257663	519	+	+	Promoter (<=1kb)	9302823	9308722	5900	-	FBgn0033402	FBtr0333000	0	Myd88
2R	9408980	9409499	519	+	+	Promoter (<=1kb)	3373159	3386011	12853	+	FBgn0262656	FBtr0070525	0	Myc
3L	26016366	26016884	518	+	+	Promoter (<=1kb)	629773	633633	3861	+	FBgn0001341	FBtr0070119	0	Mybbp1A
2R	3459195	3459713	518	+	+	Promoter (<=1kb)	4841482	4847295	5814	-	FBgn0031637	FBtr0077410	0	mxt
X	19246777	19247295	518	+	+	Promoter (<=1kb)	21051383	21060653	9271	-	FBgn0011672	FBtr0301477	0	Mvl
X	7095790	7096308	518	+	+	Promoter (<=1kb)	18097558	18100261	2704	-	FBgn0030894	FBtr0310272	0	Mvb12
2L	6668195	6668713	518	+	+	Promoter (<=1kb)	12628697	12632281	3585	-	FBgn0033757	FBtr0087886	0	muskelin
2R	12483391	12483909	518	+	+	Promoter (<=1kb)	7329132	7333471	4340	+	FBgn0002909	FBtr0076839	0	mus312
3L	3077940	3078458	518	+	+	Promoter (<=1kb)	18109814	18112847	3034	+	FBgn0002901	FBtr0075122	0	mus304
3L	16494976	16495494	518	+	+	Promoter (<=1kb)	8137808	8142014	4207	+	FBgn0002899	FBtr0076689	0	mus301
X	22432835	22433352	517	+	+	Promoter (<=1kb)	8438169	8442342	4174	+	FBgn0002887	FBtr0346117	0	mus201
2R	2874544	2875061	517	+	+	Promoter (<=1kb)	13722246	13727113	4868	+	FBgn0002878	FBtr0073817	0	mus101
2R	6427988	6428505	517	+	+	Promoter (<=1kb)	9535625	9551806	16182	-	FBgn0037705	FBtr0082116	0	mura
3L	23511201	23511718	517	+	+	Promoter (<=1kb)	4021457	4023058	1602	+	FBgn0035483	FBtr0073193	0	Mul1
2R	17696133	17696650	517	+	+	Promoter (<=1kb)	7426866	7430329	3464	+	FBgn0283658	FBtr0079444	0	muc
3R	5580838	5581355	517	+	+	Promoter (<=1kb)	21879577	21932702	53126	+	FBgn0262737	FBtr0346820	7	mub
2R	10076163	10076680	517	+	+	Promoter (<=1kb)	14347239	14348790	1552	-	FBgn0028530	FBtr0080641	0	mTTF
2L	10363197	10363714	517	+	+	Promoter (<=1kb)	16204194	16205250	1057	-	FBgn0010438	FBtr0083277	0	mtSSB
X	9196883	9197400	517	+	+	Promoter (<=1kb)	7827650	7833576	5927	+	FBgn0004177	FBtr0343416	0	mts
X	2267145	2267662	517	+	+	Promoter (<=1kb)	8413012	8414103	1092	+	FBgn0010431	FBtr0076613	0	mtrm
3R	8999200	8999717	517	+	+	Promoter (<=1kb)	15752263	15755900	3638	+	FBgn0001986	FBtr0080760	0	Mtr4
2R	9135567	9136084	517	+	+	Promoter (<=1kb)	1344872	1349357	4486	-	FBgn0024360	FBtr0070236	0	MTPAP
2L	16349056	16349573	517	+	+	Promoter (<=1kb)	9573563	9576769	3207	-	FBgn0028479	FBtr0079857	0	Mtpalpha
3L	24894657	24895173	516	-	+	Promoter (<=1kb)	11852617	11860853	8237	+	FBgn0013756	FBtr0088033	0	Mtor
2R	5204480	5204996	516	+	+	Promoter (<=1kb)	6034731	6037015	2285	-	FBgn0025742	FBtr0345290	0	mtm
2R	4774093	4774609	516	+	+	Promoter (<=1kb)	22428	26308	3881	+	FBgn0052475	FBtr0329896	0	mthl8
2L	455337	455853	516	-	+	Promoter (<=1kb)	11883938	11887168	3231	-	FBgn0037960	FBtr0082515	2	mthl5
3R	11762505	11763021	516	-	+	Promoter (<=1kb)	17448533	17451296	2764	-	FBgn0028956	FBtr0340212	-209	mthl3
X	15870141	15870657	516	-	+	Promoter (<=1kb)	17448533	17452598	4066	-	FBgn0028956	FBtr0086955	0	mthl3
3L	24194295	24194810	515	-	+	Promoter (2-3kb)	10401032	10402966	1935	+	FBgn0045443	FBtr0332553	2490	mthl11
2R	4797085	4797600	515	-	+	Promoter (<=1kb)	332801	342915	10115	-	FBgn0035132	FBtr0333904	0	mthl10
2R	2981679	2982194	515	+	+	Promoter (<=1kb)	343378	346957	3580	-	FBgn0023000	FBtr0072570	0	mth
2R	3598844	3599359	515	+	+	Promoter (<=1kb)	9435536	9438704	3169	+	FBgn0040305	FBtr0113324	0	MTF-1
X	23222119	23222634	515	+	+	Promoter (<=1kb)	5272947	5297516	24570	-	FBgn0013576	FBtr0078813	0	mtd
X	16303991	16304506	515	-	+	Promoter (<=1kb)	5270116	5287320	17205	-	FBgn0013576	FBtr0078814	0	mtd
4	658841	659356	515	+	+	Promoter (<=1kb)	184626	186296	1671	+	FBgn0027786	FBtr0072478	0	Mtch
2L	21132063	21132577	514	+	+	Promoter (<=1kb)	5638655	5647910	9256	-	FBgn0027951	FBtr0290206	0	MTA1-like
2L	18693060	18693574	514	+	+	Promoter (<=1kb)	12096525	12097687	1163	+	FBgn0028707	FBtr0110911	0	Mt2
X	8904018	8904532	514	+	+	Promoter (<=1kb)	9050821	9052231	1411	+	FBgn0028708	FBtr0081969	0	Mst85C
3L	14619127	14619641	514	-	+	Promoter (<=1kb)	5566919	5577348	10430	-	FBgn0015766	FBtr0077131	0	Msr-110
3L	15307644	15308158	514	+	+	Promoter (<=1kb)	5108814	5158263	49450	+	FBgn0261836	FBtr0303383	0	Msp300
4	426884	427397	513	+	+	Promoter (<=1kb)	5146386	5158263	11878	+	FBgn0261836	FBtr0303386	0	Msp300
2L	23041731	23042244	513	+	+	Promoter (<=1kb)	2554847	2586540	31694	-	FBgn0010909	FBtr0072956	0	msn
2R	1352787	1353300	513	+	+	Promoter (<=1kb)	7123213	7125533	2321	-	FBgn0002775	FBtr0076926	0	msl-3
3L	23343667	23344180	513	+	+	Promoter (<=1kb)	3462218	3466112	3895	-	FBgn0005616	FBtr0077570	0	msl-2
3L	24052213	24052726	513	+	+	Promoter (<=1kb)	18683720	18688800	5081	-	FBgn0005617	FBtr0081130	0	msl-1
2R	4999404	4999917	513	+	+	Promoter (<=1kb)	8116179	8121579	5401	+	FBgn0026252	FBtr0076685	0	msk
2R	17550392	17550905	513	+	+	Promoter (<=1kb)	15887567	15890109	2543	-	FBgn0030703	FBtr0074166	0	MSBP
3L	20500740	20501253	513	+	+	Promoter (<=1kb)	26875852	26876562	711	+	FBgn0002838	FBtr0085063	0	ms(3)K81
3R	11814148	11814661	513	+	+	Promoter (<=1kb)	2717615	2766536	48922	-	FBgn0052296	FBtr0306331	0	Mrtf
X	15592069	15592582	513	+	+	Promoter (<=1kb)	27277249	27280429	3181	-	FBgn0039507	FBtr0305974	0	mrt
3R	9709135	9709648	513	+	+	Promoter (<=1kb)	7889277	7902667	13391	-	FBgn0037529	FBtr0081766	0	mRpS9
3R	9000030	9000543	513	+	+	Promoter (<=1kb)	10386662	10387524	863	+	FBgn0032236	FBtr0080007	0	mRpS7
3L	27355431	27355943	512	+	+	Promoter (<=1kb)	4364550	4365243	694	+	FBgn0035534	FBtr0073288	0	mRpS6
4	1004183	1004695	512	-	+	Promoter (<=1kb)	24537363	24543534	6172	+	FBgn0044510	FBtr0111146	357	mRpS5
3L	27284834	27285346	512	+	+	Promoter (<=1kb)	2780899	2782105	1207	+	FBgn0035374	FBtr0301626	0	mRpS35
3R	3761290	3761802	512	+	+	Promoter (<=1kb)	16348074	16348782	709	+	FBgn0285951	FBtr0075379	0	mRpS34
4	619609	620121	512	+	+	Promoter (<=1kb)	15786047	15788039	1993	+	FBgn0030692	FBtr0074094	0	mRpS30
4	892207	892719	512	+	+	Promoter (<=1kb)	22418937	22420376	1440	-	FBgn0034727	FBtr0071842	0	mRpS29
2R	13497266	13497778	512	+	+	Promoter (<=1kb)	20096329	20097253	925	-	FBgn0032849	FBtr0081338	0	mRpS18B
X	7702602	7703114	512	+	+	Promoter (<=1kb)	8561917	8562593	677	-	FBgn0051450	FBtr0081897	0	mRpS18A
3R	25300868	25301380	512	+	+	Promoter (<=1kb)	13954195	13955664	1470	+	FBgn0050481	FBtr0100285	0	mRpL53
2L	2858802	2859314	512	+	+	Promoter (<=1kb)	7673721	7674400	680	-	FBgn0033208	FBtr0088942	0	mRpL52
2L	7698383	7698895	512	+	+	Promoter (<=1kb)	12907105	12907842	738	+	FBgn0030433	FBtr0073691	0	mRpL49
3R	16733932	16734444	512	+	+	Promoter (<=1kb)	22618492	22619826	1335	+	FBgn0263863	FBtr0084272	0	mRpL45
X	5955503	5956015	512	+	+	Promoter (<=1kb)	23698105	23699014	910	+	FBgn0034893	FBtr0072084	0	mRpL43
2L	23350658	23351169	511	+	+	Promoter (<=1kb)	16328059	16329132	1074	-	FBgn0001995	FBtr0080843	0	mRpL4
4	594664	595175	511	+	+	Promoter (<=1kb)	14226289	14227949	1661	+	FBgn0030552	FBtr0073902	0	mRpL38
3R	18916406	18916917	511	+	+	Promoter (<=1kb)	4321764	4322231	468	-	FBgn0040907	FBtr0070655	0	mRpL33
3L	23364232	23364742	510	+	+	Promoter (<=1kb)	31252872	31253686	815	+	FBgn0039835	FBtr0085759	0	mRpL32
3R	4214708	4215218	510	+	+	Promoter (<=1kb)	16783933	16785092	1160	+	FBgn0030786	FBtr0074330	0	mRpL22
3L	27789069	27789579	510	+	+	Promoter (<=1kb)	19253290	19255061	1772	-	FBgn0036853	FBtr0346548	0	mRpL21
2R	4016230	4016740	510	+	+	Promoter (<=1kb)	2343997	2344649	653	-	FBgn0040389	FBtr0070405	0	mRpL14
2L	6449681	6450191	510	+	+	Promoter (<=1kb)	18858028	18859248	1221	-	FBgn0032720	FBtr0089318	0	mRpL13
3L	20395477	20395987	510	+	+	Promoter (<=1kb)	8956791	8957584	794	+	FBgn0011787	FBtr0076511	0	mRpL12
2R	2847277	2847787	510	+	+	Promoter (<=1kb)	203779	204782	1004	+	FBgn0031231	FBtr0078124	0	mRpL10
X	2744419	2744929	510	+	+	Promoter (<=1kb)	8301440	8302770	1331	+	FBgn0037566	FBtr0081832	0	mRpL1
4	1104623	1105132	509	-	+	Promoter (<=1kb)	11569250	11575937	6688	+	FBgn0263316	FBtr0302027	8	Mrp4
X	16579461	16579970	509	+	+	Promoter (<=1kb)	14240266	14242822	2557	-	FBgn0030556	FBtr0073922	0	mRNA-cap
2R	16159938	16160447	509	+	+	Promoter (<=1kb)	16203329	16209848	6520	-	FBgn0034091	FBtr0087195	0	mrj
4	201791	202300	509	+	+	Promoter (<=1kb)	12025614	12027707	2094	-	FBgn0259985	FBtr0088024	0	Mppe
3L	10896889	10897398	509	+	+	Promoter (<=1kb)	14537651	14540441	2791	+	FBgn0026409	FBtr0075718	0	Mpcp2
3R	21150944	21151453	509	+	+	Promoter (<=1kb)	18926996	18928659	1664	-	FBgn0038662	FBtr0334525	0	Mpc1
X	20426562	20427071	509	+	+	Promoter (<=1kb)	4442870	4444680	1811	-	FBgn0027609	FBtr0077457	0	morgue
X	19240222	19240731	509	+	+	Promoter (<=1kb)	15968134	15972913	4780	-	FBgn0002783	FBtr0083238	0	mor
3L	14549791	14550300	509	+	+	Promoter (<=1kb)	14769341	14776129	6789	-	FBgn0036448	FBtr0075700	0	mop
3L	23939709	23940217	508	+	+	Promoter (<=1kb)	2044292	2048395	4104	-	FBgn0025631	FBtr0070341	0	moody
3L	23654505	23655013	508	-	+	Promoter (1-2kb)	21286078	21304109	18032	-	FBgn0032940	FBtr0081527	-1807	Mondo
2R	1806138	1806646	508	+	+	Promoter (<=1kb)	21286078	21309489	23412	-	FBgn0032940	FBtr0301461	0	Mondo
3L	25243198	25243706	508	+	+	Promoter (<=1kb)	8116965	8124010	7046	-	FBgn0031985	FBtr0301229	0	mon2
4	1316647	1317155	508	+	+	Promoter (<=1kb)	18255530	18257677	2148	+	FBgn0261019	FBtr0299938	0	moi
X	10855509	10856017	508	+	+	Promoter (<=1kb)	5873840	5876853	3014	-	FBgn0014340	FBtr0070829	0	mof
3R	12625833	12626341	508	+	+	Promoter (<=1kb)	8873012	8898000	24989	-	FBgn0011661	FBtr0071274	0	Moe
2R	25262593	25263101	508	+	+	Promoter (<=1kb)	21350846	21377401	26556	-	FBgn0002781	FBtr0343765	0	mod(mdg4)
3R	7761019	7761527	508	+	+	Promoter (<=1kb)	32052060	32054974	2915	+	FBgn0002780	FBtr0085874	0	mod
3L	23540409	23540916	507	+	+	Promoter (<=1kb)	25125632	25127359	1728	-	FBgn0039280	FBtr0084782	0	Mocs2B
3R	3576506	3577013	507	+	+	Promoter (<=1kb)	28340334	28345169	4836	+	FBgn0039581	FBtr0085286	0	Moca-cyp
2L	13929511	13930018	507	-	+	Promoter (<=1kb)	11522757	11553112	30356	-	FBgn0259481	FBtr0089332	0	Mob2
2R	5207648	5208155	507	-	+	Promoter (<=1kb)	11522757	11534478	11722	-	FBgn0259481	FBtr0089333	0	Mob2
4	332981	333488	507	+	+	Promoter (<=1kb)	3671801	3700780	28980	+	FBgn0023215	FBtr0301821	0	Mnt
X	10842075	10842582	507	-	+	Promoter (<=1kb)	3688235	3700780	12546	+	FBgn0023215	FBtr0070578	0	Mnt
4	805836	806343	507	-	+	Promoter (<=1kb)	3689363	3701672	12310	+	FBgn0023215	FBtr0343578	488	Mnt
2R	5297781	5298288	507	+	+	Promoter (<=1kb)	7056301	7059294	2994	+	FBgn0031885	FBtr0079402	0	Mnn1
3L	19500266	19500773	507	+	+	Promoter (<=1kb)	17862697	17887222	24526	-	FBgn0259168	FBtr0300508	0	mnb
X	11596831	11597338	507	+	+	Promoter (<=1kb)	6468538	6473904	5367	-	FBgn0259749	FBtr0339787	0	mmy
2R	3822408	3822914	506	+	+	Promoter (<=1kb)	5232543	5236288	3746	+	FBgn0037301	FBtr0078778	0	Mms19
2L	22966709	22967215	506	+	+	Promoter (<=1kb)	7027526	7028959	1434	+	FBgn0031881	FBtr0079389	0	MME1
2R	2848995	2849501	506	+	+	Promoter (<=1kb)	8170274	8172401	2128	+	FBgn0011659	FBtr0088790	0	Mlh1
3L	23662476	23662982	506	+	+	Promoter (<=1kb)	15935893	15939450	3558	-	FBgn0034051	FBtr0087294	0	Mlf
3R	5617389	5617895	506	+	+	Promoter (<=1kb)	5974857	5980101	5245	-	FBgn0002774	FBtr0100576	0	mle
3R	7094149	7094655	506	-	+	Promoter (<=1kb)	24589162	24623899	34738	+	FBgn0263490	FBtr0304912	0	mld
3L	12080539	12081045	506	+	+	Promoter (<=1kb)	5619136	5620575	1440	-	FBgn0004687	FBtr0308579	0	Mlc-c
2L	18617252	18617758	506	+	+	Promoter (<=1kb)	21529959	21533713	3755	-	FBgn0029152	FBtr0078383	0	Mkrn1
3R	3815484	3815989	505	+	+	Promoter (<=1kb)	19066155	19086426	20272	-	FBgn0036844	FBtr0333220	0	Mkp3
2L	22586388	22586893	505	-	+	Promoter (1-2kb)	19066155	19086426	20272	-	FBgn0036844	FBtr0333220	1458	Mkp3
X	12754211	12754716	505	+	+	Promoter (<=1kb)	8402168	8404556	2389	-	FBgn0035889	FBtr0076665	0	mkg-p
3L	13039533	13040038	505	+	+	Promoter (<=1kb)	22019505	22023074	3570	-	FBgn0019960	FBtr0335199	0	Mitofilin
3R	11199220	11199725	505	+	+	Promoter (<=1kb)	12693639	12709376	15738	+	FBgn0014343	FBtr0075912	0	mirr
2R	21173619	21174124	505	+	+	Promoter (<=1kb)	24034362	24037730	3369	-	FBgn0039140	FBtr0084595	0	Miro
X	16280876	16281381	505	+	+	Promoter (<=1kb)	6082709	6091471	8763	-	FBgn0026060	FBtr0070884	0	Mipp2
3L	16644903	16645408	505	+	+	Promoter (<=1kb)	1908239	1920318	12080	+	FBgn0023509	FBtr0070315	0	mip130
X	8294723	8295228	505	+	+	Promoter (<=1kb)	6924687	6971637	46951	-	FBgn0053558	FBtr0332942	0	mim
3R	21098237	21098742	505	+	+	Promoter (<=1kb)	7037823	7054847	17025	+	FBgn0262872	FBtr0306228	0	milt
2R	21190959	21191464	505	+	+	Promoter (<=1kb)	7049272	7054847	5576	+	FBgn0262872	FBtr0306232	0	milt
3L	19630701	19631206	505	+	+	Promoter (<=1kb)	7042359	7056010	13652	+	FBgn0262872	FBtr0306231	0	milt
4	866766	867271	505	+	+	Promoter (<=1kb)	8433923	8436801	2879	-	FBgn0030037	FBtr0071246	0	Miga
2R	4958113	4958617	504	+	+	Promoter (<=1kb)	12321238	12322521	1284	+	FBgn0033712	FBtr0087896	0	mIF3
4	1120876	1121380	504	-	+	Promoter (<=1kb)	28542274	28544817	2544	-	FBgn0039588	FBtr0085293	0	mIF2
3L	11124711	11125215	504	+	+	Promoter (<=1kb)	7182234	7185519	3286	+	FBgn0031893	FBtr0079405	0	MICU1
X	23404488	23404991	503	+	+	Promoter (<=1kb)	13011976	13015332	3357	-	FBgn0036333	FBtr0075898	0	MICAL-like
2R	1392590	1393093	503	+	+	Promoter (<=1kb)	10001554	10042895	41342	-	FBgn0053208	FBtr0082207	0	Mical
X	7712948	7713451	503	+	+	Promoter (<=1kb)	16006552	16011812	5261	-	FBgn0263601	FBtr0075520	0	mib1
2R	4250469	4250972	503	-	+	Promoter (<=1kb)	16068523	16098761	30239	-	FBgn0026059	FBtr0083229	0	Mhcl
2L	22971926	22972429	503	+	+	Promoter (<=1kb)	21042485	21044107	1623	+	FBgn0025814	FBtr0077242	0	Mgstl
2R	6492691	6493194	503	+	+	Promoter (<=1kb)	20559156	20562331	3176	-	FBgn0034521	FBtr0086259	0	Mgat1
4	149208	149711	503	+	+	Promoter (<=1kb)	4446670	4448635	1966	-	FBgn0025684	FBtr0077456	0	MFS18
2L	22180490	22180993	503	+	+	Promoter (<=1kb)	2494742	2565385	70644	-	FBgn0058263	FBtr0301779	677	MFS17
X	3721460	3721963	503	+	+	Promoter (<=1kb)	21282298	21285679	3382	+	FBgn0034611	FBtr0071589	0	MFS16
2L	21546089	21546591	502	-	+	Promoter (<=1kb)	18794618	18796678	2061	-	FBgn0034392	FBtr0086636	0	MFS15
2R	4886311	4886813	502	+	+	Promoter (<=1kb)	18796975	18802405	5431	-	FBgn0010651	FBtr0345426	0	MFS14
2R	19441257	19441759	502	+	+	Promoter (<=1kb)	16270951	16273815	2865	+	FBgn0030731	FBtr0074209	0	Mfe2
3L	16358748	16359250	502	+	+	Promoter (<=1kb)	11984862	11993315	8454	-	FBgn0260745	FBtr0082489	0	mfas
X	12466857	12467359	502	+	+	Promoter (<=1kb)	1941068	1942872	1805	+	FBgn0035294	FBtr0072841	0	Mfap1
2R	9956244	9956746	502	+	+	Promoter (<=1kb)	13214409	13257183	42775	-	FBgn0004456	FBtr0073732	0	mew
X	15846927	15847429	502	-	+	Promoter (<=1kb)	14249043	14259991	10949	-	FBgn0027083	FBtr0347148	0	MetRS-m
2L	8342735	8343237	502	+	+	Promoter (<=1kb)	18846858	18850599	3742	-	FBgn0034401	FBtr0086627	0	MetRS
3R	26951621	26952123	502	+	+	Promoter (<=1kb)	19092670	19094760	2091	+	FBgn0036846	FBtr0075026	0	MESR6
3L	12741689	12742191	502	+	+	Promoter (<=1kb)	19706418	19713045	6628	-	FBgn0040089	FBtr0074812	0	meso18E
X	23524343	23524844	501	-	+	Promoter (<=1kb)	22945657	22952248	6592	+	FBgn0037207	FBtr0078561	0	Mes2
3L	24008298	24008799	501	+	+	Promoter (<=1kb)	19689697	19693500	3804	-	FBgn0086384	FBtr0345992	0	Mer
3R	21870652	21871153	501	+	+	Promoter (<=1kb)	2631715	2641984	10270	+	FBgn0035357	FBtr0072931	0	MEP-1
3R	9789399	9789900	501	+	+	Promoter (<=1kb)	2635762	2641984	6223	+	FBgn0035357	FBtr0072934	0	MEP-1
2R	3942123	3942624	501	+	+	Promoter (<=1kb)	12713103	12719792	6690	-	FBgn0002719	FBtr0330025	0	Men
3L	23818807	23819307	500	+	+	Promoter (<=1kb)	14664907	14697292	32386	-	FBgn0265140	FBtr0301498	0	Meltrin
3L	27323130	27323630	500	+	+	Promoter (<=1kb)	18733106	18743594	10489	-	FBgn0024329	FBtr0083684	0	Mekk1
4	989439	989939	500	+	+	Promoter (<=1kb)	19456170	19459523	3354	+	FBgn0002716	FBtr0086461	0	mei-W68
3L	26188985	26189485	500	+	+	Promoter (<=1kb)	22122101	22124367	2267	+	FBgn0002715	FBtr0071761	0	mei-S332
3L	27236333	27236833	500	+	+	Promoter (<=1kb)	9163255	9171659	8405	+	FBgn0026206	FBtr0071303	0	mei-P26
4	506043	506543	500	+	+	Promoter (<=1kb)	21138692	21140365	1674	+	FBgn0250820	FBtr0084017	0	meigo
X	6854862	6855362	500	+	+	Promoter (<=1kb)	13962658	13964702	2045	-	FBgn0025874	FBtr0075791	0	Meics
3L	24846203	24846703	500	+	+	Promoter (<=1kb)	4314230	4318127	3898	-	FBgn0002707	FBtr0343574	0	mei-9
3R	13269343	13269843	500	+	+	Promoter (<=1kb)	16391698	16399850	8153	+	FBgn0004367	FBtr0074271	0	mei-41
3R	8099856	8100356	500	+	+	Promoter (<=1kb)	7508527	7510357	1831	-	FBgn0033184	FBtr0088981	5	mEFTu2
X	11585872	11586372	500	+	+	Promoter (<=1kb)	13507557	13509332	1776	+	FBgn0024556	FBtr0087670	0	mEFTu1
3R	3563859	3564358	499	+	+	Promoter (<=1kb)	17499268	17501106	1839	-	FBgn0032646	FBtr0080994	0	mEFTs
2R	4798219	4798718	499	+	+	Promoter (<=1kb)	7220369	7223081	2713	-	FBgn0263133	FBtr0079413	0	mEFG1
3L	24925270	24925769	499	-	+	Promoter (<=1kb)	9913496	9929615	16120	-	FBgn0011656	FBtr0088445	0	Mef2
3R	16447568	16448067	499	+	+	Promoter (<=1kb)	9913496	9958858	45363	-	FBgn0011656	FBtr0088447	0	Mef2
2L	15749434	15749933	499	+	+	Promoter (<=1kb)	20325844	20326806	963	-	FBgn0034503	FBtr0086297	0	MED8
X	16833291	16833790	499	+	+	Promoter (<=1kb)	9766031	9767815	1785	-	FBgn0024330	FBtr0339719	0	MED6
2R	4318763	4319261	498	+	+	Promoter (<=1kb)	778516	787614	9099	-	FBgn0039923	FBtr0089254	0	MED26
4	473187	473685	498	+	+	Promoter (<=1kb)	8191270	8196573	5304	+	FBgn0035851	FBtr0076694	0	MED24
2L	22177751	22178249	498	+	+	Promoter (<=1kb)	928139	928860	722	+	FBgn0040339	FBtr0070165	0	MED22
3L	27722511	27723009	498	+	+	Promoter (<=1kb)	25114924	25115838	915	-	FBgn0040020	FBtr0113740	29	MED21
X	11423971	11424469	498	+	+	Promoter (<=1kb)	17843725	17846501	2777	-	FBgn0036761	FBtr0345815	0	MED19
X	2009956	2010454	498	+	+	Promoter (<=1kb)	18189072	18191265	2194	+	FBgn0038578	FBtr0083558	0	MED17
3L	15981182	15981680	498	+	+	Promoter (<=1kb)	473013	476170	3158	+	FBgn0027592	FBtr0078062	0	MED15
3L	18887701	18888199	498	+	+	Promoter (<=1kb)	593246	599239	5994	+	FBgn0035145	FBtr0072554	0	MED14
2L	16884116	16884614	498	+	+	Promoter (<=1kb)	18745856	18746623	768	+	FBgn0036811	FBtr0075054	0	MED11
2L	3649138	3649636	498	+	+	Promoter (<=1kb)	21628325	21634446	6122	-	FBgn0037109	FBtr0078464	0	MED1
X	23032643	23033140	497	+	+	Promoter (<=1kb)	31611046	31615200	4155	+	FBgn0011655	FBtr0085815	0	Med
3L	23314197	23314694	497	-	+	Promoter (<=1kb)	19188035	19190193	2159	+	FBgn0030993	FBtr0074669	0	Mec2
rDNA	50382	50879	497	-	+	Promoter (<=1kb)	10239939	10242172	2234	+	FBgn0004419	FBtr0079976	-23	me31B
2R	1338268	1338765	497	+	+	Promoter (<=1kb)	16816660	16826964	10305	+	FBgn0004797	FBtr0080915	0	mdy
2L	16735445	16735942	497	+	+	Promoter (<=1kb)	10393774	10396332	2559	-	FBgn0262782	FBtr0345435	0	Mdh1
2R	22383267	22383764	497	+	+	Promoter (<=1kb)	17144475	17149412	4938	-	FBgn0038488	FBtr0337043	0	m-cup
3L	4132432	4132929	497	-	+	Promoter (<=1kb)	6550738	6592149	41412	+	FBgn0042185	FBtr0307510	0	MCU
2L	22636420	22636916	496	-	+	Promoter (<=1kb)	18771478	18774667	3190	+	FBgn0034389	FBtr0110971	0	Mctp
3L	24079533	24080029	496	-	+	Promoter (<=1kb)	2194581	2205373	10793	+	FBgn0023549	FBtr0070393	0	Mct1
2R	2493993	2494489	496	+	+	Promoter (<=1kb)	11895997	11903538	7542	-	FBgn0260959	FBtr0301430	0	MCPH1
4	917377	917873	496	+	+	Promoter (<=1kb)	8891596	8894310	2715	+	FBgn0020633	FBtr0076585	0	Mcm7
2R	4846107	4846603	496	+	+	Promoter (<=1kb)	6674387	6677176	2790	+	FBgn0025815	FBtr0070952	0	Mcm6
3R	9679995	9680491	496	+	+	Promoter (<=1kb)	5323855	5326738	2884	+	FBgn0284442	FBtr0070762	0	Mcm3
3R	15837435	15837931	496	+	+	Promoter (<=1kb)	6746381	6748954	2574	+	FBgn0042083	FBtr0086126	0	Mccc2
3L	22874291	22874787	496	+	+	Promoter (<=1kb)	16610685	16614856	4172	+	FBgn0025743	FBtr0074285	0	mbt
2L	10413844	10414340	496	+	+	Promoter (<=1kb)	16051959	16079589	27631	+	FBgn0005536	FBtr0308216	0	Mbs
2R	2992172	2992667	495	+	+	Promoter (<=1kb)	12676487	12679052	2566	-	FBgn0026207	FBtr0082668	0	mbo
X	22403265	22403760	495	+	+	Promoter (<=1kb)	17265518	17353551	88034	+	FBgn0265487	FBtr0086991	0	mbl
2R	4351342	4351837	495	+	+	Promoter (<=1kb)	16574436	16576408	1973	+	FBgn0262732	FBtr0305569	0	mbf1
2R	5448782	5449277	495	+	+	Promoter (<=1kb)	12352143	12356265	4123	-	FBgn0038016	FBtr0082611	0	MBD-R2
2R	5458665	5459160	495	+	+	Promoter (<=1kb)	23781765	23801634	19870	+	FBgn0015513	FBtr0084459	0	mbc
3L	17024403	17024898	495	+	+	Promoter (<=1kb)	19262232	19264184	1953	-	FBgn0017578	FBtr0345391	0	Max
3L	14409434	14409929	495	+	+	Promoter (<=1kb)	10738617	10739829	1213	-	FBgn0024956	FBtr0088255	0	Mat1
3R	28879590	28880085	495	+	+	Promoter (<=1kb)	6365949	6370924	4976	+	FBgn0029870	FBtr0070909	0	Marf
3L	11489403	11489898	495	+	+	Promoter (<=1kb)	17866178	17872015	5838	-	FBgn0034282	FBtr0086822	0	Mapmodulin
2R	1222264	1222758	494	+	+	Promoter (<=1kb)	5759908	5762684	2777	-	FBgn0013987	FBtr0308577	0	MAPk-Ak2
3R	5593941	5594435	494	+	+	Promoter (<=1kb)	16349404	16350801	1398	+	FBgn0027095	FBtr0083283	0	Manf
3R	13686340	13686834	494	-	+	Promoter (<=1kb)	13858017	13933343	75327	-	FBgn0267033	FBtr0346003	73	mamo
2L	7216960	7217454	494	+	+	Promoter (<=1kb)	13991203	14058697	67495	+	FBgn0002643	FBtr0087596	0	mam
2R	4154528	4155021	493	-	+	Promoter (<=1kb)	11849958	11852571	2614	+	FBgn0032382	FBtr0080276	0	Mal-B2
3L	23604592	23605085	493	-	+	Promoter (<=1kb)	8462753	8465092	2340	+	FBgn0050359	FBtr0088749	0	Mal-A5
4	1109142	1109635	493	+	+	Promoter (<=1kb)	20430135	20433210	3076	+	FBgn0002641	FBtr0077306	0	mal
3L	23488002	23488495	493	+	+	Promoter (<=1kb)	20429675	20433210	3536	+	FBgn0002641	FBtr0344987	0	mal
2R	12986950	12987443	493	+	+	Promoter (<=1kb)	21128577	21129737	1161	+	FBgn0002736	FBtr0071569	0	mago
2R	4186236	4186729	493	+	+	Promoter (<=1kb)	21129463	21141964	12502	-	FBgn0034590	FBtr0342873	0	Magi
X	19611667	19612160	493	+	+	Promoter (<=1kb)	20640976	20641668	693	+	FBgn0034534	FBtr0086230	0	maf-S
3R	3707017	3707509	492	+	+	Promoter (<=1kb)	5742510	5746862	4353	+	FBgn0027497	FBtr0078722	0	Madm
3L	27913669	27914161	492	+	+	Promoter (<=1kb)	21507852	21512749	4898	+	FBgn0037092	FBtr0332712	0	M6
4	298170	298662	492	+	+	Promoter (<=1kb)	9606363	9608841	2479	-	FBgn0027084	FBtr0071367	0	LysRS
2R	5657700	5658192	492	+	+	Promoter (<=1kb)	540599	542580	1982	-	FBgn0010602	FBtr0310028	0	lwr
3L	11115933	11116425	492	+	+	Promoter (<=1kb)	3955543	3965327	9785	-	FBgn0029688	FBtr0070626	0	lva
3L	16009772	16010264	492	+	+	Promoter (<=1kb)	17385891	17390265	4375	+	FBgn0262871	FBtr0083435	0	lute
X	16274223	16274715	492	-	+	Promoter (<=1kb)	19604398	19606090	1693	-	FBgn0020277	FBtr0074969	0	lush
3L	3461307	3461799	492	-	+	Promoter (<=1kb)	10977956	11106816	128861	-	FBgn0040765	FBtr0333066	0	luna
3R	7514062	7514554	492	+	+	Promoter (<=1kb)	10836570	10838727	2158	-	FBgn0027525	FBtr0339475	0	LTV1
3L	25799404	25799895	491	-	+	Promoter (<=1kb)	7518997	7528013	9017	+	FBgn0268063	FBtr0332144	0	ltl
2L	23397208	23397699	491	+	+	Promoter (<=1kb)	22924795	22940527	15733	+	FBgn0002566	FBtr0111123	0	lt
4	946187	946678	491	+	+	Promoter (<=1kb)	9604154	9605969	1816	-	FBgn0264691	FBtr0071368	0	Lst8
2L	23226648	23227139	491	-	+	Promoter (<=1kb)	16574579	16576586	2008	-	FBgn0034140	FBtr0087122	0	Lst
2R	2198032	2198523	491	+	+	Promoter (<=1kb)	21865168	21866238	1071	+	FBgn0260940	FBtr0084135	0	lsn
2R	2643680	2644171	491	+	+	Promoter (<=1kb)	23996262	23997017	756	+	FBgn0051184	FBtr0084505	0	LSm3
2R	5236585	5237076	491	+	+	Promoter (<=1kb)	15069127	15076220	7094	-	FBgn0030608	FBtr0346060	0	Lsd-2
3L	23381744	23382235	491	+	+	Promoter (<=1kb)	23763857	23766662	2806	+	FBgn0039114	FBtr0084456	0	Lsd-1
3L	26364220	26364711	491	-	+	Promoter (<=1kb)	20635480	20644279	8800	+	FBgn0038816	FBtr0334640	0	Lrrk
2R	6246216	6246707	491	+	+	Promoter (<=1kb)	10517335	10518984	1650	+	FBgn0010398	FBtr0080092	0	Lrr47
2L	136741	137232	491	+	+	Promoter (<=1kb)	7676540	7698902	22363	-	FBgn0033212	FBtr0332911	0	LRR
3L	3939625	3940116	491	+	+	Promoter (<=1kb)	8174165	8226438	52274	+	FBgn0053087	FBtr0344893	0	LRP1
2R	6693313	6693804	491	+	+	Promoter (<=1kb)	7528780	7538279	9500	+	FBgn0028582	FBtr0076794	0	lqf
3L	25223956	25224447	491	-	+	Promoter (<=1kb)	25741348	25760322	18975	-	FBgn0066101	FBtr0301467	0	LpR1
3L	17808188	17808679	491	-	+	Promoter (<=1kb)	8136986	8145981	8996	-	FBgn0263593	FBtr0113055	0	Lpin
2R	3068341	3068831	490	+	+	Promoter (<=1kb)	9571537	9579987	8451	-	FBgn0052699	FBtr0110850	0	LPCAT
4	856122	856612	490	+	+	Promoter (<=1kb)	13382652	13384165	1514	+	FBgn0032515	FBtr0303269	0	loqs
2R	5055088	5055578	490	+	+	Promoter (<=1kb)	19607857	19612199	4343	-	FBgn0036892	FBtr0074967	0	Lon
2L	22574861	22575351	490	+	+	Promoter (<=1kb)	18154095	18158018	3924	-	FBgn0022238	FBtr0086777	0	lolal
3R	3971828	3972318	490	+	+	Promoter (<=1kb)	10504859	10534354	29496	-	FBgn0283521	FBtr0089343	0	lola
3L	23225925	23226415	490	+	+	Promoter (<=1kb)	20061422	20064381	2960	+	FBgn0019686	FBtr0081328	0	lok
3L	27446928	27447418	490	+	+	Promoter (<=1kb)	22619968	22626634	6667	-	FBgn0020278	FBtr0084276	0	loco
3R	14288094	14288584	490	-	+	Promoter (<=1kb)	22620073	22636456	16384	-	FBgn0020278	FBtr0309249	295	loco
3R	16280048	16280538	490	+	+	Promoter (<=1kb)	8596972	8599962	2991	-	FBgn0033309	FBtr0339357	0	Lnpk
2L	7791669	7792159	490	+	+	Promoter (<=1kb)	25888542	25893270	4729	+	FBgn0028717	FBtr0084935	0	Lnk
X	15765920	15766410	490	-	+	Promoter (<=1kb)	10457658	10462472	4815	+	FBgn0027611	FBtr0080030	0	LManII
2L	16449935	16450425	490	-	+	Promoter (2-3kb)	11752385	11760079	7695	-	FBgn0017581	FBtr0082535	2128	Lk6
X	15883682	15884172	490	+	+	Promoter (<=1kb)	11750931	11764457	13527	-	FBgn0017581	FBtr0082534	0	Lk6
3L	20800402	20800892	490	+	+	Promoter (<=1kb)	14560139	14560764	626	-	FBgn0028418	FBtr0075722	0	Lk
3L	15699195	15699685	490	+	+	Promoter (<=1kb)	16178826	16183991	5166	+	FBgn0015754	FBtr0304747	0	Lis-1
3R	11688469	11688959	490	+	+	Promoter (<=1kb)	13513254	13516276	3023	+	FBgn0036376	FBtr0075813	0	Liprin-beta
2L	10509920	10510410	490	+	+	Promoter (<=1kb)	6723903	6731345	7443	+	FBgn0046704	FBtr0079300	0	Liprin-alpha
4	44788	45278	490	-	+	Promoter (<=1kb)	10529415	10531560	2146	+	FBgn0032264	FBtr0080093	0	Lip4
4	243441	243930	489	+	+	Promoter (<=1kb)	11149323	11152592	3270	+	FBgn0030274	FBtr0343038	0	Lint-1
2R	3516138	3516627	489	+	+	Promoter (<=1kb)	5753390	5754958	1569	-	FBgn0029800	FBtr0339744	0	lin-52
3L	26343569	26344058	489	+	+	Promoter (<=1kb)	8914524	8918234	3711	+	FBgn0002552	FBtr0088651	0	lin
2L	22497540	22498029	489	-	+	Promoter (<=1kb)	12584385	12592193	7809	-	FBgn0283712	FBtr0073660	0	LIMK1
X	17107571	17108060	489	+	+	Promoter (<=1kb)	2888284	2953077	64794	+	FBgn0041111	FBtr0077634	0	lilli
2L	11120708	11121197	489	+	+	Promoter (<=1kb)	24805445	24814012	8568	-	FBgn0027539	FBtr0331697	0	lili
2L	2744060	2744549	489	+	+	Promoter (<=1kb)	8067977	8078815	10839	+	FBgn0020279	FBtr0088774	0	lig
3L	27082855	27083344	489	+	+	Promoter (<=1kb)	5989400	5999501	10102	-	FBgn0031759	FBtr0345336	0	lid
2L	20431200	20431689	489	+	+	Promoter (<=1kb)	13091145	13093986	2842	+	FBgn0261524	FBtr0073720	0	lic
3R	5630933	5631421	488	+	+	Promoter (<=1kb)	436957	443911	6955	-	FBgn0039907	FBtr0089111	0	lgs
4	695805	696293	488	+	+	Promoter (<=1kb)	4825853	4829038	3186	+	FBgn0027085	FBtr0073348	0	LeuRS-m
3R	3528149	3528636	487	+	+	Promoter (<=1kb)	24509508	24515320	5813	-	FBgn0284252	FBtr0072348	0	Letm1
3L	27929538	27930025	487	-	+	Promoter (<=1kb)	7857077	7858136	1060	+	FBgn0040099	FBtr0308065	0	lectin-28C
X	23151052	23151539	487	+	+	Promoter (<=1kb)	8078350	8081605	3256	-	FBgn0029994	FBtr0071116	0	Ldsdh1
3R	3712112	3712599	487	+	+	Promoter (<=1kb)	15358481	15361657	3177	-	FBgn0026634	FBtr0083114	0	ldlCp
3L	24250510	24250997	487	+	+	Promoter (<=1kb)	24779979	24780428	450	-	FBgn0025578	FBtr0072430	0	Lcp9
2R	2687878	2688365	487	+	+	Promoter (<=1kb)	21720495	21724055	3561	+	FBgn0034657	FBtr0071712	0	LBR
3L	25198729	25199216	487	+	+	Promoter (<=1kb)	16150123	16169519	19397	+	FBgn0034083	FBtr0302084	0	lbk
3L	23261509	23261996	487	-	+	Promoter (<=1kb)	22458816	22461131	2316	-	FBgn0037163	FBtr0078508	101	laza
3R	4203879	4204366	487	+	+	Promoter (<=1kb)	20430605	20432361	1757	-	FBgn0029158	FBtr0290266	0	Las
2L	10242638	10243125	487	+	+	Promoter (<=1kb)	9243817	9245925	2109	+	FBgn0260771	FBtr0301275	0	Larp7
4	165375	165862	487	+	+	Promoter (<=1kb)	28318162	28335541	17380	-	FBgn0261618	FBtr0306389	0	larp
2R	5432891	5433378	487	-	+	Promoter (<=1kb)	28318162	28326241	8080	-	FBgn0261618	FBtr0301181	0	larp
2R	5358589	5359076	487	+	+	Promoter (<=1kb)	7339464	7341800	2337	+	FBgn0011640	FBtr0076842	0	lark
X	23376143	23376630	487	+	+	Promoter (<=1kb)	19586623	19732069	145447	+	FBgn0000464	FBtr0331242	0	Lar
2R	1070687	1071174	487	-	+	Promoter (<=1kb)	21193571	21199431	5861	+	FBgn0034602	FBtr0071583	0	Lapsyn
3L	24033380	24033867	487	+	+	Promoter (<=1kb)	14935660	14939959	4300	+	FBgn0033984	FBtr0303759	0	Lap1
3R	22466125	22466612	487	+	+	Promoter (<=1kb)	9614914	9623980	9067	+	FBgn0267348	FBtr0076382	0	LanB2
3L	3059683	3060170	487	+	+	Promoter (<=1kb)	7811438	7820771	9334	+	FBgn0261800	FBtr0079490	0	LanB1
2R	13022205	13022691	486	+	+	Promoter (<=1kb)	6203831	6218022	14192	-	FBgn0002526	FBtr0077014	0	LanA
4	501483	501969	486	+	+	Promoter (<=1kb)	21573389	21577103	3715	+	FBgn0032949	FBtr0085896	0	Lamp1
2R	2887891	2888377	486	+	+	Promoter (<=1kb)	5343619	5355346	11728	-	FBgn0016031	FBtr0077160	0	lama
2R	5357856	5358342	486	+	+	Promoter (<=1kb)	5542480	5546642	4163	+	FBgn0002525	FBtr0346460	0	Lam
X	15111747	15112233	486	+	+	Promoter (<=1kb)	15499127	15504591	5465	+	FBgn0002524	FBtr0343735	0	lace
2L	6450654	6451140	486	+	+	Promoter (<=1kb)	18971993	18974188	2196	-	FBgn0032729	FBtr0340323	0	L2HGDH
X	12600810	12601296	486	+	+	Promoter (<=1kb)	5583669	5590390	6722	+	FBgn0035617	FBtr0077085	0	l(3)psg2
3R	31672533	31673019	486	+	+	Promoter (1-2kb)	27266326	27273273	6948	-	FBgn0002441	FBtr0085175	1232	l(3)mbt
3R	17004147	17004633	486	+	+	Promoter (<=1kb)	27266326	27273273	6948	-	FBgn0002441	FBtr0085175	0	l(3)mbt
3L	15075976	15076462	486	+	+	Promoter (<=1kb)	14642672	14655197	12526	-	FBgn0086686	FBtr0344158	0	l(3)L1231
2L	22191625	22192110	485	+	+	Promoter (<=1kb)	13030913	13031598	686	+	FBgn0002354	FBtr0082703	0	l(3)87Df
2R	1520599	1521084	485	+	+	Promoter (<=1kb)	16588475	16590132	1658	+	FBgn0002283	FBtr0075311	0	l(3)73Ah
3L	26230308	26230793	485	+	+	Promoter (<=1kb)	16234140	16236999	2860	+	FBgn0263607	FBtr0075459	0	l(3)72Dp
3L	23221218	23221703	485	+	+	Promoter (<=1kb)	16226126	16228737	2612	-	FBgn0263605	FBtr0075484	0	l(3)72Dn
3R	3762833	3763318	485	+	+	Promoter (<=1kb)	17535533	17539963	4431	-	FBgn0010926	FBtr0347218	0	l(3)07882
3L	25729565	25730050	485	+	+	Promoter (<=1kb)	18288866	18298879	10014	-	FBgn0010877	FBtr0083595	0	l(3)05822
4	655012	655497	485	+	+	Promoter (<=1kb)	22738602	22741388	2787	-	FBgn0010830	FBtr0078535	0	l(3)04053
3R	4426397	4426882	485	+	+	Promoter (<=1kb)	1334889	1339415	4527	+	FBgn0010786	FBtr0072679	0	l(3)02640
3L	23443242	23443727	485	+	+	Promoter (<=1kb)	23706913	23709026	2114	+	FBgn0002174	FBtr0089505	0	l(2)tid
X	21374072	21374557	485	+	+	Promoter (<=1kb)	6209782	6214122	4341	-	FBgn0021847	FBtr0086000	0	l(2)k14710
3L	3323231	3323716	485	+	+	Promoter (<=1kb)	21261168	21262287	1120	+	FBgn0021856	FBtr0081482	0	l(2)k14505
3R	3519052	3519536	484	+	+	Promoter (<=1kb)	9399080	9399899	820	+	FBgn0016970	FBtr0088505	0	l(2)k10201
2R	5517168	5517652	484	+	+	Promoter (<=1kb)	23067196	23071875	4680	+	FBgn0021979	FBtr0071958	0	l(2)k09913
2R	3919977	3920461	484	+	+	Promoter (<=1kb)	6074471	6076367	1897	-	FBgn0284246	FBtr0302508	0	l(2)k09848
4	107523	108007	484	+	+	Promoter (<=1kb)	6854142	6860849	6708	+	FBgn0086451	FBtr0079343	0	l(2)k09022
2L	6058446	6058930	484	+	+	Promoter (<=1kb)	4394196	4400105	5910	+	FBgn0022153	FBtr0077432	0	l(2)k05819
X	9122390	9122874	484	-	+	Promoter (1-2kb)	9839	18570	8732	-	FBgn0002121	FBtr0078170	1303	l(2)gl
2R	8103810	8104294	484	+	+	Promoter (<=1kb)	9839	18570	8732	-	FBgn0002121	FBtr0078170	0	l(2)gl
3R	3789105	3789589	484	-	+	Promoter (<=1kb)	9839	21376	11538	-	FBgn0002121	FBtr0078166	449	l(2)gl
3R	22017707	22018191	484	+	+	Promoter (<=1kb)	23702477	23705403	2927	+	FBgn0013548	FBtr0072085	0	l(2)dtl
4	1086303	1086786	483	+	+	Promoter (<=1kb)	19121345	19123869	2525	-	FBgn0002031	FBtr0346428	0	l(2)37Cc
2L	22327121	22327604	483	+	+	Promoter (<=1kb)	19049843	19051612	1770	-	FBgn0002021	FBtr0081177	0	l(2)37Bb
2R	4605701	4606184	483	+	+	Promoter (<=1kb)	15256581	15257297	717	+	FBgn0259982	FBtr0310430	0	l(2)35Cc
3L	23272227	23272710	483	+	+	Promoter (<=1kb)	4970135	4971485	1351	-	FBgn0010607	FBtr0079050	0	l(2)05714
2L	19451758	19452241	483	+	+	Promoter (<=1kb)	9551140	9553661	2522	-	FBgn0028327	FBtr0343412	0	l(1)G0320
3L	7858954	7859437	483	+	+	Promoter (<=1kb)	10348680	10366273	17594	-	FBgn0028331	FBtr0347009	0	l(1)G0289
3L	21500534	21501017	483	+	+	Promoter (<=1kb)	22491595	22503933	12339	+	FBgn0027279	FBtr0299523	0	l(1)G0196
2R	11649655	11650138	483	+	+	Promoter (<=1kb)	22487180	22499081	11902	+	FBgn0027279	FBtr0343581	0	l(1)G0196
2L	23460110	23460592	482	+	+	Promoter (<=1kb)	19518428	19521804	3377	-	FBgn0027291	FBtr0307904	0	l(1)G0156
3L	24121722	24122204	482	+	+	Promoter (<=1kb)	8716713	8720277	3565	-	FBgn0027330	FBtr0071280	0	l(1)G0020
3L	26022362	26022844	482	+	+	Promoter (<=1kb)	14201362	14224732	23371	+	FBgn0026713	FBtr0073900	0	l(1)G0007
2L	23077521	23078003	482	+	+	Promoter (<=1kb)	20391447	20392401	955	+	FBgn0027334	FBtr0077298	0	l(1)G0004
X	5312378	5312860	482	+	+	Promoter (<=1kb)	11324294	11325308	1015	-	FBgn0001491	FBtr0073460	0	l(1)10Bb
3L	23697500	23697982	482	+	+	Promoter (<=1kb)	13550139	13636995	86857	+	FBgn0259984	FBtr0342903	0	kuz
2R	5457652	5458134	482	+	+	Promoter (<=1kb)	5671741	5672800	1060	+	FBgn0033032	FBtr0086037	0	kune
3R	4268504	4268986	482	+	+	Promoter (<=1kb)	20006584	20024510	17927	+	FBgn0261574	FBtr0332722	0	kug
3R	9743041	9743523	482	+	+	Promoter (<=1kb)	19836614	19844944	8331	+	FBgn0001324	FBtr0074884	0	kto
3L	19800803	19801285	482	+	+	Promoter (<=1kb)	5478390	5483906	5517	-	FBgn0015402	FBtr0344273	0	ksr
X	9216863	9217345	482	+	+	Promoter (<=1kb)	23997538	24031827	34290	-	FBgn0020647	FBtr0084507	0	KrT95D
X	2244363	2244845	482	+	+	Promoter (<=1kb)	5810973	5812228	1256	+	FBgn0035639	FBtr0077112	0	kri
2R	2708081	2708562	481	+	+	Promoter (<=1kb)	6082603	6096498	13896	+	FBgn0266450	FBtr0344437	0	Kr-h1
2R	1332810	1333291	481	+	+	Promoter (<=1kb)	852768	854539	1772	+	FBgn0020545	FBtr0078016	0	kraken
4	593814	594295	481	-	+	Promoter (<=1kb)	25226611	25229519	2909	+	FBgn0001325	FBtr0072449	0	Kr
X	7966253	7966734	481	+	+	Promoter (<=1kb)	18403223	18404726	1504	+	FBgn0264816	FBtr0334147	0	koko
2R	21084539	21085020	481	+	+	Promoter (<=1kb)	6811019	6818199	7181	+	FBgn0265003	FBtr0335512	0	koi
2L	7212473	7212954	481	-	+	Promoter (<=1kb)	10981171	11008833	27663	-	FBgn0013469	FBtr0333361	0	klu
2L	6454189	6454670	481	+	+	Promoter (<=1kb)	27547775	27559145	11371	-	FBgn0004387	FBtr0085211	0	Klp98A
3L	16671411	16671892	481	+	+	Promoter (<=1kb)	11795614	11798875	3262	+	FBgn0004381	FBtr0076030	0	Klp68D
3L	549631	550112	481	+	+	Promoter (<=1kb)	5356864	5359392	2529	-	FBgn0004380	FBtr0077157	0	Klp64D
2R	4671218	4671699	481	-	+	Promoter (<=1kb)	10414017	10418991	4975	+	FBgn0032243	FBtr0080018	0	Klp31E
2R	22700481	22700962	481	+	+	Promoter (<=1kb)	12007476	12010434	2959	-	FBgn0037978	FBtr0335434	0	KLHL18
2R	5467495	5467975	480	-	+	Promoter (<=1kb)	12746616	12749839	3224	-	FBgn0010235	FBtr0331556	0	Klc
2R	4565928	4566408	480	-	+	Promoter (<=1kb)	434299	441096	6798	-	FBgn0001316	FBtr0112807	0	klar
3L	26284894	26285374	480	+	+	Promoter (<=1kb)	434083	540614	106532	-	FBgn0001316	FBtr0110818	0	klar
2L	23327977	23328457	480	+	+	Promoter (<=1kb)	20356807	20358331	1525	+	FBgn0024887	FBtr0078181	0	kin17
4	408419	408899	480	+	+	Promoter (<=1kb)	14697689	14724261	26573	-	FBgn0262127	FBtr0344383	0	kibra
2R	12891483	12891963	480	+	+	Promoter (<=1kb)	15515778	15532259	16482	-	FBgn0019968	FBtr0329956	0	Khc-73
3L	9009265	9009745	480	+	+	Promoter (<=1kb)	16266960	16271971	5012	-	FBgn0001308	FBtr0087184	0	Khc
X	22450362	22450842	480	+	+	Promoter (<=1kb)	8146918	8156654	9737	-	FBgn0010504	FBtr0088811	0	kermit
2R	10059916	10060396	480	+	+	Promoter (<=1kb)	18129884	18138083	8200	-	FBgn0001301	FBtr0081042	0	kel
3R	25080402	25080882	480	-	+	Promoter (<=1kb)	12817000	12822787	5788	-	FBgn0015399	FBtr0332210	0	kek1
3L	14036169	14036649	480	+	+	Promoter (<=1kb)	17073942	17079945	6004	-	FBgn0038475	FBtr0083422	0	Keap1
2L	6945654	6946134	480	+	+	Promoter (<=1kb)	17073942	17078102	4161	-	FBgn0038475	FBtr0083423	0	Keap1
2L	16799826	16800306	480	+	+	Promoter (<=1kb)	6352282	6361323	9042	+	FBgn0261955	FBtr0070907	0	kdn
2L	2242500	2242980	480	+	+	Promoter (<=1kb)	13185534	13198337	12804	-	FBgn0053182	FBtr0087770	0	Kdm4B
3L	19290204	19290684	480	+	+	Promoter (<=1kb)	7922775	7924988	2214	-	FBgn0033233	FBtr0088886	0	Kdm4A
3L	16649733	16650213	480	+	+	Promoter (<=1kb)	9052495	9063245	10751	+	FBgn0037659	FBtr0300691	0	Kdm2
2L	23171758	23172238	480	+	+	Promoter (<=1kb)	9010282	9013643	3362	-	FBgn0037655	FBtr0300745	0	Kcmf1
2R	1519257	1519736	479	+	+	Promoter (<=1kb)	29782609	29794113	11505	+	FBgn0001297	FBtr0099990	0	kay
2R	5528082	5528561	479	+	+	Promoter (<=1kb)	4649354	4654624	5271	+	FBgn0087013	FBtr0336462	0	Karybeta3
3L	27338676	27339155	479	+	+	Promoter (<=1kb)	19807232	19810398	3167	+	FBgn0024889	FBtr0074881	0	Kap-alpha1
3L	24241790	24242269	479	+	+	Promoter (<=1kb)	11334187	11338824	4638	-	FBgn0028421	FBtr0289954	0	Kap3
3L	25434429	25434908	479	-	+	Promoter (<=1kb)	14901475	14906090	4616	-	FBgn0027596	FBtr0087431	0	Kank
3L	23371672	23372151	479	-	+	Promoter (<=1kb)	24141395	24147490	6096	+	FBgn0039155	FBtr0084549	0	Kal1
2L	23214116	23214595	479	-	+	Promoter (<=1kb)	14749475	14793607	44133	+	FBgn0263929	FBtr0305691	0	jvl
3L	7349627	7350106	479	+	+	Promoter (<=1kb)	13826041	13830317	4277	-	FBgn0030530	FBtr0340292	0	jub
3R	7761925	7762404	479	+	+	Promoter (<=1kb)	1802008	1802856	849	-	FBgn0025820	FBtr0072788	0	JTBR
2R	1628495	1628973	478	-	+	Promoter (<=1kb)	16432244	16433183	940	+	FBgn0034126	FBtr0087157	12	jtb
2L	22965204	22965682	478	+	+	Promoter (<=1kb)	24189050	24193423	4374	-	FBgn0266282	FBtr0084573	0	jnj
X	23228297	23228775	478	+	+	Promoter (<=1kb)	13449187	13450283	1097	-	FBgn0036366	FBtr0075825	0	JMJD7
rDNA	51293	51771	478	+	+	Promoter (<=1kb)	18157110	18158680	1571	-	FBgn0032671	FBtr0081062	0	JMJD4
2L	23025595	23026073	478	+	+	Promoter (<=1kb)	6613768	6619382	5615	+	FBgn0086655	FBtr0301636	0	jing
3R	7967938	7968416	478	+	+	Promoter (<=1kb)	22789233	22824835	35603	-	FBgn0027339	FBtr0304985	100	jim
3R	18438264	18438742	478	+	+	Promoter (<=1kb)	11078752	11091856	13105	-	FBgn0020412	FBtr0076237	0	JIL-1
2L	8034149	8034627	478	+	+	Promoter (<=1kb)	16289320	16291333	2014	+	FBgn0028424	FBtr0087139	0	JhI-26
3L	711285	711763	478	+	+	Promoter (<=1kb)	12051755	12055587	3833	-	FBgn0028425	FBtr0305089	0	JhI-21
4	1122276	1122754	478	-	+	Promoter (<=1kb)	18860375	18862078	1704	-	FBgn0034406	FBtr0086622	0	Jheh3
3L	25262062	25262539	477	+	+	Promoter (<=1kb)	4948206	4949784	1579	-	FBgn0031652	FBtr0079057	0	jet
2R	4891682	4892159	477	-	+	Promoter (<=1kb)	30517059	30527037	9979	-	FBgn0027654	FBtr0085681	0	jdp
3R	23725793	23726270	477	-	+	Promoter (<=1kb)	22717321	22729272	11952	-	FBgn0028371	FBtr0301377	0	jbug
X	18865208	18865685	477	-	+	Promoter (<=1kb)	24252865	24259488	6624	-	FBgn0011225	FBtr0084636	0	jar
X	16794414	16794891	477	+	+	Promoter (<=1kb)	30038622	30039464	843	-	FBgn0001280	FBtr0085596	0	janA
3R	19639624	19640101	477	+	+	Promoter (<=1kb)	5779315	5780763	1449	+	FBgn0037374	FBtr0078625	0	jagn
3L	19861337	19861814	477	-	+	Promoter (<=1kb)	3042359	3044174	1816	+	FBgn0040308	FBtr0072982	0	Jafrac2
3L	27344049	27344525	476	+	+	Promoter (<=1kb)	13329824	13331994	2171	+	FBgn0040309	FBtr0073763	0	Jafrac1
2R	5050619	5051095	476	-	+	Promoter (<=1kb)	18757074	18760096	3023	-	FBgn0259682	FBtr0299945	0	Jabba
2R	16852832	16853308	476	+	+	Promoter (<=1kb)	11359437	11360163	727	-	FBgn0001276	FBtr0088154	0	ix
3R	14027337	14027813	476	+	+	Promoter (<=1kb)	5517117	5539284	22168	+	FBgn0010051	FBtr0078686	0	Itp-r83A
3L	12840020	12840496	476	+	+	Promoter (<=1kb)	12636671	12640628	3958	+	FBgn0011604	FBtr0087841	0	Iswi
2R	4128549	4129024	475	+	+	Promoter (<=1kb)	19670618	19673477	2860	+	FBgn0028372	FBtr0086473	0	isopeptidase-T-3
X	84550	85025	475	+	+	Promoter (<=1kb)	8822849	8824177	1329	-	FBgn0037637	FBtr0081930	0	IscU
3R	14062798	14063273	475	+	+	Promoter (<=1kb)	10408618	10412869	4252	-	FBgn0024957	FBtr0082259	0	Irp-1B
X	15091725	15092199	474	+	+	Promoter (<=1kb)	22721320	22724587	3268	-	FBgn0024958	FBtr0084327	0	Irp-1A
3R	13642196	13642670	474	-	+	Promoter (<=1kb)	23181845	23185642	3798	+	FBgn0265042	FBtr0336479	0	Irk1
4	195001	195475	474	+	+	Promoter (<=1kb)	17002875	17007159	4285	+	FBgn0038465	FBtr0083371	0	Irc
2L	487708	488182	474	-	+	Promoter (1-2kb)	17002875	17007208	4334	+	FBgn0038465	FBtr0337060	1272	Irc
2R	5652900	5653374	474	+	+	Promoter (<=1kb)	11097446	11098186	741	-	FBgn0036126	FBtr0332706	0	Irbp18
X	22490434	22490908	474	+	+	Promoter (<=1kb)	11410047	11412440	2394	+	FBgn0011774	FBtr0082385	0	Irbp
3L	23353016	23353489	473	+	+	Promoter (<=1kb)	573033	574264	1232	-	FBgn0031267	FBtr0078074	0	Ipk2
3L	25283564	25284037	473	-	+	Promoter (<=1kb)	20870791	20879145	8355	+	FBgn0050295	FBtr0332465	418	Ipk1
2R	4289132	4289605	473	+	+	Promoter (<=1kb)	13321302	13329303	8002	+	FBgn0283680	FBtr0344171	845	IP3K2
3L	28062951	28063424	473	+	+	Promoter (<=1kb)	9782384	9788499	6116	+	FBgn0032147	FBtr0079869	0	IP3K1
3L	23154859	23155332	473	-	+	Promoter (<=1kb)	28853606	28859214	5609	-	FBgn0265274	FBtr0330306	0	Inx3
3L	26015149	26015622	473	-	+	Promoter (<=1kb)	6998672	7004151	5480	+	FBgn0027108	FBtr0332314	55	Inx2
2L	22253217	22253690	473	-	+	Promoter (<=1kb)	16103432	16105627	2196	-	FBgn0036570	FBtr0075495	0	IntS9
3L	8451628	8452101	473	+	+	Promoter (<=1kb)	16850437	16854104	3668	+	FBgn0025830	FBtr0087036	0	IntS8
2L	19427210	19427683	473	+	+	Promoter (<=1kb)	5738663	5746375	7713	-	FBgn0261383	FBtr0070842	0	IntS6
3R	2481012	2481485	473	+	+	Promoter (<=1kb)	8555239	8558781	3543	-	FBgn0026679	FBtr0071234	0	IntS4
2R	4391118	4391590	472	+	+	Promoter (<=1kb)	4235779	4242934	7156	-	FBgn0262117	FBtr0111268	0	IntS3
3L	23104713	23105185	472	+	+	Promoter (<=1kb)	17652761	17656818	4058	-	FBgn0030858	FBtr0074480	0	IntS2
X	13760471	13760943	472	-	+	Promoter (<=1kb)	20821262	20836028	14767	-	FBgn0011674	FBtr0071562	36	insc
X	13636504	13636976	472	+	+	Promoter (<=1kb)	21570248	21619036	48789	-	FBgn0283499	FBtr0084121	0	InR
3L	16109592	16110064	472	-	+	Promoter (<=1kb)	7454922	7458874	3953	-	FBgn0025885	FBtr0089329	0	Inos
3L	17656868	17657340	472	+	+	Promoter (<=1kb)	13385848	13387312	1465	-	FBgn0032516	FBtr0080525	28	Ing5
3L	19165995	19166467	472	-	+	Promoter (1-2kb)	18828632	18846267	17636	-	FBgn0036816	FBtr0075081	1522	Indy
2R	12388148	12388620	472	-	+	Promoter (<=1kb)	18828632	18846267	17636	-	FBgn0036816	FBtr0075081	0	Indy
3L	26222728	26223200	472	-	+	Promoter (2-3kb)	18828632	18840516	11885	-	FBgn0036816	FBtr0075083	2572	Indy
3L	23669529	23670000	471	+	+	Promoter (<=1kb)	18828632	18840516	11885	-	FBgn0036816	FBtr0075083	0	Indy
2R	2578850	2579321	471	+	+	Promoter (<=1kb)	1513070	1517137	4068	+	FBgn0025394	FBtr0339590	0	inc
3L	23820398	23820869	471	+	+	Promoter (<=1kb)	4224710	4225950	1241	-	FBgn0001257	FBtr0073250	0	ImpL2
2R	10545804	10546275	471	+	+	Promoter (<=1kb)	8028453	8029546	1094	-	FBgn0001255	FBtr0310412	0	ImpE3
2R	12484171	12484642	471	+	+	Promoter (<=1kb)	1523414	1534034	10621	-	FBgn0035227	FBtr0072703	0	Iml1
X	15940048	15940519	471	+	+	Promoter (<=1kb)	18409796	18411532	1737	-	FBgn0013983	FBtr0086725	0	imd
2R	4329246	4329716	470	+	+	Promoter (<=1kb)	18409796	18413599	3804	-	FBgn0013983	FBtr0345891	0	imd
3R	4815228	4815698	470	-	+	Promoter (<=1kb)	3696218	3696658	441	-	FBgn0031561	FBtr0345610	0	IM33
3L	19918900	19919370	470	-	+	Promoter (<=1kb)	2331493	2334658	3166	-	FBgn0044047	FBtr0070406	0	Ilp6
X	11132741	11133211	470	+	+	Promoter (<=1kb)	21216901	21217571	671	+	FBgn0028427	FBtr0307160	0	Ilk
X	13369953	13370423	470	-	+	Promoter (<=1kb)	16100280	16103482	3203	+	FBgn0036569	FBtr0302328	0	IleRS-m
3L	19898500	19898970	470	+	+	Promoter (<=1kb)	22288665	22292810	4146	+	FBgn0027086	FBtr0078498	0	IleRS
3L	9342024	9342494	470	+	+	Promoter (<=1kb)	16046347	16049421	3075	-	FBgn0024222	FBtr0304804	0	IKKbeta
X	16102500	16102970	470	-	+	Promoter (<=1kb)	14289194	14298895	9702	+	FBgn0263397	FBtr0308835	0	Ih
X	15294316	15294786	470	+	+	Promoter (<=1kb)	5986348	5988854	2507	+	FBgn0001941	FBtr0079179	0	ifc
2L	18511416	18511886	470	+	+	Promoter (<=1kb)	16752189	16781074	28886	-	FBgn0001250	FBtr0301354	0	if
2L	3045545	3046015	470	+	+	Promoter (<=1kb)	22016391	22019184	2794	-	FBgn0038922	FBtr0084190	0	Idh3b
3L	27424775	27425244	469	+	+	Promoter (<=1kb)	8356404	8358125	1722	-	FBgn0001248	FBtr0076671	0	Idh
3L	24899297	24899766	469	+	+	Promoter (<=1kb)	8356404	8360475	4072	-	FBgn0001248	FBtr0076673	0	Idh
4	973804	974273	469	+	+	Promoter (<=1kb)	16691701	16693751	2051	+	FBgn0013763	FBtr0087111	0	Idgf6
X	10753104	10753573	469	-	+	Promoter (<=1kb)	18393666	18395282	1617	+	FBgn0064237	FBtr0086668	0	Idgf5
2R	5536760	5537229	469	-	+	Promoter (<=1kb)	9927973	9930948	2976	-	FBgn0026415	FBtr0343030	0	Idgf4
2R	4102661	4103130	469	+	+	Promoter (<=1kb)	16451060	16455194	4135	+	FBgn0020414	FBtr0342945	129	Idgf3
2R	12344962	12345431	469	-	+	Promoter (<=1kb)	16447330	16450508	3179	+	FBgn0020415	FBtr0080861	0	Idgf2
3L	8411167	8411636	469	+	+	Promoter (<=1kb)	16445278	16446793	1516	+	FBgn0020416	FBtr0080860	0	Idgf1
3R	24595388	24595857	469	+	+	Promoter (<=1kb)	20371672	20375896	4225	-	FBgn0001247	FBtr0273273	0	Ide
2L	22906521	22906989	468	-	+	Promoter (<=1kb)	13639519	13641272	1754	-	FBgn0028546	FBtr0342905	0	ics
3L	24910587	24911055	468	+	+	Promoter (<=1kb)	21130216	21132720	2505	+	FBgn0038860	FBtr0084015	0	Ice2
2R	1007824	1008292	468	+	+	Promoter (<=1kb)	23366866	23371459	4594	+	FBgn0034853	FBtr0072010	0	Ice1
3R	3142434	3142902	468	+	+	Promoter (<=1kb)	9258964	9260400	1437	+	FBgn0037670	FBtr0081977	0	Ibf1
3L	25726823	25727291	468	+	+	Promoter (<=1kb)	9834367	9836505	2139	-	FBgn0028429	FBtr0112935	0	I-2
X	12752516	12752984	468	+	+	Promoter (<=1kb)	3163645	3168988	5344	+	FBgn0014906	FBtr0077576	0	Hydr2
X	7701909	7702377	468	+	+	Promoter (<=1kb)	9714623	9725615	10993	-	FBgn0002431	FBtr0082090	0	hyd
4	783377	783845	468	+	+	Promoter (<=1kb)	4808336	4812096	3761	-	FBgn0026417	FBtr0078876	0	Hus1-like
2R	18689720	18690188	468	+	+	Promoter (<=1kb)	28696242	28734349	38108	+	FBgn0027655	FBtr0085310	0	htt
2L	129577	130045	468	+	+	Promoter (<=1kb)	14509049	14511712	2664	-	FBgn0038233	FBtr0330045	0	HtrA2
3R	26877485	26877953	468	-	+	Promoter (<=1kb)	18045216	18049366	4151	-	FBgn0010389	FBtr0083549	0	htl
X	11807442	11807910	468	+	+	Promoter (<=1kb)	18843663	18855858	12196	+	FBgn0085451	FBtr0310440	0	htk
2L	11485111	11485579	468	-	+	Promoter (<=1kb)	18849014	18855858	6845	+	FBgn0085451	FBtr0310365	0	htk
3L	14614365	14614833	468	+	+	Promoter (<=1kb)	10507561	10614276	106716	-	FBgn0001235	FBtr0082255	0	hth
3L	26207637	26208104	467	+	+	Promoter (<=1kb)	27695235	27696531	1297	+	FBgn0263025	FBtr0306924	0	HSPBAP1
X	21660706	21661173	467	+	+	Promoter (<=1kb)	24055080	24057310	2231	-	FBgn0001230	FBtr0084589	0	Hsp68
2R	1111835	1112302	467	+	+	Promoter (<=1kb)	11108482	11112308	3827	+	FBgn0015245	FBtr0073434	0	Hsp60A
2R	4212838	4213305	467	+	+	Promoter (<=1kb)	18130303	18134634	4332	-	FBgn0001222	FBtr0086782	0	Hsf
2L	5038184	5038651	467	+	+	Promoter (<=1kb)	6670154	6673372	3219	-	FBgn0033087	FBtr0086145	0	Hsepi
3R	4819486	4819953	467	+	+	Promoter (<=1kb)	14037019	14043559	6541	+	FBgn0026418	FBtr0075771	0	Hsc70Cb
3R	5631556	5632023	467	+	+	Promoter (<=1kb)	14252598	14256061	3464	-	FBgn0001220	FBtr0339969	0	Hsc70-5
2L	21537445	21537912	467	+	+	Promoter (2-3kb)	11801696	11807117	5422	-	FBgn0001218	FBtr0073608	-2109	Hsc70-3
2L	21370359	21370826	467	+	+	Promoter (<=1kb)	11801696	11805121	3426	-	FBgn0001218	FBtr0345166	0	Hsc70-3
2R	13557735	13558202	467	-	+	Promoter (1-2kb)	11801696	11807117	5422	-	FBgn0001218	FBtr0073608	-1336	Hsc70-3
X	15990914	15991381	467	+	+	Promoter (<=1kb)	19929277	20008512	79236	-	FBgn0038755	FBtr0335240	0	Hs6st
3L	24105681	24106147	466	+	+	Promoter (<=1kb)	2739986	2743377	3392	+	FBgn0031450	FBtr0089751	0	Hrs
2R	2588138	2588604	466	+	+	Promoter (<=1kb)	19663919	19669068	5150	-	FBgn0015949	FBtr0086484	0	hrg
4	1242379	1242845	466	+	+	Promoter (<=1kb)	23754623	23758017	3395	-	FBgn0028475	FBtr0084467	0	Hrd3
2L	22740192	22740658	466	+	+	Promoter (<=1kb)	28599834	28605095	5262	+	FBgn0001215	FBtr0085298	0	Hrb98DE
2R	5611603	5612069	466	+	+	Promoter (<=1kb)	13656846	13660531	3686	-	FBgn0004237	FBtr0310621	0	Hrb87F
3R	3792213	3792679	466	+	+	Promoter (<=1kb)	6920704	6926046	5343	+	FBgn0004838	FBtr0301403	0	Hrb27C
3L	23527405	23527871	466	+	+	Promoter (<=1kb)	25025235	25029351	4117	+	FBgn0015240	FBtr0084756	0	Hr96
2R	5303098	5303564	466	+	+	Promoter (<=1kb)	21494019	21496941	2923	-	FBgn0015239	FBtr0303654	0	Hr78
2R	1261884	1262350	466	-	+	Promoter (<=1kb)	17686691	17690822	4132	+	FBgn0034261	FBtr0086840	0	HPS4
3L	27280398	27280864	466	+	+	Promoter (<=1kb)	14855429	14857502	2074	+	FBgn0033973	FBtr0087449	0	HPS1
3R	21062203	21062669	466	+	+	Promoter (<=1kb)	5818794	5821440	2647	-	FBgn0037382	FBtr0078667	0	Hpr1
2L	7812586	7813052	466	+	+	Promoter (<=1kb)	19178738	19227193	48456	+	FBgn0263395	FBtr0086503	0	hppy
2L	470053	470519	466	+	+	Promoter (<=1kb)	19493996	19496856	2861	-	FBgn0261456	FBtr0331920	0	hpo
3R	16987252	16987718	466	-	+	Promoter (<=1kb)	5264939	5268598	3660	+	FBgn0264785	FBtr0334275	0	Hph
3R	7512761	7513227	466	+	+	Promoter (<=1kb)	11454786	11456619	1834	+	FBgn0030301	FBtr0073500	0	HP5
3R	9528582	9529048	466	+	+	Promoter (<=1kb)	7975438	7976154	717	-	FBgn0035829	FBtr0076764	0	HP4
X	2536999	2537465	466	+	+	Promoter (<=1kb)	22745620	22746605	986	+	FBgn0039019	FBtr0084309	0	HP1c
3L	25189910	25190375	465	+	+	Promoter (<=1kb)	22042191	22072370	30180	+	FBgn0264491	FBtr0084178	0	how
3L	25155877	25156342	465	+	+	Promoter (<=1kb)	19030844	19033498	2655	-	FBgn0001202	FBtr0081180	0	hook
3L	25348974	25349439	465	+	+	Promoter (<=1kb)	20587551	20606854	19304	+	FBgn0267791	FBtr0086219	0	HnRNP-K
2L	22687029	22687494	465	+	+	Promoter (<=1kb)	8687226	8709042	21817	-	FBgn0004914	FBtr0079747	0	Hnf4
2R	2546614	2547079	465	+	+	Promoter (<=1kb)	8687253	8699905	12653	-	FBgn0004914	FBtr0112846	0	Hnf4
2R	6459226	6459691	465	-	+	Promoter (<=1kb)	7760453	7763166	2714	+	FBgn0001208	FBtr0076811	0	Hn
3R	12411157	12411622	465	+	+	Promoter (<=1kb)	27288769	27291592	2824	+	FBgn0015737	FBtr0085164	0	Hmu
3L	709761	710226	465	+	+	Promoter (<=1kb)	15853868	15857470	3603	-	FBgn0038376	FBtr0083188	0	Hmt-1
3L	17958637	17959102	465	+	+	Promoter (<=1kb)	10590920	10595855	4936	-	FBgn0001206	FBtr0071511	0	Hmr
2L	21305916	21306381	465	+	+	Promoter (<=1kb)	16336090	16341242	5153	+	FBgn0010611	FBtr0087145	0	Hmgs
3L	26003328	26003792	464	+	+	Promoter (<=1kb)	21146203	21147608	1406	+	FBgn0026582	FBtr0071573	0	Hmg-2
2L	22677478	22677942	464	-	+	Promoter (<=1kb)	10238246	10263485	25240	-	FBgn0263220	FBtr0307881	-238	Hk
2L	23233689	23234153	464	+	+	Promoter (<=1kb)	18515428	18520445	5018	+	FBgn0027087	FBtr0074593	0	HisRS
2R	3019239	3019703	464	+	+	Promoter (<=1kb)	9152523	9156669	4147	-	FBgn0004828	FBtr0340343	0	His3.3B
2R	4678886	4679350	464	+	+	Promoter (<=1kb)	5055058	5055995	938	+	FBgn0014857	FBtr0079010	0	His3.3A
X	22442202	22442666	464	+	+	Promoter (<=1kb)	26866929	26868908	1980	+	FBgn0001197	FBtr0085062	0	His2Av
2R	4361165	4361629	464	+	+	Promoter (<=1kb)	3790042	3792477	2436	+	FBgn0029676	FBtr0070597	0	HIP-R
3L	25049045	25049509	464	+	+	Promoter (<=1kb)	15988236	15991640	3405	+	FBgn0259824	FBtr0075518	0	Hip14
2L	16717650	16718114	464	+	+	Promoter (<=1kb)	12768432	12773573	5142	-	FBgn0036309	FBtr0075948	0	Hip1
3L	3038650	3039114	464	+	+	Promoter (<=1kb)	1669570	1673110	3541	+	FBgn0001189	FBtr0070270	0	hfw
3R	31671742	31672206	464	+	+	Promoter (<=1kb)	1496853	1502590	5738	-	FBgn0028577	FBtr0072707	0	hfp
2R	4005384	4005847	463	+	+	Promoter (<=1kb)	19966727	19967685	959	-	FBgn0014000	FBtr0081306	0	Hf
2R	4395430	4395893	463	+	+	Promoter (<=1kb)	15218837	15220329	1493	-	FBgn0001187	FBtr0087399	0	Hex-C
2L	20774441	20774904	463	+	+	Promoter (<=1kb)	9585890	9588401	2512	+	FBgn0001186	FBtr0071361	0	Hex-A
3L	24485888	24486351	463	-	+	Promoter (<=1kb)	19887353	19906687	19335	+	FBgn0052529	FBtr0306522	0	Hers
3R	11205619	11206082	463	-	+	Promoter (<=1kb)	19866146	19906687	40542	+	FBgn0052529	FBtr0074800	0	Hers
2R	24019378	24019841	463	+	+	Promoter (<=1kb)	7796314	7800058	3745	-	FBgn0031950	FBtr0343403	0	Herp
2R	3017891	3018353	462	+	+	Promoter (<=1kb)	1313696	1318330	4635	+	FBgn0035207	FBtr0072670	0	Herc4
2R	11203605	11204067	462	+	+	Promoter (<=1kb)	20394395	20412247	17853	+	FBgn0031107	FBtr0301344	0	HERC2
2R	4032755	4033217	462	+	+	Promoter (<=1kb)	16677185	16679383	2199	+	FBgn0001185	FBtr0080883	0	her
3R	309405	309867	462	+	+	Promoter (<=1kb)	13079205	13090434	11230	-	FBgn0010303	FBtr0330396	0	hep
4	1149479	1149941	462	-	+	Promoter (<=1kb)	12145710	12152752	7043	+	FBgn0033686	FBtr0087984	0	Hen1
3R	3841707	3842169	462	+	+	Promoter (<=1kb)	2758427	2759677	1251	-	FBgn0031454	FBtr0100383	0	HemK2
X	9095534	9095996	462	+	+	Promoter (<=1kb)	6466217	6467698	1482	-	FBgn0031817	FBtr0079270	0	HemK1
2R	21710139	21710601	462	+	+	Promoter (<=1kb)	22284354	22288195	3842	-	FBgn0011771	FBtr0078510	0	Hem
2R	10476270	10476732	462	+	+	Promoter (<=1kb)	16296051	16299858	3808	-	FBgn0028375	FBtr0080852	0	heix
2L	17386640	17387102	462	+	+	Promoter (<=1kb)	9828104	9836642	8539	-	FBgn0033448	FBtr0088487	0	hebe
3L	18674598	18675060	462	-	+	Promoter (<=1kb)	14358356	14361786	3431	-	FBgn0051320	FBtr0082943	0	HEATR2
3L	9349665	9350127	462	+	+	Promoter (<=1kb)	15335141	15340360	5220	+	FBgn0026428	FBtr0301774	0	HDAC6
3L	26350770	26351231	461	-	+	Promoter (<=1kb)	18479983	18483772	3790	-	FBgn0030925	FBtr0113000	0	Hayan
4	1257885	1258346	461	+	+	Promoter (<=1kb)	10631079	10633969	2891	+	FBgn0001179	FBtr0076253	0	hay
3R	3758839	3759300	461	+	+	Promoter (<=1kb)	5787337	5789074	1738	-	FBgn0037376	FBtr0078670	0	Hat1
3L	27154641	27155102	461	-	+	Promoter (<=1kb)	4014111	4049342	35232	+	FBgn0046706	FBtr0113784	222	Haspin
4	537201	537662	461	+	+	Promoter (<=1kb)	13444103	13445651	1549	-	FBgn0032524	FBtr0080519	0	Hacd2
3R	3788463	3788924	461	+	+	Promoter (<=1kb)	12001234	12002266	1033	-	FBgn0032394	FBtr0080313	0	Hacd1
2R	17865440	17865901	461	+	+	Promoter (<=1kb)	20621938	20627251	5314	+	FBgn0001169	FBtr0083915	0	H
3L	8134155	8134616	461	+	+	Promoter (<=1kb)	8675955	8679253	3299	+	FBgn0001168	FBtr0076569	0	h
2L	7237602	7238063	461	+	+	Promoter (<=1kb)	853557	867025	13469	-	FBgn0039936	FBtr0300886	0	Gyf
3R	29991504	29991965	461	+	+	Promoter (<=1kb)	15955096	15956252	1157	+	FBgn0036545	FBtr0075509	0	GXIVsPLA2
2L	8012747	8013208	461	+	+	Promoter (<=1kb)	649971	659983	10013	-	FBgn0051992	FBtr0089097	0	gw
2R	5478804	5479264	460	-	+	Promoter (<=1kb)	649041	663103	14063	-	FBgn0051992	FBtr0310542	0	gw
X	23381630	23382090	460	+	+	Promoter (<=1kb)	5116990	5122247	5258	-	FBgn0026238	FBtr0309848	424	gus
4	588537	588997	460	+	+	Promoter (<=1kb)	8449922	8472669	22748	+	FBgn0010825	FBtr0076619	0	Gug
3L	24930096	24930556	460	+	+	Promoter (<=1kb)	11126877	11129087	2211	-	FBgn0010391	FBtr0073480	0	Gtp-bp
3L	24249163	24249623	460	+	+	Promoter (<=1kb)	9455517	9456546	1030	-	FBgn0037696	FBtr0082044	0	GstZ1
X	5316236	5316696	460	-	+	Promoter (<=1kb)	13404749	13409323	4575	+	FBgn0030484	FBtr0073778	0	GstT4
X	7939464	7939924	460	+	+	Promoter (<=1kb)	9605988	9607184	1197	+	FBgn0050000	FBtr0088463	0	GstT1
3L	25964883	25965342	459	-	+	Promoter (<=1kb)	17093246	17096977	3732	-	FBgn0010226	FBtr0087006	0	GstS1
2L	22190577	22191036	459	+	+	Promoter (<=1kb)	8521429	8523501	2073	-	FBgn0035906	FBtr0076654	0	GstO2
4	228960	229419	459	-	+	Promoter (<=1kb)	18400713	18401467	755	+	FBgn0063497	FBtr0086671	0	GstE3
2L	22533339	22533798	459	+	+	Promoter (<=1kb)	24766744	24767707	964	-	FBgn0027590	FBtr0343496	0	GstE12
3R	9771975	9772434	459	-	+	Promoter (<=1kb)	18503608	18504844	1237	+	FBgn0034354	FBtr0086697	0	GstE11
X	19714668	19715127	459	+	+	Promoter (<=1kb)	18398393	18399223	831	+	FBgn0034335	FBtr0086669	0	GstE1
X	11141883	11142342	459	+	+	Promoter (<=1kb)	12367817	12369268	1452	-	FBgn0001149	FBtr0082607	0	GstD1
3L	16380426	16380885	459	+	+	Promoter (<=1kb)	4455137	4456807	1671	-	FBgn0019982	FBtr0110812	0	Gs1l
X	20468452	20468911	459	+	+	Promoter (<=1kb)	132077	133995	1919	+	FBgn0001142	FBtr0300568	0	Gs1
3R	21662579	21663038	459	-	+	Promoter (<=1kb)	12950042	12961643	11602	-	FBgn0040493	FBtr0082730	0	grsm
2L	22572252	22572710	458	+	+	Promoter (<=1kb)	16680054	16699926	19873	+	FBgn0261278	FBtr0080884	0	grp
3L	24295281	24295739	458	+	+	Promoter (<=1kb)	26041736	26048899	7164	+	FBgn0001139	FBtr0084962	0	gro
3L	5363506	5363964	458	-	+	Promoter (<=1kb)	13736570	13744683	8114	-	FBgn0001612	FBtr0073841	0	Grip91
2R	9555222	9555680	458	+	+	Promoter (2-3kb)	10483295	10485857	2563	+	FBgn0026431	FBtr0080033	-2410	Grip75
2L	8988562	8989020	458	+	+	Promoter (<=1kb)	11993274	11998138	4865	-	FBgn0026432	FBtr0076061	0	Grip163
3L	17572391	17572849	458	+	+	Promoter (<=1kb)	15468281	15472119	3839	-	FBgn0026433	FBtr0074075	0	Grip128
3L	23659780	23660237	457	+	+	Promoter (<=1kb)	21009764	21011921	2158	-	FBgn0001133	FBtr0071548	0	grau
3L	27885070	27885527	457	-	+	Promoter (<=1kb)	27157948	27159781	1834	+	FBgn0039494	FBtr0085111	0	grass
3L	23323221	23323678	457	+	+	Promoter (<=1kb)	19924943	19927175	2233	+	FBgn0036919	FBtr0074895	0	Grasp65
2L	22964356	22964813	457	+	+	Promoter (<=1kb)	3358640	3371362	12723	-	FBgn0085423	FBtr0306333	0	GramD1B
2R	4625180	4625637	457	+	+	Promoter (<=1kb)	15751674	15760649	8976	-	FBgn0030685	FBtr0074194	0	Graf
3L	25352649	25353106	457	-	+	Promoter (1-2kb)	15751674	15760649	8976	-	FBgn0030685	FBtr0074194	1512	Graf
2L	21312918	21313375	457	-	+	Promoter (2-3kb)	21367908	21369706	1799	-	FBgn0041245	FBtr0081522	2178	Gr39b
2L	19551615	19552072	457	-	+	Promoter (<=1kb)	4322295	4471060	148766	-	FBgn0260798	FBtr0345363	0	Gprk1
3R	25043106	25043563	457	+	+	Promoter (<=1kb)	6406855	6445475	38621	+	FBgn0264495	FBtr0334322	0	gpp
X	13390899	13391356	457	+	+	Promoter (<=1kb)	15857752	15861344	3593	-	FBgn0022160	FBtr0112900	0	Gpo1
2L	13838660	13839117	457	+	+	Promoter (<=1kb)	15199065	15201200	2136	-	FBgn0033995	FBtr0087404	0	GPHR
2R	3925207	3925663	456	+	+	Promoter (<=1kb)	5943643	5947617	3975	+	FBgn0001128	FBtr0333228	0	Gpdh1
2L	19397173	19397629	456	+	+	Promoter (<=1kb)	23311700	23312464	765	+	FBgn0063368	FBtr0332975	0	Gpb5
3L	24536960	24537416	456	+	+	Promoter (<=1kb)	27948711	27952151	3441	+	FBgn0039562	FBtr0085254	0	Gp93
2L	1978652	1979108	456	+	+	Promoter (<=1kb)	5760862	5772492	11631	+	FBgn0266580	FBtr0086044	0	Gp210
X	12470061	12470517	456	+	+	Promoter (<=1kb)	22317662	22329416	11755	+	FBgn0013272	FBtr0071813	0	Gp150
X	12743312	12743768	456	+	+	Promoter (<=1kb)	1984512	1986955	2444	-	FBgn0001125	FBtr0077868	0	Got2
2L	10256666	10257122	456	+	+	Promoter (<=1kb)	16138679	16141928	3250	+	FBgn0001124	FBtr0087232	0	Got1
3R	7535848	7536304	456	+	+	Promoter (<=1kb)	18663738	18665307	1570	+	FBgn0044871	FBtr0083661	0	Gos28
2R	6987355	6987811	456	+	+	Promoter (<=1kb)	24356070	24357938	1869	-	FBgn0039188	FBtr0084629	0	Golgin84
3L	9442721	9443177	456	+	+	Promoter (<=1kb)	23371360	23377045	5686	-	FBgn0034854	FBtr0072036	0	Golgin245
2R	4166612	4167067	455	+	+	Promoter (<=1kb)	16348747	16351951	3205	-	FBgn0036614	FBtr0075428	0	Golgin104
3L	27892018	27892473	455	+	+	Promoter (<=1kb)	6382914	6387789	4876	+	FBgn0037442	FBtr0081720	0	godzilla
2R	4940329	4940784	455	+	+	Promoter (<=1kb)	10380103	10381828	1726	+	FBgn0032234	FBtr0332193	0	gny
2L	22141838	22142293	455	-	+	Promoter (<=1kb)	12674608	12676084	1477	+	FBgn0038074	FBtr0082651	0	Gnmt
2R	6341045	6341500	455	+	+	Promoter (<=1kb)	4906622	4910081	3460	+	FBgn0004913	FBtr0078837	0	Gnf1
3R	4001827	4002282	455	-	+	Promoter (<=1kb)	18675800	18677876	2077	+	FBgn0040323	FBtr0075050	0	GNBP1
2R	4511158	4511613	455	+	+	Promoter (<=1kb)	16301656	16302954	1299	-	FBgn0028894	FBtr0080851	0	GMF
2R	6424664	6425119	455	+	+	Promoter (<=1kb)	15486922	15510783	23862	+	FBgn0027287	FBtr0074042	0	Gmap
3L	27663342	27663797	455	+	+	Promoter (<=1kb)	22124567	22127502	2936	-	FBgn0034697	FBtr0071790	0	GM130
2R	18176069	18176524	455	+	+	Promoter (<=1kb)	15141843	15147107	5265	-	FBgn0266064	FBtr0333276	0	GlyS
3R	10395168	10395623	455	+	+	Promoter (<=1kb)	15095142	15097686	2545	+	FBgn0027088	FBtr0075632	0	GlyRS
2R	3521059	3521513	454	-	+	Promoter (1-2kb)	2130813	2137296	6484	+	FBgn0004507	FBtr0077828	1823	GlyP
4	940195	940649	454	+	+	Promoter (<=1kb)	2130813	2137043	6231	+	FBgn0004507	FBtr0100485	0	GlyP
3R	29203238	29203692	454	-	+	Promoter (<=1kb)	9928917	9945166	16250	+	FBgn0267336	FBtr0114583	0	Glut4EF
X	15839545	15839999	454	-	+	Promoter (<=1kb)	9874681	9945173	70493	+	FBgn0267336	FBtr0114581	0	Glut4EF
X	6861446	6861900	454	+	+	Promoter (<=1kb)	23952136	23958391	6256	-	FBgn0005674	FBtr0084511	0	GluProRS
4	701955	702409	454	+	+	Promoter (<=1kb)	8672698	8676804	4107	+	FBgn0001114	FBtr0079727	0	Glt
3L	16596141	16596595	454	-	+	Promoter (1-2kb)	8672698	8676804	4107	+	FBgn0001114	FBtr0079727	-1287	Glt
3R	26534605	26535059	454	+	+	Promoter (<=1kb)	12670483	12679593	9111	-	FBgn0261625	FBtr0302974	0	GLS
X	22853245	22853699	454	-	+	Promoter (1-2kb)	12671075	12676594	5520	-	FBgn0261625	FBtr0302979	-1180	GLS
3L	21975881	21976335	454	+	+	Promoter (<=1kb)	15896926	15901382	4457	-	FBgn0027657	FBtr0083246	0	glob1
2R	4416282	4416735	453	+	+	Promoter (<=1kb)	25263267	25265721	2455	-	FBgn0027090	FBtr0084866	0	GlnRS
3R	3577360	3577813	453	+	+	Promoter (<=1kb)	15756002	15762408	6407	-	FBgn0001987	FBtr0080769	0	Gli
3L	24128384	24128837	453	+	+	Promoter (<=1kb)	21850694	21856266	5573	-	FBgn0015229	FBtr0084157	0	glec
2R	5421492	5421945	453	+	+	Promoter (<=1kb)	22075988	22079381	3394	+	FBgn0067102	FBtr0071755	0	GlcT
3L	7866102	7866555	453	+	+	Promoter (<=1kb)	4131211	4132833	1623	+	FBgn0066114	FBtr0070644	0	GlcAT-I
X	13930834	13931287	453	-	+	Promoter (<=1kb)	1741838	1745421	3584	+	FBgn0035266	FBtr0072771	0	Gk2
2L	10359760	10360213	453	+	+	Promoter (<=1kb)	10641818	10645427	3610	-	FBgn0033539	FBtr0088258	0	Git
3L	11203239	11203692	453	+	+	Promoter (<=1kb)	16272452	16302372	29921	+	FBgn0250823	FBtr0083261	0	gish
2L	14408977	14409430	453	+	+	Promoter (<=1kb)	16280889	16302372	21484	+	FBgn0250823	FBtr0083264	0	gish
2L	22481128	22481580	452	+	+	Promoter (<=1kb)	16273001	16297960	24960	+	FBgn0250823	FBtr0100331	0	gish
3R	3575792	3576244	452	+	+	Promoter (<=1kb)	10328877	10329872	996	-	FBgn0011770	FBtr0071472	0	Gip
4	1268555	1269007	452	-	+	Promoter (<=1kb)	13398526	13401862	3337	-	FBgn0038149	FBtr0082760	0	GILT1
2L	23013107	23013559	452	+	+	Promoter (<=1kb)	8157628	8159017	1390	+	FBgn0030013	FBtr0303457	0	GIIIspla2
2L	22966021	22966473	452	-	+	Promoter (<=1kb)	20129181	20139010	9830	+	FBgn0005198	FBtr0074819	0	gig
3L	24238685	24239137	452	-	+	Promoter (<=1kb)	18505883	18512337	6455	-	FBgn0030932	FBtr0340368	0	Ggt-1
2R	4520155	4520607	452	+	+	Promoter (<=1kb)	8901404	8903130	1727	+	FBgn0004921	FBtr0088647	0	Ggamma1
2R	3485774	3486226	452	+	+	Promoter (<=1kb)	9601030	9604280	3251	+	FBgn0030141	FBtr0071363	0	Gga
3L	12797433	12797885	452	+	+	Promoter (<=1kb)	10459081	10463101	4021	-	FBgn0011802	FBtr0334100	0	Gem3
4	1119952	1120404	452	+	+	Promoter (<=1kb)	19099123	19100355	1233	-	FBgn0036850	FBtr0075032	0	Gem2
3R	23336652	23337104	452	+	+	Promoter (<=1kb)	10124293	10137472	13180	+	FBgn0050011	FBtr0089758	0	gem
X	9583392	9583844	452	+	+	Promoter (<=1kb)	4235217	4241057	5841	+	FBgn0010225	FBtr0078968	0	Gel
2R	18423758	18424210	452	+	+	Promoter (<=1kb)	24092079	24098636	6558	-	FBgn0023081	FBtr0072287	0	gek
X	7290815	7291267	452	+	+	Promoter (<=1kb)	11095150	11100888	5739	-	FBgn0283682	FBtr0080232	0	Ge-1
3L	4285566	4286018	452	+	+	Promoter (<=1kb)	15509445	15510837	1393	+	FBgn0001099	FBtr0091757	0	gdl
2L	20649111	20649563	452	+	+	Promoter (<=1kb)	9491176	9494796	3621	-	FBgn0004868	FBtr0306169	0	Gdi
3R	16850286	16850738	452	+	+	Promoter (<=1kb)	23935958	23943101	7144	-	FBgn0001098	FBtr0089497	0	Gdh
2L	2860759	2861211	452	+	+	Promoter (<=1kb)	17481988	17484307	2320	-	FBgn0032643	FBtr0080998	0	GCS2beta
X	95375	95827	452	+	+	Promoter (<=1kb)	21600502	21605264	4763	-	FBgn0027588	FBtr0070059	0	GCS2alpha
4	33641	34092	451	+	+	Promoter (<=1kb)	11344506	11348001	3496	-	FBgn0030289	FBtr0290227	0	GCS1
2R	1028691	1029142	451	+	+	Promoter (<=1kb)	31395660	31401560	5901	+	FBgn0019990	FBtr0334551	0	Gcn2
2R	4676423	4676874	451	+	+	Promoter (<=1kb)	22685006	22686510	1505	-	FBgn0046114	FBtr0334605	0	Gclm
4	607407	607858	451	+	+	Promoter (<=1kb)	8724258	8728999	4742	+	FBgn0005695	FBtr0088710	0	gcl
3L	24082535	24082986	451	+	+	Promoter (<=1kb)	15299009	15319074	20066	+	FBgn0261703	FBtr0303198	0	gce
2R	4262078	4262529	451	-	+	Promoter (<=1kb)	19281928	19291672	9745	-	FBgn0036862	FBtr0331425	0	Gbs-76A
4	911333	911784	451	-	+	Promoter (1-2kb)	19281928	19288569	6642	-	FBgn0036862	FBtr0075014	1757	Gbs-76A
X	22463813	22464264	451	-	+	Promoter (<=1kb)	19281928	19288569	6642	-	FBgn0036862	FBtr0075014	28	Gbs-76A
3L	24376218	24376669	451	-	+	Promoter (<=1kb)	14540937	14550975	10039	-	FBgn0036428	FBtr0333037	675	Gbs-70E
2L	6645235	6645686	451	-	+	Promoter (<=1kb)	14540937	14550975	10039	-	FBgn0036428	FBtr0333037	0	Gbs-70E
3L	16355800	16356251	451	+	+	Promoter (<=1kb)	22977270	22977902	633	+	FBgn0039031	FBtr0084340	0	Gbp3
4	633460	633910	450	-	+	Promoter (<=1kb)	17137240	17138831	1592	+	FBgn0034200	FBtr0086987	0	Gbp2
2R	2889943	2890393	450	+	+	Promoter (<=1kb)	15860115	15862846	2732	+	FBgn0001105	FBtr0074107	0	Gbeta13F
3R	31670802	31671252	450	+	+	Promoter (<=1kb)	10333734	10338441	4708	+	FBgn0032223	FBtr0333097	0	GATAd
2R	8918543	8918993	450	-	+	Promoter (<=1kb)	22550094	22552113	2020	+	FBgn0034736	FBtr0071835	0	gas
2R	20084887	20085337	450	+	+	Promoter (<=1kb)	8622039	8623901	1863	-	FBgn0035916	FBtr0076648	0	GAPsec
2R	4595915	4596365	450	+	+	Promoter (<=1kb)	15868145	15869661	1517	+	FBgn0001092	FBtr0074112	0	Gapdh2
2R	2155960	2156409	449	+	+	Promoter (<=1kb)	7791901	7793230	1330	-	FBgn0001091	FBtr0100479	0	Gapdh1
3L	27650849	27651298	449	+	+	Promoter (<=1kb)	8346561	8352279	5719	+	FBgn0035879	FBtr0113153	0	GAPcenA
2L	23135577	23136026	449	-	+	Promoter (<=1kb)	2972891	2974858	1968	+	FBgn0260639	FBtr0077641	0	gammaTub23C
X	21636741	21637190	449	+	+	Promoter (<=1kb)	31572143	31575707	3565	+	FBgn0028968	FBtr0085793	0	gammaCOP
2R	5076425	5076874	449	+	+	Promoter (<=1kb)	11980577	11982956	2380	-	FBgn0053145	FBtr0088047	0	GalT1
2L	22574224	22574673	449	+	+	Promoter (<=1kb)	6666264	6668033	1770	-	FBgn0263200	FBtr0079322	108	Galt
2R	6347491	6347940	449	+	+	Promoter (<=1kb)	23942538	23946936	4399	+	FBgn0001123	FBtr0072142	0	Galphas
4	238361	238810	449	+	+	Promoter (<=1kb)	12612740	12618983	6244	+	FBgn0004435	FBtr0333101	0	Galphaq
X	22537758	22538207	449	+	+	Promoter (<=1kb)	10437985	10462686	24702	+	FBgn0001122	FBtr0088264	0	Galphao
3L	3304672	3305121	449	+	+	Promoter (<=1kb)	6972750	6980044	7295	-	FBgn0001104	FBtr0076934	0	Galphai
3R	3657671	3658119	448	+	+	Promoter (<=1kb)	10882890	10883573	684	+	FBgn0036107	FBtr0076270	0	galla-2
2R	2742096	2742544	448	-	+	Promoter (<=1kb)	8982212	8986091	3880	-	FBgn0263199	FBtr0076553	0	Galk
2R	1333658	1334106	448	+	+	Promoter (<=1kb)	71757	76211	4455	+	FBgn0031213	FBtr0306540	0	galectin
3R	4188190	4188638	448	+	+	Promoter (<=1kb)	648555	651311	2757	+	FBgn0035147	FBtr0072556	0	Gale
3L	23795036	23795484	448	+	+	Promoter (<=1kb)	5870841	5873357	2517	-	FBgn0029818	FBtr0070830	0	GAA1
3R	4415728	4416176	448	+	+	Promoter (<=1kb)	13727204	13735689	8486	-	FBgn0001087	FBtr0331710	0	g
3R	9502217	9502665	448	+	+	Promoter (<=1kb)	4667290	4679537	12248	-	FBgn0262699	FBtr0070686	0	fzr
2R	9093863	9094311	448	+	+	Promoter (<=1kb)	7106272	7110321	4050	-	FBgn0027342	FBtr0071017	0	fz4
X	11719174	11719622	448	-	+	Promoter (<=1kb)	19140975	19170648	29674	-	FBgn0016797	FBtr0332735	0	fz2
3L	16969986	16970434	448	+	+	Promoter (<=1kb)	8401476	8403139	1664	-	FBgn0001084	FBtr0331992	0	fy
3R	5844227	5844675	448	+	+	Promoter (<=1kb)	17478442	17480999	2558	-	FBgn0024689	FBtr0346626	0	fws
2L	22382216	22382663	447	+	+	Promoter (<=1kb)	15810081	15816410	6330	-	FBgn0261722	FBtr0075541	0	fwe
2R	5373873	5374320	447	+	+	Promoter (<=1kb)	305393	319884	14492	-	FBgn0004373	FBtr0072516	0	fwd
2R	1011540	1011987	447	-	+	Promoter (<=1kb)	306226	311642	5417	-	FBgn0004373	FBtr0072517	0	fwd
2L	22283437	22283884	447	-	+	Promoter (<=1kb)	15657318	15665094	7777	-	FBgn0023441	FBtr0087348	0	fus
2R	14484937	14485384	447	+	+	Promoter (<=1kb)	16373086	16381545	8460	+	FBgn0004598	FBtr0074261	0	Fur2
3L	23403746	23404193	447	+	+	Promoter (<=1kb)	25347431	25473058	125628	-	FBgn0004509	FBtr0089982	0	Fur1
X	9284125	9284572	447	+	+	Promoter (<=1kb)	11706575	11709951	3377	-	FBgn0030327	FBtr0073620	0	FucT6
2L	8194784	8195231	447	+	+	Promoter (<=1kb)	8449691	8463994	14304	-	FBgn0026718	FBtr0079703	0	fu12
3R	21362564	21363011	447	+	+	Promoter (<=1kb)	18657755	18661204	3450	+	FBgn0001079	FBtr0074602	0	fu
X	10599308	10599755	447	+	+	Promoter (<=1kb)	18751749	18801309	49561	-	FBgn0001078	FBtr0075086	0	ftz-f1
3R	10395818	10396265	447	+	+	Promoter (<=1kb)	19792773	19795851	3079	-	FBgn0004811	FBtr0081316	0	fs(2)ltoPP43
2R	5249930	5250377	447	+	+	Promoter (<=1kb)	20734911	20739764	4854	+	FBgn0262743	FBtr0081392	0	Fs(2)Ket
2R	3019884	3020330	446	+	+	Promoter (<=1kb)	2720468	2724158	3691	+	FBgn0000928	FBtr0070484	0	fs(1)Yb
2R	5025245	5025691	446	+	+	Promoter (<=1kb)	2242138	2246041	3904	+	FBgn0000810	FBtr0070396	0	fs(1)K10
4	653808	654254	446	+	+	Promoter (<=1kb)	8045436	8060974	15539	-	FBgn0004656	FBtr0071121	0	fs(1)h
3L	6960901	6961347	446	+	+	Promoter (<=1kb)	9631834	9679103	47270	-	FBgn0016081	FBtr0076417	0	fry
2R	23982455	23982901	446	+	+	Promoter (<=1kb)	18425959	18447329	21371	-	FBgn0004652	FBtr0083651	0	fru
3R	9226054	9226500	446	+	+	Promoter (<=1kb)	1711302	1715851	4550	-	FBgn0086698	FBtr0077911	0	frtz
4	794781	795226	445	-	+	Promoter (<=1kb)	5493014	5496052	3039	-	FBgn0029769	FBtr0346264	0	frma
2R	5025917	5026362	445	-	+	Promoter (<=1kb)	20295802	20296971	1170	-	FBgn0036964	FBtr0074847	0	FRG1
3L	23874773	23875218	445	+	+	Promoter (<=1kb)	17428936	17433190	4255	-	FBgn0042641	FBtr0299820	0	frc
2L	22715857	22716302	445	+	+	Promoter (<=1kb)	18573091	18589453	16363	+	FBgn0023083	FBtr0083637	0	fray
2R	2951613	2952058	445	+	+	Promoter (<=1kb)	11305511	11307528	2018	-	FBgn0025373	FBtr0088170	0	Fpps
2R	4923935	4924380	445	-	+	Promoter (<=1kb)	14057919	14087978	30060	+	FBgn0038197	FBtr0337094	528	foxo
2L	22238527	22238972	445	+	+	Promoter (<=1kb)	14056945	14087978	31034	+	FBgn0038197	FBtr0082886	0	foxo
X	5414526	5414971	445	+	+	Promoter (<=1kb)	11114169	11119419	5251	-	FBgn0036134	FBtr0300784	0	FoxK
2R	5094406	5094851	445	-	+	Promoter (<=1kb)	3622074	3632154	10081	-	FBgn0000721	FBtr0089306	47	for
X	3800581	3801026	445	-	+	Promoter (2-3kb)	3622074	3646138	24065	-	FBgn0000721	FBtr0089310	-3000	for
X	19483048	19483493	445	+	+	Promoter (<=1kb)	3622074	3656953	34880	-	FBgn0000721	FBtr0089304	0	for
2L	22196317	22196761	444	-	+	Promoter (<=1kb)	19383138	19386205	3068	-	FBgn0032773	FBtr0081222	605	fon
X	21733290	21733734	444	-	+	Promoter (<=1kb)	19383138	19386205	3068	-	FBgn0032773	FBtr0081222	0	fon
2R	2436686	2437130	444	+	+	Promoter (<=1kb)	8525244	8533984	8741	+	FBgn0024236	FBtr0076624	0	foi
2R	4251376	4251820	444	-	+	Promoter (<=1kb)	22824317	22855194	30878	-	FBgn0000719	FBtr0333182	0	fog
3L	24845271	24845715	444	+	+	Promoter (<=1kb)	4829214	4830693	1480	-	FBgn0031633	FBtr0336961	0	Fnta
3L	23142469	23142913	444	+	+	Promoter (<=1kb)	6164916	6173880	8965	-	FBgn0035688	FBtr0331790	0	fmt
2R	5150257	5150701	444	+	+	Promoter (<=1kb)	10101420	10110121	8702	-	FBgn0028734	FBtr0082198	0	Fmr1
X	9305430	9305874	444	+	+	Promoter (<=1kb)	6642418	6645098	2681	-	FBgn0033079	FBtr0086148	0	Fmo-2
2L	5049700	5050144	444	+	+	Promoter (<=1kb)	10385960	10408065	22106	+	FBgn0000711	FBtr0071446	0	flw
2L	22589844	22590288	444	-	+	Promoter (<=1kb)	15566271	15569404	3134	-	FBgn0024754	FBtr0087351	0	Flo1
X	12733757	12734201	444	+	+	Promoter (<=1kb)	21339741	21345088	5348	+	FBgn0000709	FBtr0077192	0	fliI
3L	21171687	21172131	444	+	+	Promoter (<=1kb)	13683921	13692054	8134	+	FBgn0024555	FBtr0082817	0	flfl
2L	8703580	8704024	444	+	+	Promoter (<=1kb)	13206745	13209818	3074	+	FBgn0033806	FBtr0087736	0	FLASH
[truncated: 2,151 more rows]
