# Supplementary material for: Wds-Mediated H3K4me3 Modification Regulates Lipid Synthesis and Transport in Drosophila
Source: Int J Mol Sci. 2023 Mar 24;24(7):6125. doi: 10.3390/ijms24076125 (PMC10093852; doi:10.3390/ijms24076125)
Supplement: Supplementary file 1 [file ijms-24-06125-s001.zip › ijms-2251742-supplementary/Supporting Information/Table S3. The genes associated with differential down-regulated H3K4me3 peaks in the fat body.xlsx]

## Sheet: Sheet1
Table S3 The genes associated with differential down-regulated H3K4me3 peaks in the fat body between Wds knockdown larvae and control
FlyBase_id	gene_description	gene_name
FBgn0000014	abdominal A	abd-A
FBgn0000015	Abdominal B	Abd-B
FBgn0000017	Abl tyrosine kinase	Abl
FBgn0000018	abnormal oocyte	abo
FBgn0000032	Acid phosphatase 1	Acph-1
FBgn0000042	Actin 5C	Act5C
FBgn0000043	Actin 42A	Act42A
FBgn0000052	Phosphoribosylformylglycinamidine synthase	Pfas
FBgn0000055	Alcohol dehydrogenase	Adh
FBgn0000064	Aldolase 1	Ald1
FBgn0000077	almondex	amx
FBgn0000083	Annexin B9	AnxB9
FBgn0000084	Annexin B10	AnxB10
FBgn0000097	anterior open	aop
FBgn0000100	Ribosomal protein LP0	RpLP0
FBgn0000109	Adenine phosphoribosyltransferase	Aprt
FBgn0000114	bruno 1	bru1
FBgn0000115	ADP ribosylation factor-like 1	Arl1
FBgn0000117	armadillo	arm
FBgn0000119	arrow	arr
FBgn0000139	absent, small, or homeotic discs 2	ash2
FBgn0000150	abnormal wing discs	awd
FBgn0000173	bendless	ben
FBgn0000181	bicaudal	bic
FBgn0000183	Bicaudal D	BicD
FBgn0000221	brainiac	brn
FBgn0000228	Ninein	Nin
FBgn0000239	burgundy	bur
FBgn0000244	blistery	by
FBgn0000246	crossover suppressor on 3 of Gowen	c(3)G
FBgn0000247	claret	ca
FBgn0000250	cactus	cact
FBgn0000253	Calmodulin	Cam
FBgn0000256	cappuccino	capu
FBgn0000257	carnation	car
FBgn0000261	Catalase	Cat
FBgn0000283	Centrosomal protein 190kD	Cp190
FBgn0000289	combgap	cg
FBgn0000299	Collagen type IV alpha 1	Col4a1
FBgn0000307	chiffon	chif
FBgn0000316	cinnamon	cin
FBgn0000317	crinkled	ck
FBgn0000318	clot	cl
FBgn0000319	Clathrin heavy chain	Chc
FBgn0000326	cricklet	clt
FBgn0000330	carmine	cm
FBgn0000339	cornichon	cni
FBgn0000352	costa	cos
FBgn0000370	cryptocephal	crc
FBgn0000376	cramped	crm
FBgn0000377	crooked neck	crn
FBgn0000382	corkscrew	csw
FBgn0000384	concertina	cta
FBgn0000394	crossveinless	cv
FBgn0000395	crossveinless 2	cv-2
FBgn0000406	Cytochrome b5-related	Cyt-b5-r
FBgn0000416	Saposin-related	Sap-r
FBgn0000426	Small ribonucleoprotein particle protein SmF	SmF
FBgn0000447	Dihydroorotate dehydrogenase	Dhod
FBgn0000454	Dipeptidase B	Dip-B
FBgn0000455	Dipeptidase C	Dip-C
FBgn0000464	Leukocyte-antigen-related-like	Lar
FBgn0000477	Deoxyribonuclease II	DNaseII
FBgn0000479	dunce	dnc
FBgn0000482	deep orange	dor
FBgn0000492	Drop	Dr
FBgn0000499	dishevelled	dsh
FBgn0000504	doublesex	dsx
FBgn0000520	deformed wings	dwg
FBgn0000524	deltex	dx
FBgn0000541	Enhancer of bithorax	E(bx)
FBgn0000543	ecdysoneless	ecd
FBgn0000546	Ecdysone receptor	EcR
FBgn0000557	eukaryotic translation elongation factor 1 alpha 2	eEF1alpha2
FBgn0000559	eukaryotic translation elongation factor 2	eEF2
FBgn0000562	egalitarian	egl
FBgn0000566	Cystathionine gamma-lyase	Cth
FBgn0000567	Ecdysone-induced protein 74EF	Eip74EF
FBgn0000568	Ecdysone-induced protein 75B	Eip75B
FBgn0000575	extra macrochaetae	emc
FBgn0000579	Enolase	Eno
FBgn0000581	Enhancer of Polycomb	E(Pc)
FBgn0000588	extra sexcombs	esc
FBgn0000592	Esterase 6	Est-6
FBgn0000615	exuperantia	exu
FBgn0000617	TBP-associated factor 9	Taf9
FBgn0000618	enhancer of yellow 2	e(y)2
FBgn0000629	Enhancer of zeste	E(z)
FBgn0000635	Fasciclin 2	Fas2
FBgn0000662	female lethal d	fl(2)d
FBgn0000667	alpha actinin	Actn
FBgn0000709	flightless I	fliI
FBgn0000711	flapwing	flw
FBgn0000719	folded gastrulation	fog
FBgn0000721	foraging	for
FBgn0000810	female sterile (1) K10	fs(1)K10
FBgn0000928	female sterile (1) Yb	fs(1)Yb
FBgn0000996	double parked	dup
FBgn0001078	ftz transcription factor 1	ftz-f1
FBgn0001079	fused	fu
FBgn0001084	fuzzy	fy
FBgn0001087	garnet	g
FBgn0001090	bangles and beads	bnb
FBgn0001091	Glyceraldehyde 3 phosphate dehydrogenase 1	Gapdh1
FBgn0001092	Glyceraldehyde 3 phosphate dehydrogenase 2	Gapdh2
FBgn0001098	Glutamate dehydrogenase	Gdh
FBgn0001099	gonadal	gdl
FBgn0001104	G protein alpha i subunit	Galphai
FBgn0001105	G protein beta-subunit 13F	Gbeta13F
FBgn0001108	Dynactin 1, p150 subunit	DCTN1-p150
FBgn0001114	Glutactin	Glt
FBgn0001122	G protein alpha o subunit	Galphao
FBgn0001123	G protein alpha s subunit	Galphas
FBgn0001124	Glutamate oxaloacetate transaminase 1	Got1
FBgn0001125	Glutamate oxaloacetate transaminase 2	Got2
FBgn0001128	Glycerol-3-phosphate dehydrogenase 1	Gpdh1
FBgn0001133	grauzone	grau
FBgn0001139	groucho	gro
FBgn0001142	Glutamine synthetase 1	Gs1
FBgn0001149	Glutathione S transferase D1	GstD1
FBgn0001168	hairy	hry
FBgn0001169	Hairless	H
FBgn0001179	haywire	hay
FBgn0001185	hermaphrodite	her
FBgn0001186	Hexokinase A	Hex-A
FBgn0001187	Hexokinase C	Hex-C
FBgn0001189	halfway	hfw
FBgn0001197	Histone H2A variant	His2Av
FBgn0001202	hook	hook
FBgn0001206	Hybrid male rescue	Hmr
FBgn0001208	Henna	Hn
FBgn0001215	Heterogeneous nuclear ribonucleoprotein at 98DE	Hrb98DE
FBgn0001218	Heat shock protein 70 cognate 3	Hsc70-3
FBgn0001220	Heat shock protein 70 cognate 5	Hsc70-5
FBgn0001222	Heat shock factor	Hsf
FBgn0001230	Heat shock protein 68	Hsp68
FBgn0001235	homothorax	hth
FBgn0001247	Insulin degrading metalloproteinase	Ide
FBgn0001248	Isocitrate dehydrogenase	Idh
FBgn0001250	inflated	if
FBgn0001255	Ecdysone-inducible gene E3	ImpE3
FBgn0001257	Ecdysone-inducible gene L2	ImpL2
FBgn0001276	intersex	ix
FBgn0001280	janus A	janA
FBgn0001297	kayak	kay
FBgn0001301	kelch	kel
FBgn0001308	Kinesin heavy chain	Khc
FBgn0001316	klarsicht	klar
FBgn0001324	kohtalo	kto
FBgn0001325	Kruppel	Kr
FBgn0001341	MYB binding protein 1a	Mybbp1A
FBgn0001404	egghead	egh
FBgn0001491	lethal (1) 10Bb	l(1)10Bb
FBgn0001612	Gamma-tubulin ring protein 91	Grip91
FBgn0001624	discs large 1	dlg1
FBgn0001941	infertile crescent	ifc
FBgn0001942	eukaryotic translation initiation factor 4A	eIF4A
FBgn0001961	Actin-related protein 2/3 complex, subunit 1	Arpc1
FBgn0001965	Son of sevenless	Sos
FBgn0001970	Polypeptide N-acetylgalactosaminyltransferase 35A	Pgant35A
FBgn0001977	Cytokine induced apoptosis inhibitor 1	CIAPIN1
FBgn0001978	shuttle craft	stc
FBgn0001986	Mtr4 helicase	Mtr4
FBgn0001987	Gliotactin	Gli
FBgn0001989	NADH dehydrogenase (ubiquinone) B17 subunit	ND-B17
FBgn0001990	weckle	wek
FBgn0001994	cropped	crp
FBgn0001995	mitochondrial ribosomal protein L4	mRpL4
FBgn0002021	lethal (2) 37Bb	l(2)37Bb
FBgn0002031	Prohibitin 1	Phb1
FBgn0002036	-	CG10561
FBgn0002044	second mitotic wave missing	swm
FBgn0002069	Aspartyl-tRNA synthetase	AspRS
FBgn0002121	lethal (2) giant larvae	l(2)gl
FBgn0002174	-	CG5504
FBgn0002183	dre4	dre4
FBgn0002283	lethal (3) 73Ah	l(3)73Ah
FBgn0002284	Proteasome beta6 subunit	Prosbeta6
FBgn0002354	lethal (3) 87Df	l(3)87Df
FBgn0002413	discs overgrown	dco
FBgn0002431	hyperplastic discs	hyd
FBgn0002441	lethal (3) malignant brain tumor	l(3)mbt
FBgn0002466	sticky	sti
FBgn0002524	lace	lace
FBgn0002525	Lamin	Lam
FBgn0002526	Laminin A	LanA
FBgn0002543	roundabout 2	robo2
FBgn0002552	lines	lin
FBgn0002566	light	lt
FBgn0002567	Rab32	Rab32
FBgn0002590	Ribosomal protein S5a	RpS5a
FBgn0002593	Ribosomal protein LP1	RpLP1
FBgn0002622	Ribosomal protein S3	RpS3
FBgn0002626	Ribosomal protein L32	RpL32
FBgn0002638	Regulator of chromosome condensation 1	Rcc1
FBgn0002641	maroon-like	mal
FBgn0002643	mastermind	mam
FBgn0002707	meiotic 9	mei-9
FBgn0002715	meiotic from via Salaria 332	mei-S332
FBgn0002716	meiotic W68	mei-W68
FBgn0002719	Malic enzyme	Men
FBgn0002736	mago nashi	mago
FBgn0002774	maleless	mle
FBgn0002775	male-specific lethal 3	msl-3
FBgn0002780	modulo	mod
FBgn0002781	modifier of mdg4	mod(mdg4)
FBgn0002783	moira	mor
FBgn0002787	Regulatory particle non-ATPase 8	Rpn8
FBgn0002838	male sterile (3) K81	ms(3)K81
FBgn0002863	Accessory gland protein 95EF	Acp95EF
FBgn0002878	mutagen-sensitive 101	mus101
FBgn0002887	mutagen-sensitive 201	mus201
FBgn0002899	mutagen-sensitive 301	mus301
FBgn0002901	mutagen-sensitive 304	mus304
FBgn0002906	Bloom syndrome helicase	Blm
FBgn0002909	mutagen-sensitive 312	mus312
FBgn0002921	Na pump alpha subunit	Atpalpha
FBgn0002930	necrotic	nec
FBgn0002932	neuralized	neur
FBgn0002989	okra	okr
FBgn0003016	outspread	osp
FBgn0003042	Polycomb	Pc
FBgn0003048	pecanex	pcx
FBgn0003071	Phosphofructokinase	Pfk
FBgn0003074	Phosphoglucose isomerase	Pgi
FBgn0003076	Phosphoglucose mutase 1	Pgm1
FBgn0003079	Raf oncogene	Raf
FBgn0003093	Protein C kinase 98E	Pkc98E
FBgn0003114	plutonium	plu
FBgn0003116	prune	pn
FBgn0003118	pointed	pnt
FBgn0003134	Protein phosphatase 1alpha at 96A	Pp1alpha-96A
FBgn0003139	Protein phosphatase V	PpV
FBgn0003141	purple	pr
FBgn0003165	pumilio	pum
FBgn0003169	punt	put
FBgn0003175	plexus	px
FBgn0003189	rudimentary	r
FBgn0003204	raspberry	ras
FBgn0003205	Ras oncogene at 85D	Ras85D
FBgn0003206	Ras oncogene at 64B	Ras64B
FBgn0003209	raw	raw
FBgn0003210	ruby	rb
FBgn0003218	retinal degeneration B	rdgB
FBgn0003231	refractory to sigma P	ref(2)P
FBgn0003261	Rm62	Rm62
FBgn0003268	rough deal	rod
FBgn0003274	Ribosomal protein LP2	RpLP2
FBgn0003277	RNA polymerase II subunit A	Polr2A
FBgn0003278	RNA polymerase I subunit B	Polr1B
FBgn0003279	Ribosomal protein L4	RpL4
FBgn0003302	roughex	rux
FBgn0003310	Star	S
FBgn0003317	saxophone	sax
FBgn0003321	small bristles	sbr
FBgn0003328	-	scb
FBgn0003330	Sex combs extra	Sce
FBgn0003334	Sex comb on midleg	Scm
FBgn0003346	Ran GTPase activating protein	RanGAP
FBgn0003353	seizure	sei
FBgn0003360	stress-sensitive B	sesB
FBgn0003371	shaggy	sgg
FBgn0003388	shade	shd
FBgn0003390	shifted	shf
FBgn0003392	shibire	shi
FBgn0003396	schnurri	shn
FBgn0003410	seven in absentia	sina
FBgn0003415	skuld	skd
FBgn0003416	small wing	sl
FBgn0003444	smoothened	smo
FBgn0003449	sans fille	snf
FBgn0003462	Superoxide dismutase 1	Sod1
FBgn0003463	short gastrulation	sog
FBgn0003479	spindle A	spn-A
FBgn0003480	spindle B	spn-B
FBgn0003495	spatzle	spz
FBgn0003507	serpent	srp
FBgn0003514	spaghetti squash	sqh
FBgn0003517	stubarista	sta
FBgn0003520	staufen	stau
FBgn0003557	Suppressor of deltex	Su(dx)
FBgn0003559	suppressor of forked	su(f)
FBgn0003567	suppressor of Hairy wing	su(Hw)
FBgn0003575	suppressor of sable	su(sable)
FBgn0003598	Suppressor of variegation 3-7	Su(var)3-7
FBgn0003607	Suppressor of variegation 205	Su(var)205
FBgn0003612	Suppressor of variegation 2-10	Su(var)2-10
FBgn0003651	seven up	svp
FBgn0003654	short wing	sw
FBgn0003656	swiss cheese	sws
FBgn0003660	Synaptobrevin	Syb
FBgn0003687	TATA binding protein	Tbp
FBgn0003714	technical knockout	tko
FBgn0003716	thickveins	tkv
FBgn0003731	Epidermal growth factor receptor	Egfr
FBgn0003742	transformer 2	tra2
FBgn0003748	Trehalase	Treh
FBgn0003866	teashirt	tsh
FBgn0003867	torso-like	tsl
FBgn0003870	tramtrack	ttk
FBgn0003882	tube	tub
FBgn0003884	alpha-Tubulin at 84B	alphaTub84B
FBgn0003885	alpha-Tubulin at 84D	alphaTub84D
FBgn0003891	tudor	tud
FBgn0003941	Ribosomal protein L40	RpL40
FBgn0003942	Ribosomal protein S27A	RpS27A
FBgn0003943	Ubiquitin-63E	Ubi-p63E
FBgn0003944	Ultrabithorax	Ubx
FBgn0003963	u-shaped	ush
FBgn0003965	vermilion	v
FBgn0003969	vacuolar peduncle	vap
FBgn0003977	virilizer	vir
FBgn0003978	valois	vls
FBgn0003996	white	w
FBgn0004049	yurt	yrt
FBgn0004050	zeste	z
FBgn0004055	unzipped	uzip
FBgn0004057	Zwischenferment	Zw
FBgn0004066	Proteasome alpha4 subunit	Prosalpha4
FBgn0004087	Dihydrofolate reductase	Dhfr
FBgn0004101	blistered	bs
FBgn0004103	Protein phosphatase 1 at 87B	Pp1-87B
FBgn0004107	Cyclin-dependent kinase 2	Cdk2
FBgn0004132	boca	boca
FBgn0004177	microtubule star	mts
FBgn0004179	Cysteine string protein	Csp
FBgn0004227	no on or off transient A	nonA
FBgn0004237	Heterogeneous nuclear ribonucleoprotein at 87F	Hrb87F
FBgn0004242	Synaptotagmin 1	Syt1
FBgn0004364	-	18w
FBgn0004367	meiotic 41	mei-41
FBgn0004368	Protein tyrosine phosphatase 4E	Ptp4E
FBgn0004369	Protein tyrosine phosphatase 99A	Ptp99A
FBgn0004370	Protein tyrosine phosphatase 10D	Ptp10D
FBgn0004373	four wheel drive	fwd
FBgn0004380	Kinesin-like protein at 64D	Klp64D
FBgn0004381	Kinesin-like protein at 68D	Klp68D
FBgn0004387	Kinesin-like protein at 98A	Klp98A
FBgn0004390	Ras GTPase activating protein 1	RasGAP1
FBgn0004391	shattered	shtd
FBgn0004395	unkempt	unk
FBgn0004396	Cyclic-AMP response element binding protein A	CrebA
FBgn0004397	Vinculin	Vinc
FBgn0004401	Protein on ecdysone puffs	Pep
FBgn0004403	Ribosomal protein S14a	RpS14a
FBgn0004406	DNA polymerase gamma subunit 1	PolG1
FBgn0004419	maternal expression at 31B	me31B
FBgn0004432	Cyclophilin 1	Cyp1
FBgn0004435	G protein alpha q subunit	Galphaq
FBgn0004449	Tenascin major	Ten-m
FBgn0004456	multiple edematous wings	mew
FBgn0004463	RNA polymerase III subunit B	Polr3B
FBgn0004507	Glycogen phosphorylase	GlyP
FBgn0004509	Furin 1	Fur1
FBgn0004510	Ets at 97D	Ets97D
FBgn0004583	expanded	ex
FBgn0004584	Recombination repair protein 1	Rrp1
FBgn0004587	B52	B52
FBgn0004597	Cyclin C	CycC
FBgn0004598	Furin 2	Fur2
FBgn0004606	Zn finger homeodomain 1	zfh1
FBgn0004636	Rap1 GTPase	Rap1
FBgn0004638	downstream of receptor kinase	drk
FBgn0004643	Zeste-white 10	Zw10
FBgn0004646	optic ganglion reduced	ogre
FBgn0004648	silver	svr
FBgn0004652	fruitless	fru
FBgn0004654	Phosphogluconate dehydrogenase	Pgd
FBgn0004655	wings apart-like	wapl
FBgn0004656	female sterile (1) homeotic	fs(1)h
FBgn0004687	Myosin light chain cytoplasmic	Mlc-c
FBgn0004698	Xeroderma pigmentosum, complementation group C	Xpc
FBgn0004797	midway	mdy
FBgn0004811	female sterile (2) ltoPP43	fs(2)ltoPP43
FBgn0004828	Histone H3.3B	His3.3B
FBgn0004838	Heterogeneous nuclear ribonucleoprotein at 27C	Hrb27C
FBgn0004855	RNA polymerase II subunit I	Polr2I
FBgn0004856	Bx42	Bx42
FBgn0004860	polyhomeotic distal	ph-d
FBgn0004867	Ribosomal protein S2	RpS2
FBgn0004868	GDP dissociation inhibitor	Gdi
FBgn0004875	encore	enc
FBgn0004876	center divider	cdi
FBgn0004885	tolkin	tok
FBgn0004888	Succinyl-coenzyme A synthetase alpha subunit 1	Scsalpha1
FBgn0004889	twins	tws
FBgn0004908	ADP ribosylation factor-like 2	Arl2
FBgn0004913	Germ line transcription factor 1	Gnf1
FBgn0004914	Hepatocyte nuclear factor 4	Hnf4
FBgn0004915	Transcription factor IIB	TfIIB
FBgn0004921	G protein gamma 1	Ggamma1
FBgn0004924	Topoisomerase 1	Top1
FBgn0004926	eukaryotic translation initiation factor 2 subunit beta	eIF2beta
FBgn0004957	porcupine	por
FBgn0005198	gigas	gig
FBgn0005278	S-adenosylmethionine Synthetase	Sam-S
FBgn0005355	Suppressor of fused	Su(fu)
FBgn0005386	absent, small, or homeotic discs 1	ash1
FBgn0005427	erect wing	ewg
FBgn0005533	Ribosomal protein S17	RpS17
FBgn0005536	Myosin binding subunit	Mbs
FBgn0005585	Calreticulin	Calr
FBgn0005593	Ribosomal protein L7	RpL7
FBgn0005596	yemanuclein	yem
FBgn0005616	male-specific lethal 2	msl-2
FBgn0005617	male-specific lethal 1	msl-1
FBgn0005632	fat facets	faf
FBgn0005640	Ecdysone-induced protein 63E	Eip63E
FBgn0005642	wings down	wdn
FBgn0005648	Pabp2	Pabp2
FBgn0005649	Rox8	Rox8
FBgn0005659	Ets at 98B	Ets98B
FBgn0005671	Vacuolar H[+]-ATPase 55kD subunit	Vha55
FBgn0005672	spitz	spi
FBgn0005674	Glutamyl-prolyl-tRNA synthetase	GluProRS
FBgn0005694	Adult enhancer factor 1	Aef1
FBgn0005695	germ cell-less	gcl
FBgn0005696	DNA polymerase alpha subunit 2	PolA2
FBgn0005771	no ocelli	noc
FBgn0005777	Protein phosphatase D3	PpD3
FBgn0008635	Coat Protein (coatomer) beta	betaCOP
FBgn0010051	Inositol 1,4,5,-trisphosphate receptor	Itpr
FBgn0010078	Ribosomal protein L23	RpL23
FBgn0010100	Mitochondrial aconitase 1	mAcon1
FBgn0010198	Ribosomal protein S15Aa	RpS15Aa
FBgn0010213	Superoxide dismutase 2 (Mn)	Sod2
FBgn0010220	DEAD box protein 45A	Dbp45A
FBgn0010222	NAD-dependent methylenetetrahydrofolate dehydrogenase	Nmdmc
FBgn0010225	Gelsolin	Gel
FBgn0010226	Glutathione S transferase S1	GstS1
FBgn0010235	Kinesin light chain	Klc
FBgn0010265	Ribosomal protein S13	RpS13
FBgn0010278	Structure specific recognition protein	Ssrp
FBgn0010280	TBP-associated factor 4	Taf4
FBgn0010282	Transcription factor IIFalpha	TfIIFalpha
FBgn0010287	TBP-related factor	Trf
FBgn0010288	Ubiquitin carboxy-terminal hydrolase	Uch
FBgn0010300	brain tumor	brat
FBgn0010303	hemipterous	hep
FBgn0010309	pigeon	pigeon
FBgn0010313	corto	corto
FBgn0010315	Cyclin D	CycD
FBgn0010316	dacapo	dap
FBgn0010328	without children	woc
FBgn0010333	Rac1	Rac1
FBgn0010340	upstream of RpII140	140up
FBgn0010341	Cell division cycle 42	Cdc42
FBgn0010348	ADP ribosylation factor 1	Arf1
FBgn0010350	CDP-diacylglycerol synthase	Cds
FBgn0010352	Oxoglutarate dehydrogenase	Ogdh
FBgn0010355	TBP-associated factor 1	Taf1
FBgn0010356	TBP-associated factor 5	Taf5
FBgn0010379	Akt kinase	Akt
FBgn0010380	Adaptor Protein complex 1/2, beta subunit	AP-1-2beta
FBgn0010387	Acyl-CoA binding protein 2	Acbp2
FBgn0010389	heartless	htl
FBgn0010391	Signal recognition particle receptor alpha	SrpRalpha
FBgn0010398	Leucine-rich repeat 47	Lrr47
FBgn0010406	Ribonuclease X25	RNaseX25
FBgn0010407	Ror	Ror
FBgn0010408	Ribosomal protein S9	RpS9
FBgn0010409	Ribosomal protein L18A	RpL18A
FBgn0010412	Ribosomal protein S19a	RpS19a
FBgn0010415	Syndecan	Sdc
FBgn0010421	Transcription factor TFIIFbeta	TfIIFbeta
FBgn0010422	RNA polymerase II elongation factor	TfIIS
FBgn0010431	matrimony	mtrm
FBgn0010434	coracle	cora
FBgn0010438	mitochondrial single stranded DNA-binding protein	mtSSB
FBgn0010441	pelle	pll
FBgn0010470	FK506-binding protein 14	Fkbp14
FBgn0010488	NAT1	NAT1
FBgn0010504	kermit	kermit
FBgn0010516	walrus	wal
FBgn0010531	Copper chaperone for superoxide dismutase	Ccs
FBgn0010548	Aldehyde dehydrogenase type III	Aldh-III
FBgn0010583	dreadlocks	dock
FBgn0010590	Proteasome beta1 subunit	Prosbeta1
FBgn0010591	Sphingosine-1-phosphate lyase	Sply
FBgn0010602	lesswright	lwr
FBgn0010607	lethal (2) 05714	l(2)05714
FBgn0010611	HMG Coenzyme A synthase	Hmgs
FBgn0010612	ATP synthase, subunit G	ATPsynG
FBgn0010622	Dynactin 3, p24 subunit	DCTN3-p24
FBgn0010638	Sec61 beta subunit	Sec61beta
FBgn0010651	Major Facilitator Superfamily Transporter 14	MFS14
FBgn0010660	Nucleoporin 214kD	Nup214
FBgn0010747	Signal recognition particle 54k	Srp54k
FBgn0010750	antimeros	atms
FBgn0010762	simjang	simj
FBgn0010770	peter pan	ppan
FBgn0010772	Xe7	Xe7
FBgn0010786	Hydroxymethylbilane synthase	Hmbs
FBgn0010803	Tryptophanyl-tRNA synthetase	TrpRS
FBgn0010808	Coiled-coil-helix-coiled-coil-helix domain containing 3	Chchd3
FBgn0010825	Grunge	Gug
FBgn0010830	lethal (3) 04053	l(3)04053
FBgn0010877	lethal (3) 05822	l(3)05822
FBgn0010894	sinuous	sinu
FBgn0010909	misshapen	msn
FBgn0010926	lethal (3) 07882	l(3)07882
FBgn0011016	Signal sequence receptor beta	SsRbeta
FBgn0011020	Spindle assembly abnormal 4	Sas-4
FBgn0011202	diaphanous	dia
FBgn0011204	cueball	cue
FBgn0011205	fumble	fbl
FBgn0011211	bellwether	blw
FBgn0011217	effete	eff
FBgn0011225	jaguar	jar
FBgn0011227	oxen	ox
FBgn0011232	scattered	scat
FBgn0011272	Ribosomal protein L13	RpL13
FBgn0011274	Dorsal-related immunity factor	Dif
FBgn0011284	Ribosomal protein S4	RpS4
FBgn0011290	TBP-associated factor 12	Taf12
FBgn0011291	TBP-associated factor 11	Taf11
FBgn0011300	baboon	babo
FBgn0011305	Repressor splicing factor 1	Rsf1
FBgn0011327	Ubiquitin carboxy-terminal hydrolase L5	Uch-L5
FBgn0011335	versatile	vers
FBgn0011336	Catalytic subunit 3B of the oligosaccharyltransferase complex	Stt3B
FBgn0011361	NADH dehydrogenase (ubiquinone) acyl carrier protein	ND-ACP
FBgn0011455	NADH dehydrogenase (ubiquinone) SGDH subunit	ND-SGDH
FBgn0011474	SET domain containing 8	Set8
FBgn0011481	Sequence-specific single-stranded DNA-binding protein	Ssdp
FBgn0011509	Signal recognition particle receptor beta	SrpRbeta
FBgn0011566	SET and MYND domain containing, class 3	Smyd3
FBgn0011570	capping protein beta	cpb
FBgn0011573	Cell division cycle 37	Cdc37
FBgn0011584	Translocation protein 1	Trp1
FBgn0011586	enhancer of rudimentary	e(r)
FBgn0011604	Imitation SWI	Iswi
FBgn0011640	lark	lark
FBgn0011655	-	Med
FBgn0011656	Myocyte enhancer factor 2	Mef2
FBgn0011659	Mlh1	Mlh1
FBgn0011661	Moesin	Moe
FBgn0011672	Malvolio	Mvl
FBgn0011674	inscuteable	insc
FBgn0011695	Ejaculatory bulb protein III	EbpIII
FBgn0011708	Syntaxin 5	Syx5
FBgn0011710	Septin 1	Septin1
FBgn0011715	Snf5-related 1	Snr1
FBgn0011722	Tiggrin	Tig
FBgn0011725	twin	twin
FBgn0011726	twinstar	tsr
FBgn0011739	warts	wts
FBgn0011740	alpha-Mannosidase class II a	alpha-Man-IIa
FBgn0011741	Actin-related protein 6	Arp6
FBgn0011742	Actin-related protein 2	Arp2
FBgn0011747	Ankyrin	Ank
FBgn0011754	Phosphorylase kinase gamma	PhKgamma
FBgn0011760	cut up	ctp
FBgn0011762	DNA primase subunit 1	Prim1
FBgn0011763	DP transcription factor	Dp
FBgn0011766	E2F transcription factor 1	E2f1
FBgn0011768	Formaldehyde dehydrogenase	Fdh
FBgn0011769	Ferredoxin 1	Fdx1
FBgn0011770	GIP-like	Gip
FBgn0011771	HEM-protein	Hem
FBgn0011774	Inverted repeat-binding protein	Irbp
FBgn0011785	BRWD3	BRWD3
FBgn0011787	mitochondrial ribosomal protein L12	mRpL12
FBgn0011802	Gemin 3	Gem3
FBgn0011818	out at first	oaf
FBgn0011824	-	CG4038
FBgn0011828	Peroxidasin	Pxn
FBgn0011836	TBP-associated factor 2	Taf2
FBgn0011837	Tis11 zinc finger protein	Tis11
FBgn0012034	Acetyl Coenzyme A synthase	AcCoAS
FBgn0012036	Aldehyde dehydrogenase	Aldh
FBgn0012051	Calpain-A	CalpA
FBgn0012058	Cell division cycle 27	Cdc27
FBgn0013263	Trithorax-like	Trl
FBgn0013269	FK506-binding protein 39kD	Fkbp39
FBgn0013272	Gp150	Gp150
FBgn0013303	Neurocalcin	Nca
FBgn0013305	N-methyl-D-aspartate receptor-associated protein	Nmda1
FBgn0013307	Ornithine decarboxylase 1	Odc1
FBgn0013308	Ornithine decarboxylase 2	Odc2
FBgn0013325	Ribosomal protein L11	RpL11
FBgn0013334	Synapse-associated protein 47kD	Sap47
FBgn0013342	neuronal Synaptobrevin	nSyb
FBgn0013347	Transcription-factor-IIA-S	TfIIA-S
FBgn0013435	Cdc2-related kinase	Cdc2rk
FBgn0013469	klumpfuss	klu
FBgn0013548	lethal-(2)-denticleless	l(2)dtl
FBgn0013563	Peroxin 1	Pex1
FBgn0013576	mustard	mtd
FBgn0013717	non-stop	not
FBgn0013718	nuclear fallout	nuf
FBgn0013720	pickel	pck
FBgn0013726	peanut	pnut
FBgn0013733	short stop	shot
FBgn0013746	alien	alien
FBgn0013749	ADP ribosylation factor 4	Arf4
FBgn0013750	ADP ribosylation factor 6	Arf6
FBgn0013756	Megator	Mgtor
FBgn0013759	CASK	CASK
FBgn0013762	Cyclin-dependent kinase 5	Cdk5
FBgn0013763	Imaginal disc growth factor 6	Idgf6
FBgn0013764	Chip	Chi
FBgn0013765	centrosomin	cnn
FBgn0013770	Cysteine proteinase-1	Cp1
FBgn0013773	Cytochrome P450 6a22	Cyp6a22
FBgn0013799	Deformed epidermal autoregulatory factor-1	Deaf1
FBgn0013949	Elastin-like	Elal
FBgn0013954	FK506-binding protein 12kD	Fkbp12
FBgn0013983	immune deficiency	imd
FBgn0013987	MAP kinase activated protein-kinase-2	MAPk-Ak2
FBgn0013997	Neurexin IV	Nrx-IV
FBgn0014000	Helical Factor	Hf
FBgn0014002	-	Pdi
FBgn0014006	Apoptotic signal-regulating kinase 1	Ask1
FBgn0014007	Protein tyrosine phosphatase 69D	Ptp69D
FBgn0014009	Rab2	Rab2
FBgn0014010	Rab5	Rab5
FBgn0014011	Rac2	Rac2
FBgn0014020	Rho1	Rho1
FBgn0014024	RNA-binding protein 4F	Rnp4F
FBgn0014026	Ribosomal protein L7A	RpL7A
FBgn0014028	Succinate dehydrogenase, subunit B (iron-sulfur)	SdhB
FBgn0014029	Septin 2	Septin2
FBgn0014037	Suppressor of Triplolethal	Su(Tpl)
FBgn0014075	UDP-glucose-glycoprotein glucosyltransferase	Uggt
FBgn0014133	bifocal	bif
FBgn0014184	Ornithine decarboxylase antizyme	Oda
FBgn0014269	proliferation disrupter	prod
FBgn0014340	males absent on the first	mof
FBgn0014343	mirror	mirr
FBgn0014366	noisette	noi
FBgn0014388	sprouty	sty
FBgn0014391	stunted	sun
FBgn0014411	Vacuolar protein sorting 26	Vps26
FBgn0014455	Adenosylhomocysteinase	Ahcy
FBgn0014469	Cytochrome P450 4e2	Cyp4e2
FBgn0014857	Histone H3.3A	His3.3A
FBgn0014869	Phosphoglyceromutase 78	Pglym78
FBgn0014877	Roe1	Roe1
FBgn0014879	Set	Set
FBgn0014903	-	CG14630
FBgn0014906	alpha/beta hydrolase2	Hydr2
FBgn0014930	Riboflavin kinase	Rfk
FBgn0014931	kipferl	kipf
FBgn0014949	buttonless	btn
FBgn0015000	beta subunit of type I geranylgeranyl transferase	betaggt-I
FBgn0015011	Adenosylhomocysteinase like 2	AhcyL2
FBgn0015024	Casein kinase Ialpha	CkIalpha
FBgn0015031	cyclope	cype
FBgn0015038	Cytochrome P450 9b1	Cyp9b1
FBgn0015039	Cytochrome P450 9b2	Cyp9b2
FBgn0015075	Dead-box-1	Ddx1
FBgn0015218	eukaryotic translation initiation factor 4E1	eIF4E1
FBgn0015221	Ferritin 2 light chain homologue	Fer2LCH
FBgn0015229	gliolectin	glec
FBgn0015239	Hormone-receptor-like in 78	Hr78
FBgn0015240	Hormone receptor-like in 96	Hr96
FBgn0015245	Heat shock protein 60A	Hsp60A
FBgn0015247	Death-associated inhibitor of apoptosis 2	Diap2
FBgn0015268	Nucleosome assembly protein 1	Nap1
FBgn0015269	Neurofibromin 1	Nf1
FBgn0015270	Origin recognition complex subunit 2	Orc2
FBgn0015277	Phosphatidylinositol 3-kinase 59F	Pi3K59F
FBgn0015278	Phosphatidylinositol 3-kinase 68D	Pi3K68D
FBgn0015279	Phosphatidylinositol 3-kinase 92E	Pi3K92E
FBgn0015282	Regulatory particle triple-A ATPase 2	Rpt2
FBgn0015283	Regulatory particle non-ATPase 10	Rpn10
FBgn0015286	Ras-like protein A	Rala
FBgn0015288	Ribosomal protein L22	RpL22
FBgn0015295	SH2 ankyrin repeat kinase	Shark
FBgn0015298	Signal recognition particle 19	Srp19
FBgn0015320	Ubiquitin conjugating enzyme 2	Ubc2
FBgn0015359	-	CG2034
FBgn0015372	RabX1	RabX1
FBgn0015376	cutlet	cutlet
FBgn0015399	kekkon 1	kek1
FBgn0015402	kinase suppressor of ras	ksr
FBgn0015477	Receptor mediated endocytosis 8	Rme-8
FBgn0015509	Cullin 1	Cul1
FBgn0015513	myoblast city	mbc
FBgn0015521	Ribosomal protein S21	RpS21
FBgn0015522	olf186-M	olf186-M
FBgn0015544	spaghetti	spag
FBgn0015568	alpha-Esterase-1	alpha-Est1
FBgn0015569	alpha-Esterase-10	alpha-Est10
FBgn0015570	alpha-Esterase-2	alpha-Est2
FBgn0015571	alpha-Esterase-3	alpha-Est3
FBgn0015575	alpha-Esterase-7	alpha-Est7
FBgn0015576	alpha-Esterase-8	alpha-Est8
FBgn0015577	alpha-Esterase-9	alpha-Est9
FBgn0015582	defective in the avoidance of repellents	dare
FBgn0015589	APC-like	Apc
FBgn0015600	toucan	toc
FBgn0015602	Boundary element-associated factor of 32kD	BEAF-32
FBgn0015614	Calcineurin B2	CanB2
FBgn0015615	Structural maintenance of chromosomes 3	SMC3
FBgn0015618	Cyclin-dependent kinase 8	Cdk8
FBgn0015621	Clipper	Clp
FBgn0015622	Calnexin 99A	Cnx99A
FBgn0015623	Cytochrome P450 reductase	Cpr
FBgn0015663	UDP-glycosyltransferase family 36 member A1	Ugt36A1
FBgn0015737	Hemomucin	Hmu
FBgn0015754	Lissencephaly-1	Lis-1
FBgn0015756	Ribosomal protein L9	RpL9
FBgn0015765	p38a MAP kinase	p38a
FBgn0015766	Msr-110	Msr-110
FBgn0015772	Numb-associated kinase	Nak
FBgn0015776	nervana 1	nrv1
FBgn0015778	rasputin	rin
FBgn0015781	Pyrroline 5-carboyxlate reductase	P5cr
FBgn0015789	Rab10	Rab10
FBgn0015790	Rab11	Rab11
FBgn0015791	Rab14	Rab14
FBgn0015793	Rab19	Rab19
FBgn0015794	Rab18	Rab18
FBgn0015795	Rab7	Rab7
FBgn0015797	Rab6	Rab6
FBgn0015799	Retinoblastoma-family protein	Rbf
FBgn0015801	Rhythmically expressed gene 5	Reg-5
FBgn0015808	Sterol carrier protein X-related thiolase	ScpX
FBgn0015818	Spliceosomal protein on the X	Spx
FBgn0015828	Transcription factor IIEalpha	TfIIEalpha
FBgn0015829	Transcription factor IIEbeta	TfIIEbeta
FBgn0015924	croquemort	crq
FBgn0015925	capsuleen	csul
FBgn0015949	hiiragi	hrg
FBgn0016031	lamina ancestor	lama
FBgn0016038	Vacuolar protein sorting 37A	Vsp37A
FBgn0016041	Translocase of outer membrane 40	Tom40
FBgn0016053	polar granule component	pgc
FBgn0016054	(6-4)-photolyase	phr6-4
FBgn0016059	Semaphorin 1b	Sema1b
FBgn0016070	smaug	smg
FBgn0016075	viking	vkg
FBgn0016078	wunen	wun
FBgn0016081	furry	fry
FBgn0016119	ATP synthase, coupling factor 6	ATPsynCF6
FBgn0016122	Angiotensin-converting enzyme-related	Acer
FBgn0016126	Calcium/calmodulin-dependent protein kinase I	CaMKI
FBgn0016641	Protein tyrosine phosphatase-ERK/Enhancer of Ras1	PTP-ER
FBgn0016685	Nucleoplasmin	Nlp
FBgn0016687	Nucleosome remodeling factor - 38kD	Nurf-38
FBgn0016691	ATP synthase, oligomycin sensitivity conferring protein	ATPsynO
FBgn0016694	PAR-domain protein 1	Pdp1
FBgn0016696	Pitslre	Pitslre
FBgn0016697	Proteasome alpha5 subunit	Prosalpha5
FBgn0016698	Phosphotyrosyl phosphatase activator	Ptpa
FBgn0016701	Rab4	Rab4
FBgn0016715	Rhythmically expressed gene 2	Reg-2
FBgn0016726	Ribosomal protein L29	RpL29
FBgn0016754	six-banded	sba
FBgn0016756	Ubiquitin specific protease 47	Usp47
FBgn0016762	angel	angel
FBgn0016794	daughter of sevenless	dos
FBgn0016797	frizzled 2	fz2
FBgn0016917	Signal-transducer and activator of transcription protein at 92E	Stat92E
FBgn0016926	Pinocchio	Pino
FBgn0016970	lethal (2) k10201	l(2)k10201
FBgn0016977	split ends	spen
FBgn0016978	small ribonucleoprotein particle U1 subunit 70K	snRNP-U1-70K
FBgn0016983	smallminded	smid
FBgn0016984	skittles	sktl
FBgn0017414	cag	cag
FBgn0017418	ariadne 1	ari-1
FBgn0017429	-	CG5989
FBgn0017457	U2 small nuclear riboprotein auxiliary factor 38	U2af38
FBgn0017545	Ribosomal protein S3A	RpS3A
FBgn0017550	Regena	Rga
FBgn0017551	Regulator of cyclin A1	Rca1
FBgn0017558	Pyruvate dehydrogenase kinase	Pdk
FBgn0017561	Open rectifier K[+] channel 1	Ork1
FBgn0017566	NADH dehydrogenase (ubiquinone) 75 kDa subunit	ND-75
FBgn0017567	NADH dehydrogenase (ubiquinone) 23 kDa subunit	ND-23
FBgn0017578	Max	Max
FBgn0017581	Lk6 kinase	Lk6
FBgn0019624	Cytochrome c oxidase subunit 5A	COX5A
FBgn0019643	Acyl-CoA N-acyltransferase||GNAT domain	AANAT1
FBgn0019644	ATP synthase, subunit B	ATPsynB
FBgn0019686	loki	lok
FBgn0019830	congested-like trachea	colt
FBgn0019890	Smg5 nonsense mediated mRNA decay factor	Smg5
FBgn0019925	Surfeit 4	Surf4
FBgn0019932	S-adenosylmethionine decarboxylase	SamDC
FBgn0019936	Ribosomal protein S20	RpS20
FBgn0019938	RNA polymerase I subunit A	Polr1A
FBgn0019949	Cyclin-dependent kinase 9	Cdk9
FBgn0019952	Organic cation transporter	Orct
FBgn0019957	NADH dehydrogenase (ubiquinone) 42 kDa subunit	ND-42
FBgn0019960	Mitofilin	Mitofilin
FBgn0019968	Kinesin heavy chain 73	Khc-73
FBgn0019972	Death related ICE-like caspase	Drice
FBgn0019982	GS1-like	Gs1l
FBgn0019990	Gcn2	Gcn2
FBgn0020018	Protoporphyrinogen oxidase	Ppox
FBgn0020224	Cbl proto-oncogene	Cbl
FBgn0020235	ATP synthase, gamma subunit	ATPsyngamma
FBgn0020236	ATP citrate lyase	ATPCL
FBgn0020249	steamer duck	stck
FBgn0020251	sulfateless	sfl
FBgn0020261	pacman	pcm
FBgn0020277	lush	lush
FBgn0020278	locomotion defects	loco
FBgn0020279	lingerer	lig
FBgn0020305	dribble	dbe
FBgn0020306	domino	dom
FBgn0020309	crooked legs	crol
FBgn0020369	Regulatory particle triple-A ATPase 6	Rpt6
FBgn0020370	Tripeptidyl-peptidase II	TppII
FBgn0020379	Rfx	Rfx
FBgn0020385	pugilist	pug
FBgn0020386	Phosphoinositide-dependent kinase 1	Pdk1
FBgn0020389	PAPS synthetase	Papss
FBgn0020407	asunder	asun
FBgn0020412	JIL-1 kinase	JIL-1
FBgn0020414	Imaginal disc growth factor 3	Idgf3
FBgn0020415	Imaginal disc growth factor 2	Idgf2
FBgn0020416	Imaginal disc growth factor 1	Idgf1
FBgn0020440	Focal adhesion kinase	Fak
FBgn0020443	eukaryotic translation release factor 3	eRF3
FBgn0020445	Early gene at 23	E23
FBgn0020493	Daughters against dpp	Dad
FBgn0020496	C-terminal Binding Protein	CtBP
FBgn0020497	embargoed	emb
FBgn0020503	Cytoplasmic linker protein 190	CLIP-190
FBgn0020545	kraken	kraken
FBgn0020616	Stromalin 1	SA1
FBgn0020618	Receptor of activated protein kinase C 1	Rack1
FBgn0020620	Related to the N terminus of tre oncogene	RN-tre
FBgn0020621	Protein kinase N	Pkn
FBgn0020626	Oxysterol binding protein	Osbp
FBgn0020633	Minichromosome maintenance 7	Mcm7
FBgn0020647	Krueppel target at 95D	KrT95D
FBgn0020653	Thioredoxin reductase 1	Trxr1
FBgn0020655	ADP-ribosylation factor GTPase activating protein 1	ArfGAP1
FBgn0020764	Aminolevulinate synthase	Alas
FBgn0020909	Rtc1	Rtc1
FBgn0020910	Ribosomal protein L3	RpL3
FBgn0021760	chromosome bows	chb
FBgn0021761	Nucleoporin 154kD	Nup154
FBgn0021764	sidekick	sdk
FBgn0021765	scully	scu
FBgn0021768	nudC	nudC
FBgn0021795	Translocon-associated protein delta	Tapdelta
FBgn0021796	mechanistic Target of rapamycin	mTor
FBgn0021800	Regulator of eph expression	Reph
FBgn0021814	Vacuolar protein sorting 28	Vps28
FBgn0021825	Dynactin 2, p50 subunit	DCTN2-p50
FBgn0021847	Tetratricopeptide repeat domain 7	Ttc7
FBgn0021856	lethal (2) k14505	l(2)k14505
FBgn0021872	X box binding protein-1	Xbp1
FBgn0021874	Notchless	Nle
FBgn0021895	yantar	ytr
FBgn0021906	Rieske iron-sulfur protein	RFeSP
FBgn0021944	Coproporphyrinogen oxidase	Coprox
FBgn0021979	lethal (2) k09913	l(2)k09913
FBgn0021995	Rs1	Rs1
FBgn0022027	Vacuolar protein sorting 25	Vps25
FBgn0022069	Nnp-1	Nnp-1
FBgn0022097	Vacuolar H[+] ATPase 36kD subunit 1	Vha36-1
FBgn0022153	lethal (2) k05819	l(2)k05819
FBgn0022160	Glycerophosphate oxidase 1	Gpo1
FBgn0022213	Chromosome segregation 1	Cse1
FBgn0022238	lola like	lolal
FBgn0022338	deoxyribonucleoside kinase	dnk
FBgn0022343	-	CG3760
FBgn0022344	-	CG10340
FBgn0022724	TBP-associated factor 8	Taf8
FBgn0022764	Sin3A	Sin3A
FBgn0022768	Protein phosphatase 2C	Pp2C1
FBgn0022772	Origin recognition complex subunit 1	Orc1
FBgn0022774	Ornithine aminotransferase precursor	Oat
FBgn0022893	Decondensation factor 31	Df31
FBgn0022935	D19A	D19A
FBgn0022936	Cyclin H	CycH
FBgn0022942	cap binding protein 80	Cbp80
FBgn0022943	cap binding protein 20	Cbp20
FBgn0022959	ypsilon schachtel	yps
FBgn0022960	visceral mesodermal armadillo-repeats	vimar
FBgn0022984	quaking related 58E-3	qkr58E-3
FBgn0022985	quaking related 58E-2	qkr58E-2
FBgn0022987	quaking related 54B	qkr54B
FBgn0023000	methuselah	mth
FBgn0023081	genghis khan	gek
FBgn0023083	frayed	fray
FBgn0023095	capricious	caps
FBgn0023130	a6	a6
FBgn0023143	Ubiquitin activating enzyme 1	Uba1
FBgn0023169	AMP-activated protein kinase alpha subunit	AMPKalpha
FBgn0023170	Ribosomal protein L39	RpL39
FBgn0023171	ribonuclease H1	rnh1
FBgn0023172	Rho guanine nucleotide exchange factor 2	RhoGEF2
FBgn0023174	Proteasome beta2 subunit	Prosbeta2
FBgn0023175	Proteasome alpha7 subunit	Prosalpha7
FBgn0023177	Protein phosphatase 19C	Pp4-19C
FBgn0023181	Origin recognition complex subunit 4	Orc4
FBgn0023212	Elongin B	EloB
FBgn0023213	eukaryotic translation initiation factor 4G1	eIF4G1
FBgn0023214	ETS-domain lacking	edl
FBgn0023215	Mnt	Mnt
FBgn0023388	Dynamin associated protein 160	Dap160
FBgn0023441	fusilli	fus
FBgn0023479	Tequila	teq
FBgn0023506	Es2	Es2
FBgn0023508	Oculocerebrorenal syndrome of Lowe	Ocrl
FBgn0023509	Myb-interacting protein 130	mip130
FBgn0023518	trithorax-related	trr
FBgn0023520	-	CG3857
FBgn0023522	-	CG11596
FBgn0023523	Odorant receptor 2a	Or2a
FBgn0023525	-	CG3191
FBgn0023526	-	CG2865
FBgn0023527	-	CG3071
FBgn0023528	-	CG2924
FBgn0023529	Grp170 co-chaperone	Grp170
FBgn0023535	arginase	arg
FBgn0023536	-	CG3156
FBgn0023537	-	CG17896
FBgn0023541	Cytochrome P450 4d14	Cyp4d14
FBgn0023545	Phosphatidylinositol glycan anchor biosynthesis class K	PIG-K
FBgn0023549	Monocarboxylate transporter 1	Mct1
FBgn0024177	zero population growth	zpg
FBgn0024182	waclaw	waw
FBgn0024183	vasa intronic gene	vig
FBgn0024187	sunday driver	syd
FBgn0024188	separation anxiety	san
FBgn0024191	septin interacting protein 1	sip1
FBgn0024194	rasp	rasp
FBgn0024196	roadblock	robl
FBgn0024222	I-kappaB kinase beta	IKKbeta
FBgn0024236	fear-of-intimacy	foi
FBgn0024238	Fimbrin	Fim
FBgn0024251	bobby sox	bbx
FBgn0024273	WASp	WASp
FBgn0024277	trio	trio
FBgn0024285	Splicing regulatory protein 54	Srp54
FBgn0024291	Sirtuin 1	Sirt1
FBgn0024293	Serpin 43Ab	Spn43Ab
FBgn0024314	Phospholipase A2 activator protein	Plap
FBgn0024320	Niemann-Pick type C-1a	Npc1a
FBgn0024329	Mekk1	Mekk1
FBgn0024330	Mediator complex subunit 6	MED6
FBgn0024360	mitochondrial poly(A) polymerase	MTPAP
FBgn0024362	N(alpha)-acetyltransferase 30 A	Naa30A
FBgn0024364	-	CG11417
FBgn0024371	E2F transcription factor 2	E2f2
FBgn0024491	Bicoid interacting protein 1	Bin1
FBgn0024509	Secretory 13	Sec13
FBgn0024542	Neosin	Neos
FBgn0024555	falafel	flfl
FBgn0024556	mitochondrial translation elongation factor Tu 1	mEFTu1
FBgn0024689	four way stop	fws
FBgn0024698	Cleavage and polyadenylation specificity factor 160	Cpsf160
FBgn0024733	Ribosomal protein L10	RpL10
FBgn0024734	PRL-1 phosphatase	PRL-1
FBgn0024754	Flotillin 1	Flo1
FBgn0024804	Dead box protein 80	Dbp80
FBgn0024806	DISCO Interacting Protein 2	DIP2
FBgn0024807	DISCO Interacting Protein 1	DIP1
FBgn0024814	Clathrin light chain	Clc
FBgn0024833	Adaptor Protein complex 1, mu subunit	AP-1mu
FBgn0024841	pterin-4a-carbinolamine dehydratase	Pcd
FBgn0024846	p38b MAP kinase	p38b
FBgn0024887	kin17	kin17
FBgn0024889	karyopherin alpha1	Kap-alpha1
FBgn0024909	TBP-associated factor 7	Taf7
FBgn0024912	O-6-alkylguanine-DNA alkyltransferase	agt
FBgn0024921	Transportin	Tnpo
FBgn0024945	Nitrilase and fragile histidine triad fusion protein	NitFhit
FBgn0024956	Menage a trois 1	Mat1
FBgn0024957	Iron regulatory protein 1B	Irp-1B
FBgn0024958	Iron regulatory protein 1A	Irp-1A
FBgn0024975	-	CG2712
FBgn0024980	Syntaxin 4	Syx4
FBgn0024983	-	CG4293
FBgn0024985	Rab interacting lysosomal protein like	Rilpl
FBgn0024986	-	CG3719
FBgn0024987	sister-of-Sex-lethal	ssx
FBgn0024991	-	CG2694
FBgn0024992	Paraplegin	Spg7
FBgn0024994	UDP-galactose transporter	Ugalt
FBgn0024996	eukaryotic translation initiation factor 2B subunit beta	eIF2Bbeta
FBgn0025185	az2	az2
FBgn0025186	ariadne 2	ari-2
FBgn0025335	Ceramide phosphoethanolamine synthase	Cpes
FBgn0025336	-	CG4882
FBgn0025355	Suppressor of Under-Replication	SuUR
FBgn0025373	Farnesyl pyrophosphate synthase	Fpps
FBgn0025394	insomniac	inc
FBgn0025455	Cyclin T	CycT
FBgn0025456	Cellular Repressor of E1A-stimulated Genes	CREG
FBgn0025457	Bub3	Bub3
FBgn0025463	Brahma associated protein 60kD	Bap60
FBgn0025469	saliva	slv
FBgn0025571	Splicing factor 1	SF1
FBgn0025578	Larval cuticle protein 9	Lcp9
FBgn0025582	eukaryotic translation initiation factor 3 subunit e	eIF3e
FBgn0025595	Adipokinetic hormone receptor	AkhR
FBgn0025620	-	CG13360
FBgn0025621	-	CG16989
FBgn0025624	-	CG4025
FBgn0025626	-	CG4281
FBgn0025631	moody	moody
FBgn0025637	SKP1-related A	SkpA
FBgn0025638	Regulator of cullins 1a	Roc1a
FBgn0025674	Cyclin K	CycK
FBgn0025678	calcium-binding protein 1	CaBP1
FBgn0025682	supercoiling factor	scf
FBgn0025683		CG3164
FBgn0025684	Major Facilitator Superfamily Transporter 18	MFS18
FBgn0025700	-	CG5885
FBgn0025716	Brahma associated protein 55kD	Bap55
FBgn0025720	Arginyltransferase 1	Ate1
FBgn0025724	Coat Protein (coatomer) beta'	beta'COP
FBgn0025725	Coat Protein (coatomer) alpha	alphaCOP
FBgn0025742	myotubularin	mtm
FBgn0025743	mushroom bodies tiny	mbt
FBgn0025781	Cell division cycle 16	Cdc16
FBgn0025800	Smad on X	Smox
FBgn0025802	SET domain binding factor	Sbf
FBgn0025808	Rad17	Rad17
FBgn0025809	Platelet-activating factor acetylhydrolase alpha	Paf-AHalpha
FBgn0025814	Microsomal glutathione S-transferase-like	Mgstl
FBgn0025815	Minichromosome maintenance 6	Mcm6
FBgn0025820	JTBR	JTBR
FBgn0025830	Integrator 8	IntS8
FBgn0025836	Rho GTPase activating protein at 1A	RhoGAP1A
FBgn0025864	Calmodulin-binding protein related to a Rab3 GDP/GTP exchange protein	Crag
FBgn0025865	Cortactin	Cortactin
FBgn0025874	Meiotic central spindle	Meics
FBgn0025885	myo-inositol-1-phosphate synthase	Inos
FBgn0026015	Topoisomerase 3beta	Top3beta
FBgn0026059	Myosin heavy chain-like	Mhcl
FBgn0026060	Multiple inositol polyphosphate phosphatase 2	Mipp2
FBgn0026076	Ubiquitin like 3	UBL3
FBgn0026079	NOP2-Sun domain family, member 2	Nsun2
FBgn0026080	Tat interactive protein 60kDa	Tip60
FBgn0026090	Late endosomal/lysosomal adaptor, MAPK and MTOR activator 5	Lamtor5
FBgn0026149	BCL7-like	BCL7-like
FBgn0026150	Aminopeptidase P	ApepP
FBgn0026176	SKP1-related B	SkpB
FBgn0026179	schizo	siz
FBgn0026189	prominin-like	promL
FBgn0026192	par-6	par-6
FBgn0026199	myoglianin	myo
FBgn0026206	meiotic P26	mei-P26
FBgn0026207	members only	mbo
FBgn0026238	gustavus	gus
FBgn0026250	eukaryotic translation initiation factor 1A	eIF1A
FBgn0026252	moleskin	msk
FBgn0026259	eukaryotic translation initiation factor 5B	eIF5B
FBgn0026262	TBP-associated factor 3	Taf3
FBgn0026263	bip1	bip1
FBgn0026309	adrift	aft
FBgn0026313	X11L	X11L
FBgn0026317	Tsc1	Tsc1
FBgn0026323	TGF-beta activated kinase 1	Tak1
FBgn0026369	Smad anchor for receptor activation	Sara
FBgn0026372	Ribosomal protein L23A	RpL23A
FBgn0026375	Rho GTPase activating protein p190	RhoGAPp190
FBgn0026376	Ral guanine nucleotide dissociation stimulator-like	Rgl
FBgn0026378	Rab escort protein	Rep
FBgn0026379	Phosphatase and tensin homolog	Pten
FBgn0026380	Proteasome beta3 subunit	Prosbeta3
FBgn0026401	Nipped-B	Nipped-B
FBgn0026402	Nuclear inhibitor of Protein phosphatase 1	NiPp1
FBgn0026403	Nidogen	Ndg
FBgn0026404	Death regulator Nedd2-like caspase	Dronc
FBgn0026409	Mitochondrial phosphate carrier protein 2	Mpcp2
FBgn0026415	Imaginal disc growth factor 4	Idgf4
FBgn0026417	Hus1-like	Hus1-like
FBgn0026418	Heat shock protein 110	Hsp110
FBgn0026427	Su(var)2-HP2	Su(var)2-HP2
FBgn0026428	Histone deacetylase 6	HDAC6
FBgn0026431	Grip75	Grip75
FBgn0026432	Grip163	Grip163
FBgn0026433	Grip128	Grip128
FBgn0026439	Excitatory amino acid transporter 1	Eaat1
FBgn0026441	ENL/AF9-related	ear
FBgn0026479	Dynamin related protein 1	Drp1
FBgn0026533	Dek	Dek
FBgn0026562	Secreted protein, acidic, cysteine-rich	SPARC
FBgn0026570	-	CG5704
FBgn0026573	ADD domain-containing protein 1	ADD1
FBgn0026577	-	CG8677
FBgn0026582	High mobility group protein 2	Hmg-2
FBgn0026593	-	CG5707
FBgn0026597	Axin	Axn
FBgn0026602	Adenosine kinase 3	Adk3
FBgn0026630	nessy	nes
FBgn0026634	Component of oligomeric golgi complex 2	Cog2
FBgn0026679	Integrator 4	IntS4
FBgn0026713	pre-mRNA processing factor 16	Prp16
FBgn0026718	1-Acylglycerol-3-phosphate O-acyltransferase 2	Agpat2
FBgn0026721	fat-spondin	fat-spondin
FBgn0026738	-	CG7857
FBgn0026749	Yippee	Yippee
FBgn0026777	Rad23	Rad23
FBgn0026869	Thymine DNA glycosylase	Tdg
FBgn0026878	-	CG4325
FBgn0027052	STIP1 homology and U-box containing protein 1	STUB1
FBgn0027053	COP9 signalosome subunit 5	CSN5
FBgn0027054	COP9 signalosome subunit 4	CSN4
FBgn0027055	COP9 signalosome subunit 3	CSN3
FBgn0027057	COP9 signalosome subunit 1b	CSN1b
FBgn0027066	Eb1	Eb1
FBgn0027070	UDP-glycosyltransferase family 36 member E1	Ugt36E1
FBgn0027079	Valyl-tRNA synthetase	ValRS
FBgn0027080	Tyrosyl-tRNA synthetase	TyrRS
FBgn0027081	Threonyl-tRNA synthetase	ThrRS
FBgn0027082	Prolyl-tRNA synthetase, mitochondrial	ProRS-m
FBgn0027083	Methionyl-tRNA synthetase, mitochondrial	MetRS-m
FBgn0027084	Lysyl-tRNA synthetase	LysRS
FBgn0027085	Leucyl-tRNA synthetase, mitochondrial	LeuRS-m
FBgn0027086	Isoleucyl-tRNA synthetase	IleRS
FBgn0027087	Histidyl-tRNA synthetase	HisRS
FBgn0027088	Glycyl-tRNA synthetase	GlyRS
FBgn0027090	Glutaminyl-tRNA synthetase	GlnRS
FBgn0027091	Cysteinyl-tRNA synthetase	CysRS
FBgn0027093	Arginyl-tRNA synthetase	ArgRS
FBgn0027094	Alanyl-tRNA synthetase	AlaRS
FBgn0027095	Mesencephalic astrocyte-derived neurotrophic factor	Manf
FBgn0027101	Dual-specificity tyrosine phosphorylation-regulated kinase 3	Dyrk3
FBgn0027108	Innexin 2	Inx2
FBgn0027279	lethal (1) G0196	l(1)G0196
FBgn0027287	Golgi microtubule-associated protein	Gmap
FBgn0027291	Isocitrate dehydrogenase 3a	Idh3a
FBgn0027329	Chaperonin containing TCP1 subunit 6	CCT6
FBgn0027330	lethal (1) G0020	l(1)G0020
FBgn0027334	lethal (1) G0004	l(1)G0004
FBgn0027335	Rab11 interacting protein	Rip11
FBgn0027339	jim	jim
FBgn0027342	frizzled 4	fz4
FBgn0027348	bubblegum	bgm
FBgn0027358	Translocase of inner membrane 9b	Tim9b
FBgn0027363	Signal transducing adaptor molecule	Stam
FBgn0027375	RecQ5 helicase	RecQ5
FBgn0027492	widerborst	wdb
FBgn0027496	Coat Protein (coatomer) epsilon	epsilonCOP
FBgn0027497	MLF1-adaptor molecule	Madm
FBgn0027498	-	CG2061
FBgn0027503	-	CG11970
FBgn0027504	back seat driver	bsd
FBgn0027505	Rab3 GTPase activating protein	Rab3-GAP
FBgn0027506	Egg-derived tyrosine phosphatase	EDTP
FBgn0027507	-	CG1344
FBgn0027508	tankyrase	Tnks
FBgn0027509	Tubulin-binding cofactor D	Tbcd
FBgn0027512	-	CG10254
FBgn0027515	-	CG7115
FBgn0027524	-	CG3909
FBgn0027525	LTV1 ribosome biogenesis factor	LTV1
FBgn0027526	Ubiquitin-like domain-containing C-terminal domain phosphatase 1	Ublcp1
FBgn0027529	tapas	tapas
FBgn0027532	-	CG7139
FBgn0027535	brother of tout-velu	botv
FBgn0027537	Nucleoporin 93kD-1	Nup93-1
FBgn0027539	lilipod	lili
FBgn0027544	-	CG2217
FBgn0027547	-	CG1927
FBgn0027548	spenito	nito
FBgn0027549	Nuclear localized protein 1	Nulp1
FBgn0027552	-	CG10863
FBgn0027553	NELF-B	NELF-B
FBgn0027554	-	CG8042
FBgn0027558	Polypeptide N-Acetylgalactosaminyltransferase 3	Pgant3
FBgn0027560	Trehalose-6-phosphate synthase 1	Tps1
FBgn0027561	-	CG18659
FBgn0027564	-	CG3149
FBgn0027567	Ciz1 zinc finger protein	Ciz1
FBgn0027568	Cullin-associated and neddylation-dissociated 1	Cand1
FBgn0027569	ceramide transfer protein	cert
FBgn0027572	acyl-CoA oxidase 1	ACOX1
FBgn0027574	-	CG5815
FBgn0027578	Neprilysin-like 21	Nepl21
FBgn0027580	Pyruvate carboxylase	PCB
FBgn0027581	-	CG6191
FBgn0027582	-	CG6230
FBgn0027583	-	CG7601
FBgn0027587	Pre-mRNA processing factor 4 kinase	Prp4k
FBgn0027588	Glucosidase 2 alpha subunit	GCS2alpha
FBgn0027590	Glutathione S transferase E12	GstE12
FBgn0027592	Mediator complex subunit 15	MED15
FBgn0027594	draper	drpr
FBgn0027596	Kank	Kank
FBgn0027597	-	CG17712
FBgn0027598	CIN85 and CD2AP related	cindr
FBgn0027601	pudgy	pdgy
FBgn0027602	-	CG8611
FBgn0027603	Ulp1	Ulp1
FBgn0027607	-	CG8230
FBgn0027609	modifier of rpr and grim, ubiquitously expressed	morgue
FBgn0027610	Dicarboxylate carrier 1	Dic1
FBgn0027611	Lysosomal alpha-mannosidase II	LManII
FBgn0027615	OXA1L mitochondrial inner membrane protein	OXA1L
FBgn0027616	YTH domain containing 1	Ythdc1
FBgn0027619	eukaryotic translation initiation factor 3 subunit j	eIF3j
FBgn0027620	ATP-dependent chromatin assembly factor large subunit	Acf
FBgn0027621	6-phosphofructo-2-kinase	Pfrx
FBgn0027654	jdp	jdp
FBgn0027655	huntingtin	htt
FBgn0027657	globin 1	glob1
FBgn0027779	Vacuolar H[+]-ATPase SFD subunit	VhaSFD
FBgn0027780	Aminoadipate-semialdehyde dehydrogenase	Aasdh
FBgn0027786	Mitochondrial carrier homolog 1	Mtch
FBgn0027836	Dgp-1	Dgp-1
FBgn0027841	Cleavage stimulation factor 64 kD subunit	CstF64
FBgn0027844	Carbonic anhydrase 1	CAH1
FBgn0027864	8-oxoguanine DNA glycosylase	Ogg1
FBgn0027866	-	CG9776
FBgn0027868	Nucleoporin 107kD	Nup107
FBgn0027873	Cleavage and polyadenylation specificity factor 100	Cpsf100
FBgn0027885	Armadillo-type fold||Apoptosis inhibitory 5	Aac11
FBgn0027903	DNA polymerase delta subunit 2	PolD2
FBgn0027951	Metastasis associated 1-like	MTA1-like
FBgn0028292	ric8a	ric8a
FBgn0028325	Pyruvate dehydrogenase E1 alpha subunit	Pdha
FBgn0028327	lethal (1) G0320	l(1)G0320
FBgn0028331	lethal (1) G0289	l(1)G0289
FBgn0028341	Protein tyrosine phosphatase Meg2	Ptpmeg2
FBgn0028342	ATP synthase, delta subunit	ATPsyndelta
FBgn0028343	Ankle2	Ankle2
FBgn0028360	Cdc7 kinase	Cdc7
FBgn0028371	jitterbug	jbug
FBgn0028372	Kip1 ubiquitination-promoting complex subunit 2	Kpc2
FBgn0028375	heixuedian	heix
FBgn0028380	falten	fal
FBgn0028387	chameau	chm
FBgn0028394	-	CG17834
FBgn0028399	Serine incorporator	Serinc
FBgn0028402	RNA polymerase III subunit E	Polr3E
FBgn0028406	DNA fragmentation factor-related protein 4	Drep4
FBgn0028418	Leucokinin	Lk
FBgn0028421	Kinesin associated protein 3	Kap3
FBgn0028424	Juvenile hormone-inducible protein 26	JhI-26
FBgn0028425	Juvenile hormone Inducible-21	JhI-21
FBgn0028426	Ribonuclease Z	RNaseZ
FBgn0028427	Integrin linked kinase	Ilk
FBgn0028429	Inhibitor-2	I-2
FBgn0028434	Ercc1	Ercc1
FBgn0028436	ECSIT	ECSIT
FBgn0028467	Ubiquitination factor E4A	Ube4A
FBgn0028468	tetracycline resistance	rtet
FBgn0028471	Nuclear polyadenosine RNA-binding 2	Nab2
FBgn0028474	-	CG4119
FBgn0028475	HMG-coA reductase degradation 3	Hrd3
FBgn0028476	Ubiquitin specific protease 1	Usp1
FBgn0028479	Mitochondrial trifunctional protein alpha subunit	Mtpalpha
FBgn0028480	-	CG17841
FBgn0028484	Activated Cdc42 kinase	Ack
FBgn0028487	flyers-cup	f-cup
FBgn0028490	-	CG31705
FBgn0028497	Myotubularin related protein 6	Mtmr6
FBgn0028500	RIC1 homolog	Rich
FBgn0028507	-	CG3793
FBgn0028509	Centaurin gamma 1A	CenG1A
FBgn0028523	-	CG5888
FBgn0028526	-	CG15293
FBgn0028530	mitochondrial transcription termination factor	mTTF
FBgn0028538	Secretory 71	Sec71
FBgn0028539	Engulfment ABC Transporter in the ovary	Eato
FBgn0028541	Transmembrane 9 superfamily protein member 4	TM9SF4
FBgn0028543	Nimrod B2	NimB2
FBgn0028546	icarus	ics
FBgn0028550	Activating transcription factor 3	Atf3
FBgn0028572	quick-to-court	qtc
FBgn0028577	half pint	hfp
FBgn0028579	phtf	phtf
FBgn0028582	liquid facets	lqf
FBgn0028646	aralar1	aralar1
FBgn0028647	-	CG11902
FBgn0028658	Adenosine deaminase, tRNA-specific 1	Adat1
FBgn0028662	Vacuolar H[+] ATPase PPA1 subunit 1	VhaPPA1-1
FBgn0028664	Vacuolar H[+] ATPase M9.7 subunit c	VhaM9.7-c
FBgn0028670	Vacuolar H[+] ATPase 100kD subunit 2	Vha100-2
FBgn0028671	Vacuolar H[+] ATPase 100kD subunit 1	Vha100-1
FBgn0028683	spt4	spt4
FBgn0028684	Regulatory particle triple-A ATPase 5	Rpt5
FBgn0028687	Regulatory particle triple-A ATPase 1	Rpt1
FBgn0028688	Regulatory particle non-ATPase 7	Rpn7
FBgn0028689	Regulatory particle non-ATPase 6	Rpn6
FBgn0028690	Regulatory particle non-ATPase 5	Rpn5
FBgn0028691	Regulatory particle non-ATPase 9	Rpn9
FBgn0028700	Replication factor C 38kD subunit	RfC38
FBgn0028703	Na[+]/H[+] hydrogen exchanger 3	Nhe3
FBgn0028707	Methyltransferase 2	Mt2
FBgn0028708	Mst85C	Mst85C
FBgn0028717	Lnk	Lnk
FBgn0028734	Fragile X messenger ribonucleoprotein 1	Fmr1
FBgn0028737	eukaryotic translation elongation factor 1 beta	eEF1beta
FBgn0028741	fab1 kinase	fab1
FBgn0028746	-	CG18508
FBgn0028833	Cytidine/uridine monophosphate kinase 1	Cmpk
FBgn0028836	COP9 signalosome subunit 7	CSN7
FBgn0028894	Glia maturation factor	GMF
FBgn0028895	-	CG17328
FBgn0028916	-	CG33090
FBgn0028936	Nimrod B5	NimB5
FBgn0028940	Cytochrome P450 28a5	Cyp28a5
FBgn0028953	-	CG14478
FBgn0028955	-	CG8788
FBgn0028956	methuselah-like 3	mthl3
FBgn0028962	Alanyl-tRNA synthetase, mitochondrial	AlaRS-m
FBgn0028965	-	CG9933
FBgn0028968	Coat Protein (coatomer) gamma	gammaCOP
FBgn0028970	Rab geranylgeranyltransferase subunit beta	RabGGTb
FBgn0028974
FBgn0028978	tribbles	trbl
FBgn0028980	tantalus	tant
FBgn0028982	Spt6	Spt6
FBgn0028990	Serpin 27A	Spn27A
FBgn0028992	sds22	sds22
FBgn0029006	SMAD specific E3 ubiquitin protein ligase	Smurf
FBgn0029067	Dullard	Dd
FBgn0029091	Chitin synthase 2	Chs2
FBgn0029092	ced-6	ced-6
FBgn0029093	cathepsin D	cathD
FBgn0029094	anti-silencing factor 1	asf1
FBgn0029105	alpha-catenin related	alpha-Catr
FBgn0029114	Tollo	Tollo
FBgn0029117	Surfeit 1	Surf1
FBgn0029131	Death executioner Bcl-2	Debcl
FBgn0029133	Proteasome regulator gamma	REG
FBgn0029134	Proteasome beta5 subunit	Prosbeta5
FBgn0029148	NHP2	NHP2
FBgn0029152	Makorin 1	Mkrn1
FBgn0029157	slingshot	ssh
FBgn0029158	Lipoic acid synthase	Las
FBgn0029174	FK506-binding protein 59kD	Fkbp59
FBgn0029175	sister of tout-velu	sotv
FBgn0029176	eukaryotic translation elongation factor 1 gamma	eEF1gamma
FBgn0029502	Coenzyme Q7	Coq7
FBgn0029503	morgana	mora
FBgn0029512	Activator of SUMO 1	Aos1
FBgn0029514	-	CG9166
FBgn0029522	-	CG13373
FBgn0029524	-	CG3176
FBgn0029648	-	CG3603
FBgn0029664	-	CG10802
FBgn0029672	-	CG2875
FBgn0029676	Hsc/Hsp70-interacting protein related	HIP-R
FBgn0029685	-	CG2938
FBgn0029687	VAMP-associated protein 33kDa	Vap33
FBgn0029688	lava lamp	lva
FBgn0029689	-	CG6428
FBgn0029693	Cap methyltransferase 1	Cmtr1
FBgn0029706	-	CG3626
FBgn0029711	Usf	Usf
FBgn0029713	-	CG11436
FBgn0029736	-	CG4041
FBgn0029756	-	CG3309
FBgn0029765	-	CG16756
FBgn0029769	fra mauro	frma
FBgn0029778	Rho GTPase activating protein at 5A	RhoGAP5A
FBgn0029785	Ribosomal protein L35	RpL35
FBgn0029789	Post-GPI attachment to proteins 1	PGAP1
FBgn0029791	ADAM metallopeptidase with thrombospondin type 1 motif B	AdamTS-B
FBgn0029798	Regulator of telomere elongation helicase 1	Rtel1
FBgn0029800	lin-52	lin-52
FBgn0029818	Glycosylphosphatidylinositol anchor attachment 1	GAA1
FBgn0029819	Ubiquitin specific protease 30	Usp30
FBgn0029822	-	CG12236
FBgn0029823	Serine hydroxymethyl transferase	Shmt
FBgn0029828	-	CG6067
FBgn0029831	-	CG5966
FBgn0029849	ER GDP-fucose transporter	Efr
FBgn0029853	Josephin domain containing	Josd
FBgn0029854	-	CG3566
FBgn0029866	-	CG3842
FBgn0029867	-	CG3847
FBgn0029870	Mitochondrial assembly regulatory factor	Marf
FBgn0029874	-	CG3342
FBgn0029878	Protein interacting with APP tail-1	Pat1
FBgn0029885	-	CG3224
FBgn0029891	PTEN-induced putative kinase 1	Pink1
FBgn0029892	-	CG3184
FBgn0029893	-	CG14442
FBgn0029894	-	CG14440
FBgn0029897	Ribosomal protein L17	RpL17
FBgn0029899	-	CG14438
FBgn0029903	pod1 coronin	pod1
FBgn0029905	Nuclear factor Y-box C	Nf-YC
FBgn0029911	-	CG14435
FBgn0029913	Chitinase 11	Cht11
FBgn0029924	-	CG4586
FBgn0029935	-	CG4615
FBgn0029936	-	CG4617
FBgn0029941	-	CG1677
FBgn0029943	Autophagy-related 5	Atg5
FBgn0029944	Downstream of kinase	Dok
FBgn0029958	Pyruvate dehydrogenase phosphatase	Pdp
FBgn0029969	Acetyl-CoA acetyltransferase 1	Acat1
FBgn0029971	NADH dehydrogenase (ubiquinone) MNLL subunit	ND-MNLL
FBgn0029974	defective proboscis extension response 14	dpr14
FBgn0029990	-	CG2233
FBgn0029992	Upf2	Upf2
FBgn0029994	Lipid droplet subset dehydrogenase 1	Ldsdh1
FBgn0029996	Ubiquitin conjugating enzyme E2H	UbcE2H
FBgn0029997	-	CG2258
FBgn0029999	-	CG1575
FBgn0030003	-	CG2116
FBgn0030010	-	CG10959
FBgn0030013	Phospholipase A2 group III	GIIIspla2
FBgn0030018	slipper	slpr
FBgn0030029	-	CG15343
FBgn0030034	-	CG10555
FBgn0030035	Phosphatidylinositol glycan anchor biosynthesis class T	PIG-T
FBgn0030037	Mitoguardin	Miga
FBgn0030039	-	CG12123
FBgn0030041	-	CG12116
FBgn0030049	Topoisomerase related function 4-1	Trf4-1
FBgn0030051	Serine Protease Immune Response Integrator	spirit
FBgn0030054	Chromatin assembly factor 1, p180 subunit	Caf1-180
FBgn0030055	Rubicon	Rubicon
FBgn0030056	Carbonic anhydrase 3	CAH3
FBgn0030060	-	CG2004
FBgn0030066	Uroporphyrinogen III synthase 1	Uros1
FBgn0030073	-	CG10962
FBgn0030087	-	CG7766
FBgn0030088	ADP-ribosylation factor related protein 1	Arfrp1
FBgn0030091	-	CG7065
FBgn0030092	frataxin	fh
FBgn0030096	Zpr1	Zpr1
FBgn0030099	-	CG12056
FBgn0030109	-	CG12121
FBgn0030114	-	CG17754
FBgn0030121	CXXC finger protein 1	Cfp1
FBgn0030122	Aladin	Aladin
FBgn0030136	Ribosomal protein S28b	RpS28b
FBgn0030141	Golgi-localized, gamma-adaptin ear containing, ARF binding protein	Gga
FBgn0030151	-	CG1354
FBgn0030157	-	CG1468
FBgn0030160	-	CG9691
FBgn0030177	-	CG2972
FBgn0030178	NAD(P)HX epimerase	Naxe
FBgn0030196	Partner of Sld Five 3	Psf3
FBgn0030206	-	CG2889
FBgn0030208	Protein phosphatase 4 regulatory subunit 2-related protein	PPP4R2r
FBgn0030228	BTB (POZ) domain containing 9	BTBD9
FBgn0030245	-	CG1637
FBgn0030246	-	CG1582
FBgn0030251	-	CG2145
FBgn0030261	-	CG15203
FBgn0030262	Vago	Vago
FBgn0030269	CDK2-associated protein 1	CDK2AP1
FBgn0030274	l(3)mbt interacting protein 1	Lint-1
FBgn0030276	Dynein light intermediate chain	Dlic
FBgn0030289	Glucosidase 1	GCS1
FBgn0030294	-	Pa1
FBgn0030301	Heterochromatin protein 5	HP5
FBgn0030305	Ubiquitin-like activating enzyme 5	Uba5
FBgn0030310	Peptidoglycan recognition protein SA	PGRP-SA
FBgn0030326	-	CG2444
FBgn0030327	alpha1,6-fucosyltransferase	FucT6
FBgn0030328	Amun	Amun
FBgn0030329	pretaporter	prtp
FBgn0030330	Transport and Golgi organization 10	Tango10
FBgn0030336	-	CG1578
FBgn0030341	p24-related-1	p24-1
FBgn0030342	-	CG10347
FBgn0030344	Nardilysin	Nrd1
FBgn0030346	BLOC-1 related complex subunit 5	BORCS5
FBgn0030349	-	CG10353
FBgn0030352	severe impairment of CI with lengthened youth	sicily
FBgn0030354	Upf1 RNA helicase	Upf1
FBgn0030362	regucalcin	regucalcin
FBgn0030365	Transport and Golgi organization 4	Tango4
FBgn0030366	Ubiquitin-specific protease 7	Usp7
FBgn0030391	Rab40	Rab40
FBgn0030400	Protein interacting with Ttk69 and Sin3A	Pits
FBgn0030403	-	CG1824
FBgn0030406	-	CG1463
FBgn0030410	Apoptosis and caspase activation inhibitor	Aven
FBgn0030412	Tomosyn	Tomosyn
FBgn0030420	pirate	pira
FBgn0030425	Neprilysin 6	Nep6
FBgn0030431	-	CG4407
FBgn0030433	mitochondrial ribosomal protein L49	mRpL49
FBgn0030447	-	CG2200
FBgn0030451	-	CG15717
FBgn0030455	-	CG4318
FBgn0030460	Coenzyme Q5	Coq5
FBgn0030465	-	CG15743
FBgn0030466	-	CG15744
FBgn0030467	-	CG1764
FBgn0030478	-	CG1640
FBgn0030482	Branched chain amino acid transaminase	Bcat
FBgn0030484	Glutathione S transferase T4	GstT4
FBgn0030486	SET domain containing 2	Set2
FBgn0030499	-	CG11178
FBgn0030502	toothrin	tth
FBgn0030504	-	CG2691
FBgn0030505	NFAT nuclear factor	NFAT
FBgn0030506	DNA ligase 4	DNAlig4
FBgn0030511	-	CG11158
FBgn0030512	NAD synthetase	Nadsyn
FBgn0030518	-	CG11134
FBgn0030521	Cathepsin B	CtsB
FBgn0030528	-	CG11095
FBgn0030529	Chloride intracellular channel	Clic
FBgn0030530	Ajuba LIM protein	jub
FBgn0030545	-	CG11590
FBgn0030552	mitochondrial ribosomal protein L38	mRpL38
FBgn0030554	-	CG1434
FBgn0030556	mRNA-capping-enzyme	mRNA-cap
FBgn0030571	-	CG14414
FBgn0030573	nmdyn-D6	nmdyn-D6
FBgn0030575	-	CG5321
FBgn0030581	-	CG14408
FBgn0030582	-	CG14411
FBgn0030584	Glutaredoxin 5	Grx5
FBgn0030603	-	CG5541
FBgn0030605	NADH dehydrogenase (ubiquinone) B18 subunit	ND-B18
FBgn0030607	doppelganger von brummer	dob
FBgn0030608	Lipid storage droplet-2	Lsd-2
FBgn0030610	Cytochrome c oxidase copper chaperone COX17	Cox17
FBgn0030615	Cytochrome P450 4s3	Cyp4s3
FBgn0030616	Ribosomal protein L37-1	RpL37-1
FBgn0030625	-	CG5877
FBgn0030630	-	CG12608
FBgn0030631	pre-mRNA processing factor 5	Prp5
FBgn0030638	-	CG11655
FBgn0030648	-	CG6340
FBgn0030654	-	CG15643
FBgn0030657	cervantes	cerv
FBgn0030659	-	CG9215
FBgn0030662	Chondroitin sulfate synthase	Chsy
FBgn0030668	-	CG8128
FBgn0030669	-	CG9240
FBgn0030670	Phosphatidylinositol synthase	Pis
FBgn0030672	-	CG9281
FBgn0030674	HECT, UBA and WWE domain containing E3 ubiquitin protein ligase 1	HUWE1
FBgn0030678	-	CG11679
FBgn0030685	GTPase regulator associated with FAK	Graf
FBgn0030692	mitochondrial ribosomal protein S30	mRpS30
FBgn0030693	suppression of retinal degeneration disease 1 upon overexpression 1	sordd1
FBgn0030694	-	CG15602
FBgn0030701	-	CG16952
FBgn0030703	membrane steroid binding protein	MSBP
FBgn0030704	-	CG15916
FBgn0030711	Ribosomal RNA processing 47	Rrp47
FBgn0030718	NADH dehydrogenase (ubiquinone) 20 kDa subunit	ND-20
FBgn0030719	eukaryotic translation initiation factor 5	eIF5
FBgn0030724	Nipsnap	Nipsnap
FBgn0030731	peroxisomal Multifunctional enzyme type 2	Mfe2
FBgn0030733	Ubiquinol-cytochrome c reductase 14 kDa subunit	UQCR-14
FBgn0030734	Endoplasmic reticulum protein 44	ERp44
FBgn0030740	-	CG9917
FBgn0030743	-	CG9921
FBgn0030749	Annexin B11	AnxB11
FBgn0030752	Cell division cycle 50	Cdc50
FBgn0030759	-	CG13014
FBgn0030761	-	CG9784
FBgn0030786	mitochondrial ribosomal protein L22	mRpL22
FBgn0030789	Rrp45	Rrp45
FBgn0030790	-	CG4768
FBgn0030791	-	CG9132
FBgn0030797	-	CG13004
FBgn0030800	Nitrogen permease regulator-like 2	Nprl2
FBgn0030806	-	CG13001
FBgn0030809	Ubr1 ubiquitin ligase	Ubr1
FBgn0030812	wacky	wcy
FBgn0030813	-	CG4949
FBgn0030816	-	CG16700
FBgn0030833	-	CG8915
FBgn0030834	-	CG8675
FBgn0030838	-	CG5445
FBgn0030839	Endo-beta-N-acetylglucosaminidase	ENGase
FBgn0030853	NADH dehydrogenase (ubiquinone) 24 kDa subunit	ND-24
FBgn0030858	Integrator 2	IntS2
FBgn0030863	-	CG8188
FBgn0030869	Suppressor of Cytokine Signaling at 16D	Socs16D
FBgn0030873	-	CG15814
FBgn0030883	-	CG7772
FBgn0030890	-	CG7536
FBgn0030894	Multivesicular body subunit 12	Mvb12
FBgn0030925	Hayan	Hayan
FBgn0030926	persephone	psh
FBgn0030930	Polypeptide N-Acetylgalactosaminyltransferase 7	Pgant7
FBgn0030932	gamma-glutamyl transpeptidase	Ggt-1
FBgn0030946	-	CG6659
FBgn0030956	-	CG18259
FBgn0030959	-	CG6961
FBgn0030963	-	CG7101
FBgn0030966	shopper	shop
FBgn0030968	-	CG7322
FBgn0030969	Ubiquitin specific protease 39	Usp39
FBgn0030970	-	CG7326
FBgn0030973	-	CG7332
FBgn0030974	Fl(2)d-associated complex component	Flacc
FBgn0030990	-	CG7556
FBgn0030993	Mec2	Mec2
FBgn0030995	-	CG7914
FBgn0031002	-	CG14196
FBgn0031003	-	CG7889
FBgn0031006	rapamycin-insensitive companion of Tor	rictor
FBgn0031008	-	CG8010
FBgn0031011	-	CG8034
FBgn0031012	-	CG8051
FBgn0031020	N(alpha)-acetyltransferase 15/16	Naa15-16
FBgn0031030	Tao	Tao
FBgn0031036	-	CG14220
FBgn0031037	-	CG14207
FBgn0031042	-	CG14221
FBgn0031047	Required for cell differentiation 1	Rcd-1
FBgn0031048	-	CG12237
FBgn0031049	Sec61 gamma subunit	Sec61gamma
FBgn0031051	Ranbp21	Ranbp21
FBgn0031055	eye transformer	et
FBgn0031057	Ubiquilin	Ubqn
FBgn0031059	-	CG14229
FBgn0031060	Threonyl-carbamoyl synthesis 4	Tcs4
FBgn0031066	Cytochrome c oxidase subunit 6B	COX6B
FBgn0031069	ATP binding cassette subfamily D member 3	Abcd3
FBgn0031077	THADA	THADA
FBgn0031078	Nucleoporin 205kD	Nup205
FBgn0031090	Rab35	Rab35
FBgn0031092	Enoyl-CoA hydratase 1	Ech1
FBgn0031099	-	CG17065
FBgn0031107	HECT and RLD domain containing protein 2	HERC2
FBgn0031118	Rho GTPase activating protein at 19D	RhoGAP19D
FBgn0031126	Cytochrome P450 6v1	Cyp6v1
FBgn0031143	-	CG1532
FBgn0031144	-	CG1529
FBgn0031145	Nuclear transport factor-2	Ntf-2
FBgn0031149	Catalytic subunit 3A of the oligosaccharyltransferase complex	Stt3A
FBgn0031161	-	CG15445
FBgn0031183	-	CG14621
FBgn0031187	Ubiquitin specific protease 2	Usp2
FBgn0031188	-	CG14613
FBgn0031189	-	CG14618
FBgn0031194	-	CG17598
FBgn0031213	galectin	galectin
FBgn0031216	Zizimin-related	Zir
FBgn0031217	Cysteine rich with EGF like domains	Creld
FBgn0031231	mitochondrial ribosomal protein L10	mRpL10
FBgn0031232	-	CG11617
FBgn0031245	-	CG3625
FBgn0031250	Equilibrative nucleoside transporter 1	Ent1
FBgn0031258	-	CG4297
FBgn0031260	Signal peptide peptidase	Spp
FBgn0031267	Inositol phosphate kinase 2	Ipk2
FBgn0031270	-	CG13689
FBgn0031281	SAGA factor-like TAF6	Saf6
FBgn0031309	Transcription factor B4	Tfb4
FBgn0031312	Transport and Golgi organization 14	Tango14
FBgn0031319	-	CG4896
FBgn0031320	-	CG5126
FBgn0031344	-	CG7420
FBgn0031359	Replication in mitochondria 2	Rim2
FBgn0031374	WD repeat domain 62	Wdr62
FBgn0031377	-	CG15356
FBgn0031384	-	CG4238
FBgn0031389	-	CG4259
FBgn0031390	tho2	tho2
FBgn0031392	Apoptosis inducing factor	AIF
FBgn0031395	-	CG10874
FBgn0031403	-	CG15387
FBgn0031413	-	CG9967
FBgn0031418	-	CG3609
FBgn0031422	Phosphatidylinositol glycan anchor biosynthesis class W a	PIG-Wa
FBgn0031428	-	CG9886
FBgn0031436	NADH dehydrogenase (ubiquinone) B17.2 subunit	ND-B17.2
FBgn0031449	-	CG31689
FBgn0031450	Hepatocyte growth factor regulated tyrosine kinase substrate	Hrs
FBgn0031452	Cwc25	Cwc25
FBgn0031453	Bacchus	Bacc
FBgn0031454	HemK methyltransferase 2	HemK2
FBgn0031461	dawdle	daw
FBgn0031474	-	CG2991
FBgn0031478	-	CG8814
FBgn0031483	-	CG9641
FBgn0031491	alpha1,4-galactosyltransferase 1	alpha4GT1
FBgn0031493	Splicing factor 3b subunit 2	Sf3b2
FBgn0031497	Seryl-tRNA synthetase	SerRS
FBgn0031500	-	CG17221
FBgn0031516	-	CG9663
FBgn0031534	Sorting nexin 1	Snx1
FBgn0031535	-	CG12795
FBgn0031536	Component of oligomeric golgi complex 3	Cog3
FBgn0031544	-	CG17593
FBgn0031558	-	CG16704
FBgn0031560	-	CG16713
FBgn0031561	Immune induced molecule 33	IM33
FBgn0031563	-	CG10031
FBgn0031564	-	CG2816
FBgn0031566	-	CG2818
FBgn0031573	-	CG3407
FBgn0031575	Centrosomal protein 97kDa	Cep97
FBgn0031589	Nicotinate phosphoribosyltransferase	Naprt
FBgn0031590	-	CG3702
FBgn0031597	-	CG17612
FBgn0031601	Dim1	Dim1
FBgn0031608	-	CG15435
FBgn0031611	FIG4 phosphoinositide 5-phosphatase	FIG4
FBgn0031628	-	CG3294
FBgn0031631	-	CG3225
FBgn0031633	Farnesyl transferase alpha subunit	Fnta
FBgn0031635	tank	tank
FBgn0031637	mextli	mxt
FBgn0031645	-	CG3036
FBgn0031652	jetlag	jet
FBgn0031664	-	CG8892
FBgn0031673	-	CG31650
FBgn0031681	Polypeptide N-Acetylgalactosaminyltransferase 5	Pgant5
FBgn0031682	-	CG5828
FBgn0031683	-	CG4230
FBgn0031684	NADH dehydrogenase (ubiquinone) 13 kDa A subunit	ND-13A
FBgn0031693	Cytochrome P450 4ac1	Cyp4ac1
FBgn0031695	Cytochrome P450 4ac3	Cyp4ac3
FBgn0031696	Bub1 kinase	Bub1
FBgn0031698	Nuclear receptor coactivator 6	Ncoa6
FBgn0031703	Acyl-CoA synthetase family member 2	Acsf2
FBgn0031711	-	CG6907
FBgn0031713	Coenzyme Q6	Coq6
FBgn0031736	-	CG11030
FBgn0031738	-	CG9171
FBgn0031739	-	CG14005
FBgn0031752	-	CG9044
FBgn0031759	Lysine demethylase 5	Kdm5
FBgn0031764	-	CG9107
FBgn0031769	-	CG9135
FBgn0031771	NADH dehydrogenase (ubiquinone) 51 kDa subunit	ND-51
FBgn0031776	Prefoldin 1	Pfdn1
FBgn0031779	-	CG9175
FBgn0031782	WD repeat domain 79	WDR79
FBgn0031791	Arylalkylamine N-acetyltransferase-like 2	AANATL2
FBgn0031813	Acyl-CoA oxidase 3	Acox3
FBgn0031814	real-time	retm
FBgn0031817	HemK methyltransferase 1	HemK1
FBgn0031818	-	CG9536
FBgn0031820	Daxx-like protein	Daxx
FBgn0031830	Cytochrome c oxidase subunit 5B	COX5B
FBgn0031832	tRNA methyltransferase 6 non-catalytic subunit	Trmt6
FBgn0031834	-	CG13766
FBgn0031836	-	CG11050
FBgn0031842	Transport and Golgi organization 1	Tango1
FBgn0031851	Apoptosis antagonizing transcription factor	Aatf
FBgn0031860	D-amino acid oxidase 2	Daao2
FBgn0031868	Rat1 5'-3' exoribonuclease	Rat1
FBgn0031871	Fibroblast growth factor receptor 1 oncogene partner 2	Fgop2
FBgn0031874	-	CG13775
FBgn0031881	Mitochondrial Magnesium Exporter 1	MME1
FBgn0031882	Rab30	Rab30
FBgn0031885	Menin 1	Mnn1
FBgn0031886	Nuf2	Nuf2
FBgn0031893	Mitochondrial calcium uptake 1	MICU1
FBgn0031895	-	CG4497
FBgn0031897	-	CG13784
FBgn0031904	-	CG5149
FBgn0031909	-	CG5181
FBgn0031913	-	CG5958
FBgn0031937	-	CG13795
FBgn0031948	-	CG7149
FBgn0031950	Homocysteine-induced endoplasmic reticulum protein	Herp
FBgn0031952	Cell division cycle 14	Cdc14
FBgn0031969	peste	pes
FBgn0031971	Starvation-upregulated protein	Sirup
FBgn0031972	WW domain containing oxidoreductase	Wwox
FBgn0031973	Serpin 28Dc	Spn28Dc
FBgn0031977	barrier to autointegration factor	baf
FBgn0031979	Coiled-coil domain containing 53	CCDC53
FBgn0031981	Multiple EGF like domains 8	Megf8
FBgn0031985	monensin sensitivity 2	mon2
FBgn0031990	Phosphatidic Acid Phospholipase A1	PAPLA1
FBgn0031995	-	CG8475
FBgn0031998	Sodium/solute co-transporter-like 5A11	SLC5A11
FBgn0032005	Sorting nexin 6	Snx6
FBgn0032006	PDGF- and VEGF-receptor related	Pvr
FBgn0032014	-	CG7840
FBgn0032020	stratum	strat
FBgn0032021	-	CG7781
FBgn0032026	-	CG7627
FBgn0032029	-	CG17292
FBgn0032030	WD repeat domain 82	Wdr82
FBgn0032042	-	CG13398
FBgn0032047	-	CG13088
FBgn0032050	-	CG13096
FBgn0032051	-	CG13097
FBgn0032059	Prenyl-binding protein	PrBP
FBgn0032076	Argininosuccinate lyase	Argl
FBgn0032101	-	CG9586
FBgn0032120	-	CG33298
FBgn0032123	Organic anion transporting polypeptide 30B	Oatp30B
FBgn0032130	brickwall	brwl
FBgn0032136	Apolipoprotein lipid transfer particle	Apoltp
FBgn0032138	-	CG4364
FBgn0032147	Inositol 1,4,5-triphosphate kinase 1	IP3K1
FBgn0032149	-	CG4036
FBgn0032166	-	CG4619
FBgn0032167	-	CG5853
FBgn0032168	-	CG13126
FBgn0032172	-	CG5850
FBgn0032191	Sorting nexin 17	Snx17
FBgn0032193	-	CG5727
FBgn0032194	athos	ath
FBgn0032197	ovaries absent	ova
FBgn0032198	eukaryotic translation elongation factor 1 delta	eEF1delta
FBgn0032204	-	CG4953
FBgn0032205	-	CG4957
FBgn0032213	-	CG5390
FBgn0032218	-	CG5381
FBgn0032222	Cytochrome c oxidase assembly factor 10	Cox10
FBgn0032223	GATAd	GATAd
FBgn0032224	Selenophosphate synthetase 2	Sps2
FBgn0032229	Caseinolytic protease proteolytic subunit	ClpP
FBgn0032231	-	CG5056
FBgn0032234	garnysstan	gny
FBgn0032236	mitochondrial ribosomal protein S7	mRpS7
FBgn0032240	-	CG17768
FBgn0032243	Kinesin-like protein at 31E	Klp31E
FBgn0032244	Replication factor C subunit 3	RfC3
FBgn0032246	WD repeat and FYVE domain containing 2	Wdfy2
FBgn0032256	RluA pseudouridine synthase 2	RluA-2
FBgn0032258	Component of oligomeric golgi complex 4	Cog4
FBgn0032261	-	CG6094
FBgn0032262	-	CG7384
FBgn0032264	Lipase 4	Lip4
FBgn0032287	-	CG6415
FBgn0032296	-	CG6729
FBgn0032297	-	CG17124
FBgn0032305	-	CG6700
FBgn0032321	YL-1	YL-1
FBgn0032329	Arginine methyltransferase 8	Art8
FBgn0032330	SAM-motif ubiquitously expressed punctatedly localized protein	Samuel
FBgn0032339	WD repeat domain 59	Wdr59
FBgn0032341	RALBP1 associated Eps domain containing	Reps
FBgn0032346	Csl4	Csl4
FBgn0032350	-	CG6287
FBgn0032354	Buddy of Hmr 2	Boh2
FBgn0032358	Palmitoyl-protein Thioesterase 2	Ppt2
FBgn0032361	-	CG6488
FBgn0032363	Discs large 5	Dlg5
FBgn0032378	Cyclin Y	CycY
FBgn0032382	Maltase B2	Mal-B2
FBgn0032394	3-hydroxyacyl-CoA dehydratase 1	Hacd1
FBgn0032395	WD repeat domain 81	Wdr81
FBgn0032397	Translocase of outer membrane 70	Tom70
FBgn0032398	-	CG6766
FBgn0032399	-	CG6785
FBgn0032401	Promyelocytic leukemia zinc finger	Plzf
FBgn0032415	rhomboid-6	rho-6
FBgn0032420	-	CG6583
FBgn0032421	crooked	crok
FBgn0032450	-	CG5776
FBgn0032452	-	CG15484
FBgn0032455	PIH1 domain containing 1	Pih1D1
FBgn0032465	Yip1 domain-containing 1	Yip1d1
FBgn0032467	Ubiquitination factor E4B	Ube4B
FBgn0032474	DnaJ homolog	DnaJ-H
FBgn0032475	Scm-related gene containing four mbt domains	Sfmbt
FBgn0032477	Alg7 dolichyl-phosphate N-acetylglucosaminephosphotransferase	Alg7
FBgn0032479	-	CG16974
FBgn0032481	-	CG16972
FBgn0032482	Phosphoethanolamine cytidylyltransferase	Pect
FBgn0032485	-	CG9426
FBgn0032511	NADH dehydrogenase (ubiquinone) B22 subunit	ND-B22
FBgn0032515	loquacious	loqs
FBgn0032516	Inhibitor of growth family member 5	Ing5
FBgn0032518	Ribosomal protein L24	RpL24
FBgn0032524	3-hydroxyacyl-CoA dehydratase 2	Hacd2
FBgn0032586	Tetratricopeptide repeat protein 2	Tpr2
FBgn0032587	-	CG5953
FBgn0032595	-	CG17996
FBgn0032600	Bub3 interacting GLEBS and Zinc finger domain protein	BuGZ
FBgn0032603	-	CG17928
FBgn0032613	Neprilysin-like 9	Nepl9
FBgn0032618	-	CG31743
FBgn0032620	-	CG12288
FBgn0032634	RNA polymerase II subunit J	Polr2J
FBgn0032639	-	CG18563
FBgn0032643	Glucosidase 2 beta subunit	GCS2beta
FBgn0032646	mitochondrial translation elongation factor Ts	mEFTs
FBgn0032652	-	CG6870
FBgn0032656	-	CG5674
FBgn0032671	Jumonji domain containing 4	JMJD4
FBgn0032680	Nuclear transport factor-2-related	Ntf-2r
FBgn0032684	UDP-glycosyltransferase family 301 member D1	Ugt301D1
FBgn0032688	-	CG15160
FBgn0032689	-	CG10413
FBgn0032690	-	CG10333
FBgn0032691	Ada2a-containing complex component 2	Atac2
FBgn0032693	Cytochrome P450 310a1	Cyp310a1
FBgn0032698	-	CG10336
FBgn0032699	-	CG10383
FBgn0032701	-	CG10341
FBgn0032702	-	CG10376
FBgn0032717	-	CG10600
FBgn0032720	mitochondrial ribosomal protein L13	mRpL13
FBgn0032723	short spindle 3	ssp3
FBgn0032724	-	CG10428
FBgn0032725	Nedd8 ubiquitin like modifier	Nedd8
FBgn0032726	-	CG10621
FBgn0032729	L-2-hydroxyglutarate dehydrogenase	L2HGDH
FBgn0032730	-	CG10431
FBgn0032732	ER membrane protein complex subunit 5	EMC5
FBgn0032748	-	CG10492
FBgn0032750	-	CG10495
FBgn0032763	-	CG17568
FBgn0032773	fondue	fon
FBgn0032781	RtcB RNA ligase	RtcB
FBgn0032785	-	CG10026
FBgn0032787	-	CG10195
FBgn0032790	-	CG10194
FBgn0032796	cysts	cyst
FBgn0032799	Dolichyl-phosphate mannosyltransferase subunit 1	Dpm1
FBgn0032801	-	CG10165
FBgn0032811	Phosphomevalonate kinase	Pmvk
FBgn0032813	Proliferating cell nuclear antigen 2	PCNA2
FBgn0032815	-	CG10462
FBgn0032816	Nuclear factor Y-box B	Nf-YB
FBgn0032817	-	CG10631
FBgn0032818	-	CG10628
FBgn0032820	fructose-1,6-bisphosphatase	fbp
FBgn0032821	Cd GTPase activating protein-related	CdGAPr
FBgn0032824	-	CG13962
FBgn0032833	Cytochrome c oxidase subunit 4	COX4
FBgn0032846	Pyridine nucleotide-disulfide oxidoreductase domain 1	Pyroxd1
FBgn0032849	mitochondrial ribosomal protein S18B	mRpS18B
FBgn0032858	-	CG10949
FBgn0032864	-	CG2493
FBgn0032871	-	CG2611
FBgn0032873	-	CG2614
FBgn0032876	Centrocortin	Cen
FBgn0032880	Transmembrane 9 superfamily protein member 2	TM9SF2
FBgn0032881	Alpha-methylacyl-CoA racemase	Amacr
FBgn0032884	Pomp	Pomp
FBgn0032886	-	CG9328
FBgn0032889	-	CG9331
FBgn0032901	skywalker	sky
FBgn0032906	-	RPA2
FBgn0032916	-	CG9257
FBgn0032919	porthos	pths
FBgn0032924	Nibbler	Nbr
FBgn0032938	-	CG8671
FBgn0032940	Mondo	Mondo
FBgn0032943	Tetraspanin 39D	Tsp39D
FBgn0032945	-	CG8665
FBgn0032949	Lamp1	Lamp1
FBgn0032956	Cullin 2	Cul2
FBgn0032961	-	CG1416
FBgn0032974	-	CG3651
FBgn0032986	-	CG3262
FBgn0032987	Ribosomal protein L21	RpL21
FBgn0032988	Tif-IA	Tif-IA
FBgn0032997	-	CG17486
FBgn0033000	-	CG14464
FBgn0033005	-	CG3107
FBgn0033015	d4	d4
FBgn0033017	-	CG10465
FBgn0033019	-	CG10395
FBgn0033021	-	CG10417
FBgn0033029	CCR4-NOT transcription complex subunit 3	Not3
FBgn0033032	kune-kune	kune
FBgn0033038	-	CG7791
FBgn0033050	PNGase-like	Pngl
FBgn0033052	SREBP cleavage activating protein	SCAP
FBgn0033055	Tubulin-binding cofactor E	Tbce
FBgn0033060	-	CG7849
FBgn0033062	Arsenic resistance protein 2	Ars2
FBgn0033075	Phospholipase D	Pld
FBgn0033079	Flavin-containing monooxygenase 2	Fmo-2
FBgn0033085	-	CG15908
FBgn0033087	Heparan sulfate C5-epimerase	Hsepi
FBgn0033095	chaski	chk
FBgn0033100	-	CG3420
FBgn0033112	Serpin 42Db	Spn42Db
FBgn0033117	-	CG3358
FBgn0033121	Cytochrome P450 6u1	Cyp6u1
FBgn0033127	Tetraspanin 42Ef	Tsp42Ef
FBgn0033128	Tetraspanin 42Eg	Tsp42Eg
FBgn0033133	Tetraspanin 42Ek	Tsp42Ek
FBgn0033134	Tetraspanin 42El	Tsp42El
FBgn0033138	Tetraspanin 42Eq	Tsp42Eq
FBgn0033155	Bromodomain-containing protein, 140kD	Br140
FBgn0033166	ELL-associated factor	Eaf
FBgn0033169	-	CG11123
FBgn0033177	-	CG11141
FBgn0033183	-	CG1620
FBgn0033184	mitochondrial translation elongation factor Tu 2	mEFTu2
FBgn0033185	-	CG1603
FBgn0033187	Phosphatidylinositol glycan anchor biosynthesis class G	PIG-G
FBgn0033188	Death resistor Adh domain containing target	Drat
FBgn0033191	-	CG1598
FBgn0033196	Histamine transporter	HisT
FBgn0033199	-	CG17985
FBgn0033205	Retinol dehydrogenase 1	Rdh1
FBgn0033208	mitochondrial ribosomal protein L52	mRpL52
FBgn0033212	Leucine-rich repeat	LRR
FBgn0033225	Tubulin tyrosine ligase-like 12	TTLL12
FBgn0033233	Lysine demethylase 4A	Kdm4A
FBgn0033235	-	CG8728
FBgn0033236	-	CG14764
FBgn0033244	-	CG8726
FBgn0033246	Acetyl-CoA carboxylase	ACC
FBgn0033259	Transmembrane protein 63	Tmem63
FBgn0033260	Cullin 4	Cul4
FBgn0033264	Nucleoporin 50kD	Nup50
FBgn0033266	Suppressor of Cytokine Signaling at 44A	Socs44A
[truncated: 1,906 more rows]
