# Supplementary material for: Wds-Mediated H3K4me3 Modification Regulates Lipid Synthesis and Transport in Drosophila
Source: Int J Mol Sci. 2023 Mar 24;24(7):6125. doi: 10.3390/ijms24076125 (PMC10093852; doi:10.3390/ijms24076125)
Supplement: Supplementary file 1 [file ijms-24-06125-s001.zip › ijms-2251742-supplementary/Supporting Information/Table S4. Summary of RNA-seq data.xlsx]

## Sheet: DEGs
Table S4 Differentially expressed genes (DEGs) between fat body-specific Wds knockdown Drosophila larvae and control
gene_id	gene_name	gene_description	wds RNAi1	wds RNAi2	wds RNAi3	wds RNAi4	Ctrl1	Ctrl2	Ctrl3	Ctrl4	wds RNAi	Ctrl	log2(wds RNAi/Ctrl)	padj
FBgn0002562	Lsp1alpha	Larval serum protein 1 alpha	10.9121	14.1064	14.0534	16.8554	1.486e+06	1.88783e+06	1.48087e+06	1.82861e+06	13.9818	1.67083e+06	-16.8663	0
FBgn0000640	Fbp2	Fat body protein 2	7.5021	8.46386	10.9304	6.74218	493701	543685	340336	474490	8.40963	463053	-15.7588	0
FBgn0000639	Fbp1	Fat body protein 1	12.2762	26.8022	21.08	30.3398	1.89964e+06	894942	386527	466553	22.6245	911915	-15.2985	3.14943e-162
FBgn0002564	Lsp1gamma	Larval serum protein 1 gamma	546.971	416.14	143.656	222.492	2.96316e+06	2.81488e+06	2.76218e+06	2.85784e+06	332.315	2.84951e+06	-13.0656	5.19996e-225
FBgn0039685	Obp99b	Odorant-binding protein 99b	512.87	450.7	324.789	311.489	738349	613791	555335	654243	399.962	640430	-10.6447	0
FBgn0028939	NimC2	Nimrod C2	3.41004	0.705321	5.46519	10.7875	18308.3	3548.01	2410.39	3358.03	5.09201	6906.18	-10.4034	1.06994e-33
FBgn0033133	Tsp42Ek	Tetraspanin 42Ek	4.09205	9.16918	6.24593	8.09061	9259.32	4837.57	3550.67	4876.24	6.89944	5630.95	-9.67206	1.74343e-107
FBgn0033137	Tsp42Ep	Tetraspanin 42Ep	9.54812	15.5171	10.1496	9.43905	13698.7	7315.79	4099.6	4964.58	11.1635	7519.66	-9.39594	1.65463e-89
FBgn0035290	dsb	debris buster	0	3.52661	2.34223	2.69687	2308.26	1510.7	807.321	1021.35	2.14143	1411.91	-9.37192	1.45501e-50
FBgn0000055	Adh	Alcohol dehydrogenase	0	0	3.90371	0	644.873	605.387	352.239	371.274	0.975927	493.443	-9.0959	2.91219e-30
FBgn0002565	Lsp2	Larval serum protein 2	446.716	480.324	99.9349	173.948	160568	103572	111881	160916	300.231	134234	-8.80422	4.26286e-67
FBgn0004047	Yp3	Yolk protein 3	20.4603	26.8022	16.3956	24.9461	9793.48	8339.97	9919.25	10047.9	22.151	9525.14	-8.74172	0
FBgn0050359	Mal-A5	Maltase A5	30.0084	62.0683	23.4223	51.2405	27178.7	12545.9	9795.84	12844.1	41.6849	15591.2	-8.54551	3.64784e-81
FBgn0031515	CG9664	-	8.1841	4.93725	3.90371	4.71952	4043.6	1698.68	924.306	1000.64	5.43615	1916.81	-8.45718	8.14064e-45
FBgn0262112	sro	shroud	4.09205	2.82129	6.24593	3.37109	1855.74	1214.92	827.89	1333.27	4.13259	1307.96	-8.31989	1.23143e-78
FBgn0034356	CG10924	Phosphoenolpyruvate carboxykinase 2	30.0084	61.363	95.2505	50.5663	27852.7	13622.6	10141.6	14126.3	59.297	16435.8	-8.1166	2.31898e-73
FBgn0032896	CG14400	-	0.682009	0	0	0	55.3539	60.8151	51.4217	48.307	0.170502	53.9744	-7.97054	4.19637e-13
FBgn0265703	CR44510	long non-coding RNA:CR44510	0.682009	0.705321	2.34223	1.34844	265.699	252.936	307.245	342.289	1.2695	292.042	-7.87855	3.87196e-40
FBgn0033742	CG8550	Neprilysin-like 10	36.1465	34.5608	31.2297	32.3624	6499.93	7267.41	7048.63	7005.89	33.5748	6955.47	-7.69262	0
FBgn0038716	CG7342	-	2.72803	4.93725	11.7111	3.37109	2414.81	920.52	590.064	701.141	5.68687	1156.63	-7.68295	1.05869e-32
FBgn0051274	CG31274	-	3.41004	2.11596	0.780742	0	564.609	348.305	185.118	180.806	1.57669	319.71	-7.65369	9.19009e-25
FBgn0041194	Prat2	Phosphoribosylamidotransferase 2	15.6862	27.5075	16.3956	22.9234	5078.72	3292.31	2627.65	3814.87	20.6282	3703.39	-7.48597	5.78082e-128
FBgn0053319	CR33319	-	0	0	0	0	4.15154	33.1719	42.4229	12.4218	0	23.042	-7.46577	3.36681e-07
FBgn0051075	CG31075	-	319.862	538.866	448.926	391.046	86234.4	57515.9	54095.7	76848.1	424.675	68673.5	-7.33743	2.00774e-195
FBgn0028920	CG8997	-	0	1.41064	3.12297	0.674218	228.335	374.566	93.8446	97.9942	1.30196	198.685	-7.29707	7.5706e-18
FBgn0265370	CR44311	long non-coding RNA:CR44311	0	0	0	0	35.98	8.29297	23.1398	13.802	0	20.3037	-7.28216	2.46208e-08
FBgn0030105	CG15369	-	80.477	95.2184	113.208	74.8382	18096.6	12527.9	11353.9	14029.7	90.9353	14002	-7.26857	1.91823e-225
FBgn0050360	Mal-A6	Maltase A6	10.2301	7.05321	7.80742	15.507	3210.52	1036.62	863.885	1166.27	10.1494	1569.32	-7.26855	5.58195e-42
FBgn0043069	MESK4	Misexpression suppressor of KSR 4	9.54812	9.8745	5.46519	2.02265	1702.13	1083.62	498.791	582.444	6.72762	966.745	-7.16659	1.16463e-34
FBgn0022355	Tsf1	Transferrin 1	64.1088	71.2375	82.7586	113.269	12009	9618.47	12555.9	12732.3	82.8434	11728.9	-7.14494	5.36873e-226
FBgn0037684	CG8129	Serine racemase	10.9121	9.8745	7.80742	4.04531	1677.22	956.456	768.755	1033.77	8.15984	1109.05	-7.08759	7.50555e-69
FBgn0036410	CG8100	-	25.2343	35.2661	28.8874	38.4304	6787.77	3954.37	2645.65	3438.08	31.9546	4206.46	-7.03966	1.98234e-88
FBgn0028519	CG4500		71.6109	97.3344	101.496	95.0647	20082.4	8742.18	5630.68	9958.14	91.3766	11103.3	-6.92525	2.59275e-65
FBgn0036862	Gbs-76A	Glycogen binding subunit 76A	30.6904	38.7927	20.2993	18.2039	4298.23	3806.48	1901.32	2999.17	26.9966	3251.3	-6.91096	3.12508e-79
FBgn0263246	CG43389	-	0	0.705321	0	0	37.3639	35.9362	15.4265	12.4218	0.17633	25.2871	-6.87554	3.82587e-08
FBgn0033132	Tsp42Ej	Tetraspanin 42Ej	8.1841	9.16918	1.56148	8.09061	1404.6	746.368	453.797	578.304	6.75134	795.768	-6.86992	1.42723e-36
FBgn0036493	CG7255	-	193.69	313.868	284.971	339.806	42525.6	28673	20266.6	32851.5	283.084	31079.2	-6.7786	1.53536e-117
FBgn0262621	CG43145	-	0	0	0	0.674218	26.2931	41.4649	12.8554	13.802	0.168554	23.6038	-6.7759	7.43078e-08
FBgn0262363	CG43061	-	0	0	0	0	40.1316	12.4395	1.28554	2.7604	0	14.1542	-6.75992	0.000247007
FBgn0030756	CG9903	-	0.682009	0	0	0	33.2123	19.3503	25.7109	13.802	0.170502	23.0189	-6.74208	1.584e-08
FBgn0267241	CR45681	long non-coding RNA:CR45681	0	0	0	0	11.0708	22.1146	2.57109	19.3228	0	13.7698	-6.71906	3.9545e-06
FBgn0040503	CG7763	-	30.0084	45.8459	32.0104	28.9914	5085.64	2876.28	1822.9	1962.64	34.214	2936.87	-6.4237	4.9608e-58
FBgn0040531	CG11741	-	0	0	0	0	8.30308	6.91081	15.4265	13.802	0	11.1106	-6.41475	5.01584e-07
FBgn0262881	CG43236	Mtk-like	0	0	1.56148	1.34844	131.465	48.3757	17.9976	45.5466	0.72748	60.8463	-6.41197	2.30129e-09
FBgn0035041	CG13594	-	0	1.41064	0	5.39374	312.749	105.044	57.8494	77.2912	1.7011	138.234	-6.32281	1.18969e-09
FBgn0013772	Cyp6a8	Cytochrome P450 6a8	0	1.41064	6.24593	2.69687	76.1116	27.6432	494.934	219.452	2.58836	204.535	-6.32019	4.18192e-09
FBgn0034540	Lrt	Leucine-rich tendon-specific protein	23.8703	28.9182	28.1067	13.4844	2100.68	1838.28	1662.21	1668.66	23.5949	1817.46	-6.27315	3.02644e-145
FBgn0037730	CG9444	-	49.1046	38.0874	58.5556	46.521	6250.84	3033.85	2564.66	2489.88	48.0672	3584.81	-6.22161	2.21865e-63
FBgn0052698	CG32698	Carbonic anhydrase-related protein B	89.3431	81.8173	87.4431	85.6256	8164.7	6164.44	5012.33	6317.17	86.0573	6414.66	-6.21994	3.32932e-224
FBgn0040507	ACXD	Adenylyl cyclase X D	19.7783	23.2756	20.2993	16.1812	1584.5	1463.71	1321.54	1489.24	19.8836	1464.75	-6.20549	4.47377e-237
FBgn0035092	Nplp1	Neuropeptide-like precursor 1	0	0	0	0.674218	17.99	17.9681	5.14217	17.9426	0.168554	14.7607	-6.09688	2.06891e-06
FBgn0035495	CG14989	-	0	0.705321	0.780742	0	30.4446	34.5541	2.57109	22.0832	0.371516	22.4132	-5.97237	1.87009e-05
FBgn0266887	CR45348	long non-coding RNA:CR45348	4.09205	1.41064	3.12297	2.69687	207.577	233.585	95.1302	155.963	2.83063	173.064	-5.93272	2.68397e-29
FBgn0011828	Pxn	Peroxidasin	150.042	284.245	293.559	268.339	11135.8	13449.8	17033.4	18877	249.046	15124	-5.92466	8.01676e-94
FBgn0034407	DptB	Diptericin B	3.41004	0	1.56148	0.674218	149.455	45.6114	20.5687	121.458	1.41144	84.2733	-5.89697	7.33748e-10
FBgn0034443	cer	crammer	9.54812	17.633	19.5185	2.69687	1648.16	494.814	230.112	443.044	12.3491	704.033	-5.83711	8.85327e-15
FBgn0036821	CG3961	-	288.49	333.617	210.02	271.035	19236.9	17184.4	10767.7	14227.1	275.79	15354	-5.79848	2.69612e-121
FBgn0262569	CG43109	-	0	0	0	0	5.53539	1.38216	7.71326	13.802	0	7.1082	-5.76802	0.000279082
FBgn0264541	CG43920	-	0	0	0	0	12.4546	2.76432	3.85663	8.2812	0	6.83919	-5.70946	0.000141525
FBgn0033830	CG10814	-	40.2385	48.6672	38.2563	31.014	1388	1282.65	2794.77	2756.26	39.544	2055.42	-5.70017	1.10666e-57
FBgn0038095	Cyp304a1	Cytochrome P450 304a1	9.54812	17.633	10.9304	9.43905	1172.12	574.98	422.944	282.941	11.8876	613.246	-5.68942	3.06007e-28
FBgn0036782	CG7320	-	139.13	92.3971	71.0475	74.8382	5599.04	5845.17	3586.67	4190.29	94.3531	4805.29	-5.66935	2.93326e-82
FBgn0030897	Frq1	Frequenin 1	0.682009	0	0	0	9.68693	24.8789	0	8.2812	0.170502	10.7118	-5.63591	0.00200708
FBgn0083972	CG34136	-	14.3222	19.0437	30.4489	22.2492	841.379	1188.66	1007.87	1155.23	21.516	1048.28	-5.61421	1.51837e-101
FBgn0036422	CG3868	-	17.7322	6.34789	13.2726	6.06796	607.509	486.521	494.934	512.054	10.8552	525.254	-5.60023	1.97637e-63
FBgn0036787	CG4306	-	75.021	67.0055	56.9941	61.3538	4051.9	3643.38	2126.29	2814.23	65.0936	3158.95	-5.59982	3.01428e-104
FBgn0050083	CG30083	-	2.04603	0	0	0	76.1116	9.67514	6.42772	4.1406	0.511506	24.0888	-5.5297	0.000807669
FBgn0031645	CG3036	-	94.7992	220.06	284.971	225.189	10500.6	8952.27	8935.81	8758.75	206.255	9286.86	-5.49334	8.70164e-62
FBgn0029810	CG12239	-	0	0	0	0	4.15154	8.29297	3.85663	6.901	0	5.80054	-5.47162	0.000107431
FBgn0010388	Dro	Drosocin	0	0.705321	0.780742	0	19.3739	0	20.5687	23.4634	0.371516	15.8515	-5.4709	0.000738362
FBgn0262362	CG43060	-	2.04603	2.11596	4.68445	6.06796	416.538	121.63	60.4205	62.109	3.7286	165.174	-5.47033	1.04558e-11
FBgn0033129	Tsp42Eh	Tetraspanin 42Eh	2.04603	0	4.68445	0	47.0508	49.7578	100.272	89.713	1.68262	71.6985	-5.45909	6.97844e-12
FBgn0085414	dpr12	defective proboscis extension response 12	2.72803	0	0	1.34844	66.4246	62.1973	24.4253	28.9842	1.01912	45.5079	-5.43761	3.67015e-10
FBgn0263596	CG43618	-	0	0	0	0	17.99	2.76432	0	1.3802	0	5.53363	-5.40446	0.028115
FBgn0015323	VAChT		0	0	0	0	4.15154	6.91081	0	11.0416	0	5.52599	-5.40178	0.0095788
FBgn0033275	CG14756	-	0	0	0	0	4.15154	0	3.85663	13.802	0	5.45254	-5.38438	0.0127957
FBgn0014396	tim	timeless	2.72803	2.11596	7.02668	2.02265	206.193	138.216	75.847	138.02	3.47333	139.569	-5.35421	1.52053e-22
FBgn0015039	Cyp9b2	Cytochrome P450 9b2	195.054	186.91	157.71	166.532	8496.82	7387.66	6234.88	6604.25	176.552	7180.9	-5.34528	3.10585e-252
FBgn0051100	CG31100	-	57.9707	93.1024	61.6786	82.2546	6077.85	2299.92	1564.51	1910.2	73.7516	2963.12	-5.32802	1.09488e-28
FBgn0033307	CG14752	-	1.36402	0	0.780742	1.34844	26.2931	31.7897	43.7085	40.0258	0.873299	35.4543	-5.32763	3.7106e-12
FBgn0262531	CG43085	-	101.619	102.977	141.314	132.147	6307.57	6016.55	3014.6	3669.95	119.514	4752.17	-5.31376	3.43909e-67
FBgn0015033	Cyp4d8	Cytochrome P450 4d8	6.13808	7.05321	7.80742	6.06796	247.709	276.432	249.395	281.561	6.76667	263.774	-5.29147	1.34513e-78
FBgn0085465	CG34436	-	40.9205	33.1501	41.3793	26.2945	1864.04	1668.27	883.168	1112.44	35.4361	1381.98	-5.28689	1.65214e-60
FBgn0267598	CR45936	long non-coding RNA:CR45936	0	0	0	0	6.91923	5.52865	5.14217	2.7604	0	5.08761	-5.28503	0.00026273
FBgn0034782	CG12490	-	0	0	0	0	5.53539	2.76432	6.42772	5.5208	0	5.06206	-5.28006	0.000256018
FBgn0030817	CG4991	-	0	4.23193	4.68445	2.02265	117.627	96.7514	79.7037	121.458	2.73476	103.885	-5.27819	1.28515e-25
FBgn0266279	CR44964	long non-coding RNA:CR44964	0	0.705321	0	0	12.4546	15.2038	5.14217	0	0.17633	8.20014	-5.25132	0.00359322
FBgn0050419	CG30419	-	0	0	0	0	5.53539	6.91081	0	6.901	0	4.8368	-5.20903	0.0109116
FBgn0037788	CG3940	Carbonic anhydrase 7	4.09205	1.41064	1.56148	3.37109	145.304	82.9297	53.9928	107.656	2.60882	97.4705	-5.20579	5.22815e-20
FBgn0051778	CG31778	-	176.64	167.867	167.859	208.333	12254	5950.21	3814.21	4118.51	180.175	6534.22	-5.18041	8.07485e-37
FBgn0262722	CR43166	long non-coding RNA:CR43166	0	0.705321	1.56148	0.674218	74.7277	19.3503	7.71326	2.7604	0.735256	26.1379	-5.17858	0.000118701
FBgn0005391	Yp2	Yolk protein 2	6.82009	4.23193	4.68445	2.69687	189.587	163.095	120.841	193.228	4.60833	166.688	-5.17703	4.83968e-40
FBgn0031558	CG16704	-	96.1632	161.519	110.085	124.73	4269.17	3489.96	5365.86	4075.73	123.124	4300.18	-5.12608	6.16751e-110
FBgn0053056	CG33056	-	39.5565	39.498	49.9675	54.6116	1079.4	1577.05	1882.04	1823.24	45.9084	1590.43	-5.11504	3.68137e-90
FBgn0036494	Toll-6	Toll-6	0	0	0	0	6.91923	4.14649	0	6.901	0	4.49168	-5.10215	0.0145319
FBgn0085195	CG34166	-	183.46	2106.8	1272.61	1343.04	73757.6	30418.6	23840.4	40224.5	1226.48	42060.3	-5.09988	5.79893e-14
FBgn0267152	CR45592	long non-coding RNA:CR45592	0	0	0	0	4.15154	8.29297	1.28554	4.1406	0	4.46766	-5.09322	0.00194567
FBgn0266631	CR45138	long non-coding RNA:CR45138	5.45607	0.705321	0.780742	4.71952	197.89	110.573	41.1374	48.307	2.91541	99.4769	-5.07567	4.80694e-10
FBgn0039051	CG17109	-	12.9582	14.8118	33.5719	22.2492	635.186	609.534	611.919	910.932	20.8977	691.892	-5.05641	1.14416e-50
FBgn0037440	CG1041	Carnitine O-Acetyl-Transferase	99.5733	114.967	122.576	87.6483	3566.17	3606.06	3199.72	3729.3	106.191	3525.31	-5.05566	4.35653e-267
FBgn0032549	CG4650	-	2.04603	3.52661	4.68445	2.02265	276.769	81.5476	21.8542	24.8436	3.06993	101.254	-5.05108	6.51131e-08
FBgn0034292	CG5767	-	0	0	0	0	2.76769	2.76432	10.2843	1.3802	0	4.29914	-5.04913	0.0043589
FBgn0267181	CR45621	antisense RNA:CR45621	0	0.705321	3.12297	1.34844	31.8285	59.433	24.4253	48.307	1.29418	40.9984	-5.03052	3.00289e-11
FBgn0035734	CG14823	-	19.0962	24.6863	24.203	28.3171	583.983	754.661	763.613	1018.59	24.0757	780.211	-5.01815	2.17716e-82
FBgn0266591	CG45116	-	0.682009	0	7.02668	2.02265	40.1316	40.0827	136.268	92.4734	2.43283	77.2388	-5.018	3.3851e-08
FBgn0003129	Poxm	Pox meso	1.36402	2.82129	2.34223	0.674218	114.859	35.9362	12.8554	67.6298	1.80044	57.8202	-5.01569	6.08366e-09
FBgn0037896	ninaG	ninaG	2.04603	1.41064	1.56148	1.34844	105.172	41.4649	26.9964	30.3644	1.59165	50.9995	-4.99972	5.42276e-11
FBgn0038087	beat-Va	beaten path Va	0	0	0	0	4.15154	2.76432	0	9.6614	0	4.14432	-4.98631	0.0246064
FBgn0264553	CR43932	long non-coding RNA:CR43932	0	0	0	0	9.68693	2.76432	1.28554	2.7604	0	4.1243	-4.97842	0.0050402
FBgn0011554	etaTry	etaTrypsin	0	0	0	0	1.38385	5.52865	1.28554	8.2812	0	4.11981	-4.97732	0.0057716
FBgn0036352	CG14110	-	1.36402	1.41064	0.780742	2.02265	26.2931	37.3184	50.1362	63.4892	1.39451	44.3092	-4.97255	1.43383e-13
FBgn0054007	CG34007	-	0	0	0	0	6.91923	2.76432	5.14217	1.3802	0	4.05148	-4.95812	0.00276682
FBgn0263617	CR43626	long non-coding RNA:CR43626	6.13808	3.52661	1.56148	4.04531	167.445	91.2227	50.1362	149.062	3.81787	114.466	-4.89104	3.27992e-17
FBgn0039050	CG17110	-	1.36402	0.705321	6.24593	0	98.2531	88.4584	26.9964	24.8436	2.07882	59.6379	-4.87609	6.36112e-07
FBgn0037370	CG1236	-	461.72	446.468	437.215	380.259	19645.1	10254.3	8898.53	11596.4	431.416	12598.6	-4.86806	6.08055e-66
FBgn0004516	Gad1	Glutamic acid decarboxylase 1	0.682009	0.705321	0	0	11.0708	16.5859	0	13.802	0.346833	10.3647	-4.8657	0.0029593
FBgn0039816	CG11317	-	0	0	0	0	4.15154	2.76432	0	8.2812	0	3.79927	-4.86061	0.0279901
FBgn0029962	CG1402	Carbonic anhydrase-related protein A	0	0	0	0	5.53539	0	1.28554	8.2812	0	3.77553	-4.85289	0.0373483
FBgn0032639	CG18563	-	121.398	167.867	128.822	140.237	6538.68	3937.78	2667.5	2966.05	139.581	4027.5	-4.85061	1.72143e-48
FBgn0036411	Sox21a	Sox21a	1.36402	0	0.780742	0	8.30308	16.5859	10.2843	26.2238	0.53619	15.3493	-4.84873	1.31196e-05
FBgn0036837	CG18135	-	625.402	600.934	712.036	920.307	27819.5	17842.3	19099.3	17120	714.67	20470.3	-4.84005	4.5398e-91
FBgn0034665	CG4372	-	0	0	0	0	4.15154	6.91081	3.85663	0	0	3.72975	-4.83719	0.0231508
FBgn0051076	CG31076	-	17.7322	9.16918	17.1763	7.41639	1058.64	225.292	64.2772	118.697	12.8735	366.727	-4.83331	2.71595e-08
FBgn0260780	wisp	wispy	6.82009	13.4011	7.80742	3.37109	134.233	192.121	282.819	282.941	7.84992	223.029	-4.83282	5.02034e-26
FBgn0030310	PGRP-SA	Peptidoglycan recognition protein SA	47.0586	61.363	49.1867	59.3312	1803.15	1079.47	1592.79	1675.56	54.2349	1537.74	-4.82467	7.68229e-98
FBgn0029584	CG11509		0	3.52661	3.90371	4.71952	206.193	74.6368	20.5687	40.0258	3.03746	85.3561	-4.81572	4.55433e-07
FBgn0085428	Nox	NADPH oxidase	44.3306	27.5075	32.0104	56.6343	722.368	1031.09	1405.1	1360.88	40.1207	1129.86	-4.81329	4.68331e-47
FBgn0265313	CG44286	-	2.04603	0.705321	1.56148	0.674218	69.1923	37.3184	23.1398	9.6614	1.24676	34.828	-4.8084	9.27433e-08
FBgn0086661	snoRNA:Psi28S-2566	snoRNA:Psi28S-2566	2.04603	0	0	0.674218	26.2931	20.7324	16.7121	15.1822	0.680061	19.7299	-4.80685	1.2099e-07
FBgn0027106	Inx7	Innexin 7	77.067	69.1215	121.015	69.4444	1450.27	2170	2996.6	2756.26	84.162	2343.28	-4.80103	1.49284e-51
FBgn0265658	CR44465	long non-coding RNA:CR44465	2.04603	0	0	0	11.0708	15.2038	10.2843	22.0832	0.511506	14.6605	-4.79476	1.66416e-05
FBgn0259957	CG42467	-	1.36402	0.705321	0	0	40.1316	4.14649	3.85663	9.6614	0.517335	14.449	-4.77849	0.000884293
FBgn0037936	CG6908	-	62.0628	47.9619	57.7749	61.3538	1707.67	1716.65	1091.43	1722.49	57.2883	1559.56	-4.76616	5.14937e-101
FBgn0033294	Mal-A4	Maltase A4	0.682009	0	0	0	13.8385	5.52865	2.57109	1.3802	0.170502	5.8296	-4.75715	0.00365424
FBgn0038828	CG17270	-	4.77406	7.75854	5.46519	2.69687	142.536	114.719	122.127	172.525	5.17366	137.977	-4.74439	1.44066e-36
FBgn0030477	dmrt11E	doublesex-Mab related 11E	0	0	0	0.674218	1.38385	5.52865	7.71326	8.2812	0.168554	5.72674	-4.73705	0.00141742
FBgn0031424	VGlut	Vesicular glutamate transporter	0	0	0.780742	1.34844	16.6062	24.8789	0	15.1822	0.532294	14.1668	-4.73447	0.00259647
FBgn0037913	fabp	fatty acid binding protein	504.004	542.392	574.626	418.015	13262.8	9836.85	11119.9	19848.6	509.759	13517.1	-4.72898	3.22278e-70
FBgn0032726	CG10621	-	267.347	1142.62	1411.58	1130.66	18849.4	23245.2	27339.6	35237.9	988.053	26168	-4.72715	1.69516e-21
FBgn0039678	Obp99a	Odorant-binding protein 99a	142.54	127.663	106.962	109.897	5661.32	2142.35	2258.7	2804.57	121.766	3216.73	-4.72315	2.77676e-38
FBgn0264616	CR43956	long non-coding RNA:CR43956	0.682009	0.705321	0	0	15.2223	8.29297	2.57109	11.0416	0.346833	9.28199	-4.70526	0.000575195
FBgn0038901	Burs	Bursicon	0	0	0	0	1.38385	5.52865	3.85663	2.7604	0	3.38238	-4.69721	0.00513723
FBgn0265254	CR44268	long non-coding RNA:CR44268	0	2.11596	0.780742	0.674218	27.6769	37.3184	5.14217	22.0832	0.892731	23.0552	-4.69587	4.36517e-06
FBgn0032139	CG13116	-	0	0	0.780742	0	12.4546	6.91081	1.28554	1.3802	0.195185	5.50779	-4.67449	0.00621592
FBgn0259237	CG42335	-	7.5021	0	0.780742	2.02265	49.8185	85.6941	60.4205	70.3902	2.57637	66.5808	-4.67187	5.65354e-10
FBgn0267495	CR45185	antisense RNA:CR45185	0	0	0	2.02265	26.2931	13.8216	2.57109	9.6614	0.505663	13.0868	-4.64787	0.00109936
FBgn0030816	CG16700	-	8.1841	6.34789	10.1496	1.34844	178.516	161.713	158.122	131.119	6.50752	157.367	-4.6129	6.54176e-31
FBgn0051973	Cda5	Chitin deacetylase-like 5	8.1841	16.2224	7.02668	21.575	387.477	392.534	206.972	307.784	13.252	323.692	-4.60343	4.52895e-28
FBgn0017482	T3dh	Type III alcohol dehydrogenase	74.3389	71.9428	91.3468	62.7022	1401.84	1899.09	1730.34	2119.99	75.0827	1787.81	-4.57592	4.55424e-111
FBgn0033437	CG12926	-	151.406	248.978	186.597	198.22	6753.17	3769.16	3224.14	4888.67	196.3	4658.78	-4.56882	1.64962e-53
FBgn0031182	Cyp6t1	Cytochrome P450 6t1	4.77406	6.34789	3.90371	3.37109	231.102	89.8406	52.7073	62.109	4.59919	108.94	-4.56475	4.72263e-13
FBgn0263087	CG43355	-	0	0	0	0	4.15154	5.52865	1.28554	1.3802	0	3.08648	-4.56006	0.0118984
FBgn0029828	CG6067	-	78.431	55.0151	69.486	81.5803	1934.62	1545.26	1398.67	1835.67	71.1281	1678.55	-4.55948	9.13898e-117
FBgn0266776	CR45241	long non-coding RNA:CR45241	0	0	0	0	5.53539	4.14649	2.57109	0	0	3.06324	-4.55234	0.0395887
FBgn0027601	pdgy	pudgy	173.912	435.889	397.398	355.987	12244.3	7337.9	3942.76	8408.17	340.796	7983.28	-4.55013	1.46795e-26
FBgn0041150	hoe1	hoepel1	11.5941	8.46386	7.02668	20.2265	362.568	217	172.263	358.852	11.8278	277.67	-4.54509	4.49152e-25
FBgn0032023	CG14274	without maturity	0	0	0	0	2.76769	0	3.85663	5.5208	0	3.03628	-4.54154	0.0396671
FBgn0030187	Ipod	-	0	0	4.68445	1.34844	42.8992	27.6432	28.2819	34.505	1.50822	33.3324	-4.52418	1.1406e-08
FBgn0035673	CG6602	-	12.9582	23.9809	20.2993	8.76483	233.87	472.7	389.52	361.612	16.5008	364.425	-4.47036	9.69271e-32
FBgn0000473	Cyp6a2	Cytochrome P450 6a2	11.5941	2.11596	10.9304	6.74218	132.849	95.3692	173.548	287.081	7.84567	172.212	-4.45936	1.22774e-15
FBgn0036381	CG8745	-	925.486	343.492	462.199	355.313	13830.2	10803	7659.27	12530.8	521.622	11205.8	-4.42501	1.5568e-29
FBgn0000406	Cyt-b5-r	Cytochrome b5-related	477.406	674.287	782.303	415.318	9662.02	11130.6	15161.7	14149.8	587.329	12526	-4.41495	1.61538e-57
FBgn0015035	Cyp4e3	Cytochrome P450 4e3	0	1.41064	3.90371	2.02265	56.7377	46.9935	32.1386	16.5624	1.83425	38.1081	-4.40641	7.66461e-09
FBgn0032615	CG6012	-	3.41004	0.705321	0	2.69687	105.172	15.2038	11.5699	12.4218	1.70306	36.092	-4.38592	0.000145466
FBgn0053120	CG33120	-	128.218	174.214	98.3735	98.4358	3178.7	2555.62	2105.72	2551.99	124.81	2598.01	-4.37909	4.28863e-67
FBgn0033134	Tsp42El	Tetraspanin 42El	46.3766	37.382	60.1171	57.9827	1235.78	948.163	890.881	1119.34	50.4646	1048.54	-4.37841	1.39024e-89
FBgn0000210	br		303.494	308.931	202.212	310.814	8972.86	5355.88	4026.32	4870.72	281.363	5806.45	-4.36676	3.04199e-45
FBgn0025885	Inos	myo-inositol-1-phosphate synthase	328.728	304.699	280.286	340.48	4318.99	5427.75	7535.85	8368.15	313.548	6412.68	-4.35396	3.14686e-68
FBgn0085282	CG34253	-	23.1883	19.749	18.7378	28.3171	1119.53	413.267	91.2736	211.171	22.4981	458.811	-4.34914	1.40717e-09
FBgn0031813	CG9527	Acyl-CoA oxidase 3	257.117	237.693	225.634	246.089	6192.71	4610.89	4390.13	4365.57	241.634	4889.83	-4.33847	1.12129e-151
FBgn0034454	CG15120	-	0.682009	1.41064	3.90371	2.02265	45.6669	30.4076	19.2831	63.4892	2.00475	39.7117	-4.33244	5.71678e-10
FBgn0025456	CREG	Cellular Repressor of E1A-stimulated Genes	122.762	137.538	123.357	113.943	5781.71	1622.66	1095.28	1478.19	124.4	2494.46	-4.32567	3.41409e-15
FBgn0050288	CG30288	-	70.9289	62.0683	63.2401	58.6569	1444.74	1196.95	1169.84	1260.12	63.7235	1267.91	-4.31419	1.69483e-186
FBgn0041579	AttC	Attacin-C	16.3682	35.9714	10.1496	11.4617	564.609	349.687	232.683	316.066	18.4877	365.761	-4.30451	1.67348e-18
FBgn0030394	Cpr11A	Cuticular protein 11A	3.41004	6.34789	5.46519	6.74218	113.475	103.662	113.128	102.135	5.49133	108.1	-4.30001	2.95331e-39
FBgn0033978	Cyp6a23	Cytochrome P450 6a23	250.979	223.587	363.045	252.832	3184.23	7377.98	4343.85	6524.2	272.611	5357.57	-4.29704	1.53402e-39
FBgn0263546	mir-4985	mir-4985 stem loop	1.36402	2.11596	3.12297	0.674218	66.4246	17.9681	20.5687	34.505	1.81929	34.8666	-4.28225	1.83181e-08
FBgn0024957	Irp-1B	Iron regulatory protein 1B	1039.38	1187.76	1091.48	912.891	22534.6	16938.4	21280.9	21288.2	1057.88	20510.5	-4.27724	4.51296e-183
FBgn0264939	CR44108	antisense RNA:CR44108	0	0.705321	0	0	4.15154	6.91081	2.57109	2.7604	0.17633	4.09846	-4.24827	0.00472785
FBgn0051414	CG31414	Glucocerebrosidase 1b	8.1841	31.0341	16.3956	24.2718	701.61	348.305	244.253	223.592	19.9714	379.44	-4.24731	3.53117e-15
FBgn0038312	Zip88E	Zinc/iron regulated transporter-related protein 88E	43.6486	33.1501	61.6786	21.575	667.014	634.413	827.89	901.27	40.0131	757.647	-4.24731	6.63281e-37
FBgn0032285	CG17108	-	0	2.11596	0	1.34844	12.4546	6.91081	12.8554	34.505	0.8661	16.6815	-4.24659	7.82086e-05
FBgn0259188	Ir7f	Ionotropic receptor 7f	0	0.705321	0	0	1.38385	1.38216	3.85663	9.6614	0.17633	4.07101	-4.24203	0.0132022
FBgn0030326	CG2444	-	617.218	1452.26	1264.02	987.729	25756.2	13550.7	20228	21751.9	1080.31	20321.7	-4.23359	4.75238e-37
FBgn0261632	CR42715	long non-coding RNA:CR42715	0	0.705321	0	0	4.15154	0	7.71326	4.1406	0.17633	4.00135	-4.22188	0.0222861
FBgn0039543	CG12428	Carnitine O-octanoyltransferase	349.188	374.526	336.5	316.882	7373.13	6462.99	4771.94	7029.36	344.274	6409.35	-4.21852	5.10393e-124
FBgn0262481	CG43071	-	19.0962	19.749	14.8341	16.8554	458.053	322.044	158.122	347.81	17.6337	321.507	-4.18629	3.71057e-28
FBgn0052699	CG32699	Lysophosphatidylcholine acyltransferase	68.2009	55.0151	54.6519	76.1866	1495.94	1140.28	854.886	1047.57	63.5136	1134.67	-4.15717	8.97476e-66
FBgn0015570	alpha-Est2	alpha-Esterase-2	560.611	627.031	576.968	567.691	10466	10608.1	7511.43	12826.2	583.075	10352.9	-4.1502	4.33125e-105
FBgn0032945	CG8665	-	158.908	194.669	214.704	208.333	3607.69	3393.21	3442.68	3228.29	194.153	3417.97	-4.13892	4.74906e-226
FBgn0043539	Obp22a	Odorant-binding protein 22a	0	0.705321	0	0	6.91923	4.14649	0	4.1406	0.17633	3.80158	-4.13802	0.026032
FBgn0028396	TotA	Turandot A	58.6527	48.6672	124.919	186.758	3596.62	1206.63	1276.54	1246.32	104.749	1831.53	-4.12802	1.03319e-12
FBgn0031471	CG3117	-	20.4603	23.2756	34.3526	39.1046	592.286	561.158	368.951	469.268	29.2983	497.916	-4.08802	3.25964e-45
FBgn0085466	CG34437	-	32.7364	21.1596	37.4756	31.014	671.166	623.355	375.379	400.258	30.5964	517.539	-4.08173	7.0458e-40
FBgn0050345	CG30345	-	28.6444	30.3288	27.326	30.3398	819.237	508.636	336.812	309.165	29.1597	493.462	-4.08019	8.58718e-28
FBgn0002563	Lsp1beta	Larval serum protein 1 beta	251674	240635	157007	193293	3.26864e+06	3.61288e+06	3.60411e+06	3.68626e+06	210652	3.54297e+06	-4.07202	5.95151e-107
FBgn0038172	Adgf-D	Adenosine deaminase-related growth factor D	19.0962	56.4257	56.9941	41.8015	1048.96	574.98	628.631	670.777	43.5794	730.836	-4.0699	2.03135e-25
FBgn0033065	Cyp6w1	Cytochrome P450 6w1	42.9665	40.2033	31.2297	38.4304	848.298	530.75	575.923	611.428	38.2075	641.6	-4.06698	5.85704e-68
FBgn0085391	CG34362	trivet	0	0.705321	0.780742	0.674218	13.8385	8.29297	0	13.802	0.54007	8.98336	-4.06692	0.00477526
FBgn0005670	Cyp4d1	Cytochrome P450 4d1	1596.58	1477.65	1331.16	1214.27	25613.6	21328.1	20618.8	26607.5	1404.92	23542	-4.06664	1.84019e-152
FBgn0031417	CG3597	-	65.4728	79.7013	41.3793	65.3991	1046.19	912.227	1032.29	1203.53	62.9881	1048.56	-4.05415	3.52916e-73
FBgn0028940	Cyp28a5	Cytochrome P450 28a5	283.716	404.149	454.392	466.559	7218.14	5368.32	5311.86	8807.05	402.204	6676.34	-4.05321	9.57592e-55
FBgn0019952	Orct	Organic cation transporter	636.996	493.02	519.193	484.762	16685	6713.16	5026.47	6996.23	533.493	8855.23	-4.05296	1.28621e-23
FBgn0039257	tnc	tenectin	0	0	1.56148	2.69687	31.8285	13.8216	6.42772	17.9426	1.06459	17.5051	-4.03957	0.000114685
FBgn0004919	gol	goliath	5.45607	16.9277	12.4919	12.1359	491.266	145.127	56.5639	78.6714	11.7529	192.907	-4.03748	1.07129e-07
FBgn0029648	CG3603	-	132.31	93.1024	140.534	72.8155	1804.54	1687.62	1793.33	1892.25	109.69	1794.44	-4.03362	1.82041e-65
FBgn0053126	NLaz	Neural Lazarillo	15.0042	9.8745	9.3689	14.1586	312.749	265.375	98.9868	114.557	12.1015	197.917	-4.02777	2.87138e-16
FBgn0037650	CG11977	-	0	0	0	2.69687	15.2223	11.0573	10.2843	8.2812	0.674218	11.2113	-4.00507	0.000336707
FBgn0012034	AcCoAS	Acetyl Coenzyme A synthase	2324.97	2056.01	2401.56	2230.31	31418.9	31647.4	45883.6	35714	2253.21	36166	-4.00461	1.29997e-127
FBgn0027546	CG4766	-	0.682009	0	0	0	6.91923	2.76432	0	4.1406	0.170502	3.45604	-4.00046	0.0364353
FBgn0033744	Dh44-R2	Diuretic hormone 44 receptor 2	73.6569	57.131	78.0742	31.6882	994.986	973.042	971.871	902.65	60.1376	960.637	-4.00005	3.51787e-45
FBgn0031717	Oscillin	Oscillin	117.987	126.253	154.587	122.708	3970.26	1662.74	1196.84	1500.28	130.384	2082.53	-3.99777	5.86831e-22
FBgn0002567	ltd	Rab32	267.347	258.148	430.189	251.483	6404.44	3937.78	4017.32	4765.83	301.792	4781.34	-3.98646	1.20424e-48
FBgn0260474	CG30002	-	8.1841	11.2851	6.24593	10.1133	399.932	77.4011	35.9952	45.5466	8.95711	139.719	-3.96141	2.16875e-06
FBgn0039737	CG7920	-	1661.37	1725.22	1912.04	1547.33	21765.1	23576.9	30131.8	30651.5	1711.49	26531.3	-3.95448	5.72972e-123
FBgn0086913	Rab26	Rab26	0.682009	0	0	0.674218	5.53539	11.0573	2.57109	2.7604	0.339057	5.48104	-3.95231	0.00725613
FBgn0004045	Yp1	Yolk protein 1	0.682009	0	0.780742	0	1.38385	6.91081	6.42772	6.901	0.365688	5.40584	-3.93087	0.00624297
FBgn0036824	CG3902	-	628.13	493.725	675.342	352.616	5528.47	7456.77	9816.41	9600.67	537.453	8100.58	-3.91404	3.99903e-40
FBgn0062412	Ctr1B	Copper transporter 1B	102.983	52.8991	81.1971	57.9827	1541.61	971.66	804.75	1120.72	73.7656	1109.68	-3.91121	5.39747e-35
FBgn0032021	CG7781	-	38.1925	52.8991	42.1601	39.1046	607.509	887.348	586.208	506.533	43.0891	646.899	-3.90855	1.75933e-53
FBgn0030966	CG7280	shopper	291.218	407.676	421.601	351.942	4118.33	4247.39	5113.89	8415.08	368.109	5473.67	-3.89451	3.01645e-40
FBgn0267016	CR45460	long non-coding RNA:CR45460	1.36402	3.52661	3.12297	2.02265	53.97	78.7833	2.57109	12.4218	2.50906	36.9365	-3.88365	0.000188894
FBgn0267668	CR46006	long non-coding RNA:CR46006	2.04603	0.705321	3.90371	4.04531	113.475	23.4968	6.42772	13.802	2.67509	39.3005	-3.87896	0.00023617
FBgn0035790	Cyp316a1	Cytochrome P450 316a1	2.04603	0.705321	3.90371	1.34844	19.3739	26.2611	34.7097	33.1248	2.00087	28.3673	-3.85681	2.84754e-10
FBgn0001325	Kr	Kruppel	277.578	284.245	271.698	371.494	5363.79	4685.53	3971.04	3420.13	301.254	4360.12	-3.85492	2.32185e-78
FBgn0033483	egr	eiger	225.063	218.65	305.27	223.84	4348.05	3467.85	2835.91	3251.75	243.206	3475.89	-3.83795	1.30757e-79
FBgn0265312	CR44285	long non-coding RNA:CR44285	0	0.705321	0	0.674218	2.76769	6.91081	7.71326	2.7604	0.344885	5.03804	-3.8348	0.00750301
FBgn0040099	lectin-28C	lectin-28C	68.8829	65.5949	55.4327	65.3991	1050.34	863.852	780.325	942.676	63.8274	909.298	-3.83002	8.58544e-117
FBgn0264727	CR43995	long non-coding RNA:CR43995	0	0.705321	0.780742	0.674218	17.99	8.29297	2.57109	1.3802	0.54007	7.55857	-3.8189	0.00643263
FBgn0030519	CG11151	-	724.293	754.694	785.426	644.552	12003.5	8733.88	7546.14	12557.1	727.241	10210.1	-3.81152	1.60862e-71
FBgn0029003	mab-21	mab-21	2.72803	0	0.780742	4.04531	92.7177	0	5.14217	8.2812	1.88852	26.5353	-3.8048	0.0263331
FBgn0039851	mey	morpheyus	0.682009	0	0	1.34844	17.99	0	1.28554	9.6614	0.507611	7.23424	-3.80113	0.0380775
FBgn0036288	CG10660	-	57.9707	61.363	66.363	57.3085	1060.03	760.189	722.475	837.781	60.7513	845.118	-3.79942	9.38646e-89
FBgn0033520	Prx2540-1	Peroxiredoxin 6b	18.4142	19.749	20.2993	23.5976	376.406	211.471	199.259	345.05	20.515	283.047	-3.7853	8.17381e-33
FBgn0033484	CG2269	-	2.04603	0.705321	0.780742	2.02265	15.2223	31.7897	2.57109	27.604	1.38869	19.2968	-3.77906	0.000105106
FBgn0034999	CG3394	Fatty acid transport protein 3	433.075	420.372	425.504	438.916	9743.66	4055.26	3528.82	5436.61	429.467	5691.09	-3.72805	8.38974e-27
FBgn0034191	CG6984	-	30.0084	16.2224	28.1067	12.8101	300.295	226.675	291.818	320.206	21.7869	284.748	-3.71224	2.62926e-32
FBgn0001256	ImpL1	Ecdysone-inducible gene L1	1.36402	4.23193	3.90371	6.74218	42.8992	64.9616	50.1362	55.208	4.06046	53.3013	-3.7113	1.50699e-16
FBgn0039486	CG6074	Carbonic anhydrase 9	24.5523	28.9182	28.8874	29.6656	268.466	388.388	446.083	353.331	28.0059	364.067	-3.7016	3.2565e-54
FBgn0036428	Gbs-70E	Glycogen binding subunit 70E	389.427	215.828	301.366	203.614	4133.55	4706.26	2468.24	3010.21	277.559	3579.57	-3.68896	6.81083e-31
FBgn0052407	CG32407	-	15.0042	11.9905	17.9571	20.9007	215.88	239.114	131.125	260.858	16.4631	211.744	-3.68427	4.8239e-29
FBgn0032167	CG5853	-	15.0042	7.75854	10.1496	11.4617	145.304	116.102	173.548	129.739	11.0935	141.173	-3.6661	2.31721e-34
FBgn0001253	ImpE1	Ecdysone-inducible gene E1	0	0	2.34223	0.674218	27.6769	1.38216	1.28554	6.901	0.754111	9.31141	-3.6602	0.0277127
FBgn0052191	CG32191	-	18.4142	27.5075	21.8608	16.1812	344.578	225.292	255.823	230.493	20.9909	264.047	-3.65562	3.02202e-41
FBgn0265045	Strn-Mlck	Stretchin-Mlck	105.711	142.475	136.63	132.147	1848.82	1651.68	1412.81	1585.85	129.241	1624.79	-3.65283	1.85795e-117
FBgn0041710	yellow-f	yellow-f	146.632	158.697	149.122	123.382	3963.34	1413.95	921.734	901.27	144.458	1800.07	-3.63936	3.67124e-12
FBgn0032881	CG9319	Alpha-methylacyl-CoA racemase	87.9791	106.504	124.919	95.7389	1437.82	1000.69	1150.56	1563.77	103.785	1288.21	-3.6352	4.67551e-63
FBgn0053138	AGBE	1,4-Alpha-Glucan Branching Enzyme	922.758	890.116	853.351	945.253	7115.74	10416	14277.2	12769.6	902.869	11144.6	-3.62566	2.31379e-51
FBgn0031294	IA-2	IA-2 protein tyrosine phosphatase	6.13808	8.46386	3.12297	6.74218	101.021	92.6049	7.71326	100.755	6.11677	75.5234	-3.62105	3.43091e-06
FBgn0039152	Rootletin	Rootletin	927.532	872.483	851.789	1007.28	9721.52	10649.6	11247.2	13285.8	914.771	11226	-3.61711	7.99478e-147
FBgn0031564	CG2816	-	1.36402	1.41064	3.12297	0.674218	38.7477	12.4395	19.2831	8.2812	1.64296	19.6879	-3.60822	1.75061e-05
FBgn0039155	Kal1	Kallmann syndrome 1	214.151	207.365	140.534	175.297	2081.31	1765.02	2258.7	2850.11	184.336	2238.78	-3.60151	2.4714e-57
FBgn0262574	CG43114	-	40.9205	46.5512	75.7319	74.8382	1102.93	753.279	476.937	539.658	59.5105	718.2	-3.59394	4.83542e-22
FBgn0031489	CG17224	-	15.6862	18.3384	20.2993	13.4844	462.205	167.242	83.5603	102.135	16.952	203.785	-3.58862	2.91758e-09
FBgn0051676	CG31676	-	0	12.6958	7.02668	9.43905	81.647	95.3692	69.4193	103.515	7.29038	87.4876	-3.58607	2.33231e-07
FBgn0086691	UK114	UK114	250.297	298.351	249.057	234.628	4181.98	2996.53	2450.25	2736.94	258.083	3091.42	-3.58233	9.67434e-62
FBgn0030482	CG1673	Branched chain amino acid transaminase	358.055	228.524	310.735	230.582	2558.73	2843.11	4234.58	3825.91	281.974	3365.58	-3.57741	1.21589e-43
FBgn0260955	CG42587	-	5.45607	9.8745	11.7111	11.4617	177.132	69.1081	79.7037	129.739	9.62585	113.921	-3.56787	3.28683e-15
FBgn0002531	Lcp1	Larval cuticle protein 1	0.682009	5.64257	3.90371	1.34844	22.1415	22.1146	91.2736	0	2.89418	33.8824	-3.55584	0.00762454
FBgn0004242	Syt1	Synaptotagmin 1	315.77	318.1	465.322	349.919	5748.5	3864.53	3442.68	3980.49	362.278	4259.05	-3.55581	4.75936e-51
FBgn0024232	gprs	gprs	0.682009	0	0.780742	0	2.76769	5.52865	0	8.2812	0.365688	4.14438	-3.5386	0.0431991
FBgn0038498	beat-IIa	beaten path IIa	0	0.705321	0.780742	0	6.91923	5.52865	0	4.1406	0.371516	4.14712	-3.53015	0.0376351
FBgn0035444	CG12012	-	38.1925	33.8554	52.3097	44.4984	738.974	395.298	357.381	452.705	42.214	486.09	-3.52681	1.98177e-29
FBgn0031092	CG9577	Enoyl-CoA hydratase 1	914.574	856.26	839.297	696.467	11719.8	7402.86	8996.23	9872.57	826.649	9497.86	-3.5223	7.77508e-78
FBgn0039679	ppk19	pickpocket 19	0	0.705321	1.56148	2.02265	15.2223	9.67514	16.7121	6.901	1.07236	12.1276	-3.51254	6.80356e-05
FBgn0040942	CG12643	-	40.9205	113.557	88.2238	73.4897	981.147	999.303	488.506	1124.86	79.0477	898.455	-3.50721	1.47494e-18
FBgn0017561	Ork1	Open rectifier K[+] channel 1	210.741	216.534	203.774	169.229	1469.65	2201.78	2852.62	2551.99	200.069	2269.01	-3.50372	3.53227e-46
FBgn0036353	CG10171	-	413.979	339.26	417.697	473.301	3575.86	4463	4986.62	5555.3	411.059	4645.2	-3.49825	4.40375e-72
FBgn0043578	PGRP-SB1	Peptidoglycan recognition protein SB1	12.2762	14.1064	5.46519	8.76483	253.244	42.847	52.7073	110.416	10.1532	114.804	-3.49573	2.19126e-07
FBgn0053774	CG33774	-	8.86611	7.75854	3.12297	2.02265	91.3339	70.4903	33.4241	51.0674	5.44257	61.5789	-3.49391	1.17095e-09
FBgn0033451	CG1665	Mitochondrial amidoxime reducing component	87.2971	86.0492	95.2505	66.7475	1286.98	790.597	781.61	910.932	83.8361	942.529	-3.49195	2.75926e-48
FBgn0259716	CG42370	Neprilysin-like 6	818.41	790.665	699.545	769.957	14547	6771.21	6711.82	6600.11	769.644	8657.54	-3.49164	1.97507e-28
FBgn0033128	Tsp42Eg	Tetraspanin 42Eg	195.736	112.851	369.291	88.9967	792.944	1541.11	2931.04	3341.46	191.719	2151.64	-3.48889	1.23288e-08
FBgn0031397	CG15385	-	134.356	80.4066	99.9349	84.2772	1270.37	1122.32	951.302	1116.58	99.7436	1115.14	-3.4825	2.01927e-58
FBgn0035282	CNMa	CNMamide	24.5523	14.8118	14.0534	12.8101	238.022	186.592	161.978	153.202	16.5569	184.949	-3.47802	3.23205e-30
FBgn0034629	Acox57D-d	acyl-Coenzyme A oxidase at 57D distal	144.586	140.359	180.351	126.753	1382.46	1586.72	1591.5	2001.29	148.012	1640.49	-3.47181	3.79438e-76
FBgn0039106	CG10301	-	0	0.705321	0.780742	1.34844	12.4546	6.91081	6.42772	5.5208	0.708625	7.82849	-3.46446	0.000853279
FBgn0035839	CG7550	-	54.5607	57.8364	50.7482	57.9827	530.013	503.107	745.615	655.595	55.282	608.583	-3.45987	1.39645e-67
FBgn0039827	CG1544	-	265.301	222.882	512.947	198.22	3102.58	2776.76	3425.97	3830.05	299.838	3283.84	-3.45387	1.22934e-23
FBgn0031791	AANATL2	Arylalkylamine N-acetyltransferase-like 2	45.6946	50.0778	53.0904	44.4984	945.167	333.101	376.664	445.804	48.3403	525.184	-3.44196	6.62219e-19
FBgn0030029	CG15343	-	53.1967	58.5417	52.3097	40.4531	665.63	562.54	518.074	470.648	51.1253	554.223	-3.43943	1.24566e-66
FBgn0000567	Eip74EF	Ecdysone-induced protein 74EF	246.205	394.98	259.987	405.879	4435.23	3579.8	2505.52	3556.77	326.763	3519.33	-3.42867	6.61984e-36
FBgn0262036	CG42847	-	77.749	62.0683	74.9512	120.011	931.329	1078.09	678.767	905.411	83.6948	898.398	-3.42279	7.78114e-37
FBgn0032719	CG17321	-	7.5021	1.41064	0	1.34844	60.8893	19.3503	12.8554	17.9426	2.56529	27.7594	-3.41996	0.000951528
FBgn0027580	CG1516	Pyruvate carboxylase	3688.98	4893.52	4301.89	4458.6	44627.7	45833.9	42929.4	52102.5	4335.75	46373.4	-3.41895	7.54524e-147
FBgn0005558	ey	eyeless	5.45607	7.75854	2.34223	6.06796	49.8185	58.0508	42.4229	82.812	5.4062	58.276	-3.4162	2.11031e-14
FBgn0033170	sPLA2	secretory Phospholipase A2	57.9707	81.8173	85.1008	91.6936	1111.23	707.667	727.617	826.739	79.1456	843.313	-3.41392	5.93504e-46
FBgn0039156	CG6178	-	596.758	520.527	612.101	528.587	5070.41	5470.6	6281.16	7217.06	564.493	6009.81	-3.41249	1.80874e-102
FBgn0032029	CG17292	-	141.858	169.982	180.351	142.26	1955.38	1416.72	1456.52	1874.31	158.613	1675.73	-3.4022	4.11246e-76
FBgn0004197	Ser	Serrate	9.54812	11.2851	14.0534	20.9007	168.829	127.159	134.982	158.723	13.9468	147.423	-3.39961	2.25554e-30
FBgn0001254	ImpE2	Ecdysone-inducible gene E2	3.41004	3.52661	3.90371	2.02265	120.395	4.14649	0	11.0416	3.21575	33.8957	-3.39887	0.0210678
FBgn0033130	Tsp42Ei	Tetraspanin 42Ei	0	3.52661	2.34223	1.34844	33.2123	8.29297	7.71326	26.2238	1.80432	18.8606	-3.39604	0.000338142
FBgn0050197	CG30197	-	3.41004	0	1.56148	1.34844	26.2931	2.76432	12.8554	24.8436	1.57999	16.6891	-3.39499	0.00101384
FBgn0050035	Tret1-1	Trehalose transporter 1-1	1783.45	1447.32	1595.06	1661.27	18320.7	15641.9	15714.5	18479.5	1621.77	17039.2	-3.39313	3.38734e-173
FBgn0031069	Pmp70	ATP binding cassette subfamily D member 3	613.808	551.561	626.155	556.23	6613.4	5914.27	5841.51	6195.71	586.938	6141.22	-3.38759	1.22848e-282
FBgn0033809	CG4630	-	66.1548	66.3002	76.5127	85.6256	1403.22	540.426	521.931	611.428	73.6483	769.251	-3.38462	2.94602e-18
FBgn0035169	CG13890	Dodecenoyl-CoA delta-isomerase	390.109	402.739	451.269	465.884	4604.06	4258.44	4127.88	4758.93	427.5	4437.33	-3.37588	1.59045e-205
FBgn0052647	CG32647	-	21.1423	35.2661	37.4756	37.082	718.216	286.108	208.258	146.301	32.7415	339.721	-3.3756	7.47661e-10
FBgn0021979	l(2)k09913	lethal (2) k09913	800.678	682.046	779.18	682.308	8047.07	7669.62	6472.71	8304.66	736.053	7623.51	-3.37267	3.28144e-146
FBgn0027654	jdp	jdp	45.6946	148.823	109.304	121.359	1284.21	1178.98	830.461	1079.32	106.295	1093.24	-3.36269	2.15873e-19
FBgn0260429	CG42524	-	9.54812	12.6958	7.80742	15.507	143.92	117.484	100.272	109.036	11.3896	117.678	-3.35946	5.28511e-29
FBgn0015766	Msr-110	Msr-110	349.188	387.927	451.269	520.496	3552.33	4038.68	4885.06	5018.4	427.22	4373.62	-3.35584	1.63574e-63
FBgn0036942	CG7328	-	63.4268	68.4162	58.5556	78.8835	751.429	790.597	557.926	658.355	67.3205	689.577	-3.35434	6.02665e-70
FBgn0051221	CG31221	-	0	0	0.780742	3.37109	9.68693	23.4968	1.28554	8.2812	1.03796	10.6876	-3.34947	0.0194127
FBgn0030607	dob	doppelganger von brummer	184.824	162.224	176.448	154.396	1717.35	1617.13	1460.38	2092.38	169.473	1721.81	-3.34497	1.12463e-92
FBgn0037186	CG11241	-	255.071	256.032	274.821	256.877	2377.45	2333.09	2532.52	3344.22	260.7	2646.82	-3.34404	6.15771e-94
FBgn0035806	PGRP-SD	Peptidoglycan recognition protein SD	53.1967	56.4257	49.1867	40.4531	698.843	435.381	404.946	472.028	49.8155	502.8	-3.33543	1.57725e-39
FBgn0266802	CR45264	antisense RNA:CR45264	3.41004	0	3.12297	2.02265	31.8285	29.0254	12.8554	12.4218	2.13892	21.5328	-3.33523	1.41336e-05
FBgn0036988	CG5262	-	70.2469	76.88	74.9512	55.2858	1111.23	738.075	366.38	550.7	69.341	691.596	-3.31843	6.30564e-19
FBgn0266828	CR45290	long non-coding RNA:CR45290	0.682009	2.82129	0.780742	0	15.2223	11.0573	6.42772	9.6614	1.07101	10.5922	-3.3105	0.000367754
FBgn0021765	scu	scully	1698.88	1487.52	1889.39	1286.41	16552.2	12750.4	15472.8	18229.7	1590.55	15751.3	-3.308	1.55423e-69
FBgn0004087	Dhfr	Dihydrofolate reductase	17.0502	20.4543	21.08	22.2492	213.112	157.567	206.972	222.212	20.2084	199.966	-3.30791	1.79571e-46
FBgn0036929	CG7668	-	117.987	141.77	117.892	92.3678	1455.81	1332.4	928.162	930.254	117.504	1161.66	-3.30565	2.19456e-42
FBgn0033466	Pal1		744.753	681.341	653.481	683.657	7889.31	6098.1	6283.73	7045.92	690.808	6829.27	-3.30516	8.82709e-151
FBgn0260964	Vmat	Vesicular monoamine transporter	1.36402	0	2.34223	2.69687	19.3739	23.4968	6.42772	13.802	1.60078	15.7751	-3.3018	7.53354e-05
FBgn0262901	CR43256	long non-coding RNA:CR43256	0	0	0.780742	2.02265	5.53539	17.9681	1.28554	2.7604	0.700849	6.88736	-3.28675	0.0297693
FBgn0039151	CG13607	-	2043.3	1023.42	1273.39	894.013	11977.2	11029.7	13715.5	14352.7	1308.53	12768.8	-3.28658	4.31468e-28
FBgn0030484	GstT4	Glutathione S transferase T4	139.812	270.138	294.34	327.67	2340.08	2326.18	3060.88	2318.73	257.99	2511.47	-3.28341	7.50418e-29
FBgn0037140	CG7442	SLC22A family member	42.9665	36.6767	30.4489	38.4304	484.346	293.018	250.681	409.919	37.1306	359.491	-3.27275	7.25893e-30
FBgn0032787	CG10195	-	21.1423	21.865	34.3526	20.9007	357.032	186.592	197.974	202.889	24.5652	236.122	-3.26945	1.23596e-22
FBgn0032415	rho-6	rhomboid-6	5.45607	2.82129	3.12297	6.74218	35.98	42.847	39.8518	57.9684	4.53562	44.1618	-3.26842	9.1716e-14
FBgn0263257	Cngl	Cyclic nucleotide-gated ion channel-like	0	0.705321	1.56148	1.34844	11.0708	12.4395	0	11.0416	0.90381	8.63796	-3.26743	0.0138345
FBgn0037265	spartin	spartin	23.1883	26.8022	30.4489	27.6429	337.659	204.56	221.113	269.139	27.0206	258.118	-3.25776	8.65097e-38
FBgn0015808	ScpX	Sterol carrier protein X-related thiolase	889.339	787.139	806.506	728.829	8734.84	6330.3	6878.94	8444.06	802.953	7597.04	-3.24204	3.37878e-94
FBgn0036351	CG14107	-	6.13808	5.64257	4.68445	4.04531	40.1316	53.9043	52.7073	46.9268	5.1276	48.4175	-3.23854	1.4314e-17
FBgn0039241	CG11089	-	1773.22	1821.14	1807.42	1823.08	39777.3	12547.3	7582.13	7769.14	1806.22	16919	-3.22759	1.73464e-08
FBgn0034094	Tsf3	Transferrin 3	96.8452	83.2279	60.1171	58.6569	792.944	666.202	673.625	668.016	74.7118	700.197	-3.22675	2.47253e-52
FBgn0038431	CG10405	-	3.41004	1.41064	3.12297	1.34844	49.8185	26.2611	6.42772	4.1406	2.32302	21.662	-3.22399	0.00115642
FBgn0029924	CG4586	-	398.975	474.681	459.857	461.165	5614.27	3574.27	2961.89	4608.49	448.67	4189.73	-3.22314	2.10868e-42
FBgn0260657	CG42540	-	0.682009	2.82129	0.780742	0.674218	11.0708	12.4395	7.71326	15.1822	1.23956	11.6014	-3.22307	7.48793e-05
FBgn0005561	sv	shaven	4.77406	9.8745	7.02668	10.7875	116.243	81.5476	43.7085	62.109	8.11568	75.902	-3.22196	3.17626e-12
FBgn0031937	CG13795	-	535.377	456.343	497.332	546.116	5354.1	5350.35	4302.71	3959.79	508.792	4741.74	-3.22008	7.61146e-94
FBgn0034796	CG3700	-	131.628	126.958	144.437	113.269	1612.18	861.087	1099.14	1231.14	129.073	1200.89	-3.21843	1.61852e-42
FBgn0034366	Atg7	Autophagy-related 7	38.1925	69.8268	62.4593	54.6116	1274.52	324.808	226.256	238.774	56.2726	516.09	-3.19731	5.36762e-07
FBgn0034786	CG13531	-	320.544	309.636	286.532	360.032	3816.65	3087.75	2181.57	2616.86	319.186	2925.71	-3.19594	5.19012e-50
FBgn0043575	PGRP-SC2	Peptidoglycan recognition protein SC2	6.13808	6.34789	9.3689	7.41639	55.3539	52.5222	78.4181	80.0516	7.31782	66.5864	-3.19455	4.28598e-19
FBgn0261560	Thor	Thor	454.9	689.099	847.105	623.651	13444.1	4110.55	2812.77	3491.9	653.689	5964.82	-3.18986	8.16366e-09
FBgn0086265	psd	palisade	2.04603	0	0	0	5.53539	2.76432	3.85663	6.901	0.511506	4.76433	-3.18185	0.0264491
FBgn0033683	CG18343	-	139.13	105.798	129.603	116.64	1529.15	913.609	861.314	1146.95	122.793	1112.75	-3.17983	4.34881e-39
FBgn0033879	CG6543	Enoyl-CoA hydratase, short chain 1	1623.18	1369.03	1796.49	1129.99	10153.3	9814.74	16019.2	17494	1479.67	13370.3	-3.17576	8.49245e-30
FBgn0085244	CG34215	-	136.402	134.716	220.169	155.07	994.986	1278.5	1644.21	1911.58	161.589	1457.32	-3.17388	3.20471e-28
FBgn0020389	Papss	PAPS synthetase	246.205	252.505	310.735	247.438	2935.14	1879.74	1969.45	2674.83	264.221	2364.79	-3.16238	2.41534e-51
FBgn0000658	fj	four-jointed	0.682009	1.41064	2.34223	4.04531	62.2731	2.76432	3.85663	6.901	2.12005	18.9488	-3.15788	0.0128494
FBgn0023549	Mct1	Monocarboxylate transporter 1	1945.77	2021.45	1872.22	2110.98	21546.5	16816.8	14153.8	18330.4	1987.6	17711.9	-3.15555	3.55972e-86
FBgn0085736	CG40472	-	6.82009	2.82129	3.90371	4.71952	51.2023	27.6432	20.5687	63.4892	4.56615	40.7259	-3.14964	3.71766e-08
FBgn0262148	CR42874	long non-coding RNA:CR42874	23.1883	29.6235	21.8608	17.5297	330.739	229.439	120.841	132.499	23.0506	203.38	-3.14113	6.27716e-14
FBgn0035791	CG8539	-	11.5941	16.9277	7.80742	11.4617	76.1116	113.337	129.84	103.515	11.9477	105.701	-3.14056	2.6144e-21
FBgn0038071	Dtg	Dpp target gene	2.04603	4.93725	0.780742	2.69687	60.8893	17.9681	1.28554	12.4218	2.61522	23.1412	-3.13784	0.00552478
FBgn0033521	CG12896	-	47.7406	53.6044	94.4697	51.2405	761.116	364.891	452.511	582.444	61.7638	540.24	-3.13125	2.37986e-19
FBgn0263773	fok	fledgling of Klp38B	55.2427	69.8268	85.1008	64.7249	1042.04	565.304	350.953	441.664	68.7238	599.99	-3.12677	1.46572e-15
FBgn0243514	eater	eater	6.82009	17.633	21.08	13.4844	171.597	152.038	70.7049	118.697	14.7544	128.259	-3.12501	2.35966e-12
FBgn0023550	CG18031	Fatty acyl-CoA reductase in oenocytes	38.8745	70.5321	51.529	57.3085	617.196	503.107	325.242	451.325	54.561	474.218	-3.11936	4.50839e-27
FBgn0262353	CR43051	-	12.9582	11.2851	19.5185	9.43905	257.395	67.726	44.994	91.0932	13.3002	115.302	-3.11868	7.20537e-07
FBgn0035090	CG2736	-	1853.02	1981.25	1808.98	2001.75	20397.9	15051.7	15031.9	15477.6	1911.25	16489.8	-3.10893	2.24196e-102
FBgn0033450	Lsm11	Lsm11	18.4142	6.34789	7.02668	13.4844	159.142	64.9616	69.4193	95.2338	11.3183	97.1893	-3.09522	6.209e-10
FBgn0031821	KFase		323.954	313.868	366.168	302.724	2698.5	2660.66	2707.35	3079.22	326.678	2786.44	-3.09345	2.92316e-168
FBgn0038268	CG3631	-	23.1883	23.9809	25.7645	14.1586	221.415	222.528	136.268	158.723	21.7731	184.734	-3.08809	1.57584e-24
FBgn0031470	CG18557	-	25.2343	32.4448	22.6415	32.3624	316.901	197.649	199.259	245.675	28.1708	239.871	-3.08666	1.85317e-31
FBgn0263096	CR43364	-	18.4142	16.2224	17.9571	18.2039	260.163	158.949	82.2748	97.9942	17.6994	149.845	-3.0809	2.21528e-12
FBgn0263999	CG43742	-	112.531	117.083	135.068	119.337	880.126	1126.46	965.443	1113.82	121.005	1021.46	-3.0788	1.75697e-96
FBgn0036324	CG12520	-	0	1.41064	1.56148	0.674218	9.68693	9.67514	2.57109	8.2812	0.911586	7.55359	-3.07429	0.00304349
FBgn0032715	CG17597	-	654.728	597.407	706.571	540.723	5261.38	4389.75	5228.3	6133.61	624.857	5253.26	-3.07192	2.28106e-83
FBgn0039130	CG5854	-	261.891	246.863	246.714	249.461	3768.21	1583.96	1478.37	1599.65	251.232	2107.55	-3.0684	8.21944e-18
FBgn0026878	CG4325	-	256.435	276.486	290.436	202.94	1920.78	1697.3	2202.14	2776.96	256.574	2149.29	-3.06693	1.42407e-44
FBgn0039319	CG13659	-	239.385	172.804	206.116	134.844	1008.82	2124.38	1214.84	1961.26	188.287	1577.33	-3.06661	1.66608e-20
FBgn0262721	CG43165	-	54.5607	60.6576	65.5823	61.3538	810.934	717.342	248.11	251.196	60.5386	506.896	-3.06581	7.09173e-11
FBgn0015585	Acp63F	Accessory gland protein 63F	1.36402	3.52661	0.780742	0.674218	29.0608	6.91081	10.2843	6.901	1.5864	13.2892	-3.06138	0.00120357
FBgn0262631	CR43148	long non-coding RNA:CR43148	4.09205	3.52661	5.46519	8.76483	42.8992	67.726	34.7097	37.2654	5.46217	45.6501	-3.05813	6.49096e-11
FBgn0038197	foxo	forkhead box, sub-group O	457.628	398.507	367.729	348.571	4884.98	3494.11	2134	2574.07	393.109	3271.79	-3.05697	1.14619e-24
FBgn0030073	CG10962	-	1537.25	1480.47	1392.06	1205.5	10190.6	10291.6	12409.3	13836.5	1403.82	11682	-3.05688	3.68881e-80
FBgn0058263	MFS17	Major Facilitator Superfamily Transporter 17	77.067	58.5417	68.7053	61.3538	704.378	725.635	305.959	460.987	66.4169	549.24	-3.04757	1.98343e-20
FBgn0262870	axo	axotactin	149.36	163.635	188.159	200.243	1637.09	1430.54	1290.69	1435.41	175.349	1448.43	-3.04645	5.90562e-89
FBgn0053113	Rtnl1	Reticulon-like1	3109.96	2889.7	3139.36	2851.94	25242.7	26161.6	21969.9	25548.9	2997.74	24730.8	-3.0444	7.19397e-223
FBgn0031689	Cyp28d1	Cytochrome P450 28d1	72.2929	226.408	135.849	161.138	2554.58	927.431	700.621	720.464	148.922	1225.77	-3.04104	5.41964e-08
FBgn0260744	Tango9	Transport and Golgi organization 9	733.159	622.799	565.257	541.397	6822.36	4352.43	4293.71	4767.21	615.653	5058.93	-3.03852	4.46498e-45
FBgn0262737	mub	mushroom-body expressed	113.895	123.431	113.988	128.101	2467.4	692.463	338.098	434.763	119.854	983.181	-3.03607	2.87908e-06
FBgn0037897	CG5270	-	409.205	426.014	306.051	432.174	4671.87	3196.94	2114.72	2923.26	393.361	3226.7	-3.03582	1.09015e-26
FBgn0035811	CG12262	Medium-chain acyl-CoA dehydrogenase	4.77406	1.41064	0.780742	4.04531	16.6062	33.1719	11.5699	30.3644	2.75269	22.9281	-3.03498	1.86834e-05
FBgn0039642	CG11882	-	33.4184	42.3193	35.9141	31.6882	372.255	294.401	204.401	300.883	35.835	292.985	-3.03149	2.27438e-32
FBgn0037537	CG2767	-	605.624	541.687	590.241	548.139	5192.19	4440.89	4152.3	4896.95	571.423	4670.58	-3.03102	6.24069e-152
FBgn0000504	dsx	doublesex	173.23	168.572	86.6623	122.033	1017.13	1256.39	1072.14	1153.85	137.624	1124.88	-3.02965	1.39355e-32
FBgn0262108	CR42861	long non-coding RNA:CR42861	8.1841	7.75854	2.34223	9.43905	74.7277	66.3438	38.5663	48.307	6.93098	56.9862	-3.02328	3.25796e-11
FBgn0039650	Mesh1	Metazoan SpoT homolog-1	7.5021	10.5798	9.3689	10.1133	98.2531	81.5476	64.2772	59.3486	9.39102	75.8566	-3.01352	1.69533e-19
FBgn0262720	CG43164		12.9582	15.5171	10.9304	78.8835	649.024	109.191	12.8554	184.947	29.5723	239.004	-3.0135	0.00736929
FBgn0032414	CG17211	-	1.36402	2.11596	0.780742	0	15.2223	8.29297	1.28554	9.6614	1.06518	8.61556	-3.01276	0.0081292
FBgn0024250	brk	brinker	10.9121	4.93725	8.58816	12.8101	159.142	62.1973	38.5663	40.0258	9.31192	74.9829	-3.00626	1.32172e-06
FBgn0035632	Ppat-Dpck	Bifunctional Phosphopantetheine adenylyltransferase - Dephospho-CoA kinase	33.4184	36.6767	35.1334	25.6203	251.86	207.324	231.398	358.852	32.7122	262.359	-3.00517	6.84144e-30
FBgn0033872	CG6329	-	2.72803	3.52661	2.34223	3.37109	33.2123	19.3503	24.4253	19.3228	2.99199	24.0777	-3.00225	1.11022e-08
FBgn0031589	CG3714	Nicotinate phosphoribosyltransferase	220.971	217.239	372.414	202.94	3473.46	1816.16	1294.54	1533.4	253.391	2029.39	-3.00202	3.3247e-14
FBgn0051313	CG31313	-	1669.56	1864.16	1922.97	1453.61	11706	10586	14648.8	18090.3	1727.58	13757.7	-2.99349	1.14414e-41
FBgn0016715	Reg-2	Rhythmically expressed gene 2	1345.6	1476.94	1417.83	1314.05	13307.1	9165.12	9655.71	12028.4	1388.61	11039.1	-2.99094	3.37643e-75
FBgn0052803	CG32803	Lipid droplet assembly factor 1	60.6988	51.4885	49.9675	47.8695	618.579	266.757	379.235	393.357	52.506	414.482	-2.9803	8.11484e-23
FBgn0010053	Jheh1	Juvenile hormone epoxide hydrolase 1	148.678	161.519	199.87	138.889	1267.6	1155.49	1276.54	1407.8	162.239	1276.86	-2.97848	1.0373e-77
FBgn0036571	CG12272	Strumpellin	154.134	171.393	166.298	217.098	1915.24	1458.18	1028.43	1140.04	177.231	1385.48	-2.96629	1.45351e-30
FBgn0259916	CG42445	-	18.4142	28.2129	30.4489	26.2945	251.86	208.707	138.839	200.129	25.8426	199.884	-2.95368	3.97362e-25
FBgn0035438	PHGPx	Glutathione peroxidase homolog with thioredoxin peroxidase activity	1984.65	1803.51	1894.86	1523.73	14531.8	14731.1	11666.3	14866.1	1801.69	13948.8	-2.95277	7.63897e-92
FBgn0051636	CG31636	-	87.9791	143.18	92.1275	105.852	1381.08	771.247	487.221	680.438	107.285	829.996	-2.95136	4.40184e-15
FBgn0045038	Proc	Proctolin	2.04603	2.82129	2.34223	4.71952	33.2123	24.8789	0	34.505	2.98227	23.1491	-2.95132	0.00607221
FBgn0031766	CG9117	-	14.3222	11.9905	19.5185	12.1359	91.3339	120.248	82.2748	151.822	14.4918	111.42	-2.94817	1.27077e-18
FBgn0039178	CG6356	-	1153.96	770.211	793.234	745.011	9799.02	6077.37	5106.18	5661.58	865.603	6661.04	-2.9439	3.93805e-25
FBgn0032262	CG7384	-	58.6527	58.5417	47.6252	46.521	673.933	312.369	280.248	357.472	52.8352	406.006	-2.94128	1.46945e-17
FBgn0051116	ClC-a	Chloride channel-a	186.87	134.716	199.089	144.283	1735.34	981.335	1067	1289.11	166.24	1268.2	-2.93192	7.0377e-30
FBgn0014469	Cyp4e2	Cytochrome P450 4e2	1205.79	1134.86	1406.9	941.208	10568.4	8756	7478	8878.82	1172.19	8920.32	-2.92807	1.25883e-56
FBgn0037978	KLHL18	Kelch like family member 18	398.975	371.704	395.055	392.395	3498.36	2715.95	2418.11	3225.53	389.532	2964.49	-2.92788	2.98404e-78
FBgn0261575	tobi	target of brain insulin	21.8243	14.1064	15.6148	10.1133	106.556	132.688	111.842	117.317	15.4147	117.101	-2.92567	7.10652e-26
FBgn0051522	CG31522	-	242.795	213.007	222.511	182.039	3463.77	1369.72	817.605	862.625	215.088	1628.43	-2.92046	1.00711e-08
FBgn0040732	CG16926	-	3255.91	3610.54	3329.08	3170.85	34987.8	24364.8	19828.2	21659.5	3341.59	25210.1	-2.91539	6.47154e-42
FBgn0086675	fne	found in neurons	0.682009	2.11596	1.56148	2.02265	15.2223	12.4395	1.28554	19.3228	1.59553	12.0675	-2.91536	0.00254645
FBgn0000261	Cat	Catalase	4420.78	4232.63	4860.12	3911.14	38307.6	28153.3	31357	33509.9	4356.17	32831.9	-2.91402	1.18566e-92
FBgn0038973	Pebp1	Phosphatidylethanolamine-binding protein 1	8.86611	5.64257	14.8341	7.41639	37.3639	156.184	33.4241	46.9268	9.18979	68.4748	-2.90186	1.43506e-05
FBgn0039674	CG1907	-	809.544	911.275	852.57	702.535	5808	5715.24	5512.41	7284.69	818.981	6080.09	-2.89232	1.23959e-80
FBgn0030090	fend	forked end	28.6444	71.2375	64.0208	63.3765	473.276	587.419	268.679	354.711	56.8198	421.021	-2.89	6.14456e-14
FBgn0037817	Cyp12e1	Cytochrome P450 12e1	81.841	91.6918	124.919	111.246	1057.26	775.393	572.067	614.189	102.424	754.727	-2.88213	9.45123e-26
FBgn0037350	CG2911	Diphthamide biosynthesis 4	62.0628	48.6672	74.9512	45.1726	646.256	453.349	257.109	342.289	57.7134	424.751	-2.88078	6.73822e-16
FBgn0032069	CG9468	Lysosomal alpha-mannosidase VI	7.5021	0.705321	0.780742	2.69687	55.3539	12.4395	5.14217	13.802	2.92126	21.6844	-2.87979	0.00870232
FBgn0037324	Orco	Odorant receptor co-receptor	7.5021	2.11596	2.34223	6.74218	6.91923	34.5541	44.994	51.0674	4.67562	34.3837	-2.87009	0.000196391
FBgn0010415	Sdc	Syndecan	1265.13	1362.68	1455.3	1587.11	14927.6	12472.6	6423.86	7592.48	1417.55	10354.1	-2.86872	3.71598e-20
FBgn0030769	CG13012	-	0.682009	4.93725	13.2726	6.06796	71.96	40.0827	48.8506	19.3228	6.23996	45.054	-2.86389	0.000196268
FBgn0039494	grass	Gram-positive Specific Serine protease	638.36	528.991	575.407	487.459	3642.28	3326.87	4428.7	4826.56	557.554	4056.1	-2.863	1.61921e-57
FBgn0052412	QC	Glutaminyl cyclase	117.305	114.967	156.148	128.776	743.126	805.801	989.868	1206.29	129.299	936.272	-2.85732	8.70084e-38
FBgn0017429	CG5989	-	225.063	195.374	199.089	167.88	1375.54	1185.9	1644.21	1486.47	196.852	1423.03	-2.85409	4.35491e-66
FBgn0263607	l(3)72Dp	lethal (3) 72Dp	36.8285	28.2129	25.7645	29.6656	224.183	233.585	160.693	253.957	30.1178	218.105	-2.85247	4.63456e-32
FBgn0035385	FMRFaR	FMRFamide Receptor	0.682009	0	2.34223	0.674218	5.53539	5.52865	5.14217	9.6614	0.924613	6.4669	-2.84917	0.00594727
FBgn0001612	Grip91	Gamma-tubulin ring protein 91	113.213	118.494	110.085	122.033	1129.22	926.049	568.21	712.183	115.956	833.915	-2.84583	3.13679e-29
FBgn0262587	CG43124	-	129.582	82.5226	92.1275	88.9967	853.833	772.629	584.922	604.527	98.3071	703.978	-2.83933	1.43784e-34
FBgn0042206	GstD10	Glutathione S transferase D10	458.31	437.299	498.894	393.743	2543.51	3266.05	2586.51	4397.32	447.062	3198.35	-2.83894	2.63662e-35
FBgn0262965	CR43276	-	2.04603	2.82129	3.90371	0.674218	8.30308	19.3503	16.7121	22.0832	2.36131	16.6122	-2.83764	3.12771e-05
FBgn0031972	Wwox	WW domain containing oxidoreductase	29.3264	38.7927	33.5719	33.0367	254.628	203.178	218.542	285.701	33.6819	240.512	-2.83644	1.25251e-41
FBgn0260954	CG42586	-	3438.69	3072.38	3573.45	3418.28	30567.8	24248.7	16871.5	24424	3375.7	24028	-2.83145	1.02073e-42
FBgn0260793	2mit	2mit	0.682009	1.41064	2.34223	0.674218	15.2223	12.4395	0	8.2812	1.27727	8.98574	-2.82937	0.0182204
FBgn0266322	CR44987	antisense RNA:CR44987	5.45607	16.9277	10.9304	12.8101	112.092	117.484	35.9952	62.109	11.5311	81.9199	-2.82819	1.39152e-07
FBgn0039690	CG1969	Glucosamine-phosphate N-acetyltransferase	60.6988	39.498	59.3364	44.4984	359.8	323.426	330.385	423.721	51.0079	359.333	-2.81807	3.03869e-40
FBgn0260027	CG42495	-	4.77406	9.16918	12.4919	8.09061	67.8085	78.7833	42.4229	51.0674	8.63143	60.0205	-2.80712	4.34842e-12
FBgn0038194	Cyp6d5	Cytochrome P450 6d5	17.7322	43.0246	27.326	33.0367	412.386	117.484	182.547	133.879	30.2799	211.574	-2.80459	5.61995e-08
FBgn0266787	CR45252	long non-coding RNA:CR45252	4.77406	3.52661	3.90371	7.41639	52.5862	22.1146	24.4253	38.6456	4.90519	34.4429	-2.80226	6.24354e-08
FBgn0051810	CG31810	-	0.682009	2.82129	3.90371	0	9.68693	12.4395	3.85663	24.8436	1.85175	12.7067	-2.80144	0.00813087
FBgn0052448	CG32448	-	51.8327	31.7395	40.5986	39.7788	347.346	222.528	218.542	351.951	40.9874	285.092	-2.79707	4.24443e-23
FBgn0032901	sky	skywalker	8.86611	11.9905	7.80742	10.1133	119.011	58.0508	41.1374	51.0674	9.69431	67.3166	-2.7921	2.07014e-09
FBgn0025814	Mgstl	Microsomal glutathione S-transferase-like	313.042	255.326	331.034	293.959	1693.83	2797.5	1600.5	2172.43	298.34	2066.07	-2.79196	2.81363e-33
FBgn0039189	CG18528	-	26.5983	33.8554	41.3793	25.6203	260.163	170.006	161.978	288.462	31.8633	220.152	-2.79185	2.26753e-19
FBgn0265542	CR44392	long non-coding RNA:CR44392	0	5.64257	0.780742	2.02265	16.6062	15.2038	8.9988	17.9426	2.11149	14.6878	-2.79182	0.00171599
FBgn0261545	CG42663	-	73.6569	100.156	78.0742	66.0733	1145.83	454.731	276.392	320.206	79.49	549.289	-2.78868	3.7977e-08
FBgn0040252	Ugt86Dh	UDP-glycosyltransferase family 303 member A1	0	2.11596	0.780742	0.674218	4.15154	11.0573	3.85663	5.5208	0.892731	6.14657	-2.78785	0.0114834
FBgn0026315	Ugt35a	UDP-glycosyltransferase family 35 member A1	170.502	190.437	217.827	197.546	889.813	1354.52	1587.65	1518.22	194.078	1337.55	-2.78542	4.85181e-34
FBgn0035065	CG3589	-	130.946	97.3344	133.507	120.011	1058.64	731.164	676.196	836.401	120.449	825.601	-2.77724	3.30049e-39
FBgn0039536	unc80	uncoordinated 80	1.36402	2.11596	0.780742	1.34844	11.0708	12.4395	0	15.1822	1.40229	9.67311	-2.77475	0.0133638
FBgn0029831	CG5966	-	22.5063	136.127	106.962	118.662	1048.96	570.833	371.522	637.652	96.0643	657.241	-2.77451	2.02246e-06
FBgn0031971	Sirup	Starvation-upregulated protein	66.8368	69.1215	98.3735	71.4671	694.691	340.012	426.8	622.47	76.4497	520.993	-2.76999	4.13144e-20
FBgn0265311	CR44284	long non-coding RNA:CR44284	2.72803	3.52661	4.68445	4.71952	26.2931	31.7897	25.7109	22.0832	3.91465	26.4692	-2.76237	2.13327e-09
FBgn0261671	tweek	tweek	624.72	986.745	691.737	1186.62	8404.1	5509.3	4067.46	5627.07	872.456	5901.98	-2.75794	1.4314e-17
FBgn0030013	GIIIspla2	Phospholipase A2 group III	458.31	483.145	488.744	511.731	2409.28	3029.7	2450.25	5224.05	485.483	3278.32	-2.75543	9.9775e-21
FBgn0038826	Syp	Syncrip	2157.88	2177.33	1780.87	2675.3	20516.9	19094.6	8897.24	10840.1	2197.84	14837.2	-2.75502	1.292e-16
FBgn0263397	Ih	I[[h]] channel	156.18	156.581	144.437	132.147	1109.85	1101.58	879.312	868.145	147.336	989.721	-2.74775	1.47828e-69
FBgn0000546	EcR	Ecdysone receptor	340.322	388.632	373.195	415.318	2979.42	2765.71	1957.88	2487.12	379.367	2547.53	-2.74726	2.64958e-55
FBgn0041182	Tep2	Thioester-containing protein 2	2497.52	3959.67	2666.23	3396.03	25850.3	23166.4	17366.4	17654.1	3129.86	21009.3	-2.74683	2.06806e-31
FBgn0032684	CG10178	UDP-glycosyltransferase family 301 member D1	525.829	502.189	555.107	476.672	4872.52	3947.46	2456.67	2473.32	514.949	3437.49	-2.73889	3.78559e-23
FBgn0010051	Itp-r83A	Inositol 1,4,5,-trisphosphate receptor	592.666	761.042	630.059	857.605	4857.3	5332.38	3949.19	4801.71	710.343	4735.15	-2.7366	9.37132e-52
FBgn0039609	CG14529	Neprilysin-like 17	35.4644	46.5512	55.4327	69.4444	258.779	254.318	398.518	462.367	51.7232	343.496	-2.73174	6.46421e-17
FBgn0035911	CG6638	-	99.5733	87.4599	111.646	72.1413	649.024	569.451	560.497	674.917	92.7051	613.472	-2.72848	4.29458e-51
FBgn0033519	CG11825	-	4.77406	13.4011	32.7912	15.507	70.5762	92.6049	89.988	183.567	16.6183	109.184	-2.72188	7.61404e-06
FBgn0261862	whd	withered	469.222	983.218	1013.4	982.335	7168.33	5028.31	3695.94	6769.88	862.044	5665.61	-2.71645	4.20955e-15
FBgn0028327	l(1)G0320	lethal (1) G0320	3726.5	3489.93	3617.96	3226.13	18313.8	23753.8	21477.6	28708.1	3515.13	23063.3	-2.71396	2.91015e-56
FBgn0264895	RapGAP1	Rap GTPase activating protein 1	51.1506	44.4353	41.3793	46.521	359.8	338.63	233.969	269.139	45.8716	300.384	-2.7088	2.06782e-35
FBgn0034488	CG11208	2-hydroxyacyl-CoA lyase	1028.47	1042.47	962.655	898.732	6667.37	5763.62	5865.93	7386.83	983.08	6420.94	-2.70737	6.4356e-98
FBgn0031970	CG7227	-	4.77406	2.82129	2.34223	2.69687	69.1923	8.29297	3.85663	1.3802	3.15861	20.6805	-2.70711	0.0299408
FBgn0016032	lbm	late bloomer	18.4142	19.0437	30.4489	20.9007	206.193	114.719	109.271	146.301	22.2019	144.121	-2.70283	1.98801e-16
FBgn0033313	Cirl	Calcium-independent receptor for alpha-latrotoxin	306.222	367.472	309.174	378.236	2879.78	2181.05	1456.52	2325.64	340.276	2210.75	-2.6995	1.5801e-28
FBgn0031913	CG5958	-	5085.06	4064.77	4343.27	4079.02	34070.3	23933.5	26950.1	28835.1	4393.03	28447.3	-2.69499	1.57019e-63
FBgn0014427	CG11899	-	52.5147	64.1843	77.2934	85.6256	1116.76	186.592	276.392	230.493	69.9045	452.56	-2.69466	2.34817e-05
FBgn0019972	Drice	Death related ICE-like caspase	123.444	122.021	159.271	146.979	1151.36	807.183	754.614	855.724	137.929	892.22	-2.69409	3.58139e-40
FBgn0265988	mv		199.829	276.486	217.046	335.76	1948.46	1791.28	1339.54	1581.71	257.28	1665.25	-2.69379	7.16443e-31
FBgn0265351	nac	neuronally altered carbohydrate	37.5105	23.9809	30.4489	29.6656	200.658	189.356	172.263	224.972	30.4015	196.812	-2.69285	1.56041e-36
FBgn0030872	Ucp4A	Uncoupling protein 4A	114.577	131.19	167.079	107.201	851.066	738.075	863.885	883.328	130.012	834.088	-2.68408	2.03137e-48
FBgn0031998	SLC5A11	Sodium/solute co-transporter-like 5A11	107.075	78.996	87.4431	102.481	799.863	580.508	348.382	684.579	93.9989	603.333	-2.68141	3.98781e-19
FBgn0267242	CR45682	antisense RNA:CR45682	2.04603	2.11596	3.12297	0.674218	19.3739	9.67514	11.5699	9.6614	1.98979	12.5701	-2.67933	0.000165643
FBgn0031126	Cyp6v1	Cytochrome P450 6v1	265.301	315.984	289.655	271.71	2239.06	1705.59	1381.96	1961.26	285.663	1821.97	-2.67313	2.11535e-44
FBgn0052105	CG32105	LIM homeobox transcription factor 1 alpha	3.41004	2.82129	4.68445	4.04531	24.9092	20.7324	23.1398	26.2238	3.74027	23.7513	-2.67303	1.19643e-08
FBgn0001248	Idh	Isocitrate dehydrogenase	2972.19	3082.96	3549.25	3042.74	18650.1	14984	23718.3	23301.9	3161.79	20163.6	-2.67299	4.13627e-44
FBgn0030447	CG2200	-	54.5607	43.7299	67.1438	42.4757	402.699	208.707	291.818	418.2	51.9775	330.356	-2.66991	7.49281e-18
FBgn0031968	CG7231	-	182.778	93.1024	99.1542	123.382	831.692	863.852	662.055	812.937	124.604	792.634	-2.66803	4.25285e-24
FBgn0033543	CG12338	D-amino acid oxidase 1	94.7992	68.4162	121.015	71.4671	606.125	392.534	575.923	680.438	88.9244	563.755	-2.66616	2.85943e-21
FBgn0035733	CG8641	-	3.41004	1.41064	0.780742	2.02265	6.91923	19.3503	8.9988	13.802	1.90602	12.2676	-2.66434	0.000442845
FBgn0034538	CG16799	-	256.435	243.336	293.559	225.189	2248.75	1433.3	1306.11	1465.77	254.63	1613.48	-2.66405	1.86536e-31
FBgn0031360	CG31937	-	279.624	228.524	398.178	206.985	1614.95	1398.75	1978.45	2046.84	278.328	1759.75	-2.66133	7.9151e-23
FBgn0052091	CG32091	-	20.4603	63.4789	59.3364	65.3991	498.185	385.623	194.117	238.774	52.1687	329.175	-2.65793	3.19776e-08
FBgn0037705	mura	murashka	122.08	141.77	121.796	119.337	1068.33	935.724	496.22	687.339	126.245	796.903	-2.65792	2.11521e-21
FBgn0040064	yip2	yippee interacting protein 2	1470.41	1605.31	1566.95	1238.54	11220.2	7266.03	7254.32	11338.3	1470.3	9269.73	-2.65645	1.13671e-31
FBgn0032824	CG13962	-	1272.63	1074.91	1043.07	911.542	10672.2	5878.34	5500.84	5036.35	1075.54	6771.94	-2.65449	3.1578e-19
FBgn0265717	CR44524	long non-coding RNA:CR44524	2.72803	0.705321	1.56148	0	2.76769	13.8216	7.71326	6.901	1.24871	7.80089	-2.64923	0.0119003
FBgn0036839	CG18136	SET and MYND domain containing, arthropod-specific, member 2	2.72803	3.52661	4.68445	2.69687	34.5962	17.9681	7.71326	24.8436	3.40899	21.2803	-2.64792	5.22034e-05
FBgn0032213	CG5390	-	922.758	1015.66	1009.5	966.154	7869.94	4771.22	5766.95	6114.28	978.518	6130.6	-2.64739	1.73415e-47
FBgn0031258	CG4297	-	143.904	217.944	231.1	304.072	1865.43	1662.74	866.456	1175.93	224.255	1392.64	-2.63451	2.70706e-14
FBgn0031305	Iris	Iris	2.72803	2.11596	0.780742	0.674218	11.0708	8.29297	7.71326	12.4218	1.57474	9.8747	-2.63377	0.000621582
FBgn0003074	Pgi	Phosphoglucose isomerase	4403.05	4272.84	3847.5	4266.45	20450.5	24133.9	28743.5	30788.1	4197.46	26029	-2.63251	2.79461e-56
FBgn0015572	alpha-Est4	alpha-Esterase-4	12.9582	19.0437	26.5452	20.2265	123.162	128.541	93.8446	140.78	19.6934	121.582	-2.63197	5.91544e-20
FBgn0035266	Gk	Glycerol kinase 2	271.439	355.482	405.986	380.259	2942.06	1825.84	1650.64	2336.68	353.291	2188.8	-2.63139	1.64907e-25
FBgn0040532	CG8369	-	235.293	426.719	427.846	389.698	5444.05	1784.37	1101.71	829.5	369.889	2289.91	-2.63015	3.38115e-05
FBgn0052758	CG32758	Sorting nexin 27	215.515	254.621	185.036	221.818	3242.35	837.59	574.638	770.151	219.247	1356.18	-2.6288	9.32247e-06
FBgn0037057	CG10512	-	536.741	637.611	889.265	500.944	4065.74	3362.8	3738.36	4607.11	641.14	3943.5	-2.62119	1.61236e-28
FBgn0037696	GstZ1	Glutathione S transferase Z1	33.4184	28.2129	52.3097	31.6882	238.022	230.821	212.115	209.79	36.4073	222.687	-2.6192	4.25231e-29
FBgn0051323	CG31323	-	19.7783	11.2851	9.3689	16.8554	161.91	105.044	32.1386	53.8278	14.3219	88.2302	-2.61886	9.95916e-06
FBgn0039890	CG2316	ATP binding cassette subfamily D member 1	244.841	227.819	233.442	237.325	1905.56	1773.31	921.734	1164.89	235.857	1441.37	-2.61129	1.6288e-21
FBgn0033465	Etf-QO		920.712	984.629	1052.44	956.715	5933.93	5774.67	5287.44	6834.75	978.624	5957.7	-2.60609	2.40912e-106
FBgn0032871	CG2611	-	35.4644	51.4885	49.9675	39.1046	204.809	279.197	223.685	360.232	44.0063	266.981	-2.60269	9.07806e-22
FBgn0051612	CG31612	-	4.09205	9.8745	7.80742	8.76483	62.2731	51.14	34.7097	37.2654	7.6347	46.347	-2.60223	4.04019e-10
FBgn0003411	sisA	sisterless A	6.82009	4.23193	3.12297	2.69687	31.8285	19.3503	33.4241	17.9426	4.21796	25.6364	-2.59952	7.85259e-07
FBgn0044823	Spec2	Spec2	109.121	81.112	69.486	116.64	1090.47	482.375	321.386	386.456	94.0898	570.172	-2.59848	1.2245e-08
FBgn0015576	alpha-Est8	alpha-Esterase-8	209.377	325.859	320.885	370.145	2074.39	1747.05	1428.24	2173.81	306.566	1855.87	-2.59784	2.73464e-26
FBgn0039094	CG10184	-	767.942	779.38	817.437	618.932	3398.73	4004.12	5093.32	5555.3	745.923	4512.87	-2.59711	7.63457e-35
FBgn0036414	nan	nanchung	2.72803	2.11596	0	1.34844	2.76769	13.8216	8.9988	12.4218	1.54811	9.50248	-2.59422	0.0056903
FBgn0027571	CG3523		44585	35433.2	31802	42615.3	197670	232881	288283	212102	38608.9	232734	-2.59167	2.30004e-41
FBgn0037901	CG6744	Exonuclease 3'-5' domain-containing 2	164.364	112.851	125.699	128.776	1082.17	675.877	695.479	750.828	132.923	801.088	-2.59079	8.7688e-29
FBgn0063497	GstE3	Glutathione S transferase E3	388.063	423.898	507.482	430.825	3310.16	2312.36	1921.89	2985.37	437.567	2632.44	-2.58902	3.03328e-31
FBgn0004892	sob	sister of odd and bowl	10.2301	4.93725	6.24593	12.1359	58.1216	51.14	37.2808	56.5882	8.38731	50.7826	-2.58638	3.64653e-11
FBgn0034261	HPS4	Hermansky-Pudlak Syndrome 4	160.272	112.851	159.271	163.835	889.813	931.578	905.022	843.302	149.057	892.429	-2.58191	1.1376e-60
FBgn0033178	CG11127	-	100.937	70.5321	94.4697	83.603	535.549	465.789	533.5	547.939	87.3855	520.694	-2.57561	2.39601e-57
FBgn0032946	nrv3	nervana 3	17.7322	6.34789	10.9304	14.8328	88.5662	127.159	28.2819	52.4476	12.4608	74.1137	-2.56885	1.09697e-05
FBgn0010387	Dbi	Acyl-CoA binding protein 2	501.276	565.668	641.77	466.559	2809.21	2856.93	3665.08	3552.63	543.818	3220.96	-2.56682	1.15705e-49
FBgn0259984	kuz	kuzbanian	182.778	217.944	183.474	218.447	1652.31	1321.35	784.181	988.223	200.661	1186.52	-2.56356	7.75459e-21
FBgn0039068	CG13827	Peroxin 11c	24.5523	17.633	15.6148	9.43905	110.708	87.0762	84.8458	114.557	16.8098	99.2966	-2.56141	9.70462e-15
FBgn0085223	CG34194	-	92.0712	99.4503	128.822	87.6483	459.437	500.343	692.908	745.308	101.998	599.499	-2.55701	3.08127e-25
FBgn0053054	CG33054	-	47.0586	52.1938	46.8445	39.7788	154.991	214.235	343.24	376.794	46.4689	272.315	-2.55164	1.05301e-13
FBgn0032400	CG6770	-	848.419	1762.6	1681.72	1093.58	15809.1	5556.29	4330.99	5766.47	1346.58	7865.71	-2.54631	3.90923e-07
FBgn0035146	CG13893	-	8.86611	9.16918	9.3689	9.43905	78.8793	55.2865	39.8518	41.406	9.21081	53.8559	-2.54628	2.09303e-11
FBgn0050010	CG30010	-	12.2762	10.5798	14.0534	10.7875	91.3339	78.7833	55.2784	52.4476	11.9242	69.4608	-2.54479	3.25116e-14
FBgn0265767	zyd	zydeco	19.7783	12.6958	23.4223	24.9461	142.536	120.248	98.9868	107.656	20.2106	117.357	-2.53789	3.29043e-19
FBgn0029969	CG10932	Acetyl-CoA acetyltransferase 1	721.565	684.162	753.416	511.057	2966.97	2993.76	4483.97	5034.97	667.55	3869.92	-2.53552	6.24136e-23
FBgn0003076	Pgm	Phosphoglucose mutase 1	1299.91	1269.58	1263.24	1164.37	6297.89	6726.98	7519.14	8426.12	1249.28	7242.53	-2.53545	7.87561e-85
FBgn0002931	net	net	17.0502	20.4543	21.08	30.3398	218.648	153.42	74.5615	69.01	22.2311	128.91	-2.5343	1.31842e-07
FBgn0030183	CG15309	Yippee-like	68.8829	78.996	67.9245	42.4757	1018.51	241.878	100.272	135.26	64.5698	373.98	-2.53403	0.00107063
FBgn0029093	cathD	cathepsin D	2774.41	3632.41	2972.28	2810.14	30985.7	15344.8	11671.4	12492.2	3047.31	17623.5	-2.53189	3.73754e-12
FBgn0031808	CG9507	Neprilysin-like 5	113.213	119.905	81.1971	112.594	888.43	398.063	559.211	612.809	106.727	614.628	-2.52484	2.2238e-17
FBgn0033518	Prx2540-2	Peroxiredoxin 6c	17.7322	51.4885	70.2668	51.9148	218.648	167.242	267.393	443.044	47.8506	274.082	-2.51963	4.59506e-07
FBgn0086676	spin	spinster	261.209	275.075	342.746	366.774	2276.43	1438.83	1664.78	1754.23	311.451	1783.57	-2.51781	3.46297e-32
FBgn0036999	isoQC	iso Glutaminyl cyclase	70.9289	59.9523	61.6786	56.6343	453.902	387.005	285.391	300.883	62.2985	356.795	-2.51721	1.8964e-29
FBgn0041621	Or82a	Odorant receptor 82a	1.36402	0.705321	3.12297	2.02265	15.2223	13.8216	7.71326	4.1406	1.80374	10.2244	-2.51705	0.0024212
FBgn0019929	Ser7	Ser7	44.3306	58.5417	89.0046	55.2858	370.871	309.604	343.24	385.076	61.7907	352.198	-2.51501	6.70101e-24
FBgn0040340	TRAM	TRAM	2351.57	2056.72	2311.78	1941.07	9686.93	10675.8	13567.6	15476.2	2165.28	12351.6	-2.51211	2.54115e-37
FBgn0036336	ste14	Isoprenylcysteine carboxyl methyltransferase	23.8703	25.3916	32.7912	24.9461	174.365	132.688	151.694	147.681	26.7498	151.607	-2.5083	1.09329e-31
FBgn0041712	yellow-d	yellow-d	467.858	366.767	398.178	333.064	1642.63	1774.7	2833.34	2655.5	391.467	2226.54	-2.50794	1.9041e-23
FBgn0037750	Whamy	WHAMM and JMY related	93.4352	90.2811	71.8282	102.481	730.671	422.942	435.799	448.565	89.5064	509.494	-2.50753	3.26476e-22
FBgn0250785	vari	varicose	97.5272	100.156	107.742	107.875	539.7	552.865	487.221	770.151	103.325	587.484	-2.50736	5.03538e-37
FBgn0003969	vap	vacuolar peduncle	125.49	127.663	128.042	121.359	1227.47	606.769	474.365	546.559	125.638	713.791	-2.50613	4.84072e-13
FBgn0029935	CG4615	-	183.46	138.948	149.122	144.283	979.763	975.807	659.484	873.666	153.953	872.18	-2.50153	2.12695e-37
FBgn0028537	CG31775	-	1117.81	1290.03	1201.56	978.29	6693.67	1310.29	6250.31	11708.2	1146.92	6490.62	-2.5006	1.98126e-05
FBgn0031213	galectin	galectin	225.745	217.944	252.18	227.886	1513.93	1365.58	1133.85	1207.67	230.939	1305.26	-2.49916	1.41455e-68
FBgn0031064	CG12531	-	0.682009	0	3.12297	0.674218	9.68693	9.67514	2.57109	2.7604	1.1198	6.17339	-2.49787	0.0383222
FBgn0039098	GILT3	Gamma-interferon-inducible lysosomal thiol reductase 3	62.7448	65.5949	77.2934	82.2546	498.185	433.999	284.105	409.919	71.9719	406.552	-2.49775	2.7987e-26
FBgn0036463	Reck	Reversion-inducing-cysteine-rich protein with kazal motifs	57.2887	59.9523	67.1438	76.8608	423.457	406.356	296.96	346.43	65.3114	368.301	-2.49482	3.97876e-36
FBgn0031049	Sec61gamma	Sec61 gamma subunit	1063.25	945.836	1162.52	983.684	5586.59	7404.24	4259	6170.87	1038.82	5855.18	-2.49481	6.68099e-34
FBgn0036836	CG11619	-	29.3264	49.3725	53.0904	40.4531	233.87	218.382	233.969	281.561	43.0606	241.945	-2.49418	1.37091e-26
FBgn0086367	t	tan	57.2887	39.498	89.7853	49.2179	607.509	266.757	224.97	222.212	58.9475	330.362	-2.48782	7.0767e-08
FBgn0037468	CG1943	-	291.218	259.558	309.174	239.347	2041.17	1071.18	1447.52	1605.17	274.824	1541.26	-2.4878	1.2249e-25
FBgn0023197	Jon74E	Jonah 74E	2.72803	3.52661	3.90371	1.34844	11.0708	12.4395	11.5699	28.9842	2.8767	16.0161	-2.48737	0.000234439
FBgn0001134	Grd	Glycine receptor	19.0962	17.633	9.3689	20.2265	116.243	91.2227	75.847	91.0932	16.5812	93.6015	-2.48682	8.29163e-16
FBgn0038850	CG17279	Juvenile hormone binding protein 15	2.72803	1.41064	0	2.02265	13.8385	2.76432	10.2843	8.2812	1.54033	8.79208	-2.48678	0.00841235
FBgn0040765	luna	luna	67.5189	68.4162	56.2134	80.2319	438.679	461.642	313.673	310.545	68.0951	381.135	-2.4824	1.73638e-27
FBgn0031250	Ent1	Equilibrative nucleoside transporter 1	25.9163	29.6235	46.0638	31.014	274.002	121.63	146.552	197.369	33.1544	184.888	-2.4823	3.39434e-12
FBgn0033381	GstE13	Glutathione S transferase E13	21.8243	23.2756	40.5986	25.6203	146.688	107.809	181.262	183.567	27.8297	154.831	-2.48211	2.36684e-15
FBgn0034997	CG3376	-	1394.03	1795.75	1631.75	2019.96	16375.1	8056.63	5625.54	8165.26	1710.37	9555.62	-2.48202	1.12556e-11
FBgn0026439	Eaat1	Excitatory amino acid transporter 1	1060.52	853.439	964.216	937.837	6956.6	6063.55	3672.8	4590.54	954.004	5320.87	-2.47955	4.85305e-25
FBgn0038237	Pde6	Phosphodiesterase 6	27.9624	22.5703	25.7645	33.0367	218.648	172.77	101.558	117.317	27.3334	152.573	-2.47851	1.55289e-13
FBgn0015924	crq	croquemort	195.736	189.026	226.415	193.5	1392.15	1165.16	839.46	1065.51	201.17	1115.57	-2.47161	6.52549e-36
FBgn0038129	CG8449	TBC1 domain family member 5	426.937	359.009	326.35	370.145	3203.61	1847.95	1428.24	1718.35	370.61	2049.54	-2.4671	7.2175e-17
FBgn0267754	CR46085	long non-coding RNA:CR46085	1.36402	2.11596	0.780742	0.674218	11.0708	9.67514	2.57109	4.1406	1.23374	6.8644	-2.46568	0.0124858
FBgn0085273	CG34244	-	0	0.705321	1.56148	2.69687	15.2223	5.52865	3.85663	2.7604	1.24092	6.842	-2.46125	0.0336363
FBgn0001090	bnb	bangles and beads	872.971	1089.72	1301.5	1108.41	5643.33	4192.1	7296.74	6838.89	1093.15	5992.76	-2.45487	3.57834e-25
FBgn0038674	CG14285	-	5.45607	14.1064	13.2726	12.1359	35.98	44.2292	77.1326	88.3328	11.2428	61.4186	-2.45403	2.44228e-07
FBgn0260743	GC1	Glutamate Carrier 1	75.703	79.7013	89.7853	73.4897	769.419	322.044	299.532	351.951	79.6698	435.736	-2.45161	3.11251e-11
FBgn0023000	mth	methuselah	30.6904	38.7927	41.3793	33.0367	332.123	185.21	114.413	153.202	35.9748	196.237	-2.44817	3.07957e-10
FBgn0085285	CG34256	-	15.6862	13.4011	8.58816	12.8101	37.3639	80.1654	79.7037	78.6714	12.6214	68.9761	-2.44529	1.99673e-10
FBgn0050091	CG30091	-	335.548	390.043	295.12	348.571	2126.97	1943.32	1536.22	1849.47	342.32	1864	-2.44439	3.36765e-52
FBgn0027578	CG14526	Neprilysin-like 21	735.205	819.584	886.142	980.312	7543.35	3888.02	3737.07	3398.05	855.311	4641.62	-2.4401	4.06436e-15
FBgn0029990	CG2233	-	7019.91	6916.38	7935.46	6109.09	58932.5	37770.4	27628.9	26855.9	6995.21	37796.9	-2.43384	7.57554e-16
FBgn0038053	CG18549	-	111.167	137.538	125.699	155.744	1389.38	615.062	384.377	473.408	132.537	715.558	-2.43245	6.70522e-08
FBgn0265954	CR44741	long non-coding RNA:CR44741	2.04603	9.16918	8.58816	6.74218	37.3639	51.14	21.8542	31.7446	6.63638	35.5257	-2.42597	5.57367e-06
FBgn0035206	CG9186	sturkopf	409.887	356.187	388.809	315.534	2095.14	1794.05	1745.77	2251.11	367.604	1971.52	-2.42325	2.86227e-56
FBgn0026084	cib	ciboulot	151.406	162.929	161.614	148.328	2020.42	574.98	305.959	429.242	156.069	832.649	-2.41547	0.000100262
FBgn0031320	CG5126	-	85.9331	69.1215	76.5127	68.096	442.831	404.974	381.806	368.513	74.9158	399.531	-2.41493	5.97614e-57
FBgn0262962	CG43273	-	5.45607	4.23193	7.02668	5.39374	49.8185	34.5541	16.7121	16.5624	5.5271	29.4117	-2.41381	2.0338e-05
FBgn0263542	mir-4954	mir-4954 stem loop	0	2.11596	0.780742	2.69687	5.53539	9.67514	3.85663	11.0416	1.39839	7.52719	-2.41368	0.0137708
FBgn0033476	oys	oysgedart	1077.57	1152.5	1230.45	1326.19	9689.69	6219.73	4445.41	5052.91	1196.68	6351.94	-2.40814	2.11001e-17
FBgn0031359	Rim2	Replication in mitochondria 2	250.979	227.819	235.784	163.161	1439.2	1165.16	1096.57	926.114	219.436	1156.76	-2.39855	5.5522e-28
FBgn0029814	CG15765	-	0.682009	0	1.56148	2.69687	9.68693	4.14649	1.28554	11.0416	1.23509	6.54014	-2.39782	0.0438769
FBgn0028704	Nckx30C	Nckx30C	2.04603	2.82129	3.90371	2.02265	15.2223	24.8789	0	16.5624	2.69842	14.1659	-2.39577	0.0221129
FBgn0039864	CG11550	-	2.04603	0.705321	2.34223	0.674218	11.0708	8.29297	5.14217	5.5208	1.44195	7.50668	-2.39417	0.00573808
FBgn0030057	Ppt1	Palmitoyl-protein thioesterase 1	47.0586	45.1406	42.9408	47.1952	278.153	219.764	188.975	271.899	45.5838	239.698	-2.3926	2.46651e-31
FBgn0086355	Tpi	Triose phosphate isomerase	3396.4	3180.29	3302.54	2891.72	14173.4	12146.4	18884.6	21660.8	3192.74	16716.3	-2.38841	6.87589e-27
FBgn0034725	CG6044	-	0.682009	2.11596	1.56148	0.674218	11.0708	5.52865	1.28554	8.2812	1.25842	6.54154	-2.38367	0.0218422
FBgn0025454	Cyp6g1	Cytochrome P450 6g1	1260.35	647.485	1893.3	899.406	12699.6	4251.53	3830.92	3667.19	1175.14	6112.3	-2.37894	2.09106e-05
FBgn0026313	X11L	X11L	362.147	404.149	316.981	412.621	2279.2	2100.89	1536.22	1839.81	373.975	1939.03	-2.37376	7.22966e-39
FBgn0026438	Eaat2	Excitatory amino acid transporter 2	0	0.705321	0.780742	2.69687	2.76769	8.29297	2.57109	8.2812	1.04573	5.47824	-2.37279	0.0438098
FBgn0038858	CG5793	-	552.427	562.847	584.776	557.578	2248.75	3140.27	2862.9	3406.33	564.407	2914.57	-2.36856	8.38389e-49
FBgn0004648	svr	silver	986.866	1187.06	1106.31	1307.98	8808.18	6102.25	3744.79	4895.57	1147.05	5887.7	-2.35973	2.33879e-15
FBgn0024841	Pcd	pterin-4a-carbinolamine dehydratase	254.389	241.22	206.897	210.356	1327.11	779.54	1167.27	1409.18	228.215	1170.78	-2.35877	1.79066e-24
FBgn0031559	CG3513	-	25.9163	43.7299	24.203	40.4531	235.254	164.477	164.55	124.218	33.5756	172.125	-2.35551	4.03026e-13
FBgn0032876	Cen	Centrocortin	151.406	155.171	156.148	162.486	888.43	880.437	663.34	761.87	156.303	798.519	-2.35252	2.03634e-57
FBgn0030528	CG11095	-	55.9247	53.6044	49.1867	47.1952	285.072	193.503	276.392	296.743	51.4778	262.927	-2.35242	2.0181e-29
FBgn0042175	CG18858	-	81.159	57.131	60.8979	57.9827	560.458	233.585	200.545	318.826	64.2927	328.354	-2.3519	1.35875e-09
FBgn0024251	bbx	bobby sox	2.04603	0.705321	9.3689	4.71952	38.7477	26.2611	8.9988	11.0416	4.20994	21.2623	-2.34736	0.00915749
FBgn0034276	Sardh	Sarcosine dehydrogenase	821.82	1298.5	1053.22	1100.32	5463.43	4635.77	5448.13	6194.33	1068.47	5435.42	-2.34689	9.25512e-36
FBgn0023516	Pex5	Peroxin 5	308.95	269.433	366.168	358.684	1602.49	1589.49	1519.51	1908.82	325.809	1655.08	-2.34507	4.26814e-50
FBgn0267252	Ggamma30A	G protein subunit gamma at 30A	4.09205	4.23193	8.58816	14.1586	47.0508	53.9043	17.9976	38.6456	7.76768	39.3996	-2.33973	8.09098e-05
FBgn0264902	CR44093	antisense RNA:CR44093	1.36402	0	0.780742	3.37109	4.15154	9.67514	10.2843	4.1406	1.37896	7.06291	-2.33965	0.0239455
FBgn0031478	CG8814	-	476.724	545.213	477.814	462.513	2182.33	2241.87	2524.81	2978.47	490.566	2481.87	-2.33894	4.53311e-55
FBgn0265843	CR44632	long non-coding RNA:CR44632	2.04603	0.705321	1.56148	2.69687	12.4546	15.2038	2.57109	5.5208	1.75243	8.93757	-2.33733	0.0111591
FBgn0052626	AMPdeam	AMP deaminase	1178.51	1426.87	1438.91	1550.03	9812.86	7766.37	5178.17	5455.93	1398.58	7053.33	-2.33433	2.65639e-19
FBgn0035312	CG15820	-	240.067	264.496	312.297	251.483	1751.95	1293.7	1178.84	1160.75	267.086	1346.31	-2.33416	2.90197e-32
FBgn0022710	Ac13E	Adenylyl cyclase 13E	98.8913	86.0492	141.314	48.5437	542.468	402.209	451.226	489.971	93.6996	471.468	-2.33294	6.40585e-12
FBgn0036259	CG9760	-	8.1841	4.23193	9.3689	6.06796	45.6669	44.2292	17.9976	31.7446	6.96322	34.9096	-2.32845	1.9393e-06
FBgn0032076	CG9510	Argininosuccinate lyase	3296.15	3775.59	3196.36	2882.28	17204	14385.5	14660.3	19725.8	3287.59	16493.9	-2.32683	8.63979e-46
FBgn0036816	Indy	I'm not dead yet	2603.91	2467.21	2526.48	2580.23	11726.7	12775.3	12852.9	13545.3	2544.46	12725	-2.32221	2.57926e-208
FBgn0034733	CG4752	-	727.021	555.793	1215.61	447.006	3501.13	3268.81	3635.52	4321.4	736.359	3681.72	-2.32218	2.14026e-11
FBgn0086357	Sec61alpha	Sec61 alpha subunit	8374.38	7939.8	8039.3	7797.33	32409.7	42567.8	40142.4	45650.1	8037.7	40192.5	-2.32207	7.82736e-65
FBgn0045980	niki	nimA-like kinase	9.54812	15.5171	5.46519	5.39374	85.7985	31.7897	33.4241	28.9842	8.98103	44.9991	-2.3219	0.000104265
FBgn0259896	NimC1	Nimrod C1	5.45607	8.46386	9.3689	11.4617	76.1116	15.2038	43.7085	38.6456	8.68763	43.4174	-2.32182	6.0642e-05
FBgn0003016	osp	outspread	100.255	127.663	92.1275	119.337	667.014	544.572	372.808	611.428	109.846	548.955	-2.32008	2.64727e-21
FBgn0054015	CG34015	-	64.1088	58.5417	77.2934	68.7702	406.851	351.069	277.677	302.264	67.1785	334.465	-2.31678	2.53417e-31
FBgn0259229	CG42329	-	108.439	142.475	117.111	155.744	632.418	920.52	685.194	369.893	130.942	652.007	-2.31568	3.84224e-13
FBgn0032900	CG14401	-	36.8285	35.2661	24.203	32.3624	279.537	146.509	106.7	107.656	32.165	160.1	-2.31321	1.42276e-08
FBgn0052446	Atox1	Antioxidant 1 copper chaperone	168.456	177.036	242.03	153.722	1017.13	848.648	791.895	1013.07	185.311	917.684	-2.30944	2.61219e-30
FBgn0001208	Hn	Henna	1919.17	2474.97	2151.72	2260.65	15647.2	10069.1	8519.29	9366.03	2201.63	10900.4	-2.30772	8.64431e-22
FBgn0266430	CG45060	-	57.2887	36.6767	49.9675	19.5523	152.223	200.414	255.823	198.749	40.8713	201.802	-2.3058	8.61141e-10
FBgn0016920	nompC	no mechanoreceptor potential C	5.45607	5.64257	1.56148	5.39374	34.5962	26.2611	15.4265	13.802	4.51347	22.5214	-2.30301	9.5584e-05
FBgn0033372	CG13742	-	9.54812	6.34789	8.58816	8.09061	48.4346	33.1719	29.5675	49.6872	8.1437	40.2153	-2.30168	1.73987e-09
FBgn0037518	CG2641	-	112.531	210.891	213.142	222.492	1340.95	996.539	683.909	719.084	189.764	935.12	-2.30109	1.23354e-11
FBgn0027660	blot	bloated tubules	62.0628	74.7641	99.1542	73.4897	444.215	370.42	385.663	318.826	77.3677	379.781	-2.29835	4.11059e-28
FBgn0260753	Pdfr	Pigment-dispersing factor receptor	85.9331	111.441	91.3468	95.7389	373.639	526.604	484.65	503.773	96.1149	472.166	-2.29643	3.55678e-37
FBgn0085377	CG34348	-	478.77	323.743	356.018	310.14	982.531	1845.19	2221.42	2150.35	367.168	1799.87	-2.29339	5.56942e-13
FBgn0036316	CG10960	nebulosa	137.766	1050.93	516.851	596.008	4475.36	2091.21	2226.56	2485.74	575.389	2819.72	-2.29295	0.000150536
FBgn0026090	CG14812	Late endosomal/lysosomal adaptor, MAPK and MTOR activator 5	68.8829	77.5854	93.689	59.3312	446.982	420.177	278.963	318.826	74.8721	366.237	-2.29205	4.79418e-20
FBgn0053307	CG33307	-	1000.51	1011.43	975.927	826.591	4545.94	3921.19	4996.91	5179.89	953.614	4660.98	-2.28928	2.49517e-58
FBgn0034688	CG11474	-	544.925	526.17	513.728	546.791	4530.71	2201.78	1610.79	2067.54	532.903	2602.71	-2.28799	1.07259e-10
FBgn0027538	beta4GalNAcTA	beta1,4-N-acetylgalactosaminyltransferase A	135.038	99.4503	137.411	103.155	657.327	624.737	525.787	510.674	118.763	579.631	-2.28796	5.82617e-34
FBgn0001142	Gs1	Glutamine synthetase 1	2623.69	2585.71	2301.63	2395.5	21124.4	9882.46	6827.52	10485.4	2476.63	12079.9	-2.28615	5.79334e-10
FBgn0030245	CG1637	-	435.122	473.976	500.455	485.437	2663.9	1982.02	2131.43	2436.05	473.747	2303.35	-2.2817	1.96521e-60
FBgn0036875	CG9449	-	196.418	271.549	269.356	290.588	2435.57	946.781	772.611	825.359	256.978	1245.08	-2.2765	2.68887e-07
FBgn0085450	Snoo	Sno oncogene	85.2511	105.093	92.9083	124.73	603.357	558.394	334.241	481.69	101.996	494.42	-2.27625	3.74692e-19
FBgn0027611	LM408	Lysosomal alpha-mannosidase II	1351.06	1899.43	1705.92	1960.62	17785.2	6713.16	4129.16	4832.08	1729.26	8364.9	-2.27419	9.6806e-06
FBgn0052000	CG32000	anne boleyn	519.009	423.193	470.787	488.134	2674.98	2880.43	1687.92	1912.96	475.281	2289.07	-2.26776	5.39468e-24
FBgn0028336	l(1)G0255		596.758	605.871	739.362	377.562	2763.54	2247.4	3063.45	3061.28	579.888	2783.92	-2.26363	9.59677e-20
FBgn0035132	mthl10	methuselah-like 10	80.477	110.03	74.1705	112.594	428.992	534.897	417.802	432.002	94.318	453.423	-2.26339	1.05692e-27
FBgn0043783	CG32444	-	221.653	207.365	157.71	171.926	711.297	797.508	1050.29	1076.56	189.663	908.912	-2.26027	4.1843e-25
FBgn0266945	CR45396	antisense RNA:CR45396	10.9121	4.23193	7.02668	5.39374	24.9092	42.847	25.7109	38.6456	6.89112	33.0282	-2.25797	9.04949e-07
FBgn0266657	CR45164	antisense RNA:CR45164	1.36402	3.52661	7.02668	2.02265	17.99	23.4968	7.71326	16.5624	3.48499	16.4406	-2.25796	0.00145151
FBgn0034199	Gbp	Growth-blocking peptide 1	27.2803	38.7927	46.0638	29.6656	307.214	168.624	110.557	91.0932	35.4506	169.372	-2.25765	1.26174e-06
FBgn0032790	CG10194	-	83.8871	93.8078	83.5394	76.1866	474.659	363.509	372.808	401.638	84.3552	403.153	-2.25686	2.96332e-44
FBgn0033605	CG9067	-	32.7364	23.2756	27.326	23.5976	145.304	125.777	97.7013	142.161	26.7339	127.736	-2.25505	8.60973e-20
FBgn0031818	CG9536	-	461.038	452.816	434.092	430.825	1873.73	2059.42	2256.13	2269.05	444.693	2114.58	-2.24948	7.65459e-100
FBgn0035383	CG2107	Carnitine palmitoyltransferase 2	479.452	434.478	448.926	423.409	2308.26	2212.84	1833.18	2122.75	446.566	2119.26	-2.24645	6.09653e-82
FBgn0050148	CG30148	-	96.1632	138.948	133.507	115.291	809.55	500.343	380.521	601.767	120.977	573.045	-2.24417	8.30714e-15
FBgn0039114	Lsd-1	Lipid storage droplet-1	8549.66	7226.02	6810.41	6510.92	50273.8	29543.7	28378.4	29278.2	7274.25	34368.5	-2.24021	2.46161e-19
FBgn0001296	kar	karmoisin	88.6611	101.566	69.486	86.9741	675.317	351.069	311.101	300.883	86.6719	409.593	-2.23971	4.30111e-11
FBgn0040010	CG17493	-	126.854	95.2184	139.753	120.685	849.682	610.916	343.24	472.028	120.627	568.966	-2.23785	8.67318e-12
FBgn0030349	CG10353	-	190.962	201.722	188.159	211.03	905.036	1017.27	815.034	996.504	197.968	933.461	-2.23642	3.84889e-70
FBgn0085732	CR40190	-	20.4603	26.0969	29.6682	27.6429	181.284	127.159	84.8458	93.8536	25.9671	121.786	-2.23033	3.77407e-11
FBgn0053548	msta	SET and MYND domain containing, arthropod-specific, member 8	0.682009	8.46386	12.4919	4.71952	24.9092	30.4076	25.7109	41.406	6.58931	30.6084	-2.22802	0.001372
FBgn0036279	Ncc69	sodium chloride cotransporter 69	61.3808	76.88	86.6623	106.526	314.133	353.834	453.797	427.862	82.8624	387.406	-2.22542	1.59923e-20
FBgn0029526	CR18166	-	6.82009	6.34789	1.56148	2.02265	22.1415	19.3503	16.7121	20.703	4.18803	19.7267	-2.22303	0.000111275
FBgn0262142	CR42868	long non-coding RNA:CR42868	4.09205	9.16918	10.9304	6.74218	35.98	31.7897	29.5675	45.5466	7.73345	35.721	-2.21841	8.5334e-08
FBgn0003944	Ubx	Ultrabithorax	49.7866	52.8991	39.0371	53.9374	213.112	275.05	168.406	255.337	48.9151	227.976	-2.21724	1.28776e-20
FBgn0031987	CG12375	-	171.866	146.707	198.308	153.722	869.056	724.253	644.057	879.187	167.651	779.138	-2.21722	2.20216e-34
FBgn0034405	Jheh2	Juvenile hormone epoxide hydrolase 2	248.933	260.969	234.223	198.894	1494.55	865.234	961.586	1061.37	235.755	1095.69	-2.21649	1.36608e-22
FBgn0030608	Lsd-2	Lipid storage droplet-2	5257.6	4389.22	4066.88	4229.37	21031.7	21628.1	16469.1	24150.7	4485.77	20819.9	-2.2145	1.57604e-38
FBgn0029903	pod1	pod1 coronin	201.875	249.684	170.982	279.8	1602.49	1162.4	566.925	837.781	225.585	1042.4	-2.20773	3.2265e-09
FBgn0022361	Pur-alpha	Purine-rich binding protein-alpha	96.8452	99.4503	149.902	132.147	718.216	721.489	336.812	430.622	119.586	551.785	-2.2064	6.51577e-11
FBgn0003141	pr	purple	1083.71	1007.2	1030.58	931.095	6455.64	5060.1	3594.38	3527.79	1013.15	4659.48	-2.20131	1.63795e-19
FBgn0034093	CG15706	-	154.816	95.2184	158.491	71.4671	676.701	489.286	503.933	535.517	119.998	551.359	-2.20092	3.27529e-12
FBgn0035539	slow	slowdown	64.1088	68.4162	67.1438	61.3538	268.466	237.732	371.522	320.206	65.2556	299.482	-2.19972	2.70619e-27
FBgn0037203	slif	slimfast	18.4142	16.9277	51.529	14.8328	193.739	120.248	100.272	51.0674	25.4259	116.332	-2.19826	0.000251633
FBgn0038974	CG5377	-	295.992	270.843	275.602	237.999	1101.54	1108.49	1222.55	1520.98	270.109	1238.39	-2.197	8.53356e-41
FBgn0047135	CG32276	-	4985.48	5095.95	5296.55	4470.06	25235.8	25105.6	18079.9	22197.7	4962.01	22654.8	-2.19083	3.75223e-47
FBgn0085409	CG34380	smoke alarm	6.13808	5.64257	2.34223	4.71952	41.5154	26.2611	7.71326	11.0416	4.7106	21.6328	-2.18923	0.00289851
FBgn0038115	CG7966	-	1087.12	1102.42	1068.84	850.863	4485.05	4809.93	4487.83	4832.08	1027.31	4653.72	-2.17967	1.04512e-71
FBgn0044020	Roc2	Regulator of cullins 2	42.2845	28.2129	28.1067	23.5976	179.9	125.777	132.411	114.557	30.5504	138.161	-2.17573	1.83715e-14
FBgn0015336	CG15865	-	1.36402	2.11596	1.56148	2.69687	5.53539	8.29297	12.8554	8.2812	1.93458	8.74125	-2.175	0.00362814
FBgn0001087	g	garnet	366.239	438.005	329.473	440.264	2060.55	1918.44	1415.38	1714.21	393.495	1777.14	-2.17461	1.58171e-31
FBgn0034061	CG8386	Ubiquitin-fold modifier conjugating enzyme 1	197.1	198.195	192.843	163.835	822.005	660.674	914.021	993.744	187.993	847.611	-2.17314	5.76712e-34
FBgn0040102	lectin-24Db	lectin-24Db	2.72803	9.8745	12.4919	6.74218	63.6569	27.6432	19.2831	31.7446	7.95914	35.582	-2.16721	0.000521224
FBgn0036576	CG5151	-	160.272	138.243	112.427	148.328	1194.26	646.852	338.098	328.487	139.817	626.924	-2.16434	5.85668e-06
FBgn0085359	CG34330	-	38.8745	29.6235	54.6519	16.1812	149.455	131.305	133.696	208.41	34.8328	155.717	-2.16415	1.0995e-07
FBgn0031877	CG10399	3-Hydroxymethyl-3-methylglutaryl-CoA lyase	66.8368	66.3002	78.8549	50.5663	319.669	304.076	308.53	241.535	65.6396	293.452	-2.16365	3.93094e-27
FBgn0004888	Scsalpha	Succinyl-coenzyme A synthetase alpha subunit 1	2616.19	2400.91	2638.91	2063.11	12490.6	9062.84	9790.7	12183	2429.78	10881.8	-2.16306	3.7734e-37
FBgn0267002	unc-104	uncoordinated-104	49.1046	62.7736	63.2401	82.2546	359.8	359.362	169.692	263.618	64.3432	288.118	-2.16197	2.77772e-11
FBgn0010313	corto	corto	85.9331	100.156	109.304	99.7842	525.862	391.152	353.524	496.872	98.7942	441.852	-2.16162	1.24808e-27
FBgn0035026	Fcp1	TFIIF-interacting CTD phosphatase	291.9	314.573	308.393	293.959	1145.83	1230.12	1435.95	1594.13	302.206	1351.51	-2.16123	5.6813e-48
FBgn0085489	CG34460	-	8.1841	7.05321	10.9304	9.43905	42.8992	29.0254	44.994	41.406	8.90169	39.5812	-2.15905	1.22201e-09
FBgn0031516	CG9663	-	166.41	160.108	149.902	160.464	950.703	714.578	547.641	622.47	159.221	708.848	-2.15386	9.50491e-24
FBgn0037713	CG16790	-	18.4142	9.8745	28.8874	8.09061	89.95	53.9043	59.135	85.5724	16.3167	72.1404	-2.15149	8.14379e-06
FBgn0039316	CG11893	-	1012.1	998.03	1000.13	1057.85	3907.98	5762.24	3594.38	4808.61	1017.03	4518.3	-2.15135	5.34525e-31
FBgn0035283	CG12024	-	277.578	212.302	256.864	221.143	1307.74	1033.86	992.439	961.999	241.972	1074.01	-2.1502	6.9233e-36
FBgn0032358	Ppt2	Palmitoyl-protein Thioesterase 2	96.8452	128.369	145.999	91.6936	624.115	432.617	388.234	607.288	115.727	513.063	-2.14958	7.74897e-16
FBgn0051998	CG31998	-	167.092	177.036	172.544	242.044	1176.27	992.393	541.214	654.214	189.679	841.023	-2.14813	7.97273e-12
FBgn0041605	cpx	complexin	450.808	521.938	455.953	446.332	2024.57	2160.32	1924.46	2177.95	468.758	2071.83	-2.14389	9.2058e-97
FBgn0031560	CG16713	-	285.08	500.073	441.119	445.658	2560.12	1860.39	1506.66	1457.49	417.982	1846.16	-2.14308	3.14771e-14
FBgn0267177	CR45617	long non-coding RNA:CR45617	3.41004	2.11596	1.56148	3.37109	4.15154	12.4395	5.14217	24.8436	2.61464	11.6442	-2.14205	0.0133515
FBgn0266637	CR45144	antisense RNA:CR45144	2.04603	2.82129	2.34223	5.39374	11.0708	8.29297	8.9988	27.604	3.15082	13.9916	-2.1408	0.00373288
FBgn0024238	Fim	Fimbrin	310.314	320.216	307.612	335.086	2250.13	1339.32	863.885	1159.37	318.307	1403.18	-2.14005	2.55409e-11
FBgn0015774	NetB	Netrin-B	19.7783	16.2224	20.2993	15.507	181.284	74.6368	23.1398	37.2654	17.9517	79.0815	-2.13892	0.00186674
FBgn0260642	Antp	Antennapedia	244.159	221.471	259.987	222.492	1278.67	1245.33	737.902	912.312	237.027	1043.55	-2.13843	8.27441e-21
FBgn0031834	CG13766	-	38.1925	36.6767	49.1867	55.2858	203.425	187.974	206.972	190.468	44.8354	197.21	-2.13794	1.14811e-27
FBgn0053543	CG33543	-	8.86611	7.05321	0	4.71952	38.7477	19.3503	14.141	19.3228	5.15971	22.8904	-2.1372	0.00936707
FBgn0052194	CR32194	long non-coding RNA:CR32194	2.04603	4.23193	6.24593	4.71952	34.5962	22.1146	6.42772	12.4218	4.31085	18.8901	-2.13586	0.00326762
FBgn0035916	GAPsec	GTPase activating protein, SECIS-dependent read-through	100.255	98.745	120.234	126.079	635.186	529.368	298.246	487.21	111.328	487.503	-2.13036	1.29508e-14
FBgn0037758	CG9467	-	376.469	395.685	438.777	399.137	1707.67	1947.47	1558.08	1832.9	402.517	1761.53	-2.13008	1.36877e-71
FBgn0085764	CR40668	-	4.09205	4.23193	6.24593	8.76483	33.2123	29.0254	16.7121	23.4634	5.83369	25.6033	-2.12973	9.81012e-06
FBgn0040918	schlank	schlank	942.536	923.266	957.189	867.044	5694.53	4356.58	2950.32	3139.95	922.509	4035.35	-2.12904	2.92049e-17
FBgn0044812	TotC	Turandot C	2.72803	2.82129	1.56148	6.06796	17.99	11.0573	14.141	15.1822	3.29469	14.5926	-2.12835	0.00042383
FBgn0033775	Cyp9h1	Cytochrome P450 9h1	18.4142	24.6863	23.4223	12.8101	166.062	81.5476	64.2772	34.505	19.8332	86.5978	-2.12777	0.000115357
FBgn0036846	MESR6	Misexpression suppressor of ras 6	85.2511	103.682	117.892	103.83	790.176	344.158	275.106	380.935	102.664	447.594	-2.12442	3.23397e-08
FBgn0052103	CG32103	Short Calcium-binding Mitochondrial Carrier	1248.08	1194.81	1082.89	906.823	3973.02	4851.39	4606.1	5876.89	1108.15	4826.85	-2.12293	1.13782e-30
FBgn0035204	CG2277	5' nucleotidase A	648.59	574.132	576.187	639.833	4320.37	2045.6	2002.88	2251.11	609.685	2654.99	-2.12248	3.47304e-12
FBgn0036529	pgant8	Polypeptide N-Acetylgalactosaminyltransferase 8	25.9163	29.6235	26.5452	22.2492	242.173	87.0762	62.9916	60.7288	26.0836	113.242	-2.11792	9.78596e-05
FBgn0262146	MtnE	Metallothionein E	2.04603	4.23193	0.780742	1.34844	6.91923	12.4395	7.71326	9.6614	2.10178	9.18334	-2.11564	0.00573614
FBgn0050361	mtt	mangetout	3.41004	2.82129	0.780742	1.34844	6.91923	11.0573	8.9988	9.6614	2.09013	9.15918	-2.11554	0.00388533
FBgn0023129	aay	astray	92.0712	102.977	201.431	111.246	766.651	309.604	816.32	303.644	126.931	549.055	-2.11385	1.14567e-05
FBgn0085799	CR41544	-	26.5983	52.1938	47.6252	55.9601	298.911	266.757	106.7	115.937	45.5944	197.076	-2.11161	8.11836e-06
FBgn0038080	CG12279	-	66.8368	55.0151	71.8282	67.4218	218.648	211.471	262.251	434.763	65.2755	281.783	-2.11027	3.8809e-12
FBgn0026428	HDAC6	Histone deacetylase 6	1918.49	2142.06	1972.93	2012.54	9408.77	6756.01	8489.73	10068.6	2011.51	8680.77	-2.10954	2.07581e-40
FBgn0032160	CG4598	-	571.523	615.746	667.534	528.587	2647.3	2291.63	2402.68	2939.82	595.847	2570.36	-2.10935	2.50436e-51
FBgn0039681	CG7582	-	51.8327	50.0778	50.7482	46.521	239.405	214.235	183.833	222.212	49.7949	214.921	-2.10928	4.87463e-35
FBgn0042110	CG18765	-	2.04603	2.11596	2.34223	4.71952	12.4546	12.4395	15.4265	8.2812	2.80593	12.1504	-2.10864	0.000891153
FBgn0016926	Pino	Pinocchio	1707.07	1266.76	1465.45	1165.72	4417.24	6691.05	6291.45	6652.56	1401.25	6013.07	-2.10142	5.05931e-23
FBgn0027655	htt	huntingtin	234.611	368.178	303.709	395.766	1695.21	1400.13	1128.71	1365.02	325.566	1397.27	-2.10137	1.76232e-19
FBgn0031703	CG12512	Acyl-CoA synthetase family member 2	328.728	354.071	381.002	286.543	1091.86	1311.67	1766.34	1614.83	337.586	1446.17	-2.09945	8.57434e-24
FBgn0264618	CR43958	long non-coding RNA:CR43958	0.682009	3.52661	0.780742	1.34844	8.30308	2.76432	5.14217	11.0416	1.58445	6.81279	-2.09716	0.0298948
FBgn0264744	CG44002	-	8.1841	2.11596	5.46519	1.34844	19.3739	17.9681	23.1398	12.4218	4.27842	18.2259	-2.09689	0.00150099
FBgn0050018	mthl13	methuselah-like 13	0.682009	2.11596	2.34223	0.674218	2.76769	8.29297	5.14217	8.2812	1.4536	6.12101	-2.09601	0.025386
FBgn0260943	Rbp6	RNA-binding protein 6	21.1423	11.2851	7.80742	15.507	74.7277	60.8151	53.9928	49.6872	13.9355	59.8057	-2.09182	2.22552e-08
FBgn0266742	CR45215	long non-coding RNA:CR45215	3.41004	7.05321	5.46519	4.71952	41.5154	15.2038	8.9988	22.0832	5.16199	21.9503	-2.08781	0.00135324
FBgn0003388	shd	shade	439.214	476.092	547.3	573.759	3002.95	2008.28	1653.21	1980.59	509.091	2161.26	-2.08586	7.91849e-19
FBgn0000241	bw	brown	45.0126	28.9182	46.0638	34.3851	148.072	82.9297	212.115	211.171	38.5949	163.572	-2.08499	4.19268e-08
FBgn0036819	Dysb	Dysbindin	21.1423	19.0437	37.4756	26.9687	110.708	82.9297	111.842	136.64	26.1576	110.53	-2.08453	1.79662e-11
FBgn0050077	Blos1	Biogenesis of lysosome-related organelles complex 1, subunit 1	41.6025	33.8554	38.2563	37.7562	163.294	138.216	173.548	167.004	37.8676	160.516	-2.08396	4.17729e-29
FBgn0032264	Lip4	Lipase 4	317.816	440.826	448.146	438.241	2355.31	1514.85	1141.56	1958.5	411.257	1742.56	-2.08312	8.69123e-14
FBgn0083940	RhoU	RhoU	27.9624	45.1406	42.1601	28.9914	184.052	163.095	122.127	139.4	36.0636	152.168	-2.07973	7.0056e-15
FBgn0262983	CG43291	-	126.854	144.591	160.833	141.586	817.853	668.967	474.365	462.367	143.466	605.888	-2.07864	5.62003e-17
FBgn0005695	gcl	germ cell-less	55.9247	75.4694	71.0475	55.2858	339.042	283.343	246.824	218.071	64.4319	271.82	-2.07824	3.35344e-20
FBgn0031815	frj	farjavit	240.749	220.766	265.452	258.9	1055.87	1076.7	915.307	1113.82	246.467	1040.43	-2.07787	1.47514e-62
FBgn0005666	bt	bent	177.322	461.28	297.463	312.163	1162.43	1675.18	1129.99	1300.15	312.057	1316.94	-2.07735	2.58555e-10
FBgn0039360	CLS	Cardiolipin synthase	679.281	694.036	640.989	646.575	3873.39	2594.32	2250.99	2509.2	665.22	2806.97	-2.07701	2.97845e-23
FBgn0031695	Cyp4ac3	Cytochrome P450 4ac3	34.1004	28.2129	32.0104	34.3851	131.465	164.477	114.413	132.499	32.1772	135.714	-2.0744	6.82704e-22
FBgn0003525	stg	string	29.3264	25.3916	28.8874	30.3398	130.082	140.981	96.4157	111.796	28.4863	119.819	-2.07063	8.82188e-20
FBgn0261108	Atg13	Autophagy-related 13	149.36	283.539	256.864	273.058	855.217	1138.9	825.319	1218.72	240.705	1009.54	-2.06848	7.18357e-14
FBgn0016917	Stat92E	Signal-transducer and activator of transcription protein at 92E	1255.58	1739.32	1642.68	1830.5	10392.7	8214.19	3731.93	4785.15	1617.02	6780.99	-2.06814	3.37042e-08
FBgn0085364	CR34335		21.1423	11.2851	19.5185	18.8781	131.465	89.8406	42.4229	33.1248	17.706	74.2134	-2.0666	0.000154246
FBgn0003716	tkv	thickveins	174.594	173.509	167.079	146.979	916.106	707.667	514.217	630.751	165.54	692.186	-2.06381	8.76378e-21
FBgn0051064	CG31064	-	67.5189	91.6918	99.9349	86.2999	398.548	301.311	345.811	396.117	86.3614	360.447	-2.06315	9.72299e-27
FBgn0053926	CG33926	Sting-regulated gene 3	12.2762	23.9809	5.46519	13.4844	80.2631	60.8151	48.8506	41.406	13.8017	57.8337	-2.06153	2.7611e-05
FBgn0035028	Start1	Start1	111.849	92.3971	96.0312	126.753	613.044	445.056	308.53	416.82	106.758	445.863	-2.0611	8.37376e-15
FBgn0035415	CG14966	-	43.6486	19.749	57.7749	21.575	146.688	106.427	151.694	189.087	35.6869	148.474	-2.06009	1.94695e-06
FBgn0034628	Acox57D-p	acyl-Coenzyme A oxidase at 57D proximal	463.766	431.657	420.82	423.409	1711.82	1784.37	1780.48	1979.21	434.913	1813.97	-2.06001	4.29734e-107
FBgn0262886	CR43241	long non-coding RNA:CR43241	8.86611	4.23193	13.2726	12.8101	52.5862	41.4649	19.2831	49.6872	9.7952	40.7553	-2.05743	8.37946e-05
FBgn0001098	Gdh	Glutamate dehydrogenase	5564.51	5215.15	5401.17	4867.85	16499.6	18418.7	25543.7	26878	5262.17	21835	-2.05293	1.8096e-23
FBgn0063493	GstE7	Glutathione S transferase E7	718.837	675.698	750.293	576.456	2734.48	3104.34	2256.13	3164.8	680.321	2814.94	-2.04894	9.78821e-34
FBgn0031824	CG9547	-	450.808	464.807	503.578	384.304	2219.69	1665.51	1677.63	1897.77	450.874	1865.15	-2.04886	1.71358e-37
FBgn0031500	CG17221	-	147.996	112.851	120.234	108.549	431.76	428.47	663.34	501.012	122.408	506.146	-2.0482	1.50319e-20
FBgn0263593	Lpin	Lipin	795.904	1292.85	1465.45	1706.44	5373.48	5172.05	4845.21	6342.02	1315.16	5433.19	-2.04658	2.5029e-14
FBgn0004797	mdy	midway	902.979	976.165	1090.7	869.741	2980.81	4102.26	4501.97	4256.53	959.895	3960.39	-2.04492	4.17451e-30
FBgn0083950	CG34114	sidestep VI	1.36402	2.11596	0.780742	1.34844	5.53539	11.0573	1.28554	5.5208	1.40229	5.84976	-2.04432	0.0424054
FBgn0039157	Myo95E	Myosin 95E	193.008	201.017	220.95	215.75	924.41	1085	638.915	775.672	207.681	855.999	-2.04319	3.52235e-23
FBgn0003162	Pu	Punch	832.051	677.814	738.582	724.784	6022.5	2045.6	1960.45	2169.67	743.308	3049.56	-2.03653	2.87577e-06
FBgn0010238	Lac	Lachesin	113.213	141.77	145.999	124.056	672.549	619.209	407.517	451.325	131.259	537.65	-2.03464	1.28743e-18
FBgn0035039	CG3608	aarF domain containing kinase 1	75.021	61.363	81.1971	70.7929	168.829	302.694	323.957	385.076	72.0935	295.139	-2.03419	9.23128e-12
FBgn0261451	trol		17621.7	24629.8	17708.8	28024.5	101941	91754.9	80050.8	86283.2	21996.2	90007.5	-2.03278	1.50511e-21
FBgn0032820	fbp	fructose-1,6-bisphosphatase	995.733	1826.08	1399.09	1313.38	5349.95	4826.51	5664.1	6778.16	1383.57	5654.68	-2.0311	3.90976e-18
FBgn0034140	CG8317	Limostatin	347.824	790.665	626.155	766.585	4486.43	2352.44	1608.21	1883.97	632.808	2582.76	-2.02906	3.93285e-06
FBgn0025700	CG5885	-	3068.36	2766.98	2987.12	2506.74	10044	11477.5	11856.6	12798.6	2832.3	11544.1	-2.02717	4.87243e-57
FBgn0034539	CG11159	-	0.682009	0.705321	1.56148	2.69687	9.68693	1.38216	6.42772	5.5208	1.41142	5.7544	-2.02592	0.0478641
FBgn0063923	Kaz1-ORFB	Kaz1-ORFB	295.992	277.191	330.254	242.044	1101.54	803.036	1162.13	1595.51	286.37	1165.55	-2.02541	1.20763e-15
FBgn0034255	Oxp	Oxpecker	1.36402	1.41064	1.56148	1.34844	4.15154	8.29297	5.14217	5.5208	1.42114	5.77687	-2.02521	0.0204791
FBgn0039697	CG7834	Electron transfer flavoprotein beta subunit	2389.08	2183.68	2385.17	1749.59	8110.73	7863.12	9277.76	9992.64	2176.88	8811.06	-2.01714	1.09919e-35
FBgn0039113	CG10217	undicht	111.167	100.861	134.288	91.6936	651.792	406.356	317.529	391.977	109.502	441.913	-2.01343	3.19262e-12
FBgn0035469	CG14977	Late endosomal/lysosomal adaptor, MAPK and MTOR activator 4	99.5733	117.789	111.646	72.1413	548.003	341.394	258.394	466.507	100.287	403.575	-2.00904	1.71843e-10
FBgn0029091	CS-2	Chitin synthase 2	130.946	167.161	147.56	120.685	512.023	547.336	591.35	625.23	141.588	568.985	-2.0078	2.0639e-36
FBgn0027945	ppl	pumpless	2068.53	2221.76	2574.11	2237.73	9269	6620.56	8403.6	12210.6	2275.53	9125.95	-2.00381	2.55164e-19
FBgn0035344	Cyp4d20	Cytochrome P450 4d20	47.7406	30.3288	30.4489	35.0593	127.314	124.395	137.553	187.707	35.8944	144.242	-2.00381	4.37258e-14
FBgn0002576	lz	lozenge	0.682009	0.705321	3.12297	2.02265	6.91923	8.29297	6.42772	4.1406	1.63324	6.44513	-2.00337	0.0230784
FBgn0265533	CR44383	-	1.36402	4.23193	1.56148	3.37109	16.6062	15.2038	5.14217	5.5208	2.63213	10.6182	-2.00155	0.0129679
FBgn0032394	CG6746	3-hydroxyacyl-CoA dehydratase 1	343.732	300.467	308.393	249.461	1036.5	953.692	1267.55	1547.2	300.513	1201.24	-1.99917	2.39633e-20
FBgn0037110	ORMDL	Orosomucoid 1-like	105.029	128.369	152.245	114.617	505.104	490.668	336.812	665.256	125.065	499.46	-1.99835	4.6494e-14
FBgn0001091	Gapdh1	Glyceraldehyde 3 phosphate dehydrogenase 1	12704.5	12462.3	12359.1	11409.8	48556.4	40866.4	53058.2	52865.8	12233.9	48836.7	-1.99709	1.81825e-59
FBgn0033997	Ir51a	Ionotropic receptor 51a	0.682009	3.52661	2.34223	6.74218	17.99	16.5859	6.42772	12.4218	3.32325	13.3564	-1.99615	0.0104447
FBgn0042083	CG3267	Methylcrotonoyl-CoA carboxylase 2	226.427	212.302	244.372	218.447	851.066	851.412	898.595	992.363	225.387	898.359	-1.9958	1.20306e-70
FBgn0038603	PKD	Protein Kinase D	542.197	550.856	530.124	509.709	2380.22	1999.99	1843.47	2273.19	533.221	2124.22	-1.99399	3.28639e-59
FBgn0266019	rudhira	rudhira	358.737	686.983	566.038	796.251	3474.84	2157.56	1518.23	2383.6	602.002	2383.56	-1.9852	4.91416e-08
FBgn0035252	CG7970	-	559.247	540.982	639.427	502.966	2205.85	1886.65	2329.4	2451.23	560.656	2218.29	-1.98477	1.02401e-44
FBgn0053093	CG33093	-	4.77406	4.23193	1.56148	4.04531	15.2223	9.67514	15.4265	17.9426	3.65319	14.5666	-1.98014	0.000534135
FBgn0033624	CG12384	-	658.138	732.829	712.817	597.357	2924.07	1628.19	2811.48	3290.4	675.285	2663.53	-1.97986	5.15662e-15
FBgn0032253	CG5322	Lysosomal alpha-mannosidase I	37.5105	81.112	79.6357	88.3225	786.025	181.063	77.1326	82.812	71.6452	281.758	-1.97545	0.0190285
FBgn0039026	CG7029	-	227.109	247.568	213.142	291.936	1223.32	953.692	826.604	843.302	244.939	961.73	-1.9725	5.385e-23
FBgn0052512	CG32512	-	292.582	241.22	188.159	149.002	791.56	639.941	826.604	1156.61	217.741	853.678	-1.9709	7.40502e-11
FBgn0035542	DOR	Tumor protein p53 inducible nuclear protein	594.03	973.344	1049.32	1107.74	5795.55	3565.98	2060.73	3166.18	931.107	3647.11	-1.96974	2.73361e-07
FBgn0019661	roX1	long non-coding RNA on the X 1	231.201	124.842	270.917	155.744	864.904	779.54	808.607	610.048	195.676	765.775	-1.9692	5.36533e-11
FBgn0069056	CG33226	-	32.0544	52.8991	36.6949	57.9827	197.89	183.828	161.978	158.723	44.9078	175.605	-1.96493	1.3461e-14
FBgn0037850	CG14695	-	66.1548	67.7109	88.2238	76.8608	179.9	250.171	246.824	488.591	74.7376	291.372	-1.96345	6.20188e-08
FBgn0263346	CG43427	smallish	294.628	325.859	306.831	327.67	1531.92	1184.51	926.877	1238.04	313.747	1220.34	-1.95933	1.45739e-25
FBgn0035679	CG10467	-	319.18	296.235	374.756	271.035	1392.15	948.163	1200.7	1347.07	315.302	1222.02	-1.95507	1.42984e-24
FBgn0030178	CG2974	NAD(P)HX epimerase	89.3431	76.1747	91.3468	88.9967	369.487	326.19	293.104	351.951	86.4653	335.183	-1.9545	7.2556e-38
FBgn0028996	onecut	onecut	2.04603	3.52661	1.56148	6.74218	15.2223	16.5859	12.8554	9.6614	3.46907	13.5813	-1.95239	0.00260959
FBgn0259979	CG17337		1120.54	1002.97	1264.8	1022.79	6650.77	4029	2983.75	3388.39	1102.77	4262.98	-1.95075	6.19126e-11
FBgn0050046	CG30046	-	204.603	457.754	321.666	420.712	1823.91	1176.22	1100.42	1327.75	351.183	1357.08	-1.95012	1.81724e-09
FBgn0030724	Nipsnap	Nipsnap	1048.93	949.363	968.12	915.588	4372.96	4030.39	3193.29	3364.93	970.5	3740.39	-1.94631	4.39001e-40
FBgn0039970	CG17508	-	489	444.353	540.273	435.545	2301.34	2174.14	1344.68	1530.64	477.293	1837.7	-1.94503	4.81295e-17
FBgn0001128	Gpdh	Glycerol-3-phosphate dehydrogenase 1	4637.66	3852.47	5010.02	3236.92	13210.2	12768.4	20121.3	18330.4	4184.27	16107.6	-1.94474	1.46343e-15
FBgn0038877	CG3308	-	344.414	362.535	427.846	377.562	1724.27	1272.97	1295.83	1511.32	378.089	1451.1	-1.94072	1.19456e-34
FBgn0028406	Drep-4	DNA fragmentation factor-related protein 4	19.7783	11.9905	13.2726	8.09061	87.1823	46.9935	28.2819	41.406	13.283	50.9659	-1.93841	0.000117115
FBgn0034618	CG9485	-	719.519	763.863	509.044	823.894	2800.91	3069.78	2132.72	2741.08	704.08	2686.12	-1.93132	2.0307e-19
FBgn0033052	SCAP	SREBP cleavage activating protein	401.021	454.227	398.959	526.564	1715.97	1818.93	1622.36	1617.59	445.193	1693.71	-1.92712	1.11785e-45
FBgn0032642	CG5110	Late endosomal/lysosomal adaptor, MAPK and MTOR activator 3	94.1172	92.3971	106.181	86.9741	467.74	306.84	307.245	357.472	94.9173	359.824	-1.92325	7.17523e-21
FBgn0038735	CG4662	Mitochondrial calcium uptake 3	103.665	93.8078	100.716	91.0194	394.396	393.916	332.956	354.711	97.302	368.995	-1.92304	8.67272e-45
FBgn0024983	CG4293	-	124.808	170.688	153.025	128.776	473.276	449.203	622.203	640.413	144.324	546.273	-1.92125	1.70898e-20
FBgn0032120	CG33298	-	372.377	372.41	368.51	383.63	1465.49	1615.75	1249.55	1336.03	374.232	1416.71	-1.92019	3.2281e-57
FBgn0037934	CG6830	-	4.77406	4.23193	7.80742	4.04531	23.5254	9.67514	28.2819	16.5624	5.21468	19.5112	-1.91829	0.000622236
FBgn0011241	cbx		85.2511	46.5512	61.6786	85.6256	357.032	259.847	215.971	222.212	69.7766	263.766	-1.91679	2.03408e-10
FBgn0029118	Sucb	Succinyl-coenzyme A synthetase beta subunit, GDP-forming	1692.75	1737.91	1717.63	1494.74	6818.21	6067.69	5757.95	6412.41	1660.76	6264.06	-1.91532	2.27271e-77
FBgn0042627	v(2)k05816	Fatty acid synthase 2	117.305	152.349	71.8282	93.042	246.325	393.916	577.209	419.581	108.631	409.258	-1.91323	1.54301e-07
FBgn0262029	d	dachs	8.1841	17.633	6.24593	15.507	110.708	13.8216	25.7109	28.9842	11.8925	44.8061	-1.91057	0.016391
FBgn0260960	Baldspot	Baldspot	1746.62	1585.56	1772.28	1533.85	4550.09	6250.14	7700.4	6448.29	1659.58	6237.23	-1.91017	5.07874e-23
FBgn0010350	CdsA	CDP-diacylglycerol synthase	495.82	394.275	388.809	473.301	1872.34	1747.05	1479.66	1482.33	438.051	1645.35	-1.90862	6.5257e-34
FBgn0261703	gce	germ cell-expressed bHLH-PAS	107.757	141.77	106.962	115.965	561.842	487.903	281.534	441.664	118.114	443.236	-1.90721	6.63111e-13
FBgn0030734	CG9911	Endoplasmic reticulum protein 44	656.774	615.746	710.475	598.031	2381.6	2533.5	2357.69	2378.08	645.256	2412.72	-1.9033	3.84947e-93
FBgn0024320	Npc1a	Niemann-Pick type C-1a	409.205	382.284	406.766	498.921	2279.2	1661.36	1203.27	1185.59	424.294	1582.35	-1.89875	2.73345e-12
FBgn0037167	CG11425	-	630.176	442.942	464.541	398.463	1109.85	1321.35	2436.1	2349.1	484.03	1804.1	-1.89815	3.03527e-08
FBgn0031646	CG2837	snustorr snarlik	2.72803	4.23193	2.34223	3.37109	16.6062	2.76432	14.141	13.802	3.16832	11.8284	-1.89778	0.00936707
FBgn0031285	CG3662	-	676.553	631.263	636.304	658.036	3109.5	2208.7	2109.58	2266.29	650.539	2423.52	-1.89725	3.00215e-30
FBgn0037743	CG8412	Alg12 alpha-1,6-mannosyltransferase	257.117	230.64	254.522	213.727	914.723	945.399	790.609	909.551	239.002	890.071	-1.89721	1.46631e-52
FBgn0031422	CG9870	Phosphatidylinositol glycan anchor biosynthesis class W a	19.0962	9.16918	15.6148	11.4617	44.2831	37.3184	59.135	64.8694	13.8355	51.4015	-1.8956	4.01883e-07
FBgn0004859	ci	cubitus interruptus	489	445.763	434.092	494.876	2322.09	2228.05	1185.27	1192.49	465.933	1731.98	-1.89406	2.54762e-10
FBgn0034705	CG11170	-	24.5523	25.3916	24.203	26.9687	96.8693	96.7514	88.7025	91.0932	25.2789	93.3541	-1.8828	1.95121e-19
FBgn0011016	SsRbeta	Signal sequence receptor beta	3640.56	3560.46	3805.34	3054.21	11306	12519.6	12437.6	15480.3	3515.14	12935.9	-1.87977	1.30544e-36
FBgn0043001	Chrac-16	Chromatin accessibility complex 16kD protein	19.7783	34.5608	24.9837	16.8554	76.1116	74.6368	78.4181	124.218	24.0445	88.3461	-1.87928	6.34273e-08
FBgn0036205	CG14131	-	130.946	96.629	135.849	68.7702	370.871	402.209	363.809	451.325	108.048	397.054	-1.87891	7.63677e-13
FBgn0004057	Zw	Zwischenferment	1247.39	983.923	714.379	797.599	2243.22	3235.64	4315.57	3955.65	935.824	3437.52	-1.87699	2.4844e-10
FBgn0029791	CG4096	ADAM metallopeptidase with thrombospondin type 1 motif B	133.674	114.262	170.202	115.965	412.386	445.056	501.362	600.387	133.526	489.798	-1.87666	3.79679e-18
FBgn0039802	dj-1beta	dj-1beta	216.879	210.186	232.661	172.6	675.317	660.674	780.325	937.155	208.081	763.368	-1.87599	3.76649e-24
FBgn0020236	ATPCL	ATP citrate lyase	9857.07	9226.31	7850.36	8566.61	24525.9	27394.5	41199.1	37123.2	8875.09	32560.7	-1.87529	9.00446e-18
FBgn0025574	Pli	Pellino	156.18	158.697	205.335	202.265	1513.93	550.101	244.253	339.529	180.619	661.953	-1.87372	0.00214959
FBgn0040321	GNBP3	Gram-negative bacteria binding protein 3	1362.65	1674.43	1446.71	1503.51	7240.29	4308.2	4766.79	5588.43	1496.83	5475.93	-1.87117	1.45832e-19
FBgn0038420	CG10311	-	1029.15	847.796	966.558	842.772	4291.31	3554.92	2604.51	3025.4	921.569	3369.03	-1.87014	1.60428e-20
FBgn0024230	Hs2st	Heparan sulfate 2-O-sulfotransferase	341.686	356.187	416.135	415.992	1501.47	1586.72	1264.97	1235.28	382.5	1397.11	-1.86907	3.06466e-35
FBgn0032783	CG10237	-	11.5941	12.6958	7.80742	9.43905	31.8285	26.2611	61.7061	31.7446	10.3841	37.8851	-1.86777	2.12269e-05
FBgn0260858	Ykt6	YKT6 v-SNARE	672.461	617.156	696.422	581.85	2131.12	1965.44	2658.5	2597.54	641.972	2338.15	-1.86509	1.56747e-33
FBgn0036629	CG4573	Glutamyl-tRNA synthetase, mitochondrial	10.9121	16.2224	16.3956	17.5297	48.4346	52.5222	64.2772	56.5882	15.2649	55.4555	-1.8648	1.4116e-10
FBgn0039994	conu	conundrum	249.615	253.21	282.628	250.809	1233.01	1181.75	653.056	699.761	259.066	941.893	-1.86225	1.47337e-11
FBgn0039915	CG1732	GABA transporter	122.08	119.199	77.2934	136.192	690.539	526.604	170.977	264.998	113.691	413.28	-1.86124	0.000176376
FBgn0267762	CR46093	antisense RNA:CR46093	2.04603	2.11596	6.24593	0.674218	13.8385	4.14649	6.42772	15.1822	2.77054	9.89872	-1.85914	0.0394951
FBgn0034392	MFS15	Major Facilitator Superfamily Transporter 15	50.4686	40.2033	58.5556	47.1952	195.122	147.891	176.119	190.468	49.1057	177.4	-1.85569	3.02522e-20
FBgn0061492	loj	logjam	764.532	709.553	820.56	695.793	2414.81	2930.18	2609.65	2865.29	747.609	2704.99	-1.85557	7.39554e-57
FBgn0266619	CR45126	antisense RNA:CR45126	2.72803	4.93725	4.68445	4.71952	29.0608	22.1146	5.14217	5.5208	4.26731	15.4596	-1.85554	0.0209515
FBgn0036993	CG5910	-	87.2971	68.4162	63.2401	77.535	307.214	230.821	259.68	276.04	74.1221	268.439	-1.85403	5.35176e-24
FBgn0064237	Idgf5	Imaginal disc growth factor 5	1068.03	1229.38	1115.68	1087.51	4595.75	3730.46	3878.48	4041.22	1125.15	4061.48	-1.8519	1.98423e-61
FBgn0030261	CG15203	-	351.916	378.758	397.398	344.525	1280.06	1199.72	1204.55	1630.02	368.149	1328.59	-1.85182	7.87427e-34
FBgn0032297	CG17124	-	305.54	383.695	412.232	423.409	2002.43	1633.72	807.321	1058.61	381.219	1375.52	-1.85124	3.7144e-08
FBgn0032161	CG4594	-	70.2469	73.3534	92.1275	58.6569	218.648	222.528	322.671	293.982	73.5962	264.457	-1.84838	8.14462e-15
FBgn0000308	chic	chickadee	3330.25	3192.99	3475.08	3027.24	18124.2	10425.7	8214.62	10097.5	3256.39	11715.5	-1.84707	6.04173e-11
FBgn0050414	CG30414	-	869.561	952.184	915.81	880.528	4213.81	2995.15	2749.78	3037.82	904.521	3249.14	-1.84481	2.74605e-26
FBgn0039955	CG41099	-	299.402	280.013	321.666	279.126	1179.04	1250.86	944.874	859.864	295.052	1058.66	-1.84341	1.65455e-26
FBgn0051779	Acp24A4	Accessory gland protein 24A4	2.72803	9.8745	9.3689	6.74218	31.8285	26.2611	15.4265	28.9842	7.1784	25.6251	-1.84111	0.000419584
FBgn0036579	CG5027	Thioredoxin-related transmembrane protein 3	105.029	88.1652	100.716	83.603	373.639	377.33	304.674	295.363	94.3783	337.751	-1.8398	8.66486e-27
FBgn0014002	Pdi		29150.4	24892.9	26196.2	21877	70736.7	86632.6	99477.9	108157	25529.1	91250.9	-1.8377	8.323e-23
FBgn0039538	CG12883	-	220.289	193.963	181.913	161.812	531.397	511.4	802.179	850.203	189.494	673.795	-1.83027	1.48059e-13
FBgn0033179	p47	p47	1761.63	1716.75	1810.54	1578.34	4172.3	4949.52	7391.87	7905.78	1716.82	6104.87	-1.83027	4.72498e-13
FBgn0031315	CG14341	-	46.3766	35.9714	35.1334	39.7788	149.455	125.777	118.27	167.004	39.315	140.127	-1.83018	6.2257e-17
FBgn0034162	CG6426	-	25.2343	39.498	24.9837	19.5523	184.052	80.1654	33.4241	91.0932	27.3171	97.1836	-1.83017	0.00133753
FBgn0038009	CG17738	-	2.04603	4.23193	14.8341	3.37109	27.6769	15.2038	15.4265	27.604	6.12078	21.4778	-1.82783	0.0144453
FBgn0040299	Myo28B1	Myosin 28B1	24.5523	26.8022	18.7378	16.1812	99.637	73.2546	57.8494	75.911	21.5684	76.663	-1.82714	2.62206e-09
FBgn0039944	CG17162	-	2.04603	2.82129	8.58816	1.34844	12.4546	8.29297	14.141	16.5624	3.70098	12.8627	-1.8248	0.0151775
FBgn0031479	Prx6005	Peroxiredoxin 6a	62.7448	56.4257	57.7749	70.1186	190.971	226.675	203.116	255.337	61.766	219.025	-1.82412	5.73291e-24
FBgn0031282	Pex12	Peroxin 12	81.159	63.4789	69.486	77.535	256.012	312.369	205.687	259.477	72.9147	258.386	-1.82336	5.00819e-20
FBgn0038039	CG5196	-	308.95	265.906	359.141	262.945	874.591	991.01	1255.98	1111.06	299.236	1058.16	-1.82307	3.29291e-22
FBgn0032429	CG5446	-	343.732	313.868	336.5	347.896	1536.07	1196.95	1024.58	990.983	335.499	1187.15	-1.82293	9.3207e-23
FBgn0034885	CG4019	Entomoglyceroporin 4	3324.79	2860.08	2784.91	2091.42	7005.03	6373.15	14833.9	10903.6	2765.3	9778.91	-1.82226	8.57746e-08
FBgn0033373	CG8080	NAD kinase 2, mitochondrial	596.758	615.04	639.427	536.677	2614.09	1836.89	1775.34	2206.94	596.976	2108.31	-1.82043	1.20345e-25
FBgn0033638	CG9005	atossa	288.49	306.815	284.19	333.064	1668.92	892.877	790.609	930.254	303.139	1070.66	-1.82022	2.18636e-10
FBgn0040985	CG6115	orsai	609.034	598.818	673.78	598.705	2989.11	2041.45	1682.78	2044.08	620.084	2189.35	-1.81999	1.44771e-17
FBgn0000497	ds		15.6862	19.749	14.8341	33.7109	184.052	41.4649	24.4253	46.9268	20.995	74.2171	-1.81952	0.0148663
FBgn0033725	Cpr49Ac	Cuticular protein 49Ac	9687.93	15947.3	12650.4	14795.7	81161.2	38219.6	29522.5	38405.4	13270.3	46827.2	-1.81914	2.17831e-06
FBgn0262782	Mdh1	Malate dehydrogenase 1	8581.71	8460.33	8774.76	7558.65	28290	25916.9	28956.9	34586.4	8343.86	29437.5	-1.81889	2.2031e-44
FBgn0050172	CG30172	-	6.82009	9.8745	6.24593	6.06796	29.0608	27.6432	12.8554	33.1248	7.25212	25.6711	-1.81871	0.000142013
FBgn0000032	Acph-1	Acid phosphatase 1	141.176	138.243	167.859	202.94	759.732	547.336	482.079	503.773	162.554	573.23	-1.81788	1.26403e-14
FBgn0026059	Mhcl	Myosin heavy chain-like	280.306	320.921	316.2	341.154	2002.43	841.737	705.763	887.468	314.645	1109.35	-1.81782	2.01418e-06
FBgn0037635	CG9837	-	484.908	423.898	499.675	482.066	2605.78	1353.14	1438.52	1265.64	472.637	1665.77	-1.81738	1.89782e-10
FBgn0032147	IP3K1	Inositol 1,4,5-triphosphate kinase 1	177.322	102.977	128.042	84.9514	370.871	474.082	357.381	535.517	123.323	434.463	-1.8167	1.36745e-09
FBgn0032638	SPH93	Serine protease homolog 93	536.059	866.84	460.638	688.376	3906.6	1621.28	1807.47	1646.58	637.978	2245.48	-1.81534	5.74676e-06
FBgn0000024	Ace	Acetylcholine esterase	27.2803	30.3288	28.8874	36.4078	159.142	128.541	69.4193	75.911	30.7261	108.253	-1.81498	5.44392e-07
FBgn0033635	CG7777	Prip	30.0084	33.8554	67.1438	43.8241	189.587	164.477	91.2736	168.384	43.7079	153.431	-1.81394	1.90137e-06
FBgn0039883	RhoGAP100F	Rho GTPase activating protein at 100F	15.0042	22.5703	17.1763	13.4844	96.8693	64.9616	25.7109	52.4476	17.0588	59.9973	-1.81354	0.00016636
FBgn0000482	dor	deep orange	82.523	93.8078	113.988	98.4358	393.012	293.018	299.532	379.555	97.1887	341.279	-1.81339	3.037e-21
FBgn0004654	Pgd	Phosphogluconate dehydrogenase	5442.43	4921.73	4337.8	4307.58	11629.8	12685.5	20418.3	22047.3	4752.38	16695.2	-1.81271	3.51756e-11
FBgn0035348	CG16758	-	760.44	1155.32	1265.58	1414.51	4530.71	4029	3033.88	4543.62	1148.96	4034.3	-1.812	2.54631e-12
FBgn0038331	Ccm3	Cerebral cavernous malformation 3	339.64	283.539	341.184	273.732	938.248	1267.44	1064.43	1075.18	309.524	1086.32	-1.81175	1.63858e-30
FBgn0029092	ced-6	ced-6	974.59	1618.71	1669.23	1754.99	9684.16	4323.4	2915.61	4186.14	1504.38	5277.33	-1.81064	4.07341e-05
FBgn0037229	CG9766	flippy	23.8703	16.9277	17.1763	26.9687	69.1923	55.2865	89.988	84.1922	21.2358	74.6648	-1.8104	2.74676e-09
FBgn0259832	CG34229	-	25.2343	33.1501	23.4223	24.2718	99.637	55.2865	113.128	103.515	26.5196	92.8916	-1.80881	1.1299e-08
FBgn0037019	Pex16	Peroxin 16	166.41	154.465	150.683	140.911	583.983	562.54	458.939	539.658	153.118	536.28	-1.80768	4.39793e-39
FBgn0038924	CG6028	-	918.666	729.302	1038.39	651.968	2517.22	2164.47	3091.73	3899.06	834.581	2918.12	-1.80608	1.62277e-11
FBgn0036980	RhoBTB	Rho-related BTB domain containing	220.971	199.606	231.1	213.053	986.683	811.329	551.498	669.397	216.182	754.727	-1.8036	3.86833e-16
FBgn0001250	if	inflated	291.9	324.448	369.291	318.905	862.136	1159.63	1163.42	1362.26	326.136	1136.86	-1.80199	5.26408e-22
FBgn0034035	CG8207	GDP-mannose pyrophosphorylase A	96.1632	120.61	130.384	135.518	462.205	353.834	398.518	467.888	120.669	420.611	-1.80193	1.69271e-22
FBgn0037741	CG16908	Telo2 interacting protein 1	23.8703	29.6235	30.4489	28.3171	105.172	124.395	79.7037	81.4318	28.065	97.6756	-1.79983	3.34822e-12
FBgn0035789	mthl6	methuselah-like 6	14.3222	28.2129	24.203	20.2265	83.0308	105.044	43.7085	70.3902	21.7411	75.5434	-1.79753	3.9608e-06
FBgn0053169	CG33169	-	12.2762	5.64257	14.8341	6.74218	26.2931	19.3503	42.4229	48.307	9.87375	34.0933	-1.7955	0.000603025
FBgn0016126	CaMKI	Calcium/calmodulin-dependent protein kinase I	2849.43	2971.52	3166.69	3180.28	14690.9	11794	7295.46	8448.2	3041.98	10557.1	-1.79512	4.95887e-12
FBgn0058160	CG40160	-	289.854	283.539	316.2	256.203	1202.56	1125.08	689.051	957.858	286.449	993.638	-1.7945	2.59245e-16
FBgn0261041	stj	straightjacket	6.82009	9.16918	6.24593	7.41639	23.5254	26.2611	26.9964	26.2238	7.4129	25.7517	-1.79415	3.20853e-06
FBgn0034406	Jheh3	Juvenile hormone epoxide hydrolase 3	1750.03	1552.41	1461.55	1263.48	5003.99	4645.45	5176.88	6050.79	1506.87	5219.28	-1.79228	5.37797e-30
FBgn0086608	CG34112	-	16.3682	9.16918	13.2726	7.41639	41.5154	22.1146	46.2796	49.6872	11.5566	39.8992	-1.79084	4.86569e-05
FBgn0039902	Zip102B	Zinc/iron regulated transporter-related protein 102B	375.787	344.902	402.863	378.236	1480.72	1498.26	1086.28	1124.86	375.447	1297.53	-1.7891	1.55731e-26
FBgn0028371	jbug	jitterbug	89.3431	120.61	101.496	146.305	380.558	362.127	398.518	438.903	114.439	395.027	-1.78642	1.09641e-18
FBgn0037515	Sp7	Serine protease 7	547.653	657.36	492.648	484.088	3146.87	1416.72	1250.83	1703.17	545.437	1879.4	-1.7847	3.15854e-07
FBgn0020294	ko	knockout	18.4142	11.9905	27.326	29.6656	172.981	76.0189	26.9964	24.8436	21.8491	75.2099	-1.78304	0.0184364
FBgn0017558	Pdk	Pyruvate dehydrogenase kinase	427.619	1670.91	1709.04	1788.03	4231.8	4971.64	3532.67	6492.46	1398.9	4807.14	-1.78091	0.000294987
FBgn0030545	CG11590	-	138.448	133.306	124.138	134.844	518.942	320.662	489.792	494.111	132.684	455.877	-1.78036	8.7359e-19
FBgn0030051	spirit	Serine Protease Immune Response Integrator	1336.74	1274.52	1237.48	1136.06	6083.39	3223.2	3729.36	4079.87	1246.2	4278.96	-1.77971	5.33904e-14
FBgn0036210	CG14130	-	32.7364	34.5608	44.5023	33.0367	110.708	134.07	129.84	120.077	36.209	123.674	-1.77774	2.86388e-18
FBgn0035044	CG3663	-	122.08	98.0397	122.576	89.6709	283.689	319.28	461.51	415.44	108.092	369.98	-1.77648	7.76063e-14
FBgn0011225	jar	jaguar	614.49	651.717	765.127	774.676	2180.94	2469.92	2396.25	2564.41	701.502	2402.88	-1.77646	3.76171e-43
FBgn0062440	CG17680	Essential MCU regulator	98.8913	78.996	103.058	64.7249	286.456	241.878	317.529	335.388	86.4175	295.313	-1.77476	1.80626e-15
FBgn0036449	bmm	brummer	209.377	366.062	313.077	404.531	1093.24	949.546	908.879	1472.67	323.262	1106.08	-1.77458	5.794e-10
FBgn0010241	Mdr50	Multi drug resistance 50	17.0502	25.3916	13.2726	13.4844	59.5054	44.2292	50.1362	82.812	17.2997	59.1707	-1.77175	2.09256e-06
FBgn0031996	CG8460	-	156.18	160.813	176.448	154.396	646.256	435.381	492.363	636.272	161.959	552.568	-1.77091	3.25499e-21
FBgn0040827	CG13315	-	1475.87	1286.51	2011.97	1342.37	4920.96	5353.12	4145.88	6399.98	1529.18	5204.98	-1.76725	7.54831e-15
FBgn0040636	CG13255	-	15.6862	41.614	38.2563	20.2265	163.294	105.044	60.4205	64.8694	28.9458	98.407	-1.76724	0.000612122
FBgn0030731	Mfe2	peroxisomal Multifunctional enzyme type 2	1128.04	1086.9	1032.92	956.041	3650.59	3348.98	3492.82	3801.07	1050.98	3573.36	-1.76552	8.82927e-75
FBgn0024980	Syx4	Syntaxin 4	167.092	164.34	145.218	144.283	517.559	521.075	545.07	527.236	155.233	527.735	-1.7648	6.41916e-56
FBgn0010591	Sply	Sphingosine-1-phosphate lyase	974.59	1026.95	992.323	949.973	3228.51	2584.64	3693.37	3894.92	985.958	3350.36	-1.76479	4.78811e-27
FBgn0266349	CR44998	antisense RNA:CR44998	4.09205	2.82129	5.46519	8.09061	26.2931	12.4395	10.2843	20.703	5.11729	17.43	-1.76282	0.0034178
FBgn0035623	mthl2	methuselah-like 2	4.77406	12.6958	14.0534	12.8101	29.0608	56.6687	46.2796	17.9426	11.0833	37.4879	-1.76257	0.00141377
FBgn0013763	CG5210	Imaginal disc growth factor 6	16053.1	17250	15231.5	14560.4	59308.9	50736.4	52092.8	51907.9	15773.8	53511.5	-1.76232	8.76775e-66
FBgn0036337	AdenoK	Adenosine kinase 2	2127.18	2327.56	2457.77	2265.37	8084.43	6711.78	7825.1	8506.17	2294.47	7781.87	-1.76205	8.95915e-53
FBgn0015286	Rala	Ras-like protein A	233.247	276.486	302.928	280.475	1388	1094.67	515.503	708.042	273.284	926.554	-1.76144	5.03104e-07
FBgn0037228	CG1092	-	402.385	360.419	363.045	316.208	1277.29	1098.82	1162.13	1349.83	360.514	1222.02	-1.76115	6.03883e-40
FBgn0034128	CG4409	-	6.13808	10.5798	4.68445	6.74218	49.8185	15.2038	14.141	16.5624	7.03613	23.9314	-1.76098	0.00669652
FBgn0013563	Pex1	Peroxin 1	130.946	129.074	161.614	149.002	528.629	501.725	397.233	505.153	142.659	483.185	-1.76049	2.70619e-27
FBgn0037592	CG11737	-	272.121	247.568	279.506	266.316	1296.66	840.355	746.901	717.704	266.378	900.406	-1.75705	2.50677e-13
FBgn0085322	CG34293	-	47.0586	28.2129	27.326	31.6882	150.839	92.6049	89.988	121.458	33.5714	113.722	-1.75679	1.75101e-08
FBgn0027930	MP1	Melanization Protease 1	718.837	986.039	815.875	779.396	3584.16	2327.56	2342.26	2894.28	825.037	2787.07	-1.75621	5.83748e-17
FBgn0266186	Vamp7	Vesicle-associated membrane protein 7	388.063	431.657	395.836	341.828	1667.54	1326.88	1090.14	1174.55	389.346	1314.78	-1.75569	5.22611e-21
FBgn0265338	CR44292	long non-coding RNA:CR44292	5.45607	3.52661	7.02668	7.41639	38.7477	11.0573	15.4265	13.802	5.85644	19.7584	-1.75427	0.00549672
FBgn0040056	CG17698	-	353.962	363.241	299.805	325.647	1292.51	1339.32	860.028	1035.15	335.664	1131.75	-1.75299	1.99324e-19
FBgn0035726	CG9953	-	1102.13	1041.05	934.548	946.602	4467.06	2874.9	2924.61	3297.3	1006.08	3390.97	-1.75284	8.51615e-20
FBgn0032005	Snx6	Sorting nexin 6	793.858	836.511	867.404	819.174	3726.7	2490.66	2173.85	2774.2	829.237	2791.35	-1.75109	3.72093e-18
FBgn0035980	CG4447	mitochondrial ribosome recycling factor 1	43.6486	35.2661	41.3793	43.1499	128.698	128.541	150.409	142.161	40.861	137.452	-1.7504	2.72154e-21
FBgn0005636	nvy	nervy	34.7824	38.0874	32.7912	19.5523	112.092	93.987	106.7	107.656	31.3033	105.109	-1.74985	2.22955e-11
FBgn0267180	CR45620	antisense RNA:CR45620	2.04603	6.34789	2.34223	4.71952	15.2223	26.2611	3.85663	6.901	3.86392	13.0603	-1.74923	0.0405646
FBgn0039611	CG14528	Neprilysin-like 18	804.77	831.574	904.88	842.772	2756.62	2572.2	2689.36	3355.26	845.999	2843.36	-1.74901	1.28235e-43
FBgn0030675	CG8191	-	56.6067	39.498	59.3364	55.9601	175.749	172.77	168.406	193.228	52.8503	177.538	-1.74885	5.95272e-20
FBgn0035040	CG4741	-	6.13808	1.41064	3.12297	5.39374	12.4546	19.3503	16.7121	5.5208	4.01636	13.5094	-1.74334	0.0141242
FBgn0259238	CG42336	-	3001.52	2900.99	2879.38	2555.28	9855.76	7970.93	9087.5	11030.6	2834.29	9486.19	-1.74285	5.59582e-35
FBgn0030927	CG15046	-	25.9163	61.363	60.8979	55.2858	276.769	95.3692	142.695	165.624	50.8657	170.114	-1.7425	0.000123564
FBgn0034788	CG13532	-	2.72803	2.11596	0.780742	2.02265	6.91923	5.52865	3.85663	9.6614	1.91185	6.49148	-1.74147	0.0354142
FBgn0039537	CG5590	Hydroxysteroid dehydrogenase like 2	3669.21	3429.98	3327.52	2824.97	10150.5	8707.62	11926	13508	3312.92	11073	-1.74089	2.80439e-20
FBgn0034354	GstE11	Glutathione S transferase E11	193.008	191.847	250.618	124.73	546.619	410.502	786.752	794.995	190.051	634.717	-1.74056	1.47563e-07
FBgn0037009	CG5104	-	78.431	98.0397	81.9779	71.4671	330.739	290.254	227.541	253.957	82.4789	275.623	-1.7405	4.03625e-18
FBgn0086687	Desat1	Desaturase 1	15433.2	13603.5	13917.5	13615.2	38061.3	52165.6	51838.2	46812.2	14142.3	47219.3	-1.73936	6.06966e-34
FBgn0037206	CG12768	-	10.9121	12.6958	17.1763	8.76483	71.96	33.1719	32.1386	27.604	12.3873	41.2186	-1.73924	0.000280794
FBgn0027835	Dp1	Dodeca-satellite-binding protein 1	13432.2	14804.7	12425.5	14557	39514.4	46129.7	46863.2	51585	13804.8	46023	-1.73717	4.92829e-42
FBgn0033244	CG8726	-	325.318	299.056	293.559	374.191	1262.07	1263.3	883.168	898.51	323.031	1076.76	-1.73642	4.09891e-18
FBgn0033337	CG8272	-	150.042	141.77	140.534	155.07	549.387	548.718	390.805	467.888	146.854	489.2	-1.73492	1.23861e-25
FBgn0035401	CG1291	ALG2, alpha-1,3/1,6-mannosyltransferase	476.042	435.183	494.209	418.015	1437.82	1275.74	1570.93	1777.7	455.862	1515.55	-1.73351	8.40665e-31
FBgn0262593	Shab	Shaker cognate b	3.41004	6.34789	4.68445	3.37109	24.9092	15.2038	2.57109	16.5624	4.45337	14.8116	-1.73178	0.0237122
FBgn0028479	Mtpalpha	Mitochondrial trifunctional protein alpha subunit	4139.11	3842.59	3962.26	3618.53	12828.3	11850.7	12474.9	14515.6	3890.62	12917.3	-1.73125	1.41121e-61
FBgn0031099	CG17065	-	190.28	197.49	213.142	163.835	568.761	510.018	689.051	767.391	191.187	633.805	-1.72994	2.36313e-19
FBgn0004868	Gdi	GDP dissociation inhibitor	2932.64	2725.36	2870.01	2611.92	10374.7	8572.17	8181.2	9802.18	2784.98	9232.56	-1.72906	1.39736e-47
FBgn0261285	Ppcs	Phosphopantothenoylcysteine synthetase	198.465	217.239	211.581	219.795	642.105	707.667	687.766	768.771	211.77	701.577	-1.72806	3.29658e-54
FBgn0030701	CG16952	-	334.184	350.545	326.35	338.457	1684.14	872.145	1014.29	897.13	337.384	1116.93	-1.72698	5.1083e-11
FBgn0030669	CG9240	-	98.8913	88.1652	96.812	97.0873	319.669	241.878	349.668	349.19	95.2389	315.101	-1.7266	7.42006e-22
FBgn0020513	ade5	PAICS bifunctional enzyme	2568.44	3943.45	4169.94	4000.81	24388.9	8816.81	7300.6	8042.42	3670.66	12137.2	-1.72532	0.000294378
FBgn0036623	CG4729	1-Acylglycerol-3-phosphate O-acyltransferase 3	1156.69	1069.27	1125.05	982.335	3957.8	3458.17	3298.7	3606.46	1083.33	3580.28	-1.72465	2.52041e-57
FBgn0036848	CG10424	NAD(P)HX dehydratase	403.067	335.028	324.789	291.262	1699.36	1013.13	809.892	952.338	338.536	1118.68	-1.72424	2.39829e-09
FBgn0030465	CG15743	-	93.4352	102.272	137.411	88.3225	361.184	341.394	329.099	357.472	105.36	347.287	-1.7238	2.10947e-20
FBgn0039928	Cals	Calsyntenin	671.779	639.727	692.518	736.92	2807.82	3050.43	1488.66	1694.88	685.236	2260.45	-1.72185	2.26237e-09
FBgn0263110	CG43367	-	165.046	239.809	224.854	322.95	864.904	891.495	617.061	760.49	238.165	783.487	-1.71759	5.01594e-11
FBgn0087007	bbg	big bang	92.0712	131.19	99.9349	134.169	408.235	392.534	311.101	393.357	114.341	376.307	-1.71725	1.4334e-17
FBgn0261565	Lmpt	Limpet	75.021	100.156	153.806	103.83	487.114	331.719	277.677	324.347	108.203	355.214	-1.71626	3.22664e-08
FBgn0040066	wds	will die slowly	111.167	100.861	81.1971	90.3452	251.86	257.082	368.951	382.315	95.8927	315.052	-1.71551	1.49601e-13
FBgn0085220	CG34191	Ubiquitin-fold modifier 1	395.565	450.7	470.787	397.788	1383.85	1456.8	1308.68	1471.29	428.71	1405.16	-1.71333	6.57289e-55
FBgn0020257	Ppa	Partner of paired	84.5691	55.7204	66.363	60.0054	427.609	203.178	128.554	114.557	66.6645	218.474	-1.71202	0.000570695
FBgn0039213	atl	atlastin	1710.48	1781.64	1654.39	1822.41	6750.4	5256.36	4612.53	6206.76	1742.23	5706.51	-1.71158	1.52347e-27
FBgn0036299	Tsf2	Transferrin 2	127.536	163.635	138.972	133.495	631.034	468.553	331.67	414.06	140.909	461.329	-1.71075	5.97532e-12
FBgn0010516	wal	walrus	3105.19	3029.36	3100.33	2491.23	9061.43	7773.28	10284.3	11250	2931.53	9592.26	-1.71027	2.6696e-24
FBgn0028506	CG4455	-	18.4142	19.0437	16.3956	15.507	94.1016	69.1081	30.853	33.1248	17.3401	56.7969	-1.70977	0.000316308
FBgn0028970	betaggt-II	Rab geranylgeranyltransferase subunit beta	152.088	133.306	138.972	117.988	398.548	371.802	433.228	570.022	135.588	443.4	-1.70956	9.74662e-18
FBgn0267661	CR45999	antisense RNA:CR45999	3.41004	7.75854	3.12297	4.71952	19.3739	16.5859	16.7121	9.6614	4.75277	15.5833	-1.70901	0.00228203
FBgn0033376	CG8777	-	83.8871	92.3971	90.566	92.3678	340.426	288.872	264.822	278.8	89.8045	293.23	-1.70677	8.70533e-30
FBgn0261564	CG42678	Receptor expression enhancing protein A	473.314	469.744	489.525	496.224	1198.41	1514.85	1757.34	1816.34	482.202	1571.74	-1.70478	9.50491e-24
FBgn0005612	Sox14	Sox box protein 14	229.155	405.56	249.837	350.593	1620.48	838.973	673.625	892.989	308.786	1006.52	-1.70446	3.63566e-06
FBgn0032116	Mco1	Multicopper oxidase 1	12.2762	8.46386	11.7111	1.34844	31.8285	42.847	28.2819	6.901	8.44989	27.4646	-1.70428	0.0378052
FBgn0044047	Ilp6	Insulin-like peptide 6	557.883	686.278	775.277	746.359	3762.68	2158.94	1086.28	2002.67	691.449	2252.64	-1.70391	1.89451e-05
FBgn0036732	Oatp74D	Organic anion transporting polypeptide 74D	1168.96	1247.71	995.446	1109.76	3932.89	3860.38	3260.14	3679.61	1130.47	3683.26	-1.70377	7.8237e-44
FBgn0250848	26-29-p	26-29kD-proteinase	3057.44	3106.24	2827.85	2556.63	11732.3	8667.54	8280.18	8920.23	2887.04	9400.05	-1.70306	1.65339e-25
FBgn0038651	CG14299	ectopic P-granules autophagy protein 5	845.009	1060.8	799.48	1015.37	3819.42	3166.53	2315.26	2794.9	930.166	3024.03	-1.70073	1.06335e-15
FBgn0032202	CG18619	REPTOR-binding partner	31.3724	42.3193	47.6252	50.5663	265.699	69.1081	92.5591	131.119	42.9708	139.621	-1.7	0.000574721
FBgn0026060	Mipp2	Multiple inositol polyphosphate phosphatase 2	6.13808	7.05321	6.24593	8.76483	20.7577	9.67514	34.7097	26.2238	7.05051	22.8416	-1.69712	0.00138817
FBgn0053129	CG33129	-	7600.99	6678.69	6790.89	6263.48	22203.8	22801.5	21520	22000.4	6833.51	22131.4	-1.69539	7.77955e-80
FBgn0037819	CG14688	Phytanoyl-CoA dioxygenase domain containing 1	293.946	297.646	354.457	245.415	974.228	1042.15	779.039	1053.09	297.866	962.127	-1.69214	8.75155e-21
FBgn0030653	CG7860	-	206.649	232.756	344.307	181.365	1216.4	486.521	631.202	782.573	241.269	779.174	-1.69177	6.74575e-06
FBgn0030410	Aven	Apoptosis and caspase activation inhibitor	36.8285	31.0341	18.7378	31.014	99.637	55.2865	124.698	100.755	29.4036	95.0939	-1.69079	3.08429e-06
FBgn0001218	Hsc70-3	Heat shock protein 70 cognate 3	20452.8	19724.3	17806.4	16639.7	64185.6	61023.9	49015.2	66544.9	18655.8	60192.4	-1.68995	6.5042e-30
FBgn0039882	CG11576	Riboflavin transporter	97.5272	109.325	143.656	105.852	419.306	334.483	384.377	331.248	114.09	367.354	-1.68948	3.76373e-19
FBgn0265523	Smr	Smrter	430.347	648.896	427.066	671.521	1688.29	1906	1478.37	1952.98	544.457	1756.41	-1.68942	2.96484e-13
FBgn0037548	CG7900	-	295.992	307.52	305.27	314.185	848.298	1002.07	1019.44	1073.8	305.742	985.899	-1.68922	6.21213e-48
FBgn0262559	Mdh2	Malate dehydrogenase 2	5928.02	5024.71	6149.12	4414.78	17222	15246.6	17032.2	19847.3	5379.16	17337	-1.68844	1.69828e-24
FBgn0267220	CR45660	long non-coding RNA:CR45660	4.09205	1.41064	3.12297	8.09061	5.53539	11.0573	15.4265	22.0832	4.17907	13.5256	-1.68698	0.028774
FBgn0031313	CG5080	-	1108.26	1149.67	1082.89	873.112	3426.4	2906.69	3420.83	3792.79	1053.48	3386.68	-1.68481	1.98497e-29
FBgn0029866	CG3842	-	477.406	457.754	423.943	324.299	1923.55	1192.81	1038.72	1254.6	420.85	1352.42	-1.68412	1.5456e-10
FBgn0037163	laza	lazaro	322.59	345.608	352.115	364.078	1062.79	982.718	1195.56	1193.87	346.097	1108.73	-1.67997	9.98714e-47
FBgn0265276	l(3)neo38	lethal (3) neo38	23.8703	21.865	23.4223	18.8781	175.749	38.7005	17.9976	49.6872	22.0089	70.5335	-1.67955	0.0229964
FBgn0031611	CG17840	FIG4 phosphoinositide 5-phosphatase	61.3808	67.7109	53.8712	55.2858	217.264	194.885	201.83	149.062	59.5622	190.76	-1.67871	3.022e-17
FBgn0039641	CG14511	-	44.3306	33.1501	42.9408	39.1046	91.3339	106.427	118.27	194.608	39.8815	127.66	-1.67869	1.31921e-07
FBgn0004435	Galphaq	G protein alpha q subunit	141.858	124.842	160.052	123.382	560.458	655.145	277.677	267.759	137.533	440.26	-1.67864	7.61681e-06
FBgn0266691	CR45181	long non-coding RNA:CR45181	2.72803	4.93725	2.34223	4.71952	11.0708	16.5859	14.141	5.5208	3.68176	11.8296	-1.67811	0.00985125
FBgn0034058	Pex11	Peroxin 11a/b	103.665	79.7013	96.0312	97.0873	308.598	312.369	275.106	309.165	94.1213	301.309	-1.67775	3.10912e-30
FBgn0035166	CG13902	Jumonji domain containing 5	35.4644	37.382	50.7482	33.7109	161.91	92.6049	124.698	121.458	39.3264	125.168	-1.67409	6.36589e-10
FBgn0038326	CG5044	3-hydroxyisobutyryl-CoA hydrolase	305.54	410.497	409.109	302.05	772.186	881.82	1398.67	1500.28	356.799	1138.24	-1.67397	1.70696e-08
FBgn0038679	CG6040	-	80.477	67.7109	51.529	77.535	127.314	219.764	308.53	229.113	69.313	221.18	-1.67328	4.78978e-07
FBgn0041160	comm2	comm2	30.0084	40.2033	49.1867	35.7335	336.275	81.5476	28.2819	48.307	38.783	123.603	-1.67227	0.0409042
FBgn0038829	CG17271	-	1882.34	1663.15	1868.31	1713.86	5416.38	5903.22	5674.39	5682.28	1781.92	5669.06	-1.6698	9.36105e-94
FBgn0031534	Snx1	Sorting nexin 1	504.004	484.556	447.365	434.87	2623.77	1126.46	1049	1149.71	467.699	1487.24	-1.6689	3.88263e-06
FBgn0085433	CG34404	-	90.7071	104.388	110.865	91.6936	341.81	316.515	258.394	346.43	99.4134	315.787	-1.66834	1.1282e-22
FBgn0035121	Tudor-SN	Tudor staphylococcal nuclease	5465.62	5788.57	5389.46	5758.49	15196	17680.6	17968	20288.9	5600.54	17783.4	-1.66688	2.13484e-44
FBgn0267792	rgr	regular	53.8787	86.7545	51.529	84.2772	588.135	84.3119	64.2772	140.78	69.1098	219.376	-1.66595	0.0333158
FBgn0033981	Cyp6a21		19.0962	4.23193	29.6682	11.4617	113.475	34.5541	24.4253	31.7446	16.1145	51.0498	-1.66589	0.0364151
FBgn0036621	roq	roquin	471.95	601.639	568.38	668.824	2064.7	2163.08	1437.24	1647.96	577.698	1828.24	-1.66193	4.98416e-16
FBgn0028509	CenG1A	Centaurin gamma 1A	85.9331	90.9865	112.427	94.3905	307.214	355.216	275.106	274.66	95.9342	303.049	-1.66108	5.60913e-22
FBgn0033292	Cyp4ad1	Cytochrome P450 4ad1	72.2929	59.9523	73.3897	64.7249	315.517	208.707	169.692	160.103	67.59	213.505	-1.65931	6.23956e-09
FBgn0034172	CG6665	-	72.9749	54.3098	92.9083	55.9601	265.699	161.713	174.834	267.759	69.0383	217.501	-1.65709	5.76376e-08
FBgn0037875	ZnT86D	Zinc transporter 86D	680.645	627.736	669.876	494.876	1668.92	1836.89	2009.3	2275.95	618.283	1947.77	-1.65572	1.48847e-21
FBgn0037465	CG1105	-	616.536	669.35	611.321	633.09	2168.49	1904.62	1632.64	2260.77	632.574	1991.63	-1.65441	6.08038e-31
FBgn0261802	CG42748	-	167.774	139.654	178.009	129.45	902.268	380.095	295.675	357.472	153.722	483.877	-1.65435	8.96163e-05
FBgn0037473	CG10068	-	178.004	175.625	173.325	160.464	581.216	581.89	449.94	550.7	171.854	540.936	-1.65384	2.45094e-32
FBgn0037153	olf413	olf413	9.54812	4.93725	11.7111	7.41639	56.7377	26.2611	10.2843	12.4218	8.40322	26.4262	-1.65381	0.0222261
FBgn0032785	CG10026	-	604.26	643.958	567.599	500.944	2265.36	1684.86	1365.25	1973.69	579.19	1822.29	-1.65354	9.66277e-16
FBgn0025633	CG13366	split discs	190.962	201.722	220.95	202.94	1036.5	555.629	464.081	506.533	204.143	640.686	-1.65001	1.21402e-07
FBgn0033199	CG17985	-	102.983	103.682	121.015	80.2319	305.83	270.904	312.387	389.216	101.978	319.584	-1.64972	1.02461e-15
FBgn0021795	Tapdelta	Translocon-associated protein delta	4159.57	3590.09	3933.38	3238.94	9454.44	10338.6	12892.7	14097.4	3730.49	11695.8	-1.64858	8.19451e-19
FBgn0027844	CAH1	Carbonic anhydrase 1	37.5105	74.0588	81.9779	76.1866	301.679	223.91	188.975	129.739	67.4334	211.076	-1.64702	1.81094e-05
FBgn0024293	Spn43Ab	Serpin 43Ab	2372.71	2748.64	2496.81	2429.21	5672.39	6033.14	9912.82	9818.74	2511.84	7859.27	-1.64568	5.89935e-11
FBgn0035285	CG12025	-	435.122	406.265	384.906	401.834	1405.99	1556.31	910.165	1220.1	407.032	1273.14	-1.64484	4.95149e-16
FBgn0033783	CG17019	-	647.908	576.248	653.481	608.819	1552.68	1968.2	2085.15	2160.01	621.614	1941.51	-1.64326	5.48521e-29
FBgn0037146	CG7470	Delta[1]-pyrroline-5-carboxylate synthase	8655.37	8980.15	8328.17	7896.44	31737.1	23482.9	22257.9	28183.7	8465.03	26415.4	-1.64178	5.44044e-26
FBgn0051145	CG31145	-	713.381	749.051	703.448	736.92	2194.78	2527.98	2053.01	2277.33	725.7	2263.27	-1.64069	3.18533e-59
FBgn0034200	CG11395	Growth-blocking peptide 2	2163.33	3063.92	2728.69	2743.39	11586.9	7176.19	6465	8104.53	2674.83	8333.17	-1.63941	1.88301e-11
FBgn0034602	Lapsyn	Leucine-rich repeat activity-regulated protein at synapses	145.95	121.315	154.587	96.4131	546.619	389.77	330.385	346.43	129.566	403.301	-1.63878	4.2331e-10
FBgn0011205	fbl	fumble	790.448	876.715	832.271	904.126	2605.78	2692.45	2725.35	2569.93	850.89	2648.38	-1.638	1.18566e-92
FBgn0082997	snoRNA:Psi28S-1232	snoRNA:Psi28S-1232	15.0042	7.75854	9.3689	8.76483	22.1415	35.9362	37.2808	31.7446	10.2241	31.7758	-1.63457	4.45203e-05
FBgn0052576	CG32576	-	120.034	101.566	142.095	98.4358	361.184	424.324	299.532	347.81	115.533	358.212	-1.63379	5.08632e-16
FBgn0035372	CG12093	-	202.557	227.114	230.319	185.41	707.146	707.667	527.073	676.298	211.35	654.546	-1.63121	1.40682e-23
FBgn0010225	Gel	Gelsolin	13917.1	14991.6	13815.2	14019.7	52785.4	41875.4	38833.7	42130.6	14185.9	43906.3	-1.62996	2.0246e-35
FBgn0051195	CG31195	-	137.084	178.446	156.148	184.736	689.156	439.528	457.653	444.424	164.104	507.69	-1.629	7.4572e-13
FBgn0003867	tsl	torso-like	422.163	386.516	494.209	467.233	1338.18	1324.11	1232.84	1578.95	442.53	1368.52	-1.62898	9.72893e-30
FBgn0036300	CG10688	Phosphomannomutase type 2	609.716	550.151	624.593	472.627	1782.39	1737.38	1546.51	1899.15	564.272	1741.36	-1.62601	3.51766e-30
FBgn0033366	Ance-4	Ance-4	2174.24	2436.18	2252.44	2313.24	8008.32	6199	6783.81	7323.34	2294.03	7078.62	-1.62556	6.20696e-44
FBgn0038586	CG7168	-	53.1967	78.996	70.2668	58.6569	254.628	168.624	173.548	208.41	65.2791	201.303	-1.62556	8.45545e-12
FBgn0038038	CG5167	Saccheropin dehydrogenase 2	2552.08	2324.03	2244.63	2107.6	6874.95	6178.27	6830.09	8586.22	2307.09	7117.38	-1.62525	5.30845e-28
FBgn0050291	CG30291	-	498.548	505.715	467.664	443.635	1494.55	1325.49	1392.24	1694.88	478.891	1476.79	-1.62459	1.0997e-38
FBgn0031270	CG13689	-	8.86611	9.8745	14.0534	8.76483	48.4346	19.3503	33.4241	26.2238	10.3897	31.8582	-1.62365	0.000261489
FBgn0039914	mav	maverick	38.8745	36.6767	28.8874	40.4531	161.91	143.745	65.5627	74.5308	36.2229	111.437	-1.61864	3.943e-05
FBgn0085822	CR41613	-	40.9205	88.8705	65.5823	76.8608	287.84	217	158.122	172.525	68.0585	208.872	-1.61746	2.10501e-06
FBgn0020385	pug	pugilist	3454.37	6214.59	5351.98	6355.85	17273.2	13893.5	14776	19600.2	5344.2	16385.7	-1.61639	2.32013e-10
FBgn0263975	CR43727	-	0.682009	2.11596	5.46519	3.37109	9.68693	9.67514	11.5699	4.1406	2.90856	8.76814	-1.61301	0.0463016
FBgn0035678	CG10469	-	33.4184	47.2565	52.3097	28.3171	120.395	154.802	102.843	113.176	40.3254	122.804	-1.6101	3.10049e-08
FBgn0263219	Dscam4	Down syndrome cell adhesion molecule 4	117.987	138.948	112.427	155.744	509.256	414.649	345.811	334.008	131.277	400.931	-1.60954	1.83371e-13
FBgn0023172	RhoGEF2	Rho guanine nucleotide exchange factor 2	519.009	726.481	608.198	757.821	1926.31	1882.51	1509.23	2651.36	652.877	1992.35	-1.60945	2.43196e-11
FBgn0029913	Cht11	Chitinase 11	31.3724	25.3916	39.8178	40.4531	174.365	99.5157	66.8482	77.2912	34.2587	104.505	-1.6087	7.09332e-05
FBgn0023537	CG17896	-	2425.9	2108.21	3186.99	1896.57	5403.92	6903.9	7853.38	9154.86	2404.42	7329.02	-1.60802	4.68516e-10
FBgn0025352	Thiolase	Mitochondrial trifunctional protein beta subunit	3320.02	3054.75	3176.06	2677.99	9753.35	7803.69	8937.1	10764.2	3057.2	9314.58	-1.6073	4.9235e-27
FBgn0000524	dx	deltex	102.301	104.388	116.331	123.382	440.063	312.369	298.246	307.784	111.6	339.616	-1.60533	3.49955e-16
FBgn0031037	CG14207	-	1625.23	1543.24	1702.02	1447.55	5972.68	4221.12	4089.31	4931.45	1579.51	4803.64	-1.60468	1.19967e-21
FBgn0036922	CG14182	-	35.4644	25.3916	29.6682	37.7562	116.243	113.337	79.7037	81.4318	32.0701	97.679	-1.6033	1.67317e-09
FBgn0036331	CG14117	-	12.9582	9.8745	8.58816	14.8328	53.97	49.7578	16.7121	20.703	11.5634	35.2857	-1.60323	0.00345049
FBgn0259734	CG42388	Nostrin	116.623	106.504	138.191	138.889	390.245	409.12	368.951	347.81	125.052	379.031	-1.60042	6.90814e-26
FBgn0029167	Hml	Hemolectin	148.678	469.744	478.595	473.301	1205.33	1217.69	977.013	1360.88	392.579	1190.23	-1.60031	9.67357e-05
FBgn0031381	Npc2a	Niemann-Pick type C-2a	807.498	809.004	794.014	644.552	2449.41	1643.39	2153.28	3014.36	763.767	2315.11	-1.59992	2.88827e-12
FBgn0030056	CG11284	Carbonic anhydrase 3	1473.82	1527.02	1462.33	1475.86	4973.54	4660.65	4193.44	4168.2	1484.76	4498.96	-1.59928	3.01781e-63
FBgn0030735	CG3632	-	318.498	366.767	306.051	390.372	1364.47	1022.8	808.607	988.223	345.422	1046.03	-1.59801	4.81781e-14
FBgn0260860	Bet5	Blocked early in transport 5	84.5691	78.2907	86.6623	80.2319	301.679	269.522	223.685	202.889	82.4385	249.444	-1.59733	3.18121e-17
FBgn0023513	CG14803	-	128.218	152.349	149.902	149.002	322.436	422.942	498.791	507.913	144.868	438.021	-1.59689	1.65564e-15
FBgn0031143	CG1532	-	451.49	430.246	519.193	379.585	1544.37	1090.53	1326.68	1418.84	445.128	1345.11	-1.5959	6.32934e-20
FBgn0259722	CG42376	-	51.8327	48.6672	73.3897	42.4757	190.971	127.159	129.84	204.27	54.0913	163.06	-1.59431	6.13211e-08
FBgn0262127	kibra	kibra	145.95	233.461	221.731	283.171	650.408	760.189	523.216	735.646	221.078	667.365	-1.59371	1.07686e-09
FBgn0026150	ApepP	Aminopeptidase P	566.067	520.527	544.958	571.737	2394.05	1498.26	1298.4	1458.87	550.822	1662.4	-1.59347	1.56411e-11
FBgn0036039	Naa60	N(alpha)-acetyltransferase 60	109.803	121.315	138.191	145.631	372.255	482.375	331.67	367.133	128.735	388.358	-1.59296	1.03996e-16
FBgn0003891	tud	tudor	2563.67	2938.37	2643.59	3329.29	10118.7	9753.92	6763.24	7941.67	2868.73	8644.38	-1.59129	6.22962e-17
FBgn0037017	CG4074	-	30.6904	20.4543	38.2563	29.6656	116.243	99.5157	75.847	66.2496	29.7667	89.4639	-1.58957	5.67597e-07
FBgn0050381	CG30381	Phosphatidylinositol glycan anchor biosynthesis class X	17.7322	16.9277	18.7378	16.1812	59.5054	46.9935	48.8506	53.8278	17.3947	52.2943	-1.58934	2.82851e-09
FBgn0066101	LpR1	Lipophorin receptor 1	60.6988	100.861	97.5927	117.314	260.163	277.815	331.67	262.238	94.1166	282.971	-1.58876	2.19246e-10
FBgn0051548	CG31548	-	486.954	428.13	554.327	301.375	1004.67	967.514	1631.35	1719.73	442.697	1330.82	-1.58825	5.00354e-07
FBgn0034045	CG8249	-	46.3766	102.272	81.1971	103.155	168.829	229.439	287.962	314.685	83.2502	250.229	-1.58798	7.78326e-06
FBgn0039207	CG5789	CF transmembrane conductance regulator	638.36	607.987	587.118	664.779	3217.44	1695.91	1136.42	1451.97	624.561	1875.44	-1.58621	1.13281e-05
FBgn0025632	CG4313	-	14.3222	5.64257	8.58816	8.09061	37.3639	20.7324	21.8542	30.3644	9.16088	27.5787	-1.58531	0.000625917
FBgn0003117	pnr	pannier	4.77406	4.23193	11.7111	21.575	38.7477	31.7897	20.5687	35.8852	10.573	31.7478	-1.58378	0.0145807
FBgn0053080	CG33080	-	223.699	162.224	284.19	180.016	619.963	626.12	663.34	636.272	212.532	636.424	-1.58354	1.73604e-13
FBgn0040928	CG15345	-	4.77406	5.64257	5.46519	5.39374	20.7577	17.9681	17.9976	6.901	5.31889	15.9061	-1.58268	0.00356012
FBgn0035877	CG7083	-	109.803	173.509	185.036	179.342	686.388	523.84	313.673	414.06	161.923	484.49	-1.58124	1.26229e-06
FBgn0032922	CG9249	Coenzyme Q3	57.2887	59.9523	49.9675	45.1726	113.475	158.949	174.834	187.707	53.0953	158.741	-1.58034	3.12426e-11
FBgn0260861	Trs23	TRAPP subunit 23	45.0126	43.0246	46.8445	55.9601	137.001	88.4584	149.123	195.988	47.7104	142.643	-1.57969	1.39917e-07
FBgn0039505	CG5934	-	83.2051	71.9428	81.9779	82.2546	232.486	284.725	237.825	198.749	79.8451	238.446	-1.57836	3.81861e-19
FBgn0034126	CG4398	jetboil	108.439	107.209	121.015	120.011	482.962	395.298	260.965	223.592	114.168	340.705	-1.57719	1.42238e-07
FBgn0000317	ck	crinkled	211.423	241.925	166.298	250.809	578.448	761.572	582.351	670.777	217.614	648.287	-1.57369	1.38734e-15
FBgn0085481	CG34452	-	5.45607	3.52661	7.02668	3.37109	17.99	22.1146	7.71326	9.6614	4.84511	14.3698	-1.57321	0.0121915
FBgn0038388	CG4287	-	379.879	350.545	326.35	378.91	1278.67	1210.77	816.32	966.14	358.921	1067.98	-1.57261	3.00316e-16
FBgn0013773	Cyp6a22	Cytochrome P450 6a22	124.126	208.775	266.233	233.279	570.145	518.311	663.34	719.084	208.103	617.72	-1.57038	3.17494e-08
FBgn0035233	Pex10	Peroxin 10	86.6151	90.2811	125.699	95.7389	246.325	268.14	287.962	378.175	99.5836	295.15	-1.56928	4.44216e-12
FBgn0264556	Gr39a	Gustatory receptor 39a	14.3222	25.3916	19.5185	43.1499	87.1823	92.6049	70.7049	53.8278	25.5956	76.08	-1.56878	0.000279082
FBgn0036921	RhoGDI	RhoGDI	529.921	476.797	561.353	430.825	2236.3	1705.59	872.884	1113.82	499.724	1482.15	-1.56847	4.551e-06
FBgn0038110	CG8031	-	359.419	288.476	328.692	311.489	1594.19	890.113	632.487	698.381	322.019	953.793	-1.5664	6.53617e-06
FBgn0085188	CG34159	-	145.268	146.707	155.368	133.495	618.579	344.158	341.954	412.68	145.209	429.343	-1.56402	5.04179e-10
FBgn0027547	CG1927	-	1326.51	1256.88	1259.34	1125.27	3919.05	3636.47	3562.24	3569.2	1242	3671.74	-1.56385	2.14696e-66
FBgn0031457	CG3077	Sorting nexin 21	60.0168	57.131	57.7749	40.4531	189.587	190.738	120.841	135.26	53.8439	159.107	-1.56333	2.67569e-09
FBgn0263199	Galk	Galactokinase	1195.56	1261.82	1375.67	1361.25	3029.24	3578.42	4230.72	4510.49	1298.57	3837.22	-1.56322	1.62513e-20
FBgn0027579	mino	minotaur	2878.76	2412.2	2716.98	2821.6	7897.61	7256.35	8748.12	8047.94	2707.38	7987.51	-1.56085	4.97475e-46
FBgn0029914	CG4558	-	106.393	142.475	126.48	141.586	491.266	355.216	299.532	379.555	129.234	381.392	-1.56078	1.22407e-12
FBgn0033010	Atf6	Atf6	501.276	479.619	518.412	559.601	1942.92	1941.94	1085	1102.78	514.727	1518.16	-1.56032	1.17545e-08
FBgn0039757	RpS7	Ribosomal protein S7	17189.3	15204.6	16712.6	13207.9	46208	41430.3	47887.8	48242.1	15578.6	45942.1	-1.56026	9.08546e-34
FBgn0016700	Rab1		1083.03	957.121	1006.38	929.072	4053.29	2968.88	2204.71	2489.88	993.9	2929.19	-1.55927	1.64098e-11
FBgn0038037	Cyp9f2	Cytochrome P450 9f2	448.762	459.164	533.247	423.409	2007.96	1366.96	924.306	1186.97	466.145	1371.55	-1.55699	2.31181e-08
FBgn0032845	CG10747	-	32.7364	33.8554	53.0904	49.2179	154.991	118.866	119.556	102.135	42.225	123.887	-1.55509	1.08872e-08
FBgn0023001	melt	melted	177.322	227.819	231.1	235.976	422.073	595.712	731.474	812.937	218.054	640.549	-1.55495	1.80823e-09
FBgn0023528	CG2924	-	197.1	205.249	188.939	164.509	776.338	584.655	413.945	444.424	188.949	554.84	-1.55388	1.55337e-09
FBgn0032350	CG6287	-	831.369	1159.55	1128.17	1023.46	3759.91	2731.15	2716.35	2934.3	1035.64	3035.43	-1.55147	1.13296e-16
FBgn0028671	Vha100-1	Vacuolar H[+] ATPase 100kD subunit 1	1029.83	1168.01	1098.5	1136.06	3829.1	3002.06	2603.22	3545.73	1108.1	3245.03	-1.55005	1.25293e-21
FBgn0034634	CG10494	-	45.0126	41.614	29.6682	35.7335	130.082	117.484	119.556	78.6714	38.0071	111.448	-1.54963	4.50469e-09
FBgn0031117	GstT3	Glutathione S transferase T3	133.674	122.726	141.314	88.3225	233.87	362.127	390.805	434.763	121.509	355.391	-1.54933	2.03241e-08
FBgn0028552	gammaSnap1	gamma Soluble NSF attachment protein 1	27.2803	26.0969	43.7215	35.0593	107.94	78.7833	96.4157	102.135	33.0395	96.3184	-1.54809	3.5062e-09
FBgn0053516	dpr3	defective proboscis extension response 3	27.2803	23.2756	17.9571	42.4757	76.1116	82.9297	82.2748	84.1922	27.7472	81.3771	-1.5463	1.22163e-06
FBgn0025620	CG13360	-	17057	15964.2	15650.7	13653.6	35138.6	38989.4	53037.7	54769.1	15581.4	45483.7	-1.54553	2.67015e-14
FBgn0263260	sel	seele	2562.99	2274.66	2552.24	1879.72	6210.7	6440.88	6704.11	7657.35	2317.4	6753.26	-1.54315	1.24956e-23
FBgn0004638	drk	downstream of receptor kinase	576.979	586.827	599.61	587.244	2670.82	1968.2	1054.15	1151.09	587.665	1711.06	-1.54176	9.84385e-06
FBgn0000568	Eip75B	Ecdysone-induced protein 75B	646.544	916.213	779.961	834.681	3600.77	1946.08	1774.05	1929.52	794.35	2312.61	-1.54163	2.38805e-07
FBgn0024294	Spn43Aa	Serpin 43Aa	7.5021	6.34789	3.12297	8.76483	42.8992	9.67514	8.9988	13.802	6.43445	18.8438	-1.54104	0.0423481
FBgn0032078	C1GalTA	Core 1 Galactosyltransferase A	12.2762	23.2756	22.6415	22.9234	123.162	49.7578	32.1386	30.3644	20.2792	58.8558	-1.537	0.0100848
FBgn0032943	Tsp39D	Tetraspanin 39D	59.3348	65.5949	74.1705	76.1866	236.638	211.471	174.834	175.285	68.8217	199.557	-1.53598	2.78413e-15
FBgn0083961	CG34125	-	53.8787	63.4789	85.1008	57.9827	257.395	157.567	168.406	169.765	65.1103	188.283	-1.5342	1.31942e-08
FBgn0015737	Hmu	Hemomucin	2030.34	2131.48	2193.88	2089.4	6041.87	5416.69	6454.71	6525.58	2111.28	6109.72	-1.53311	4.38088e-57
FBgn0053459	CG33459	-	641.77	539.571	726.09	579.153	1897.25	1943.32	1626.21	1721.11	621.646	1796.97	-1.53173	2.31006e-26
FBgn0031598	CG3338	Vacuolar protein sorting 53	252.343	242.631	270.917	229.908	981.147	717.342	557.926	622.47	248.95	719.721	-1.53161	7.31134e-12
FBgn0024994	Csat	UDP-galactose transporter	158.908	167.161	193.624	172.6	536.933	451.967	433.228	578.304	173.073	500.108	-1.53139	9.13736e-22
FBgn0264834	CR44042	long non-coding RNA:CR44042	14.3222	8.46386	20.2993	13.4844	51.2023	40.0827	19.2831	52.4476	14.1424	40.7539	-1.52876	0.00141677
FBgn0033387	CG8008	-	7.5021	8.46386	7.80742	3.37109	38.7477	13.8216	8.9988	16.5624	6.78611	19.5326	-1.52575	0.0224334
FBgn0040398	CG14629	-	8369.61	7389.65	7882.37	6373.38	29002.7	17354.4	19814.1	20246.1	7503.75	21604.3	-1.52564	8.8932e-13
FBgn0034968	RpL12	Ribosomal protein L12	9477.19	8735.41	9671.83	7785.87	26482.7	22315	26213.5	27566.7	8917.57	25644.5	-1.52395	4.30447e-33
FBgn0053465	CG33465	-	12.9582	23.2756	26.5452	27.6429	83.0308	73.2546	37.2808	66.2496	22.6055	64.9539	-1.52276	0.000136628
FBgn0050090	CG30090	-	251.661	258.853	263.11	243.393	665.63	602.623	872.884	777.052	254.254	729.547	-1.52139	3.06628e-21
FBgn0034368	CG5482	zonda	1113.72	995.914	1120.36	1105.72	3899.68	2945.39	2725.35	2873.58	1083.93	3111	-1.52106	5.79893e-22
FBgn0004914	Hnf4	Hepatocyte nuclear factor 4	674.507	701.09	720.625	685.005	2190.63	2185.2	1865.32	1740.43	695.306	1995.4	-1.52101	1.07222e-36
FBgn0003463	sog	short gastrulation	126.854	167.161	123.357	190.129	541.084	460.26	345.811	397.497	151.875	436.163	-1.52083	4.27921e-10
FBgn0034158	CG5522	Ral GEF with PH domain and SH3 binding motif	163	166.456	171.763	177.993	831.692	366.273	402.375	347.81	169.803	487.038	-1.52004	1.11202e-05
FBgn0267033	mamo	maternal gene required for meiosis	472.632	577.658	473.91	567.691	1322.96	1962.67	1271.4	1436.79	522.973	1498.45	-1.51842	2.86411e-14
FBgn0267029	CR45473	long non-coding RNA:CR45473	6.82009	11.2851	12.4919	8.09061	37.3639	35.9362	23.1398	13.802	9.67193	27.5605	-1.51565	0.00204262
FBgn0015765	p38a	p38a MAP kinase	105.711	99.4503	117.111	115.965	375.022	290.254	289.247	298.123	109.56	313.162	-1.51533	5.07736e-21
FBgn0034141	CG8311	Dolichol kinase	336.23	311.047	346.649	325.647	1159.66	764.336	874.169	973.041	329.893	942.802	-1.515	2.88911e-19
FBgn0000108	Appl	beta amyloid protein precursor-like	12.9582	12.6958	16.3956	13.4844	40.1316	46.9935	20.5687	51.0674	13.8835	39.6903	-1.51487	0.000135569
FBgn0264878	CR44069	antisense RNA:CR44069	6.82009	10.5798	11.7111	8.76483	44.2831	30.4076	15.4265	17.9426	9.46897	27.0149	-1.51407	0.00317873
FBgn0041707	7B2	7B2	100.937	81.112	72.609	79.5577	238.022	247.407	204.401	266.378	83.554	239.052	-1.514	8.91491e-17
FBgn0038535	alt	aluminum tubes	2908.77	2582.18	2204.81	2326.05	9522.25	7391.8	5318.29	6384.8	2505.45	7154.29	-1.51368	4.91136e-11
FBgn0260970	CG42593	Ubr3 ubiquitin ligase	1370.84	1527.73	1246.06	1773.19	4281.62	4595.69	3805.21	4216.51	1479.45	4224.76	-1.51358	1.40192e-22
FBgn0024740	Lip2	Lipase 2	51.1506	39.498	43.7215	48.5437	142.536	186.592	92.5591	100.755	45.7285	130.61	-1.5123	7.72697e-07
FBgn0062961	pncr016:2R	long non-coding RNA:CR33942	55.2427	91.6918	85.8816	82.2546	228.335	266.757	204.401	198.749	78.7677	224.561	-1.51229	4.24936e-11
FBgn0259227	CG42327	-	144.586	89.5758	123.357	126.753	469.124	283.343	285.391	343.67	121.068	345.382	-1.51185	1.06399e-08
FBgn0033973	HPS1	Hermansky-Pudlak Syndrome 1	100.255	100.861	142.095	114.617	466.356	290.254	258.394	289.842	114.457	326.212	-1.51166	2.14599e-08
FBgn0264855	AP-2alpha	Adaptor Protein complex 2, alpha subunit	905.707	866.135	800.26	991.1	3301.86	2735.3	1932.17	2183.48	890.801	2538.2	-1.51044	2.93189e-12
FBgn0033246	ACC	Acetyl-CoA carboxylase	11343.2	10109.4	9993.49	12918	18921.3	30655	46345.1	30452.7	11091	31593.5	-1.51024	6.62138e-07
FBgn0058469	CR40469	long non-coding RNA:CR40469	3.41004	4.93725	3.90371	2.02265	11.0708	6.91081	15.4265	6.901	3.56841	10.0773	-1.50981	0.0236859
FBgn0032287	CG6415	-	3690.35	3779.11	3558.62	3082.52	8910.59	9882.46	9019.37	12326.6	3527.65	10034.7	-1.50823	3.08628e-21
FBgn0033113	Spn42Dc	Serpin 42Dc	368.285	380.874	374.756	408.576	1616.33	923.285	829.175	986.843	383.123	1088.91	-1.50682	4.736e-09
FBgn0260722	CR42549	long non-coding RNA:CR42549	90.0251	107.914	106.181	117.314	397.164	406.356	177.405	216.691	105.359	299.404	-1.50631	1.45687e-05
FBgn0033112	Spn42Db	Serpin 42Db	102.301	144.591	149.902	153.722	451.134	443.674	308.53	360.232	137.629	390.893	-1.50607	2.01411e-11
FBgn0035160	hng3	hinge3	27.2803	17.633	21.8608	23.5976	117.627	67.726	39.8518	31.7446	22.5929	64.2373	-1.50577	0.0031333
FBgn0034025	GalNAc-T1	Polypeptide N-Acetylgalactosaminyltransferase 1	135.038	129.779	149.122	124.73	476.043	351.069	322.671	376.794	134.667	381.645	-1.50323	7.78194e-17
FBgn0266549	CR45102	long non-coding RNA:CR45102	147.314	202.427	165.517	181.365	639.337	768.482	262.251	305.024	174.156	493.774	-1.50321	0.00035846
FBgn0033075	Pld		182.778	156.581	141.314	158.441	646.256	384.241	352.239	427.862	159.779	452.65	-1.50152	2.87922e-09
FBgn0031536	Cog3	Component of oligomeric golgi complex 3	240.749	241.22	256.864	245.415	766.651	682.788	599.063	735.646	246.062	696.037	-1.50001	2.43049e-33
FBgn0052579	CG32579	-	83.8871	78.996	74.1705	75.5124	258.779	221.146	169.692	234.634	78.1415	221.063	-1.49851	5.19275e-15
FBgn0024244	drm	drumstick	52.5147	52.1938	39.0371	35.7335	199.274	170.006	73.276	64.8694	44.8698	126.856	-1.49836	0.00156568
FBgn0052250	CG32250	Peroxisomal Membrane Protein 34	325.318	315.279	319.323	348.571	769.419	816.858	1060.57	1046.19	327.123	923.26	-1.49699	1.71951e-20
FBgn0023215	Mnt	Mnt	220.289	336.438	235.784	487.459	1043.42	1075.32	633.773	859.864	319.993	903.095	-1.4964	1.68718e-05
FBgn0031245	CG3625	-	1896.67	1749.9	1730.9	1569.58	5060.73	4461.62	4707.66	5360.69	1736.76	4897.68	-1.49568	1.00019e-40
FBgn0034265	Snx16	Sorting nexin 16	70.2469	65.5949	74.9512	65.3991	243.557	145.127	183.833	205.65	69.048	194.542	-1.49506	6.57613e-12
FBgn0030323	CG2371	Valette	36.8285	29.6235	32.7912	24.2718	119.011	82.9297	83.5603	62.109	30.8787	86.9025	-1.49349	6.63418e-07
FBgn0085488	CG34459	-	196.418	159.403	180.351	169.229	377.79	516.929	518.074	572.783	176.35	496.394	-1.49318	3.86833e-16
FBgn0050344	CG30344	-	156.18	141.064	173.325	126.079	588.135	406.356	356.095	327.107	149.162	419.423	-1.49196	4.4437e-09
FBgn0030613	Rab3-GEF	Rab3 GDP-GTP exchange factor	329.41	265.201	309.954	221.143	792.944	1156.87	511.646	703.902	281.427	791.34	-1.4915	1.23998e-06
FBgn0030612	CG5599	Dihydrolipoamide branched chain transacylase E2	179.368	167.867	163.956	126.079	190.971	391.152	660.769	546.559	159.317	447.363	-1.48991	0.000341852
FBgn0033127	Tsp42Ef	Tetraspanin 42Ef	234.611	266.612	313.077	278.452	889.813	851.412	689.051	634.892	273.188	766.292	-1.48843	2.82803e-16
FBgn0013762	Cdk5	Cyclin-dependent kinase 5	133.674	100.156	111.646	116.64	369.487	299.929	290.533	336.769	115.529	324.179	-1.48728	3.81872e-19
FBgn0035978	UGP	UDP-glucose pyrophosphorylase	1755.49	2154.05	2112.69	2168.28	5763.72	5907.36	5275.87	5994.21	2047.63	5735.29	-1.48593	2.66376e-39
FBgn0259938	cwo	clockwork orange	590.619	801.95	726.871	909.52	2407.89	2199.02	1909.03	1965.4	757.24	2120.34	-1.48535	6.6566e-16
FBgn0026869	Thd1	Thymine DNA glycosylase	451.49	561.436	402.863	583.872	1432.28	1842.42	1061.86	1262.88	499.915	1399.86	-1.48517	1.07524e-09
FBgn0036372	Abp1	Actin binding protein 1	185.506	167.161	172.544	156.418	687.772	406.356	336.812	477.549	170.407	477.122	-1.48505	2.39815e-08
FBgn0028425	JhI-21	Juvenile hormone Inducible-21	163	98.745	122.576	122.708	319.669	315.133	392.091	390.596	126.757	354.372	-1.48291	3.24943e-12
FBgn0037134	CG7407	-	62.0628	47.2565	67.9245	54.6116	163.294	196.267	141.41	146.301	57.9639	161.818	-1.4823	4.40511e-12
FBgn0037778	mtTFB2	mitochondrial transcription factor B2	32.7364	33.1501	45.283	40.4531	106.556	111.955	97.7013	106.275	37.9056	105.622	-1.48125	9.17488e-13
FBgn0000416	Sap-r	Saposin-related	6020.77	6321.09	6129.6	6150.21	22351.9	17695.8	13674.3	15015.2	6155.42	17184.3	-1.48115	4.92656e-15
FBgn0001168	h	hairy	1738.44	899.99	1018.87	591.289	1977.52	4461.62	2914.33	2503.68	1062.15	2964.29	-1.48069	0.000639954
FBgn0033431	CG1827	-	132.992	136.127	142.095	125.404	485.73	247.407	368.951	393.357	134.155	373.861	-1.47892	1.05484e-09
FBgn0040285	Scamp	Scamp	1072.12	1358.45	1324.92	1372.03	5445.44	3639.23	2308.84	2888.76	1281.88	3570.57	-1.47786	1.8747e-06
FBgn0030479	Rbp1-like	Rbp1-like	130.946	177.741	160.833	186.758	689.156	479.61	253.252	405.779	164.069	456.949	-1.47736	2.27375e-05
FBgn0261461	RhoGAP18B	Rho GTPase activating protein at 18B	235.293	393.569	285.751	328.344	1314.65	783.686	608.062	750.828	310.739	864.308	-1.47567	4.40344e-06
FBgn0039154	Npc2f	Niemann-Pick type C-2f	228.473	164.34	158.491	155.744	339.042	562.54	536.071	528.616	176.762	491.568	-1.4753	2.82851e-09
FBgn0033782	sug	sugarbabe	1252.85	868.251	741.705	288.565	1433.67	2554.24	2851.33	1919.86	787.843	2189.77	-1.47483	0.00280903
FBgn0036773	CG13698	-	27.2803	21.1596	22.6415	26.9687	49.8185	67.726	62.9916	92.4734	24.5126	68.2524	-1.47475	6.27498e-07
FBgn0010638	Sec61beta	Sec61 beta subunit	5168.26	4877.3	5112.3	4236.11	11108.1	11849.3	13567.6	17373.9	4848.49	13474.7	-1.47467	9.88771e-15
FBgn0033735	CG8525	Deoxyribose-phosphate aldolase	788.402	838.627	775.277	718.716	2031.49	1890.8	2361.54	2389.13	780.255	2168.24	-1.47466	1.23815e-30
FBgn0262473	Tl	Toll	469.904	1083.37	514.509	775.35	2273.66	2413.26	1500.23	1701.79	710.784	1972.23	-1.47223	3.194e-05
FBgn0027780	U26	Aminoadipate-semialdehyde dehydrogenase	49.7866	52.1938	56.9941	57.3085	186.819	143.745	125.983	143.541	54.0708	150.022	-1.47181	3.97229e-13
FBgn0086655	jing	jing	105.029	135.422	116.331	147.654	608.893	317.897	218.542	253.957	126.109	349.822	-1.47147	0.000175225
FBgn0010470	Fkbp14	FK506-binding protein 14	3790.6	3417.99	3776.45	3262.54	11800.1	7951.58	8848.39	10800.1	3561.89	9850.02	-1.46749	1.49217e-17
FBgn0053971	Ir62a	Ionotropic receptor 62a	7.5021	8.46386	7.80742	15.507	42.8992	26.2611	19.2831	20.703	9.82009	27.2866	-1.46722	0.00308573
FBgn0038058	CG5608	-	57.2887	68.4162	102.277	68.096	251.86	223.91	164.55	176.666	74.0195	204.246	-1.46647	9.22181e-08
FBgn0033458	CG18446	Linking immunity and metabolism	879.109	733.534	766.688	655.34	2259.82	2508.62	1475.8	2137.93	758.668	2095.54	-1.46568	1.35119e-11
FBgn0003651	svp	seven up	1353.79	1625.77	1749.64	1938.38	5174.2	4844.48	3960.76	4433.2	1666.89	4603.16	-1.46545	3.00582e-18
FBgn0038795	CG4335	Trimethyllysine hydroxylase	1198.97	1311.9	1190.63	1228.42	3187	3438.82	3350.13	3631.3	1232.48	3401.81	-1.46464	4.96858e-70
FBgn0039102	SPE	Spatzle-Processing Enzyme	291.218	689.099	238.126	304.072	907.803	877.673	1146.7	1267.02	380.629	1049.8	-1.46357	0.000326748
FBgn0011297	l(2)not	ALG3, alpha-1,3- mannosyltransferase	191.644	138.948	185.817	129.45	373.639	449.203	503.933	452.705	161.465	444.87	-1.46321	1.44004e-12
FBgn0035439	CG14961	-	34.7824	56.4257	39.8178	27.6429	107.94	87.0762	132.411	109.036	39.6672	109.116	-1.46219	1.40654e-06
FBgn0261053	Cad86C	Cadherin 86C	9.54812	16.2224	18.7378	26.2945	81.647	44.2292	37.2808	31.7446	17.7007	48.7254	-1.45989	0.00342974
FBgn0036759	CG5577	-	716.109	652.422	656.604	616.235	2038.41	1277.12	1750.91	2186.24	660.343	1813.17	-1.4572	2.01384e-12
FBgn0039031	CG17244	Growth-blocking peptide 3	2698.71	2625.21	2917.63	2188.51	8250.49	5753.94	7047.35	7581.44	2607.51	7158.3	-1.45701	1.83301e-17
FBgn0002719	Men	Malic enzyme	6215.83	6981.98	7417.05	6959.95	19660.3	15724.9	19859.1	20443.5	6893.7	18921.9	-1.45674	1.46973e-28
FBgn0051357	CG31357	Katazuke	152.088	174.92	154.587	171.926	613.044	431.235	321.386	427.862	163.38	448.382	-1.45585	1.06159e-09
FBgn0052581	CG32581	suppression of retinal degeneration disease 1 upon overexpression 2	64.7908	64.1843	71.0475	51.2405	197.89	157.567	145.266	187.707	62.8158	172.108	-1.45541	7.24181e-13
FBgn0067628	CG33331	-	58.6527	52.8991	75.7319	52.589	143.92	136.834	194.117	180.806	59.9682	163.919	-1.45462	2.4811e-10
FBgn0004396	CrebA	Cyclic-AMP response element binding protein A	913.21	1300.61	1049.32	1287.08	3501.13	3890.79	2639.22	2434.67	1137.56	3116.45	-1.4539	5.23358e-10
FBgn0013308	Odc2	Ornithine decarboxylase 2	786.356	701.09	733.116	655.34	1656.46	1856.24	2116	2234.54	718.975	1965.81	-1.45124	1.47745e-23
FBgn0039836	CG1750	-	17.7322	31.7395	29.6682	23.5976	58.1216	74.6368	65.5627	81.4318	25.6844	69.9382	-1.44876	5.00634e-07
FBgn0016797	fz2	frizzled 2	825.912	1314.72	1006.38	1334.95	3979.94	3525.9	2148.14	2576.83	1120.49	3057.7	-1.44824	6.46534e-07
FBgn0036257	RhoGAP68F	Rho GTPase activating protein at 68F	758.394	789.96	768.25	747.707	2716.49	2218.37	1525.94	1899.15	766.078	2089.99	-1.44783	4.74234e-12
FBgn0035085	CG3770	-	147.996	170.688	147.56	134.169	452.518	344.158	380.521	459.606	150.103	409.201	-1.44683	7.31004e-18
FBgn0250869	CG42240	-	45.6946	64.1843	42.9408	26.9687	265.699	99.5157	51.4217	73.1506	44.9471	122.447	-1.4455	0.0209938
FBgn0033339	Sec31	Secretory 31	2769.64	2953.89	2549.9	2920.04	7385.59	7107.08	7701.69	8290.86	2798.37	7621.3	-1.44535	2.69006e-49
FBgn0029911	CG14435	-	226.427	201.017	232.661	236.65	813.702	608.151	502.647	517.575	224.189	610.519	-1.44508	5.47945e-12
FBgn0000667	Actn	alpha actinin	204.603	312.457	297.463	200.917	880.126	613.68	552.784	714.943	253.86	690.383	-1.44377	2.53964e-08
FBgn0053635	CG33635	-	57.2887	50.0778	79.6357	60.6796	193.739	182.445	132.411	164.244	61.9204	168.21	-1.44355	9.87249e-10
FBgn0039234	nct	Nicastrin	568.795	488.082	496.552	565.669	1897.25	1698.68	1049	1108.3	529.774	1438.31	-1.4407	1.79486e-08
FBgn0038830	CG17272	-	88.6611	71.2375	92.1275	48.5437	232.486	200.414	172.263	209.79	75.1424	203.738	-1.44042	4.64306e-08
FBgn0016081	fry	furry	466.494	595.291	455.172	684.331	1743.65	1520.38	1232.84	1476.81	550.322	1493.42	-1.43987	5.24357e-12
FBgn0011747	Ank	Ankyrin	1338.1	1432.51	1395.97	1562.84	4860.07	4858.3	2716.35	3094.41	1432.35	3882.28	-1.43845	1.3415e-08
FBgn0032780	CG13085	-	4.09205	7.05321	7.80742	3.37109	26.2931	15.2038	7.71326	11.0416	5.58094	15.0629	-1.43783	0.025822
FBgn0023441	fus	fusilli	1177.15	1289.33	1072.74	1268.88	3614.61	3306.13	3077.59	3003.31	1202.02	3250.41	-1.43489	2.38063e-34
FBgn0052350	CG32350	Vacuolar protein sorting 11	94.7992	76.88	60.1171	78.2092	236.638	284.725	163.264	154.582	77.5014	209.802	-1.43484	1.18556e-06
FBgn0040777	CG14767	-	962.314	1002.26	1052.44	1038.3	3466.54	2785.06	2204.71	2496.78	1013.83	2738.27	-1.4334	3.67576e-16
FBgn0027864	Ogg1	8-oxoguanine DNA glycosylase	34.7824	33.1501	40.5986	39.7788	89.95	91.2227	110.557	107.656	37.0775	99.8463	-1.43172	4.82029e-12
FBgn0035484	CG11594	-	2649.6	2849.5	2323.49	2410.33	7454.78	6181.03	5608.82	8321.22	2558.23	6891.46	-1.4296	6.35915e-16
FBgn0032343	CG6201	alpha-L-iduronidase	47.7406	81.112	94.4697	81.5803	278.153	210.089	150.409	182.186	76.2257	205.209	-1.42952	7.77491e-06
FBgn0033138	Tsp42Eq	Tetraspanin 42Eq	122.08	86.7545	135.068	76.8608	329.356	255.7	257.109	289.842	105.191	283.002	-1.42919	1.1499e-08
FBgn0039335	Vps33B	Vacuolar protein sorting 33B	87.9791	107.209	102.277	116.64	261.547	298.547	255.823	298.123	103.526	278.51	-1.42707	1.43192e-19
FBgn0265987	CR44766	long non-coding RNA:CR44766	3.41004	2.82129	3.90371	2.02265	8.30308	9.67514	10.2843	4.1406	3.03942	8.10079	-1.42619	0.0415186
FBgn0039958	CG12567	-	271.439	198.195	210.8	219.121	730.671	655.145	497.505	534.137	224.889	604.365	-1.42552	1.37506e-12
FBgn0035959	CG4911	-	167.092	210.891	181.913	210.356	780.49	653.763	293.104	340.909	192.563	517.066	-1.42471	0.000216463
FBgn0035375	pgant6	Polypeptide N-Acetylgalactosaminyltransferase 6	308.268	316.689	314.639	321.602	934.096	836.208	718.619	897.13	315.299	846.513	-1.42434	2.39245e-30
FBgn0032846	CG10721	Pyridine nucleotide-disulfide oxidoreductase domain 1	73.6569	69.1215	104.619	91.0194	256.012	203.178	214.686	231.873	84.6043	226.437	-1.42214	2.3702e-12
FBgn0261373	CG33228	-	51.1506	61.363	59.3364	53.9374	159.142	140.981	146.552	155.963	56.4468	150.659	-1.41781	1.70393e-17
FBgn0037885	CG17721	-	101.619	73.3534	59.3364	78.2092	228.335	223.91	209.544	173.905	78.1296	208.923	-1.41656	5.15642e-10
FBgn0038460	CG18622	-	15.6862	23.2756	23.4223	25.6203	89.95	44.2292	35.9952	64.8694	22.0011	58.761	-1.4162	0.000489823
FBgn0262887	CR43242	long non-coding RNA:CR43242	13.6402	14.1064	15.6148	4.71952	49.8185	16.5859	25.7109	35.8852	12.0202	32.0001	-1.4162	0.0125113
FBgn0033757	muskelin	muskelin	100.937	119.905	113.988	128.776	417.922	276.432	255.823	287.081	115.901	309.315	-1.41558	2.46959e-10
FBgn0031432	Cyp309a1	Cytochrome P450 309a1	727.021	898.58	723.748	710.625	2136.66	2172.76	1646.78	2206.94	764.993	2040.78	-1.41545	1.43176e-18
FBgn0031836	CG11050	-	705.879	634.084	712.036	609.493	1782.39	1854.86	1511.8	1947.46	665.373	1774.13	-1.41491	2.24251e-27
FBgn0037680	CG8121	pasiflora 2	53.1967	59.247	51.529	39.1046	197.89	150.656	96.4157	96.614	50.7693	135.394	-1.41482	2.74287e-05
FBgn0030723	dpr18	defective proboscis extension response 18	8.86611	7.05321	2.34223	2.02265	16.6062	15.2038	14.141	8.2812	5.07105	13.558	-1.41191	0.0414262
FBgn0030739	CG13957	Strumpellin and WASH-interacting protein	194.372	189.026	185.036	204.962	484.346	551.483	474.365	549.319	193.349	514.878	-1.41187	4.01744e-33
FBgn0032940	Mio	Mondo	3098.37	3034.29	2802.86	2918.69	7886.54	8847.22	7424.01	7352.32	2963.55	7877.52	-1.41033	4.88644e-45
FBgn0026199	myo	myoglianin	606.988	586.122	561.353	527.238	1793.47	2030.4	1016.86	1221.48	570.425	1515.55	-1.4096	1.47012e-07
FBgn0041342	Cct1	Phosphocholine cytidylyltransferase 1	2683.02	2861.49	2419.52	2720.47	6483.32	6251.52	6533.13	9098.27	2671.12	7091.56	-1.4086	2.03925e-16
FBgn0029821	CG4020	-	10.9121	18.3384	14.8341	5.39374	45.6669	45.6114	21.8542	17.9426	12.3696	32.7688	-1.40794	0.0149749
FBgn0263490	mld	molting defective	350.552	366.767	272.479	350.593	629.65	1013.13	998.867	915.072	335.098	889.179	-1.40759	9.31208e-11
FBgn0033272	RagC-D	Ras-related GTP binding C/D	557.201	435.889	494.209	446.332	1471.03	1313.05	1078.57	1267.02	483.408	1282.42	-1.40737	5.14433e-19
FBgn0032479	CG16974	-	570.841	641.137	613.663	689.725	1875.11	1792.66	1468.09	1533.4	628.842	1667.32	-1.40652	1.43862e-24
FBgn0261988	Gprk2	G protein-coupled receptor kinase 2	392.837	531.812	450.488	533.98	1447.5	1267.44	1006.58	1337.41	477.279	1264.74	-1.40565	6.33914e-14
FBgn0033755	ClC-b	Chloride channel-b	564.703	605.871	563.696	648.597	2027.34	1712.5	1169.84	1403.66	595.717	1578.34	-1.40547	3.72624e-11
FBgn0035968	Slc45-1	Solute carrier family 45 member 1	223.699	208.775	364.606	188.107	1187.34	355.216	341.954	724.605	246.297	652.279	-1.40529	0.00643739
FBgn0035945	CG5026	-	313.042	341.376	354.457	341.828	1054.49	931.578	674.91	916.452	337.676	894.358	-1.40505	1.53793e-15
FBgn0266136	Gyc76C	Guanylyl cyclase at 76C	35.4644	68.4162	44.5023	66.7475	213.112	80.1654	161.978	114.557	53.7826	142.453	-1.40491	0.000841047
FBgn0035482	CG14985	-	32.0544	33.8554	41.3793	29.6656	101.021	85.6941	83.5603	91.0932	34.2387	90.3421	-1.40396	1.22423e-10
FBgn0027572	CG5009	acyl-CoA oxidase 1	684.055	696.858	905.66	708.603	2252.9	1907.38	1727.77	2021.99	748.794	1977.51	-1.40135	1.42196e-18
FBgn0031814	retm	real-time	425.573	311.047	329.473	336.435	1039.27	1032.48	677.481	953.718	350.632	925.736	-1.40016	2.38197e-11
FBgn0039381	SppL	Signal peptide peptidase-like	156.18	152.349	170.982	159.79	624.115	422.942	294.389	345.05	159.825	421.624	-1.39926	6.14521e-07
FBgn0052506	CG32506	trabuco	8.86611	3.52661	5.46519	3.37109	20.7577	15.2038	6.42772	13.802	5.30725	14.0478	-1.39913	0.0301874
FBgn0030932	Ggt-1	gamma-glutamyl transpeptidase	70.9289	86.7545	102.277	51.9148	171.597	176.917	199.259	273.279	77.9688	205.263	-1.3986	3.38898e-06
FBgn0033844	bbc	bb in a boxcar	1395.39	1275.22	1260.12	1253.37	2852.11	3268.81	3665.08	3879.74	1296.02	3416.44	-1.3984	1.43423e-24
FBgn0032482	Pect	Phosphoethanolamine cytidylyltransferase	2973.56	2410.08	2820.04	3075.11	9626.04	6577.71	6572.98	6942.4	2819.7	7429.78	-1.39775	1.14722e-13
FBgn0037094	CG7611	-	625.402	679.93	621.47	660.733	2585.03	1495.5	1216.12	1520.98	646.884	1704.41	-1.39757	3.62582e-07
FBgn0040634	CG4186	-	19.7783	21.865	15.6148	18.2039	63.6569	64.9616	33.4241	37.2654	18.8655	49.827	-1.39672	0.00012041
FBgn0040071	tara	taranis	209.377	149.528	135.068	130.798	668.398	323.426	424.229	229.113	156.193	411.292	-1.39661	0.000455135
FBgn0001122	Galphao	G protein alpha o subunit	96.1632	94.5131	81.1971	105.178	271.234	384.241	140.124	197.369	94.2628	248.242	-1.39588	0.000102869
FBgn0028482	CG16857	borderless	25.2343	30.3288	24.203	22.2492	109.324	27.6432	51.4217	80.0516	25.5038	67.1101	-1.39514	0.00378019
FBgn0038360	CG9590	-	271.439	277.191	300.586	276.429	726.519	642.706	692.908	897.13	281.411	739.816	-1.39475	1.20668e-20
FBgn0003963	ush	u-shaped	794.54	801.95	654.262	625.674	2126.97	1878.36	1784.33	1773.56	719.107	1890.81	-1.39453	6.37174e-22
FBgn0033232	CG12159	-	362.147	409.086	446.584	432.174	1000.52	973.042	1100.42	1258.74	412.498	1083.18	-1.3932	2.81126e-22
FBgn0037814	CG6325	-	250.297	245.452	202.212	289.914	595.054	706.285	667.197	622.47	246.969	647.751	-1.38994	6.70971e-19
FBgn0032524	CG9267	3-hydroxyacyl-CoA dehydratase 2	601.532	560.731	548.861	511.731	1504.24	1278.5	1536.22	1504.42	555.714	1455.85	-1.38954	1.29831e-34
FBgn0040392	CG14050	-	15.6862	36.6767	39.8178	43.8241	138.385	81.5476	29.5675	106.275	34.0012	88.9438	-1.38694	0.0177412
FBgn0010391	Gtp-bp	Signal recognition particle receptor alpha	1993.51	2003.82	1890.18	1642.39	3692.1	4322.02	5514.98	6154.31	1882.47	4920.85	-1.38632	5.12804e-11
FBgn0037756	CG8507	-	1017.56	916.918	989.2	838.727	2558.73	2433.99	2434.82	2398.79	940.6	2456.58	-1.38521	2.53949e-45
FBgn0261505	CR42653	-	10.9121	14.1064	14.8341	12.1359	35.98	38.7005	39.8518	20.703	12.9971	33.8088	-1.38476	0.000163711
FBgn0037620	ranshi	ranshi	9.54812	16.2224	8.58816	10.1133	24.9092	24.8789	37.2808	28.9842	11.118	29.0133	-1.38433	0.000477063
FBgn0004885	tok	tolkin	438.532	781.496	891.607	974.245	2135.28	1715.26	1934.74	2267.67	771.47	2013.24	-1.38392	2.14122e-06
FBgn0260462	CG12163	Cathepsin F	672.461	734.24	786.988	732.2	2376.06	1581.19	1671.21	2006.81	731.472	1908.82	-1.38385	4.45517e-15
FBgn0086909	CG31751	-	148.678	147.412	219.388	165.858	924.41	355.216	226.256	271.899	170.334	444.445	-1.3837	0.0086572
FBgn0036192	Pallidin	Pallidin	28.6444	31.7395	32.0104	17.5297	95.4854	82.9297	51.4217	56.5882	27.481	71.6063	-1.383	9.95956e-05
FBgn0000562	egl	egalitarian	383.289	470.449	430.189	413.295	1097.39	1199.72	959.015	1169.03	424.306	1106.29	-1.3825	5.4486e-26
FBgn0267336	Glut4EF	Glucose transporter 4 enhancer factor	247.569	287.066	227.977	258.225	831.692	693.846	518.074	618.329	255.209	665.485	-1.38206	2.56876e-12
FBgn0001332	L		186.87	244.747	294.34	272.384	660.095	731.164	569.496	640.413	249.585	650.292	-1.38206	1.18643e-12
FBgn0052109	CG32109	-	41.6025	45.8459	38.2563	38.4304	120.395	149.274	75.847	81.4318	41.0338	106.737	-1.37751	5.93234e-06
FBgn0024945	NitFhit	Nitrilase and fragile histidine triad fusion protein	385.335	354.777	358.36	373.517	994.986	971.66	857.457	1000.64	367.997	956.187	-1.37683	2.21205e-42
FBgn0037846	CG6574	-	193.008	183.384	194.405	192.826	434.528	468.553	511.646	567.262	190.906	495.497	-1.37627	5.34783e-25
FBgn0039696	CG7837	R and B	136.402	114.967	119.453	111.92	236.638	302.694	340.669	372.654	120.686	313.164	-1.37585	5.13308e-12
FBgn0033085	CG15908	-	30.0084	17.633	27.326	18.2039	47.0508	40.0827	84.8458	69.01	23.2928	60.2473	-1.37463	0.000405927
FBgn0030631	CG6227	pre-mRNA processing factor 5	602.214	655.949	557.45	618.932	910.571	1237.04	2483.67	1676.94	608.636	1577.05	-1.37367	6.89315e-05
FBgn0039889	Arl4	ADP ribosylation factor-like 4	141.858	98.745	137.411	115.291	435.912	310.987	267.393	263.618	123.326	319.477	-1.37326	5.29865e-08
FBgn0004373	fwd	four wheel drive	891.385	1210.33	982.173	1374.06	3484.53	3331.01	2225.28	2489.88	1114.49	2882.67	-1.3709	1.9547e-08
FBgn0050011	gem	gemini	2301.78	2873.48	2260.25	2795.98	8837.24	7261.88	5056.04	5232.34	2557.87	6596.88	-1.36679	3.13862e-08
FBgn0001075	ft	fat	13.6402	25.3916	19.5185	39.7788	127.314	38.7005	25.7109	62.109	24.5823	63.4586	-1.366	0.0358097
FBgn0266237	CR44932	long non-coding RNA:CR44932	8.86611	7.05321	5.46519	8.76483	38.7477	16.5859	10.2843	12.4218	7.53734	19.5099	-1.36412	0.0275152
FBgn0033812	Pex13	Peroxin 13	629.494	602.345	621.47	559.601	1621.87	1332.4	1516.94	1739.05	603.227	1552.57	-1.36399	9.29418e-28
FBgn0013686	mt:lrRNA	mitochondrial large ribosomal RNA	308884	243087	326939	241950	902661	1.09732e+06	423864	453934	280215	719444	-1.36035	0.000500921
FBgn0038341	AdamTS-A		546.971	461.986	500.455	507.012	1590.04	1315.82	1090.14	1178.69	504.106	1293.67	-1.35941	1.69467e-16
FBgn0051032	CR31032	-	3.41004	5.64257	3.90371	3.37109	12.4546	6.91081	16.7121	5.5208	4.08185	10.3996	-1.35735	0.0417522
FBgn0025286	RpL31		9088.45	9601.54	10307.4	7533.71	22400.3	22326.1	22488	26364.6	9132.76	23394.7	-1.35709	3.96897e-21
FBgn0030670	Pis	Phosphatidylinositol synthase	337.594	306.11	383.344	303.398	1006.06	957.839	694.193	748.068	332.611	851.539	-1.35645	9.05172e-13
FBgn0001189	hfw	halfway	378.515	373.115	346.649	330.367	1131.99	884.584	776.468	865.385	357.161	914.606	-1.35627	8.76703e-17
FBgn0038371	Pbp45	PSEA-binding protein 45kD	15.6862	6.34789	7.80742	8.76483	23.5254	24.8789	20.5687	30.3644	9.65158	24.8343	-1.35624	0.0025763
FBgn0030306	Spase25	Spase 25-subunit	1857.11	1710.4	1733.25	1401.02	4342.51	3517.6	4561.11	4723.04	1675.45	4286.07	-1.35518	2.0331e-17
FBgn0026088	CG14818	-	166.41	136.127	224.073	133.495	548.003	352.451	390.805	396.117	165.026	421.844	-1.35509	2.84182e-07
FBgn0085419	Rgk2	Rad, Gem/Kir family member 2	4.77406	4.93725	6.24593	10.1133	29.0608	12.4395	10.2843	15.1822	6.51763	16.7417	-1.35493	0.0234694
FBgn0083962	CG34126	-	378.515	475.387	471.568	602.076	1466.88	1272.97	1015.58	1174.55	481.886	1232.49	-1.3546	1.27063e-10
FBgn0087002	Rfabg	apolipophorin	262810	280987	261529	328434	867372	873874	563263	592364	283440	724218	-1.35338	7.10104e-10
FBgn0051373	CG31373	-	277.578	199.606	384.125	167.206	462.205	429.853	705.763	1025.49	257.129	655.827	-1.3513	0.00168386
FBgn0033139	Tsp42Er	Tetraspanin 42Er	19.7783	8.46386	28.8874	12.8101	70.5762	27.6432	30.853	48.307	17.4849	44.3449	-1.3462	0.015935
FBgn0034138	RpS15	Ribosomal protein S15	10252	9899.89	11242.7	8215.34	26798.2	20216.9	25354.8	28296.8	9902.47	25166.7	-1.34568	6.08323e-15
FBgn0085766	CR40679	-	34.1004	28.2129	25.7645	21.575	38.7477	30.4076	79.7037	129.739	27.4132	69.6494	-1.34541	0.0153284
FBgn0086372	lap	like-AP180	606.988	696.152	589.46	715.345	2457.71	1787.14	1159.56	1218.72	651.986	1655.78	-1.34445	7.43289e-06
FBgn0036919	Grasp65	Grasp65	1369.47	1235.02	1264.02	1216.96	2852.11	2697.98	3753.79	3607.84	1271.37	3227.93	-1.3443	2.01453e-17
FBgn0039296	CG10420	Sil1 nucleotide exchange factor	422.163	293.414	331.815	291.262	740.358	844.501	840.745	973.041	334.664	849.661	-1.34408	6.58967e-13
FBgn0029737	CG6903	-	589.255	467.628	471.568	533.98	1303.58	1199.72	1312.54	1421.61	515.608	1309.36	-1.34403	3.03018e-25
FBgn0030357	Sclp	Sclp	54.5607	59.247	52.3097	43.1499	163.294	124.395	124.698	118.697	52.3168	132.771	-1.34388	2.57604e-10
FBgn0052641	CG32641	-	12.2762	27.5075	11.7111	8.76483	59.5054	46.9935	23.1398	23.4634	15.0649	38.2755	-1.34383	0.0221964
FBgn0023023	CRMP	Collapsin Response Mediator Protein	21.1423	26.0969	17.9571	16.8554	107.94	34.5541	23.1398	42.7862	20.5129	52.105	-1.34304	0.0209952
FBgn0052654	Sec16	Secretory 16	1165.55	1374.67	1079.77	1498.79	3869.24	3279.87	2517.09	3316.62	1279.69	3245.7	-1.34254	1.82724e-11
FBgn0027339	jim	jim	517.645	624.915	544.958	682.308	1960.91	1554.93	1136.42	1358.12	592.456	1502.59	-1.34243	2.14905e-09
FBgn0000330	cm	carmine	178.686	164.34	162.394	197.546	485.73	451.967	422.944	423.721	175.742	446.091	-1.34231	4.95282e-25
FBgn0038147	CCHa2	CCHamide-2	795.222	776.559	823.682	718.716	2573.95	1847.95	1775.34	1694.88	778.545	1973.03	-1.3416	1.31843e-13
FBgn0261822	Bsg	Basigin	2715.76	2916.5	3117.5	3255.12	10521.4	9571.48	4625.38	5705.74	3001.22	7606	-1.34157	2.71273e-05
FBgn0003741	tra	transformer	20.4603	31.7395	32.0104	24.9461	62.2731	60.8151	59.135	93.8536	27.289	69.0192	-1.34128	9.63543e-06
FBgn0030657	cerv	cervantes	51.8327	24.6863	34.3526	39.1046	66.4246	109.191	89.988	114.557	37.494	95.04	-1.34002	6.48828e-05
FBgn0038369	Arpc3A	Actin-related protein 2/3 complex, subunit 3A	216.879	224.998	242.811	246.089	633.802	580.508	498.791	643.173	232.694	589.068	-1.33973	1.67839e-22
FBgn0045823	vsg	visgun	2558.9	2370.59	2566.3	2286.27	8671.18	6277.78	4870.92	4935.59	2445.51	6188.87	-1.33953	1.35006e-08
FBgn0032603	CG17928	-	301.448	390.748	386.467	342.503	828.924	966.132	772.611	1028.25	355.291	898.979	-1.33953	6.1993e-16
FBgn0033656	S2P	site-2 protease	216.879	211.596	235.784	240.696	532.781	610.916	552.784	593.486	226.239	572.492	-1.33951	1.25687e-32
FBgn0039859	CG11539	microtubule-associated Nat9	34.7824	21.865	31.2297	25.6203	74.7277	66.3438	57.8494	88.3328	28.3743	71.8134	-1.33911	1.64828e-06
FBgn0261794	kcc	kazachoc	99.5733	99.4503	89.0046	111.92	451.134	232.203	151.694	176.666	99.9871	252.924	-1.33814	0.0010601
FBgn0030693	CG8974	suppression of retinal degeneration disease 1 upon overexpression 1	359.419	357.598	416.135	347.896	1026.81	989.628	903.737	822.599	370.262	935.695	-1.33813	8.76899e-25
FBgn0037709	CG8199	-	283.716	244.041	270.917	177.319	398.548	483.757	750.757	833.64	243.998	616.676	-1.33801	4.11704e-05
FBgn0039877	CG2118	Methylcrotonoyl-CoA carboxylase 1	381.925	320.216	369.291	271.71	690.539	747.75	939.732	1014.45	335.785	848.117	-1.33714	1.28805e-10
FBgn0263457	CR43480	antisense RNA:CR43480	17.0502	14.1064	18.7378	22.2492	63.6569	48.3757	35.9952	34.505	18.0359	45.6332	-1.33682	0.000152021
FBgn0029002	miple2	midkine and pleiotrophin 2	102.301	88.8705	87.4431	79.5577	538.316	154.802	93.8446	117.317	89.5431	226.07	-1.33578	0.0358744
FBgn0030503	Tango2	Transport and Golgi organization 2	188.234	178.446	296.682	180.016	668.398	438.146	478.222	538.278	210.845	530.761	-1.33285	4.07725e-07
FBgn0024689	fws	four way stop	226.427	169.982	199.089	207.659	603.357	418.795	474.365	525.856	200.789	505.593	-1.33186	2.16543e-13
FBgn0037749	CG9471	-	315.77	283.539	305.27	305.421	734.823	742.221	744.329	823.979	302.5	761.338	-1.33141	5.79774e-42
FBgn0033814	CG4670	Quiescin sulfhydryl oxidase 1	1252.17	1202.57	1091.48	1080.1	2954.51	2727.01	2877.05	3080.6	1156.58	2909.79	-1.33089	2.50494e-43
FBgn0031384	CG4238	-	110.485	129.074	113.208	136.866	496.801	247.407	227.541	259.477	122.408	307.807	-1.32972	3.91392e-05
FBgn0029723	Proc-R	Proctolin receptor	34.7824	23.2756	26.5452	18.2039	31.8285	77.4011	56.5639	92.4734	25.7018	64.5667	-1.32883	0.00247596
FBgn0039562	Gp93	Glycoprotein 93	14312.6	12761.4	12366.9	10946.6	28727.3	28251.4	31403.2	38139	12596.9	31630.2	-1.32824	1.07982e-16
FBgn0000633	fas	teiresias	15.0042	19.0437	19.5185	12.1359	34.5962	51.14	37.2808	41.406	16.4256	41.1057	-1.32817	4.54332e-05
FBgn0036811	MED11	Mediator complex subunit 11	53.1967	44.4353	76.5127	58.6569	149.455	132.688	169.692	131.119	58.2004	145.738	-1.32816	2.83577e-08
FBgn0027561	CG18659	-	1160.78	1154.61	1152.37	1120.55	3794.51	2406.34	2960.61	2357.38	1147.08	2879.71	-1.32797	1.44159e-11
FBgn0036030	CG6767	Phosphoribosyl pyrophosphate synthetase	1604.77	1392.3	1508.39	1444.17	6225.93	3834.12	2322.98	2549.23	1487.41	3733.06	-1.32752	0.000284895
FBgn0028381	Decay	Death executioner caspase related to Apopain/Yama	391.473	337.144	271.698	226.537	964.541	621.973	617.061	875.046	306.713	769.655	-1.32706	1.37303e-06
FBgn0001092	Gapdh2	Glyceraldehyde 3 phosphate dehydrogenase 2	13857.7	12921.5	12872.1	12032.8	27285.3	36093.8	34393.4	31866	12921	32409.6	-1.32671	2.56473e-25
FBgn0036825	RpL26	Ribosomal protein L26	9367.39	8462.45	9026.15	7205.36	20170.9	14794.7	23359.6	27061.6	8515.34	21346.7	-1.32589	1.1842e-08
FBgn0020370	TppII	Tripeptidyl-peptidase II	960.95	1070.68	1011.06	1147.52	2846.57	2613.67	2423.25	2622.38	1047.55	2626.47	-1.32588	4.25308e-36
FBgn0015609	CadN	Cadherin-N	73.6569	67.7109	67.9245	78.8835	159.142	172.77	212.115	178.046	72.0439	180.518	-1.32516	2.36268e-14
FBgn0030418	CG4004	-	111.849	92.3971	85.1008	97.0873	314.133	281.961	206.972	165.624	96.6087	242.173	-1.32467	8.23524e-07
FBgn0033631	Sod3	Superoxide dismutase 3	480.134	465.512	396.617	421.386	1163.82	1242.56	944.874	1065.51	440.912	1104.19	-1.32381	1.58883e-20
FBgn0266572	ebo	ellipsoid body open	433.757	468.333	432.531	499.595	1399.07	1331.02	840.745	1021.35	458.554	1148.05	-1.32369	4.54266e-10
FBgn0004507	GlyP	Glycogen phosphorylase	3233.4	3432.09	2806.77	3178.26	7090.83	8254.27	8001.22	8300.52	3162.63	7911.71	-1.32278	8.05009e-33
FBgn0265413	CG44325	-	533.331	513.474	539.493	544.094	1537.45	1394.6	1236.69	1155.23	532.598	1330.99	-1.32127	2.49655e-24
FBgn0262869	Gfrl	Glial cell line-derived neurotrophic family receptor-like	3.41004	9.16918	10.1496	10.1133	26.2931	17.9681	14.141	23.4634	8.21053	20.4664	-1.31982	0.0105435
FBgn0029121	Sras	severas	81.841	57.8364	71.8282	72.8155	206.193	178.299	169.692	154.582	71.0803	177.192	-1.31696	1.10577e-11
FBgn0034512	CG18067	Bombardier	260.527	593.881	184.255	174.622	1562.36	590.183	383.092	485.83	303.321	755.367	-1.31621	0.0448057
FBgn0034059	CG8320	-	272.121	196.785	242.811	198.894	435.912	388.388	766.184	666.636	227.653	564.28	-1.30997	1.11844e-05
FBgn0013342	nSyb	neuronal Synaptobrevin	12.2762	10.5798	4.68445	8.76483	37.3639	27.6432	8.9988	16.5624	9.07631	22.6421	-1.30966	0.0350564
FBgn0000057	adp	adipose	351.916	324.448	330.254	417.341	1191.49	709.049	761.042	868.145	355.99	882.432	-1.30928	6.52645e-09
FBgn0023511	Edem1	ER degradation enhancer, mannosidase alpha-like 1	382.607	426.719	443.461	465.21	1129.22	1004.83	964.157	1157.99	429.499	1064.05	-1.30876	9.83885e-26
FBgn0039686	CG15506	-	37.5105	27.5075	23.4223	24.2718	70.5762	67.726	68.1338	73.1506	28.178	69.8966	-1.30699	2.97906e-07
FBgn0034230	CG4853	-	256.435	297.646	259.987	260.922	819.237	720.107	509.075	611.428	268.748	664.962	-1.30662	2.0116e-11
FBgn0040334	Tsp3A	Tetraspanin 3A	190.962	229.229	203.774	173.948	574.296	522.457	370.236	506.533	199.478	493.381	-1.30629	4.48487e-11
FBgn0030791	CG9132	-	456.946	444.353	441.119	439.59	1422.59	1151.34	745.615	1087.6	445.502	1101.79	-1.30609	7.39192e-09
FBgn0035147	Gale	UDP-galactose 4'-epimerase	1356.52	1250.53	1377.23	1314.05	2540.74	2888.72	3721.65	3934.95	1324.58	3271.51	-1.3045	1.93286e-12
FBgn0029906	xit	xiantuan	240.067	221.471	231.88	196.197	478.811	498.961	575.923	640.413	222.404	548.527	-1.3029	1.13409e-16
FBgn0038721	subdued	subdued	1319	1412.05	1279.64	1329.56	4395.1	3532.81	2415.54	2829.41	1335.06	3293.21	-1.3025	6.8435e-09
FBgn0034535	CG11110	-	81.841	91.6918	83.5394	85.6256	207.577	196.267	210.829	230.493	85.6745	211.292	-1.30214	9.72045e-20
FBgn0261283	HLH106	Sterol regulatory element binding protein	2475.69	2455.22	2559.27	2688.78	5762.34	5621.25	6979.21	6727.09	2544.74	6272.47	-1.30156	1.68496e-29
FBgn0052594	be	ben	47.0586	47.9619	60.8979	56.6343	188.203	143.745	92.5591	99.3744	53.1381	130.97	-1.30134	3.19743e-05
FBgn0032247	CG5188	-	99.5733	95.2184	96.812	87.6483	256.012	171.388	237.825	269.139	94.813	233.591	-1.30121	5.89121e-11
FBgn0085437	CG34408	-	308.268	364.651	280.286	354.638	976.996	680.024	748.186	814.318	326.961	804.881	-1.29909	5.06444e-13
FBgn0035918	Cdc6	Cell division cycle 6	122.08	108.62	106.962	95.7389	210.345	243.261	248.11	364.373	108.35	266.522	-1.29837	3.15318e-08
FBgn0085407	Pvf3	PDGF- and VEGF-related factor 3	42.2845	82.5226	85.8816	95.0647	373.639	171.388	101.558	104.895	76.4384	187.87	-1.29722	0.0204559
FBgn0011770	Gip	GIP-like	583.117	420.372	591.021	353.964	1008.82	1040.77	1282.97	1450.59	487.119	1195.79	-1.29593	3.24908e-07
FBgn0034958	CG3907	-	500.594	449.29	473.129	414.644	1288.36	1196.95	933.304	1090.36	459.414	1127.24	-1.29479	1.1488e-17
FBgn0039293	CG11851	ALG9, alpha-1,2-mannosyltransferase	212.105	172.804	183.474	221.818	542.468	464.407	452.511	477.549	197.55	484.234	-1.29222	1.07981e-18
FBgn0264493	rdx	roadkill	572.887	555.088	583.995	573.085	1702.13	1724.94	1024.58	1144.19	571.264	1398.96	-1.29199	1.50131e-08
FBgn0039265	CG11790	-	541.515	426.014	477.033	446.332	1180.42	970.278	1195.56	1282.21	472.724	1157.11	-1.29148	6.52005e-18
FBgn0035249	CG17249	-	55.2427	66.3002	67.1438	68.096	179.9	157.567	119.556	171.145	64.1957	157.042	-1.28982	6.18348e-10
FBgn0027793	CG14787	-	377.833	310.341	333.377	211.03	626.883	464.407	781.61	1140.04	308.145	753.236	-1.28963	0.000335045
FBgn0043362	bchs	blue cheese	64.1088	150.233	132.726	198.22	712.681	226.675	199.259	193.228	136.322	332.961	-1.28814	0.0359941
FBgn0004132	boca	boca	314.406	300.467	353.676	251.483	631.034	566.687	817.605	960.619	305.008	743.986	-1.28694	6.1995e-08
FBgn0034909	CG4797	pippin	33.4184	45.1406	41.3793	30.3398	98.2531	92.6049	73.276	102.135	37.5695	91.5672	-1.28662	1.59733e-07
FBgn0023540	CG3630	-	32.7364	26.8022	24.9837	26.2945	101.021	31.7897	82.2748	55.208	27.7042	67.5733	-1.28622	0.00252027
FBgn0013334	Sap47	Synapse-associated protein 47kD	365.557	374.526	369.291	380.259	1091.86	926.049	772.611	843.302	372.408	908.454	-1.28618	1.84397e-18
FBgn0031676	CG14040	senju	105.029	85.3439	97.5927	113.943	318.285	268.14	205.687	187.707	100.477	244.955	-1.28464	1.21132e-07
FBgn0085408	Shroom	Shroom	161.636	148.823	195.966	149.676	480.195	375.948	338.098	403.018	164.025	399.315	-1.28441	4.24484e-12
FBgn0266673	Sec10	Secretory 10	133.674	154.465	138.972	152.373	384.709	388.388	314.958	324.347	144.871	353.1	-1.28436	1.39775e-18
FBgn0262124	uex	unextended	338.276	412.613	465.322	415.318	1008.82	1354.52	746.901	858.484	407.882	992.182	-1.28252	1.71751e-07
FBgn0033375	CG8078	-	64.7908	66.3002	97.5927	64.7249	157.759	196.267	201.83	155.963	73.3522	177.955	-1.28245	2.63254e-08
FBgn0243513	cnir	cornichon related	16.3682	21.865	17.1763	14.1586	55.3539	46.9935	28.2819	38.6456	17.392	42.3187	-1.28121	0.000282459
FBgn0036749	CG7460	-	248.933	210.186	202.993	180.016	408.235	440.91	599.063	597.626	210.532	511.459	-1.28078	1.9921e-09
FBgn0035089	Phk-3	Pherokine 3	160.272	177.741	209.239	188.781	565.993	398.063	440.941	382.315	184.008	446.828	-1.28063	4.19369e-11
FBgn0032224	Sps2	Selenophosphate synthetase 2	155.498	136.127	175.667	165.183	373.639	389.77	362.523	409.919	158.119	383.963	-1.2806	4.36352e-21
FBgn0027570	Nep2	Neprilysin 2	212.105	157.992	215.485	188.781	550.771	417.413	434.514	477.549	193.591	470.062	-1.28009	3.97229e-13
FBgn0260799	p120ctn	Adherens junction protein p120	342.368	318.1	283.409	336.435	1126.45	920.52	493.649	565.882	320.078	776.625	-1.27844	7.69721e-05
FBgn0030327	FucT6	alpha1,6-fucosyltransferase	332.82	386.516	388.029	418.689	949.319	848.648	952.587	946.817	381.514	924.343	-1.27687	2.69256e-27
FBgn0033429	CG12929	-	23.8703	22.5703	35.9141	20.2265	52.5862	63.5795	51.4217	80.0516	25.6453	61.9097	-1.27646	6.59925e-05
FBgn0031216	Zir	Zizimin-related	315.088	338.554	309.954	388.349	994.986	978.571	568.21	734.266	337.987	819.008	-1.27644	9.51846e-08
FBgn0035702	CG10147	-	8.86611	13.4011	18.7378	8.76483	20.7577	44.2292	24.4253	30.3644	12.4425	29.9442	-1.27459	0.00648301
FBgn0086371	poly	poly	351.916	298.351	332.596	322.95	682.236	747.75	843.316	880.567	326.453	788.467	-1.27237	1.02449e-20
FBgn0035880	CG17352	CUB and LDLa domain	72.2929	138.948	144.437	105.178	221.415	261.229	257.109	372.654	115.214	278.102	-1.27234	5.663e-05
FBgn0031011	CG8034	-	537.423	527.58	489.525	604.773	1381.08	1393.22	989.868	1450.59	539.825	1303.69	-1.27154	3.84549e-13
FBgn0013469	klu	klumpfuss	42.2845	132.6	132.726	128.101	330.739	218.382	284.105	218.071	108.928	262.824	-1.27136	0.00316632
FBgn0034753	CG2852	-	7766.03	7609.01	8069.75	6078.07	18383	15777.4	16894.6	20164.7	7380.71	17804.9	-1.27047	3.12901e-17
FBgn0010905	Spn	Spinophilin	182.096	270.843	247.495	297.33	1065.56	516.929	411.374	409.919	249.441	600.946	-1.26839	0.00198435
FBgn0030615	Cyp4s3	Cytochrome P450 4s3	3463.24	3177.47	2841.9	2729.23	6682.6	7216.27	6471.42	9011.32	3052.96	7345.4	-1.26659	3.83535e-14
FBgn0013684	mt:ND5	mitochondrial NADH-ubiquinone oxidoreductase chain 5	10200.8	8707.19	12442.7	9849.65	27072.2	30551.3	18133.9	23297.8	10300.1	24763.8	-1.26558	1.98185e-08
FBgn0035440	CG14969	-	156.862	161.519	159.271	171.251	427.609	389.77	384.377	354.711	162.226	389.117	-1.26172	1.58667e-25
FBgn0031268	cold	coiled	50.4686	48.6672	66.363	43.8241	170.213	123.012	102.843	104.895	52.3308	125.241	-1.26088	4.27166e-06
FBgn0039467	CG14253	-	32.0544	44.4353	45.283	52.589	123.162	93.987	83.5603	117.317	43.5904	104.507	-1.26067	1.45091e-06
FBgn0023521	CG3587	-	77.749	64.8896	89.7853	80.9061	159.142	152.038	168.406	270.519	78.3325	187.526	-1.25987	3.70047e-06
FBgn0019948	Phm		949.356	932.435	928.302	821.197	2273.66	1798.19	2320.41	2295.27	907.822	2171.88	-1.25862	2.26927e-21
FBgn0051472	sgll	sugarlethal	193.008	182.678	210.8	183.387	482.962	381.477	435.799	539.658	192.469	459.974	-1.25744	4.66162e-15
FBgn0031897	CG13784	-	1421.99	1545.36	1442.81	1618.12	4438	3936.4	2632.79	3396.67	1507.07	3600.96	-1.25653	2.91609e-10
FBgn0260658	CG42541	-	7.5021	19.0437	10.9304	31.014	35.98	62.1973	26.9964	38.6456	17.1225	40.9548	-1.2538	0.0317739
FBgn0265177	CG44242	-	117.987	121.315	152.245	121.359	307.214	293.018	249.395	371.274	128.227	305.225	-1.25202	1.00303e-10
FBgn0261592	RpS6	Ribosomal protein S6	18451.1	17627.4	18796.4	14397.9	37787.3	38621.8	40720.9	47839.1	17318.2	41242.3	-1.25185	3.27855e-17
FBgn0034110	Atg9	Autophagy-related 9	240.749	250.389	279.506	264.293	788.793	561.158	485.935	627.991	258.734	615.969	-1.25131	1.5456e-10
FBgn0039461	CG5500	-	46.3766	57.8364	41.3793	40.4531	99.637	98.1335	127.269	117.317	46.5113	110.589	-1.25006	2.41422e-08
FBgn0040907	mRpL33	mitochondrial ribosomal protein L33	98.2092	92.3971	103.058	104.504	289.224	290.254	177.405	189.087	99.542	236.493	-1.24775	2.81686e-07
FBgn0040754	CG17059	-	77.067	65.5949	88.2238	49.8921	177.132	142.363	187.689	157.343	70.1944	166.132	-1.24601	3.35495e-07
FBgn0034290	CG5773	-	3873.13	4478.79	4846.84	3621.22	14574.7	9947.42	6980.5	8386.09	4205	9972.17	-1.24581	1.05705e-05
FBgn0250868	CG42239	-	70.9289	95.2184	102.277	86.9741	192.355	149.274	150.409	350.571	88.8496	210.652	-1.24563	0.000710668
FBgn0036131	CG12522	-	8.1841	7.75854	17.9571	5.39374	19.3739	22.1146	23.1398	27.604	9.82336	23.0581	-1.24523	0.0153183
FBgn0004921	Ggamma1	G protein gamma 1	1410.39	1363.39	1514.64	1217.64	3268.65	3733.22	2852.62	3195.16	1376.51	3262.41	-1.245	5.82214e-20
FBgn0000099	ap		809.544	767.39	707.352	742.314	2153.27	2123	1522.08	1374.68	756.65	1793.26	-1.24472	1.14346e-09
FBgn0035001	slik	Sterile20-like kinase	1004.6	1124.28	919.714	1212.92	2751.09	2841.73	2307.55	2195.9	1065.38	2524.07	-1.24414	1.02075e-14
FBgn0052237	CG32237	-	6.82009	7.05321	5.46519	7.41639	15.2223	5.52865	20.5687	22.0832	6.68872	15.8507	-1.24402	0.0301297
FBgn0000014	abd-A	abdominal A	1232.39	1457.19	1292.13	1506.88	4447.68	3494.11	2216.28	2841.83	1372.15	3249.97	-1.24391	1.41946e-06
FBgn0259243	Pka-R1	Protein kinase, cAMP-dependent, regulatory subunit type 1	780.218	823.815	826.025	774.676	1758.87	2120.24	1946.31	1761.13	801.184	1896.64	-1.24346	1.15127e-32
FBgn0261238	Alh	Alhambra	212.787	248.273	177.228	271.035	730.671	487.903	440.941	494.111	227.331	538.407	-1.24305	7.01655e-07
FBgn0035397	CG11486	Poly(A) specific ribonuclease subunit PAN3	590.619	784.317	708.913	872.438	2146.35	1970.96	1198.13	1676.94	739.072	1748.09	-1.24184	7.33154e-07
FBgn0035760	CG8607	-	11.5941	5.64257	15.6148	12.1359	16.6062	26.2611	21.8542	41.406	11.2469	26.5319	-1.24106	0.0156169
FBgn0037643	skap	Succinyl-coenzyme A synthetase beta subunit, ADP-forming	1623.86	1779.53	1882.37	1841.96	4628.97	3853.47	3798.78	4564.32	1781.93	4211.38	-1.24087	2.67852e-24
FBgn0034583	CG10527	-	1107.58	1122.17	1285.88	1017.39	3429.17	2135.44	2302.41	2832.17	1133.26	2674.8	-1.23903	1.42298e-09
FBgn0250755	CG42233	-	55.9247	37.382	29.6682	50.5663	96.8693	110.573	87.4169	115.937	43.3853	102.699	-1.23805	1.07308e-05
FBgn0051637	CG31637	-	102.301	95.2184	143.656	109.897	290.608	243.261	244.253	284.321	112.768	265.611	-1.23783	2.18328e-10
FBgn0051223	CG31223	-	31.3724	39.498	34.3526	38.4304	84.4146	66.3438	91.2736	96.614	35.9134	84.6615	-1.23745	9.5987e-08
FBgn0011672	Mvl	Malvolio	1135.54	1147.56	1205.47	1111.78	2885.32	2832.05	2394.97	2732.79	1150.09	2711.28	-1.23723	1.52369e-36
FBgn0026749	Yippee		105.029	102.272	106.181	69.4444	253.244	150.656	208.258	289.842	95.7316	225.5	-1.23667	1.98297e-05
FBgn0025525	bab2	bric a brac 2	84.5691	82.5226	64.0208	69.4444	265.699	200.414	107.986	133.879	75.1392	176.994	-1.23472	0.000477702
FBgn0039249	CG11168	-	136.402	158.697	160.833	157.093	344.578	402.209	349.668	345.05	153.256	360.376	-1.23416	8.27815e-21
FBgn0039767	CG2218	-	554.473	505.715	475.472	559.601	1130.6	1049.06	1417.95	1326.37	523.815	1231	-1.23257	3.1627e-16
FBgn0037241	CG14646	-	184.824	178.446	176.448	162.486	441.447	406.356	395.947	405.779	175.551	412.382	-1.23203	9.82892e-28
FBgn0032477	CG5287	Alg7 dolichyl-phosphate N-acetylglucosaminephosphotransferase	388.063	299.056	327.912	250.809	745.893	816.858	614.49	796.375	316.46	743.404	-1.23201	4.15224e-10
FBgn0025519	fidipidine	fidipidine	158.908	157.992	142.876	172.6	466.356	351.069	320.1	349.19	158.094	371.679	-1.23197	5.45708e-12
FBgn0004598	Fur2	Furin 2	776.808	866.135	734.678	899.406	1632.94	1994.46	1910.32	2160.01	819.257	1924.43	-1.23181	4.34876e-18
FBgn0015239	Hr78	Hormone-receptor-like in 78	520.373	496.546	541.054	489.482	1426.75	1152.72	1050.29	1178.69	511.864	1202.11	-1.23173	1.47895e-19
FBgn0030890	CG7536	-	317.134	359.714	403.643	344.525	856.601	873.527	807.321	806.036	356.254	835.871	-1.23133	1.03128e-25
FBgn0031461	daw	dawdle	2580.72	1670.91	1734.03	1144.82	4695.39	4427.07	3427.26	4184.76	1782.62	4183.62	-1.23073	2.50777e-05
FBgn0052062	A2bp1	RNA-binding Fox protein 1	583.799	668.645	559.792	800.296	1684.14	1973.73	1060.57	1411.94	653.133	1532.6	-1.23025	1.79127e-06
FBgn0036118	Blos2	Biogenesis of lysosome-related organelles complex 1, subunit 2	56.6067	47.2565	58.5556	41.8015	149.455	106.427	106.7	115.937	51.0551	119.63	-1.22981	9.50678e-08
FBgn0036058	CG6707	-	857.967	842.859	849.447	781.418	3117.81	2012.43	1311.25	1371.92	832.923	1953.35	-1.22964	0.000224936
FBgn0052451	SPoCk	Secretory Pathway Calcium atpase	609.034	541.687	573.064	634.439	2074.39	1216.3	1097.85	1140.04	589.556	1382.15	-1.22906	3.59791e-06
FBgn0035016	CG4612	-	132.992	139.654	124.138	132.147	387.477	272.286	278.963	300.883	132.232	309.902	-1.22782	1.70136e-12
FBgn0263934	esn	espinas	6.82009	17.633	7.80742	6.74218	27.6769	22.1146	15.4265	26.2238	9.75068	22.8605	-1.22719	0.0198643
FBgn0261797	Dhc64C	Dynein heavy chain 64C	1507.24	1998.18	1541.96	2262	4770.12	4450.56	3649.66	4231.69	1827.34	4275.51	-1.22623	6.93397e-10
FBgn0000064	Ald	Aldolase 1	18159.2	18341.9	18059.3	16806.2	38812.7	37153.9	45440.1	45532.8	17841.7	41734.9	-1.22602	5.52181e-28
FBgn0250906	Pgk	Phosphoglycerate kinase	3884.04	3688.13	3609.37	3187.03	6675.68	7145.78	9716.13	10049.2	3592.14	8396.71	-1.22501	3.48144e-10
FBgn0259740	CG42394	-	155.498	189.026	204.554	177.319	467.74	512.782	338.098	378.175	181.599	424.199	-1.22425	1.44277e-09
FBgn0025639	Hmt4-20	Histone methyltransferase 4-20	460.356	471.155	360.703	501.618	1309.12	1006.21	847.173	1029.63	448.458	1048.03	-1.22402	1.25318e-09
FBgn0003557	Su(dx)	Suppressor of deltex	495.138	463.396	467.664	547.465	1347.87	1278.5	998.867	984.082	493.416	1152.33	-1.22329	2.31876e-13
FBgn0001105	Gbeta13F	G protein beta-subunit 13F	1605.45	1689.95	1618.48	1776.56	4709.23	4807.16	2806.34	3297.3	1672.61	3905.01	-1.22315	7.50116e-08
FBgn0260475	CG30059	-	17.0502	11.9905	20.2993	18.8781	52.5862	38.7005	34.7097	33.1248	17.0545	39.7803	-1.22281	0.000333627
FBgn0085261	CG34232	-	26.5983	10.5798	33.5719	10.1133	52.5862	59.433	33.4241	42.7862	20.2158	47.0574	-1.22256	0.0233902
FBgn0032421	crok	crooked	71.6109	71.2375	63.2401	57.3085	210.345	160.331	115.699	128.359	65.8492	153.683	-1.22162	3.59091e-06
FBgn0034081	CG10731	-	47.0586	46.5512	62.4593	55.9601	112.092	120.248	102.843	158.723	53.0073	123.477	-1.22094	2.65582e-07
FBgn0029709	CHOp24	CHOp24	1679.11	1668.79	1818.35	1415.18	3708.71	3355.89	3560.95	4709.24	1645.36	3833.7	-1.22042	2.03285e-13
FBgn0032700	CG10338	-	182.096	201.722	213.142	221.818	505.104	492.05	456.368	454.086	204.695	476.902	-1.22035	9.67521e-24
FBgn0039158	CG6182	TBC1 domain family member 7	64.1088	63.4789	71.0475	61.3538	161.91	179.681	155.551	107.656	64.9973	151.199	-1.21928	3.66604e-08
FBgn0036684	CG3764	-	91.3892	124.137	103.839	122.708	427.609	218.382	183.833	198.749	110.518	257.143	-1.21776	0.000618512
FBgn0013688	mt:srRNA	mitochondrial small ribosomal RNA	126.172	173.509	167.859	178.668	451.134	467.171	217.257	367.133	161.552	375.674	-1.21711	7.49621e-05
FBgn0028546	ics	icarus	244.159	246.157	272.479	240.021	698.843	566.687	493.649	571.403	250.704	582.645	-1.21675	2.61312e-15
FBgn0051441	CG31441	-	26.5983	17.633	17.9571	14.8328	76.1116	31.7897	46.2796	24.8436	19.2553	44.7561	-1.2162	0.0121147
FBgn0028708	Mst85C	Mst85C	103.665	129.074	96.812	99.7842	279.537	313.751	187.689	216.691	107.334	249.417	-1.21544	4.22102e-07
FBgn0026238	gus	gustavus	255.753	277.191	267.794	283.171	927.177	684.17	431.942	472.028	270.978	628.83	-1.21423	4.28304e-05
FBgn0051935	CG31935	RAB3 GTPase activating protein catalytic subunit 1	114.577	123.431	133.507	158.441	441.447	255.7	232.683	299.503	132.489	307.333	-1.21338	1.09697e-05
FBgn0041607	asparagine-synthetase		3441.42	3398.94	3708.52	3394.69	8467.76	5720.77	8506.44	9626.89	3485.89	8080.46	-1.21294	4.49959e-10
FBgn0029818	GAA1	Glycosylphosphatidylinositol anchor attachment 1	491.728	459.164	462.98	525.216	1007.44	948.163	1261.12	1278.06	484.772	1123.7	-1.21284	6.76258e-15
FBgn0023520	CG3857	-	18.4142	26.8022	25.7645	38.4304	33.2123	70.4903	87.4169	62.109	27.3528	63.3071	-1.21137	0.00430225
FBgn0036820	CG6852	Glutaredoxin 1	376.469	361.125	437.996	313.511	994.986	682.788	836.889	930.254	372.275	861.229	-1.21054	1.98427e-10
FBgn0004381	Klp68D	Kinesin-like protein at 68D	52.5147	76.88	71.0475	72.1413	199.274	168.624	122.127	140.78	68.1459	157.701	-1.21016	1.17975e-06
FBgn0035142	hipk	Homeodomain interacting protein kinase	876.381	1034.71	863.5	1131.34	2160.18	2973.03	1987.45	1917.1	976.481	2259.44	-1.21014	9.08393e-09
FBgn0260857	Bet1	Blocked early in transport 1	292.582	287.771	307.612	250.135	640.721	392.534	713.476	884.708	284.525	657.86	-1.20947	2.18118e-05
FBgn0028539	CG31731	Engulfment ABC Transporter in the ovary	952.766	1067.15	1026.68	1167.07	3250.66	2442.28	1942.46	2108.94	1053.42	2436.08	-1.20938	1.14048e-08
FBgn0029685	CG2938	-	345.778	356.893	377.879	380.933	978.38	910.845	647.914	839.161	365.371	844.075	-1.20772	1.02679e-12
FBgn0036099	CG11811	-	302.812	278.602	324.789	291.262	738.974	807.183	547.641	672.157	299.366	691.489	-1.2077	4.56538e-13
FBgn0030362	regucalcin	regucalcin	17290.3	17665.5	17728.3	12731.3	28389.6	31914.1	43798.5	46962.7	16353.8	37766.2	-1.20748	5.65506e-07
FBgn0037391	CG2017	-	408.523	517.001	474.691	551.51	1436.43	822.387	875.455	1371.92	487.931	1126.55	-1.20701	5.44829e-06
FBgn0029799	CG15772	-	10.9121	21.1596	32.0104	14.1586	83.0308	38.7005	32.1386	26.2238	19.5602	45.0234	-1.20658	0.0392079
FBgn0028530	mTTF	mitochondrial transcription termination factor	145.95	116.378	128.822	136.866	345.962	269.522	285.391	317.446	132.004	304.58	-1.20524	2.03523e-14
FBgn0030100	CG12106	-	19.0962	19.749	16.3956	22.2492	41.5154	37.3184	48.8506	51.0674	19.3725	44.688	-1.20304	2.74121e-05
FBgn0265705	CR44512	antisense RNA:CR44512	12.2762	7.75854	7.02668	12.1359	17.99	20.7324	25.7109	26.2238	9.79932	22.6643	-1.20272	0.00424657
FBgn0063670	CG40228	-	63.4268	61.363	57.7749	56.6343	229.719	132.688	69.4193	118.697	59.7997	137.631	-1.20147	0.00300486
FBgn0002022	Catsup	Catecholamines up	1677.06	1501.63	1634.09	1302.59	3443.01	3438.82	3262.71	3918.39	1528.84	3515.73	-1.20145	8.31896e-20
FBgn0033697	Cyp6t3	Cytochrome P450 6t3	18.4142	31.0341	19.5185	12.1359	45.6669	52.5222	41.1374	46.9268	20.2757	46.5633	-1.20054	0.00125697
FBgn0003965	v	vermilion	819.092	841.448	862.72	760.518	1639.86	1791.28	1810.04	2300.79	820.944	1885.49	-1.19969	5.57987e-16
FBgn0032816	Nf-YB	Nuclear factor Y-box B	49.1046	33.8554	39.0371	49.2179	141.152	64.9616	56.5639	131.119	42.8038	98.4492	-1.19961	0.00397519
FBgn0035227	CG12090	Increased minichromosome loss 1	180.05	235.577	197.528	267.664	542.468	512.782	452.511	516.195	220.205	505.989	-1.19942	2.52634e-11
FBgn0003964	usp	ultraspiracle	334.184	333.617	288.094	273.732	841.379	619.209	606.776	756.349	307.407	705.928	-1.19897	7.55901e-12
FBgn0052702	Cubn	Cubilin	335.548	327.974	227.196	444.309	954.854	518.311	745.615	843.302	333.757	765.52	-1.19714	9.06397e-05
FBgn0031174	CG1486	-	731.795	842.154	738.582	811.758	1713.2	1697.3	1615.93	2135.17	781.072	1790.4	-1.19655	6.89766e-18
FBgn0030505	NFAT	NFAT nuclear factor	468.54	422.488	465.322	492.853	1742.26	948.163	746.901	794.995	462.301	1058.08	-1.19442	0.000319081
FBgn0085795	CR41535	-	87.2971	240.515	200.651	255.528	617.196	164.477	398.518	612.809	195.998	448.25	-1.19347	0.0327473
FBgn0031150	bves	bves	91.3892	84.6386	145.999	103.83	290.608	315.133	146.552	220.832	106.464	243.281	-1.19278	0.000497399
FBgn0031752	CG9044	-	408.523	465.512	471.568	502.292	1350.63	1062.88	821.462	989.603	461.974	1056.15	-1.19274	1.81427e-09
FBgn0014092	CG4278	-	97.5272	95.2184	89.7853	82.2546	200.658	233.585	169.692	230.493	91.1964	208.607	-1.19265	2.39848e-11
FBgn0034985	CG3328	-	70.9289	82.5226	64.0208	79.5577	249.092	103.662	147.837	178.046	74.2575	169.659	-1.19105	0.000234065
FBgn0034182	CG9640	SET and MYND domain containing, arthropod-specific, member 7	49.1046	43.7299	44.5023	44.4984	83.0308	105.044	104.129	122.838	45.4588	103.76	-1.19016	1.32758e-08
FBgn0037779	CG12811	-	1475.18	1397.95	1546.65	1264.16	3620.14	2973.03	3086.59	3283.49	1420.98	3240.81	-1.1896	7.07398e-23
FBgn0052672	Atg8a	Autophagy-related 8a	1326.51	1887.44	2040.08	1982.2	6544.21	4483.74	2573.66	2881.86	1809.06	4120.86	-1.1877	0.0016297
FBgn0037842	CG6567	-	626.766	569.9	598.048	550.836	989.45	1176.22	1475.8	1697.65	586.387	1334.78	-1.18678	2.32051e-08
FBgn0001624	dlg1	discs large 1	314.406	426.014	362.264	438.916	1042.04	1010.36	574.638	879.187	385.4	876.556	-1.18516	3.9957e-06
FBgn0032704	Jwa	Jwa	1345.6	1266.76	1389.72	1257.42	3326.77	3036.61	2425.82	3168.94	1314.87	2989.53	-1.18495	1.06931e-17
FBgn0038742	Arc42	Activator-recruited cofactor subunit 42	1564.53	1473.42	1468.58	1332.93	3494.21	2746.36	3220.29	3795.55	1459.86	3314.1	-1.18279	1.28417e-16
FBgn0037898	CG18643	D-aminoacyl-tRNA deacylase	6.82009	8.46386	6.24593	6.06796	12.4546	26.2611	10.2843	13.802	6.89946	15.7005	-1.18187	0.0275665
FBgn0029944	Dok	Downstream of kinase	98.2092	97.3344	94.4697	83.603	257.395	239.114	176.119	175.285	93.4041	211.979	-1.18186	1.28145e-08
FBgn0031327	CG5397	-	20.4603	24.6863	41.3793	26.9687	87.1823	46.9935	62.9916	59.3486	28.3736	64.129	-1.18138	0.00102534
FBgn0066114	GlcAT-I	Glucuronyltransferase I	167.774	118.494	145.218	106.526	377.79	287.49	244.253	310.545	134.503	305.019	-1.18114	9.04538e-07
FBgn0039487	gb	genderblind	158.226	162.929	170.982	181.365	589.519	330.337	327.813	278.8	168.376	381.617	-1.18025	5.48815e-05
FBgn0003444	smo	smoothened	160.954	172.804	127.261	184.736	344.578	395.298	348.382	376.794	161.439	366.263	-1.17991	1.62109e-12
FBgn0263628	CR43637	antisense RNA:CR43637	45.0126	70.5321	45.283	74.1639	168.829	138.216	95.1302	131.119	58.7479	133.324	-1.17982	0.000148041
FBgn0028499	CG7985	-	27.9624	14.1064	22.6415	23.5976	37.3639	46.9935	60.4205	55.208	22.077	49.9965	-1.17982	0.000508317
FBgn0013307	Odc1	Ornithine decarboxylase 1	1157.37	1002.26	1108.65	1010.65	4044.98	1722.17	2179	1745.95	1069.73	2423.03	-1.17955	0.000554236
FBgn0020386	Pdk1	Phosphoinositide-dependent kinase 1	769.306	1055.16	920.494	1287.76	2639	2366.26	1887.18	2241.44	1008.18	2283.47	-1.17933	9.68695e-08
FBgn0030451	CG15717	-	193.69	227.114	198.308	225.189	565.993	529.368	295.675	520.335	211.075	477.843	-1.17812	3.77853e-06
FBgn0053087	LRP1	LDL receptor protein 1	1892.57	2293	1586.47	2057.04	4386.79	5054.57	3881.05	4371.09	1957.27	4423.38	-1.17616	3.8765e-12
FBgn0029778	RhoGAP5A	Rho GTPase activating protein at 5A	110.485	103.682	128.042	140.237	298.911	244.643	272.535	273.279	120.612	272.342	-1.17521	1.88813e-12
FBgn0033995	GPHR	Golgi pH Regulator	179.368	125.547	167.859	129.45	345.962	431.235	280.248	302.264	150.556	339.927	-1.17496	4.4404e-07
FBgn0023530	CG3740	-	237.339	233.461	220.169	197.546	426.225	490.668	489.792	599.007	222.129	501.423	-1.17466	2.47076e-13
FBgn0261547	Exn	Ephexin	60.6988	83.9333	93.689	98.4358	232.486	171.388	127.269	227.733	84.1892	189.719	-1.17188	8.64918e-05
FBgn0032420	CG6583	-	60.0168	67.7109	78.8549	75.5124	189.587	189.356	111.842	144.921	70.5237	158.927	-1.17187	3.63435e-06
FBgn0030593	CG9512	-	1358.56	1069.97	2024.46	927.049	2203.08	2474.07	3257.57	4184.76	1345.01	3029.87	-1.17177	0.00121471
FBgn0030208	PPP4R2r	Protein phosphatase 4 regulatory subunit 2-related protein	495.82	484.556	527.781	478.695	1184.57	1038	1051.57	1200.77	496.713	1118.73	-1.17162	2.6356e-30
FBgn0261393	alpha-Est5	alpha-Esterase-5	105.029	93.1024	85.8816	106.526	251.86	218.382	218.542	191.848	97.6349	220.158	-1.17102	2.73432e-12
FBgn0037661	Ada	Adenosine deaminase	29.3264	21.1596	27.326	37.7562	62.2731	46.9935	66.8482	84.1922	28.892	65.0768	-1.16964	0.000262719
FBgn0004370	Ptp10D	Protein tyrosine phosphatase 10D	347.824	335.733	268.575	415.318	644.873	885.966	690.337	854.343	341.863	768.88	-1.16857	1.90895e-08
FBgn0015623	Cpr	Cytochrome P450 reductase	2760.77	2700.68	2652.96	2488.54	4508.57	5723.53	6330.01	7259.85	2650.74	5955.49	-1.16785	9.73791e-11
FBgn0010226	GstS1	Glutathione S transferase S1	4744.73	4547.21	4183.21	4190.26	8916.12	9213.5	9789.41	11763.4	4416.35	9920.62	-1.16755	1.92295e-18
FBgn0025186	ari-2	ariadne 2	186.87	168.572	152.245	197.546	513.407	396.681	331.67	343.67	176.308	396.357	-1.16748	2.86715e-08
FBgn0039632	Cul5		438.532	436.594	401.301	480.717	1796.23	836.208	640.2	672.157	439.286	986.2	-1.16656	0.0039314
FBgn0038524	sll	slalom	148.678	174.214	193.624	188.107	379.174	387.005	394.662	418.2	176.156	394.76	-1.16519	2.30962e-17
FBgn0000042	Act5C	Actin 5C	15973.3	15225.8	14428.1	13350.2	47828.5	30305.3	24385.5	29521.1	14744.3	33010.1	-1.16274	4.38504e-06
FBgn0036356	CG10222	-	27.2803	37.382	26.5452	28.9914	66.4246	66.3438	55.2784	81.4318	30.0497	67.3696	-1.16203	8.48416e-06
FBgn0025469	slv	saliva	47.0586	49.3725	58.5556	46.521	132.849	109.191	101.558	106.275	50.3769	112.468	-1.1609	7.87499e-09
FBgn0000635	Fas2	Fasciclin 2	858.649	822.405	986.858	798.948	2128.36	2201.78	1587.65	1830.14	866.715	1936.98	-1.16027	8.43723e-13
FBgn0016696	Pitslre	Pitslre	1097.35	1043.17	997.788	973.57	3180.08	2181.05	1788.19	2033.03	1027.97	2295.59	-1.15897	1.8745e-07
FBgn0000152	Axs	Abnormal X segregation	40.2385	47.2565	45.283	46.521	148.072	89.8406	80.9892	81.4318	44.8248	100.083	-1.15802	6.71467e-05
FBgn0034032	CG8195	-	162.318	128.369	122.576	140.911	435.912	309.604	255.823	236.014	138.544	309.338	-1.1579	1.20756e-05
FBgn0030573	nmdyn-D6	nmdyn-D6	22.5063	11.2851	25.7645	15.507	62.2731	26.2611	38.5663	40.0258	18.7657	41.7816	-1.15774	0.0102819
FBgn0005659	Ets98B	Ets at 98B	419.435	315.279	276.383	289.239	885.662	744.986	628.631	640.413	325.084	724.923	-1.15646	1.22549e-07
FBgn0034117	CG7997	-	3789.24	3702.23	3332.99	3184.33	8941.03	7626.77	7039.63	7603.52	3502.2	7802.74	-1.15567	6.88597e-20
FBgn0021764	sdk	sidekick	238.021	342.786	247.495	349.919	744.509	733.928	528.358	618.329	294.555	656.281	-1.15516	3.23407e-07
FBgn0262614	pyd	polychaetoid	443.306	595.997	416.916	743.662	2078.54	1141.67	773.897	905.411	549.97	1224.88	-1.15501	0.00541112
FBgn0264389	opm	opossum	358.055	317.395	350.553	338.457	759.732	711.814	638.915	926.114	341.115	759.144	-1.15385	4.20658e-13
FBgn0003048	pcx	pecanex	403.749	574.837	402.082	669.498	1288.36	1248.09	866.456	1159.37	512.542	1140.57	-1.15363	1.03983e-05
FBgn0028562	sut2	sugar transporter 2	23.8703	27.5075	22.6415	25.6203	45.6669	46.9935	44.994	84.1922	24.9099	55.4617	-1.15245	0.0005278
FBgn0023509	mip130	Myb-interacting protein 130	225.063	196.785	173.325	211.03	417.922	385.623	433.228	556.22	201.551	448.248	-1.1522	3.26496e-10
FBgn0037469	Dpck	Dephospho-CoA kinase	132.31	110.03	104.619	116.64	289.224	243.261	224.97	273.279	115.9	257.684	-1.15061	2.65143e-12
FBgn0001276	ix	intersex	49.1046	43.7299	64.0208	39.7788	116.243	99.5157	87.4169	132.499	49.1586	108.919	-1.15019	1.18144e-05
FBgn0033309	CG8735	Lunapark	511.506	464.807	503.578	551.51	988.067	1138.9	1013.01	1369.16	507.85	1127.28	-1.15013	2.27519e-13
FBgn0037336	CG2519	-	463.084	540.982	450.488	573.085	1257.92	1331.02	901.166	1004.79	506.91	1123.72	-1.14807	3.14446e-09
FBgn0015541	sda		233.247	199.606	310.735	246.764	658.711	696.61	386.948	451.325	247.588	548.399	-1.14745	5.28195e-05
FBgn0036842	CG3797	UDP-glycosyltransferase family 316 member A1	408.523	393.569	370.072	393.743	1091.86	786.45	799.608	785.333	391.477	865.812	-1.14477	1.50578e-12
FBgn0021995	Rs1	Rs1	377.151	292.003	313.858	300.027	476.043	543.19	862.599	953.718	320.76	708.888	-1.14416	0.00011478
FBgn0039187	CG6454	-	412.615	444.353	408.328	502.292	1024.05	937.106	907.593	1039.29	441.897	977.009	-1.14397	9.26852e-21
FBgn0027095	Manf	Mesencephalic astrocyte-derived neurotrophic factor	2189.25	1883.91	2179.05	1580.37	3992.4	4985.46	3725.5	4593.3	1958.14	4324.17	-1.14297	1.80515e-10
FBgn0037852	Tpc1	Thiamine pyrophosphate carrier protein 1	474.678	401.328	501.236	420.712	1007.44	890.113	933.304	1138.66	449.488	992.38	-1.1429	3.31718e-15
FBgn0003093	Pkc98E	Protein C kinase 98E	285.08	266.612	238.126	309.466	774.954	689.699	393.376	570.022	274.821	607.013	-1.14254	1.26759e-05
FBgn0039135	CG13603	-	142.54	103.682	163.956	136.192	411.002	272.286	235.254	287.081	136.592	301.406	-1.14201	1.64989e-05
FBgn0086378	Alg-2	Apoptosis-linked gene-2	252.343	233.461	282.628	217.772	665.63	555.629	440.941	512.054	246.551	543.564	-1.14082	1.50794e-09
FBgn0010894	sinu	sinuous	47.0586	50.7831	57.7749	53.2632	168.829	146.509	71.9904	73.1506	52.22	115.12	-1.14	0.00296023
FBgn0034694	CG6613	Pleckstrin homology and RUN domain containing M1	123.444	124.137	158.491	118.662	395.78	299.929	255.823	204.27	131.183	288.95	-1.13989	2.05313e-05
FBgn0085370	Pde11	Phosphodiesterase 11	200.511	268.727	225.634	258.9	679.469	602.623	374.093	444.424	238.443	525.152	-1.13866	1.05439e-05
FBgn0031992	CG8498	Acyl-CoA binding protein 1	240.067	308.931	317.762	246.764	839.995	439.528	415.23	754.969	278.381	612.431	-1.13753	0.000377464
FBgn0032763	CG17568	-	40.2385	48.6672	33.5719	39.7788	130.082	74.6368	62.9916	89.713	40.5641	89.3557	-1.13664	0.000385048
FBgn0262952	mt:ND4	mitochondrial NADH-ubiquinone oxidoreductase chain 4	9958.01	7958.14	11053	8763.48	22945.6	26970.1	15627.1	17408.5	9433.15	20737.8	-1.13645	2.92767e-06
FBgn0010651	l(2)08717	Major Facilitator Superfamily Transporter 14	857.285	487.377	835.394	538.7	2020.42	1158.25	1329.25	1465.77	679.689	1493.42	-1.13576	0.000237812
FBgn0037963	Cad87A	Cadherin 87A	54.5607	76.1747	61.6786	94.3905	196.506	161.713	140.124	132.499	71.7011	157.711	-1.13556	2.54082e-05
FBgn0037606	CG8032	-	144.586	125.547	141.314	134.169	305.83	277.815	298.246	316.066	136.404	299.489	-1.1349	2.34076e-19
FBgn0037070	CG11309	-	27.9624	24.6863	34.3526	26.2945	53.97	67.726	69.4193	56.5882	28.3239	61.9259	-1.13402	7.41281e-06
FBgn0014184	Oda	Ornithine decarboxylase antizyme	3347.98	3269.87	3998.96	3276.02	8207.59	8212.81	6557.56	7477.92	3473.21	7613.97	-1.13243	1.03996e-16
FBgn0034854	Golgin245	Golgin-245	798.632	837.217	714.379	808.387	2239.06	1618.51	1338.25	1726.63	789.654	1730.61	-1.13174	1.10718e-08
FBgn0058196	Maf1		311.678	253.21	302.928	266.99	734.823	721.489	494.934	535.517	283.702	621.691	-1.13165	2.08256e-08
FBgn0035909	ergic53	ergic53	5004.58	4691.8	4698.5	4324.43	8931.35	11574.2	9695.57	10812.5	4679.83	10253.4	-1.13157	1.54573e-19
FBgn0036964	FRG1	FSHD region gene 1	65.4728	62.0683	80.4164	78.2092	164.678	164.477	118.27	179.426	71.5417	156.713	-1.1309	1.96578e-07
FBgn0000273	Pka-C1	Protein kinase, cAMP-dependent, catalytic subunit 1	413.979	491.609	480.156	455.097	1201.18	1212.16	739.187	873.666	460.21	1006.55	-1.12893	2.95065e-07
FBgn0037999	CG4860	-	188.234	206.659	168.64	113.269	495.417	305.458	298.246	380.935	169.201	370.014	-1.1288	0.00012706
FBgn0015288	RpL22	Ribosomal protein L22	9030.48	8389.09	9055.04	6997.03	17774.1	16135.4	19896.4	19302.1	8367.91	18277	-1.12712	1.63812e-15
FBgn0046696	RNaseP:RNA	Ribonuclease P RNA	27.9624	21.865	22.6415	24.2718	26.2931	45.6114	79.7037	59.3486	24.1852	52.7392	-1.12646	0.00652773
FBgn0041630	Hexo1	Hexosaminidase 1	95.4812	113.557	110.085	82.9288	271.234	194.885	176.119	233.254	100.513	218.873	-1.12311	4.62551e-07
FBgn0027108	Inx2	Innexin 2	928.896	893.642	858.816	915.588	1913.86	2161.7	1754.77	2005.43	899.235	1958.94	-1.12291	4.18422e-28
FBgn0033761	CG8778	-	166.41	174.214	217.827	144.957	375.022	345.541	397.233	409.919	175.852	381.929	-1.1209	2.73591e-10
FBgn0033121	Cyp6u1	Cytochrome P450 6u1	173.23	160.108	211.581	212.379	452.518	357.98	402.375	432.002	189.324	411.219	-1.11949	3.8043e-11
FBgn0038111	CG12360		1389.93	1269.58	1256.99	1415.18	3144.1	3148.57	2650.79	2637.56	1332.92	2895.25	-1.11886	2.42034e-21
FBgn0030435	CG4645	-	566.749	535.339	562.915	499.595	1058.64	1282.65	1126.14	1232.52	541.15	1174.99	-1.11869	2.66425e-23
FBgn0053260	CG33260	tRNA splicing endonuclease subunit 34	11.5941	20.4543	15.6148	22.9234	56.7377	53.9043	19.2831	23.4634	17.6467	38.3471	-1.11653	0.0361949
FBgn0052196	CG32196	-	51.1506	35.9714	64.8016	31.6882	113.475	103.662	89.988	89.713	45.903	99.2096	-1.11522	0.00031297
FBgn0032796	CG10188	cysts	135.038	117.789	89.7853	94.3905	298.911	230.821	172.263	245.675	109.251	236.918	-1.11517	1.81054e-05
FBgn0034109	CG7747	-	53.8787	47.2565	64.0208	68.096	135.617	165.859	98.9868	104.895	58.313	126.34	-1.11477	3.63637e-05
FBgn0267365	l(2)SH0834	lethal (2) SH0834	234.611	198.901	244.372	180.016	487.114	548.718	359.952	460.987	214.475	464.193	-1.11406	4.54737e-08
FBgn0036932	CG14184	Late endosomal/lysosomal adaptor, MAPK and MTOR activator 1	137.084	150.233	128.822	133.495	362.568	310.987	260.965	255.337	137.409	297.464	-1.11334	4.1498e-10
FBgn0031640	Mon1	Monensin sensitivity 1	132.31	153.055	149.122	156.418	321.052	346.923	321.386	288.462	147.726	319.456	-1.11291	8.52757e-17
FBgn0037244	CG14647	-	164.364	129.074	167.859	144.957	383.326	261.229	291.818	374.034	151.564	327.602	-1.11218	6.03657e-08
FBgn0037747	CG8481	N(alpha)-acetyltransferase 80	157.544	153.76	176.448	149.002	337.659	364.891	338.098	334.008	159.188	343.664	-1.11183	6.55705e-20
FBgn0011710	2023-09-01	Septin 1	208.013	198.901	208.458	192.152	589.519	433.999	339.383	382.315	201.881	436.304	-1.11152	3.98983e-07
FBgn0032773	fon	fondue	75111.7	75305.8	78019.5	76956.6	168512	150244	170787	169697	76348.4	164810	-1.11014	3.02523e-52
FBgn0033555	RpS15Ab	Ribosomal protein S15Ab	200.511	215.828	273.26	220.469	492.649	583.273	462.796	422.341	227.517	490.265	-1.10848	7.75719e-10
FBgn0058191	CG40191	-	486.954	473.976	515.29	461.165	1090.47	1284.03	857.457	939.916	484.346	1042.97	-1.10653	8.15313e-11
FBgn0034697	GM130	Golgi matrix protein 130 kD	656.092	553.677	541.054	576.456	1370.01	1230.12	1160.85	1251.84	581.82	1253.2	-1.10641	2.44223e-21
FBgn0031773	Fbw5	F-box and WD repeat domain containing 5	99.5733	90.9865	120.234	127.427	262.931	233.585	208.258	238.774	109.555	235.887	-1.1063	2.04511e-09
FBgn0027279	l(1)G0196	lethal (1) G0196	1268.54	1379.61	1256.99	1523.73	3640.9	2996.53	2465.67	2576.83	1357.22	2919.98	-1.10516	6.67389e-10
FBgn0263005	CG43313	Chondroitin polymerizing factor	167.092	144.591	162.394	128.101	469.124	298.547	241.682	285.701	150.545	323.764	-1.10459	4.99999e-05
FBgn0010406	RNaseX25	Ribonuclease X25	109.121	105.093	139.753	124.73	242.173	301.311	213.4	271.899	119.674	257.196	-1.10426	9.06642e-09
FBgn0040324	Ephrin	Ephrin	266.665	247.568	224.073	314.185	745.893	718.724	389.52	408.539	263.123	565.669	-1.10367	0.00040814
FBgn0261020	wol	wollknaeuel	520.373	457.048	534.027	449.703	1109.85	948.163	980.869	1173.17	490.288	1053.01	-1.10304	1.57191e-16
FBgn0004838	Hrb27C	Heterogeneous nuclear ribonucleoprotein at 27C	6137.4	6311.22	5776.71	6898.59	15392.5	15383.5	10094.1	13047	6280.98	13479.3	-1.10164	2.31595e-09
FBgn0266369	Mtp	Microsomal triacylglycerol transfer protein	6555.47	6025.56	5735.33	5615.56	13008.2	12432.6	12774.4	13127.1	5982.98	12835.6	-1.10117	4.04684e-41
FBgn0032242	CG5355	-	1720.71	1586.97	1631.75	1646.44	3700.41	3897.7	3276.85	3251.75	1646.47	3531.68	-1.10086	2.93092e-27
FBgn0030678	CG11679	-	175.276	196.785	213.923	195.523	415.154	342.776	403.661	513.434	195.377	418.756	-1.10039	5.77253e-10
FBgn0030792	CG4789	-	381.925	349.839	415.355	316.208	846.914	532.133	776.468	979.942	365.832	783.864	-1.09969	4.36004e-06
FBgn0024958	Irp-1A	Iron regulatory protein 1A	1124.63	1096.07	1018.87	1047.73	3292.17	2005.52	1856.32	2024.75	1071.83	2294.69	-1.09813	3.03723e-06
FBgn0031449	CG31689	-	748.163	601.639	687.833	678.263	1149.98	1455.42	1905.17	1298.77	678.975	1452.33	-1.09713	1.19379e-07
FBgn0262945	CR43264	long non-coding RNA:CR43264	150.724	179.857	197.528	206.311	430.376	551.483	224.97	362.992	183.605	392.455	-1.09561	0.000741087
FBgn0037525	CG17816	-	113.213	122.726	119.453	138.215	246.325	298.547	248.11	262.238	123.402	263.805	-1.09509	1.79552e-13
FBgn0026593	CG5707	-	438.532	392.159	347.43	383.63	776.338	774.011	752.043	1035.15	390.438	834.385	-1.09508	9.87405e-11
FBgn0031118	RhoGAP19D	Rho GTPase activating protein at 19D	240.067	227.819	195.185	267.664	506.488	552.865	479.508	451.325	232.684	497.546	-1.09506	1.53486e-12
FBgn0031344	CG7420	-	49.1046	34.5608	64.8016	35.0593	103.788	99.5157	96.4157	91.0932	45.8816	97.7033	-1.09466	0.000122347
FBgn0015663	Dot	UDP-glycosyltransferase family 36 member A1	38.8745	53.6044	42.1601	58.6569	128.698	123.012	70.7049	91.0932	48.324	103.377	-1.0945	0.000325915
FBgn0015569	alpha-Est10	alpha-Esterase-10	192.326	184.794	220.169	209.007	211.729	463.024	561.782	484.45	201.574	430.246	-1.09426	0.00131249
FBgn0020626	Osbp	Oxysterol binding protein	1042.11	1084.78	1054.78	1070.66	2214.15	1893.56	2577.51	2386.36	1063.08	2267.9	-1.09324	2.54185e-17
FBgn0038490	CG5285	Single-strand-selective monofunctional uracil-DNA glycosylase	10.9121	7.05321	8.58816	12.1359	30.4446	19.3503	21.8542	11.0416	9.67236	20.6727	-1.09228	0.0258712
FBgn0036911	Fibp	Fibp	117.987	109.325	128.822	113.269	296.143	204.56	249.395	249.816	117.351	249.979	-1.0919	2.93657e-10
FBgn0029959	Rab39	Rab39	213.469	184.089	185.036	181.365	492.649	375.948	393.376	365.753	190.989	406.932	-1.09085	9.57977e-12
FBgn0035420	CG14967	hobbit	401.021	421.782	380.221	572.411	931.329	1111.26	835.603	904.031	443.859	945.555	-1.09052	4.45469e-08
FBgn0028703	Nhe3	Na[+]/H[+] hydrogen exchanger 3	248.251	253.916	244.372	264.968	572.913	562.54	474.365	543.799	252.877	538.404	-1.08917	2.12258e-21
FBgn0003210	rb	ruby	660.866	691.92	612.101	765.911	1590.04	1556.31	1205.84	1458.87	682.7	1452.77	-1.08897	1.83622e-13
FBgn0029686	CG2941	Gaulos	42.2845	33.1501	34.3526	42.4757	91.3339	103.662	56.5639	73.1506	38.0657	81.1776	-1.0887	0.000142469
FBgn0264975	Nrg	Neuroglian	1686.61	2041.2	1737.93	2243.8	3483.14	4783.66	3729.36	4371.09	1927.38	4091.81	-1.08601	1.01096e-09
FBgn0011305	Rsf1	Repressor splicing factor 1	134.356	154.465	136.63	126.079	303.062	193.503	280.248	390.596	137.882	291.852	-1.08185	3.07758e-05
FBgn0050423	CG30423	-	714.745	615.04	712.817	576.456	1697.98	1557.7	1090.14	1193.87	654.765	1384.92	-1.08073	1.88481e-07
FBgn0052243	CG32243	-	145.95	172.098	168.64	167.206	481.579	389.77	249.395	262.238	163.474	345.745	-1.08034	0.00011178
FBgn0027280	l(1)G0193	orion	650.636	727.892	747.17	737.594	1994.12	1466.47	1298.4	1291.87	715.823	1512.72	-1.07943	2.62746e-08
FBgn0031914	CG5973	-	6.82009	13.4011	9.3689	12.8101	30.4446	23.4968	19.2831	16.5624	10.6001	22.4467	-1.07939	0.0161617
FBgn0004636	R	Rap1 GTPase	1310.82	1398.65	1417.05	1498.79	3834.64	3510.69	2029.87	2511.96	1406.33	2971.79	-1.07933	1.67334e-05
FBgn0260938	tay	tay bridge	412.615	540.276	405.986	585.221	1130.6	1234.27	730.188	1011.69	486.025	1026.69	-1.07848	1.3739e-05
FBgn0020618	Rack1	Receptor of activated protein kinase C 1	19786.4	18080.9	19411.6	16173.1	40376.5	32013.6	41660.6	40997.4	18363	38762	-1.07785	3.28491e-14
FBgn0052536	CG32536	-	34.7824	37.382	32.7912	26.2945	59.5054	74.6368	68.1338	74.5308	32.8125	69.2017	-1.07752	7.04134e-06
FBgn0032729	CG10639	L-2-hydroxyglutarate dehydrogenase	1732.98	1792.93	1882.37	1550.03	3451.31	2942.62	3625.23	4660.93	1739.58	3670.03	-1.07712	6.98985e-09
FBgn0042213	CG18731	-	39.5565	38.7927	64.8016	55.2858	101.021	96.7514	106.7	113.176	49.6091	104.412	-1.07695	2.23393e-05
FBgn0038419	CG14879	-	75.021	120.61	125.699	134.844	303.062	263.993	159.407	236.014	114.043	240.619	-1.07693	0.000567053
FBgn0037933	Ho	Heme oxygenase	240.749	246.863	254.522	264.293	822.005	522.457	392.091	386.456	251.607	530.752	-1.07663	0.000424264
FBgn0014033	Sr-CI	Scavenger receptor class C, type I	27.9624	48.6672	42.1601	37.7562	109.324	71.8724	65.5627	82.812	39.1364	82.3927	-1.07445	0.000399082
FBgn0035998	CG3437	-	15.0042	13.4011	9.3689	11.4617	22.1415	46.9935	12.8554	22.0832	12.309	26.0184	-1.07372	0.0443406
FBgn0030309	CG1572	-	106.393	142.475	180.351	144.957	506.488	258.464	228.827	212.551	143.544	301.582	-1.07134	0.00531545
FBgn0266724	Trs20	TRAPP subunit 20	36.8285	35.2661	49.1867	33.0367	105.172	93.987	47.5651	77.2912	38.5795	81.0039	-1.07079	0.00168212
FBgn0000173	ben	bendless	1203.06	1085.49	1161.74	1001.89	3163.47	2134.06	1970.74	2077.2	1113.05	2336.37	-1.06973	2.68887e-07
FBgn0052423	shep	alan shepard	1126	1440.97	1276.51	1539.24	3722.55	3180.36	1937.31	2458.14	1345.68	2824.59	-1.06962	5.35177e-05
FBgn0005771	noc	no ocelli	590.619	712.375	703.448	852.211	1767.17	1496.88	1398.67	1334.65	714.663	1499.34	-1.06888	1.46687e-09
FBgn0052442	CG32442	ACAT-related protein required for viability 1	10.9121	15.5171	21.08	18.2039	38.7477	48.3757	28.2819	22.0832	16.4283	34.3721	-1.06767	0.0114674
FBgn0032446	CG5780	Intraflagellar transport 43	15.6862	15.5171	16.3956	19.5523	27.6769	35.9362	44.994	31.7446	16.7878	35.0879	-1.06565	0.00116366
FBgn0050096	CG30096	-	6.13808	13.4011	9.3689	11.4617	27.6769	16.5859	14.141	26.2238	10.0924	21.1569	-1.06458	0.0277584
FBgn0005632	faf	fat facets	1366.06	1728.04	1407.68	2000.4	4090.65	3644.76	2712.5	3146.85	1625.55	3398.69	-1.06393	1.18077e-06
FBgn0029943	Atg5	Autophagy-related 5	141.858	122.726	128.822	140.237	351.497	324.808	190.26	249.816	133.411	279.095	-1.06379	1.93248e-05
FBgn0030041	CG12116	-	14567	12060.3	13745.7	12868.1	29271.1	27008.8	27706	27278.3	13310.3	27816.1	-1.06338	1.3656e-29
FBgn0031563	CG10031	-	205.967	283.539	274.821	225.189	649.024	338.63	503.933	575.543	247.379	516.782	-1.06318	6.87515e-05
FBgn0025373	Fpps	Farnesyl pyrophosphate synthase	1070.75	911.981	1043.85	967.502	1995.51	2237.72	2126.29	1977.83	998.522	2084.34	-1.06186	1.06639e-25
FBgn0033236	CG14764	-	248.251	246.157	263.11	204.962	632.418	490.668	434.514	451.325	240.62	502.231	-1.0618	1.64235e-08
FBgn0013676	mt:CoIII	mitochondrial Cytochrome c oxidase subunit III	71804.6	64917.1	78619.9	67038.1	181338	214405	87598.2	106037	70594.9	147344	-1.06156	0.00227073
FBgn0036813	Atg3	Autophagy-related 3	454.9	429.541	475.472	422.06	1231.62	673.113	762.327	1050.33	445.493	929.349	-1.06078	1.34907e-05
FBgn0043012	AP-2sigma	Adaptor Protein complex 2, sigma subunit	311.678	262.38	286.532	244.741	689.156	626.12	455.082	531.377	276.333	575.434	-1.05797	3.7238e-08
FBgn0030412	Tomosyn	Tomosyn	387.381	454.227	433.312	445.658	1206.71	892.877	685.194	797.755	430.144	895.635	-1.0579	1.77538e-06
FBgn0035309	CG15879	-	26.5983	42.3193	53.0904	22.9234	88.5662	69.1081	60.4205	82.812	36.2329	75.2267	-1.05787	0.00467334
FBgn0052638	CG32638	-	116.623	95.2184	125.699	102.481	261.547	275.05	191.546	187.707	110.006	228.963	-1.0578	1.5895e-06
FBgn0052218	CR32218	long non-coding RNA:CR32218	21.8243	29.6235	32.7912	57.3085	103.788	91.2227	48.8506	51.0674	35.3869	73.7323	-1.05714	0.0258635
FBgn0023095	caps	capricious	633.586	639.021	559.011	633.765	1412.91	1331.02	1138.99	1246.32	616.346	1282.31	-1.05628	1.93168e-19
FBgn0027560	Tps1	Trehalose-6-phosphate synthase 1	7668.51	8695.91	7954.2	8193.77	15402.2	14668.9	16402.2	21064.6	8128.09	16884.5	-1.05471	2.44774e-11
FBgn0033087	Hsepi	Heparan sulfate C5-epimerase	193.008	193.963	153.806	180.69	453.902	420.177	290.533	335.388	180.367	375	-1.0547	4.71113e-07
FBgn0266411	sima	similar	1499.74	2026.39	1718.41	2218.18	3227.13	3982.01	3883.63	4386.27	1865.68	3869.76	-1.0525	3.04535e-08
FBgn0262808	CG43179	-	123.444	143.886	188.939	132.821	208.961	270.904	323.957	416.82	147.272	305.16	-1.05218	0.000352728
FBgn0261674	CG42709	-	691.557	619.272	658.946	633.09	1660.62	1436.07	1105.57	1195.25	650.716	1349.38	-1.05201	1.53311e-09
FBgn0031094	CG9578	-	160.272	114.262	118.673	123.382	272.618	250.171	267.393	281.561	129.147	267.936	-1.05175	7.37806e-10
FBgn0010316	dap	dacapo	166.41	155.171	161.614	157.093	451.134	341.394	250.681	284.321	160.072	331.883	-1.05138	6.4291e-06
FBgn0010341	Cdc42	Cell division cycle 42	1503.15	1552.41	1601.3	1537.89	4388.18	3661.35	2212.42	2576.83	1548.69	3209.69	-1.05134	6.88585e-05
FBgn0024811	Crk	Crk oncogene	401.021	390.748	456.734	403.182	965.925	975.807	696.764	782.573	412.921	855.267	-1.05053	3.3238e-10
FBgn0027564	CG3149	-	265.301	232.051	313.077	301.375	561.842	532.133	563.068	644.553	277.951	575.399	-1.05016	1.12404e-11
FBgn0038425	CG14881	-	65.4728	35.2661	38.2563	35.0593	77.4954	105.044	93.8446	84.1922	43.5136	90.1441	-1.04944	0.000813432
FBgn0086674	Tango13	Tyrosylprotein sulfotransferase	326	393.569	306.831	376.888	891.197	760.189	581.065	672.157	350.822	726.152	-1.04892	8.03183e-08
FBgn0262114	RanBPM	Ran-binding protein M	907.071	978.986	918.933	992.448	2738.63	1871.45	1475.8	1770.8	949.36	1964.17	-1.04877	5.793e-06
FBgn0038272	CG7265	Diphthamide biosynthesis 2	390.791	327.269	341.965	329.692	848.298	709.049	582.351	735.646	347.429	718.836	-1.04845	2.7313e-10
FBgn0039291	CG13663	-	79.795	61.363	75.7319	81.5803	161.91	192.121	129.84	133.879	74.6176	154.437	-1.04812	2.08646e-06
FBgn0032191	CG5734	Sorting nexin 17	375.105	414.024	425.504	424.083	907.803	750.514	775.183	955.098	409.679	847.15	-1.04811	5.26033e-15
FBgn0025742	mtm	myotubularin	222.335	227.114	255.303	269.013	619.963	507.254	424.229	462.367	243.441	503.453	-1.048	4.19722e-09
FBgn0003189	r	rudimentary	868.879	1057.98	954.847	1139.43	1419.83	1835.51	2293.41	2760.4	1005.28	2077.29	-1.0471	5.44684e-05
FBgn0000370	crc	cryptocephal	7916.07	7526.48	7926.87	7725.19	17882.1	16541.7	14797.9	15005.5	7773.65	16056.8	-1.04651	3.9057e-27
FBgn0037544	CG11035	-	38.8745	30.3288	38.2563	37.7562	105.172	45.6114	75.847	73.1506	36.304	74.9453	-1.04586	0.00135116
FBgn0011741	Arp6	Actin-related protein 6	166.41	153.76	193.624	137.54	365.336	221.146	321.386	436.143	162.834	336.003	-1.04569	0.000114667
FBgn0029088	disp	dispatched	61.3808	71.9428	83.5394	82.2546	235.254	145.127	115.699	121.458	74.7794	154.384	-1.04565	0.000991646
FBgn0035181	CG9205	-	428.983	362.535	396.617	329.018	738.974	711.814	824.033	855.724	379.288	782.636	-1.04542	2.69086e-13
FBgn0032480	Edem2	ER degradation enhancer, mannosidase alpha-like 2	851.829	873.188	901.757	978.964	2064.7	1648.92	1763.77	1961.26	901.434	1859.66	-1.04463	3.6227e-18
FBgn0000721	for	foraging	1921.22	2359.3	2157.97	2406.96	6054.33	4011.04	3632.94	4536.72	2211.36	4558.76	-1.04366	1.12814e-06
FBgn0020381	Dredd	Death related ced-3/Nedd2-like caspase	199.147	248.978	232.661	231.931	549.387	460.26	426.8	441.664	228.179	469.528	-1.041	4.96117e-12
FBgn0062413	Ctr1A	Copper transporter 1A	125.49	160.108	138.191	132.147	433.144	310.987	190.26	209.79	138.984	286.045	-1.04094	0.00175787
FBgn0011656	Mef2	Myocyte enhancer factor 2	375.105	405.56	332.596	376.213	875.975	830.68	620.917	737.026	372.368	766.15	-1.04016	1.66129e-10
FBgn0031980	RpL36A	Ribosomal protein L36A	5136.89	5747.66	6458.3	4722.22	8577.08	4435.36	12458.2	19887.3	5516.27	11339.5	-1.0396	0.0335454
FBgn0026570	CG5704	-	70.9289	92.3971	105.4	102.481	178.516	217	146.552	220.832	92.8018	190.725	-1.03939	1.27333e-05
FBgn0037213	CG12581	-	74.3389	101.566	82.7586	91.0194	218.648	160.331	158.122	180.806	87.4208	179.477	-1.03686	3.51403e-07
FBgn0030305	CG1749	Ubiquitin-like activating enzyme 5	1282.86	1148.97	1219.52	1009.3	1995.51	2193.49	2547.95	2816.99	1165.16	2388.48	-1.03567	8.04222e-10
FBgn0039136	CG5902	-	619.946	605.871	613.663	575.782	1826.68	1238.42	856.172	1028.25	603.815	1237.38	-1.03498	0.000199933
FBgn0261808	cu	curled	612.444	481.735	501.236	358.01	1008.82	905.316	1165.99	921.973	488.356	1000.53	-1.03498	1.89343e-06
FBgn0266377	Pde8	Phosphodiesterase 8	315.77	310.341	262.329	318.905	805.399	620.591	438.37	610.048	301.836	618.602	-1.03453	6.88412e-06
FBgn0030694	CG15602	-	96.8452	73.3534	85.1008	76.8608	188.203	189.356	163.264	139.4	83.0401	170.056	-1.03388	1.46402e-07
FBgn0052850	CG32850	Ring finger protein 11	254.389	240.515	248.276	257.551	559.074	641.323	349.668	499.632	250.183	512.424	-1.03378	4.34664e-06
FBgn0038809	CG16953	-	313.042	347.723	347.43	375.539	963.157	722.871	487.221	658.355	345.934	707.901	-1.03274	3.37095e-05
FBgn0086768	Pcmt	Protein-L-isoaspartate (D-aspartate) O-methyltransferase	254.389	281.423	248.276	279.126	585.367	501.725	533.5	553.46	265.804	543.513	-1.03121	8.69227e-20
FBgn0031149	CG1518	Catalytic subunit 3A of the oligosaccharyltransferase complex	870.925	739.882	740.143	716.019	1242.69	1519	1716.2	1788.74	766.742	1566.66	-1.0309	1.08747e-09
FBgn0040384	CG32795	-	586.527	595.291	746.389	541.397	1500.09	1097.44	1083.71	1363.64	617.401	1261.22	-1.0308	7.51373e-08
FBgn0015277	Pi3K59F	Phosphatidylinositol 3-kinase 59F	132.31	141.064	176.448	149.676	326.588	234.968	259.68	403.018	149.874	306.063	-1.03052	2.14437e-05
FBgn0037235	CG1103	-	223.699	198.901	220.95	173.948	498.185	496.196	336.812	338.149	204.374	417.336	-1.02995	4.30604e-06
FBgn0025674	CycK	Cyclin K	538.105	526.17	505.14	480.043	1068.33	1000.69	987.297	1129	512.364	1046.33	-1.02986	4.99389e-26
FBgn0262801	twr	twisted bristles roughened eye	2174.24	2057.42	2214.18	1885.11	3689.34	3695.9	4284.72	5333.09	2082.74	4250.76	-1.02929	2.36489e-09
FBgn0260987	vtd	verthandi	396.929	366.767	328.692	370.145	822.005	937.106	551.498	674.917	365.633	746.382	-1.02894	1.61026e-06
FBgn0003082	phr	photorepair	49.7866	33.8554	35.9141	35.7335	80.2631	82.9297	84.8458	69.01	38.8224	79.2622	-1.02853	1.73448e-05
FBgn0030251	CG2145	-	6734.84	6737.94	6141.31	5869.06	13264.2	10453.3	14133.3	14087.7	6370.79	12984.6	-1.02727	1.71552e-12
FBgn0030662	CG9220	Chondroitin sulfate synthase	261.209	261.674	245.153	254.854	1043.42	367.655	312.387	360.232	255.723	520.924	-1.02629	0.0301494
FBgn0032042	CG13398	-	135.038	107.914	130.384	99.7842	260.163	247.407	223.685	231.873	118.28	240.782	-1.02619	1.68289e-09
FBgn0038412	Zip89B	Zinc/iron regulated transporter-related protein 89B	25.9163	26.8022	42.9408	16.1812	60.8893	44.2292	75.847	45.5466	27.9601	56.628	-1.02505	0.0140162
FBgn0001404	egh	egghead	495.138	652.422	666.753	627.697	1890.33	931.578	1029.72	1116.58	610.503	1242.05	-1.02467	0.00052811
FBgn0052479	CG32479	Ubiquitin specific protease 10	1250.12	1273.11	1080.55	1561.49	2679.13	3035.23	2240.7	2545.09	1291.32	2625.04	-1.02324	9.19237e-09
FBgn0034534	maf-S	maf-S	199.147	203.133	192.843	180.69	507.872	388.388	345.811	334.008	193.953	394.02	-1.02225	6.71541e-08
FBgn0038286	CG6966	-	604.942	629.147	582.433	620.28	1021.28	1336.55	1090.14	1497.52	609.2	1236.37	-1.02091	1.16523e-09
FBgn0003301	rut	rutabaga	68.8829	59.247	68.7053	64.0507	190.971	111.955	109.271	117.317	65.2215	132.379	-1.02071	0.000126967
FBgn0005585	Crc	Calreticulin	18751.1	14492.2	15433.7	12441.3	28507.2	25451.1	34273.9	35761	15279.6	30998.3	-1.02059	5.08755e-07
FBgn0034027	CG8187	-	36.1465	43.0246	39.0371	35.0593	80.2631	67.726	79.7037	82.812	38.3169	77.6262	-1.02019	1.89382e-06
FBgn0011739	wts	warts	326.682	324.448	293.559	305.421	698.843	699.374	507.79	630.751	312.527	634.189	-1.02012	3.1862e-11
FBgn0033240	CG2906	-	64.7908	71.9428	80.4164	76.1866	202.042	143.745	123.412	125.598	73.3341	148.699	-1.01984	2.34121e-05
FBgn0041205	key	kenny	149.36	170.688	206.897	190.804	409.619	374.566	344.526	325.727	179.437	363.609	-1.01976	2.03229e-09
FBgn0003892	ptc	patched	147.996	131.19	115.55	119.337	240.789	291.636	296.96	212.551	128.518	260.484	-1.01903	8.51826e-08
FBgn0033836	CG18278	-	51.1506	62.7736	51.529	53.2632	171.597	111.955	78.4181	81.4318	54.6791	110.851	-1.01833	0.00267111
FBgn0266670	Sec5	Secretory 5	245.523	277.897	279.506	289.239	563.226	537.661	500.076	611.428	273.041	553.098	-1.0182	3.21762e-16
FBgn0033259	CG11210	Transmembrane protein 63	358.055	369.588	349.772	370.145	954.854	790.597	575.923	610.048	361.89	732.856	-1.01762	1.53542e-06
FBgn0003206	Ras64B	Ras oncogene at 64B	259.163	260.969	284.971	273.058	647.64	568.069	444.798	521.715	269.54	545.556	-1.01697	1.98427e-10
FBgn0033912	RpS23	Ribosomal protein S23	11566.2	12329	13692.6	10855.6	26586.5	21970.9	19366.7	30066.3	12110.9	24497.6	-1.01634	1.43955e-07
FBgn0015360	oxt	peptide O-xylosyltransferase	348.506	335.733	352.115	361.381	786.025	634.413	725.046	679.058	349.434	706.135	-1.01499	2.0732e-19
FBgn0041183	Tep1	Thioester-containing protein 1	183.46	266.612	241.249	489.482	726.519	583.273	294.389	782.573	295.201	596.689	-1.01492	0.0316126
FBgn0020306	dom	domino	2724.62	3094.95	2285.23	3423	4240.11	6250.14	5941.78	6860.97	2881.95	5823.25	-1.01472	9.75023e-06
FBgn0261532	cdm	cadmus	396.929	454.227	429.408	432.174	903.652	814.094	816.32	924.734	428.184	864.7	-1.01388	2.00694e-22
FBgn0046685	Wsck	Wsck	76.385	81.112	70.2668	105.178	221.415	197.649	129.84	124.218	83.2354	168.281	-1.01383	0.000698839
FBgn0032123	Oatp30B	Organic anion transporting polypeptide 30B	1031.88	1441.68	1428.76	1670.71	3355.83	3021.41	1963.02	2905.32	1393.26	2811.39	-1.01276	7.3914e-05
FBgn0038881	CG16791	argus	257.117	267.317	231.1	261.596	669.782	526.604	312.387	543.799	254.283	513.143	-1.01229	0.000192876
FBgn0038552	CG18012	ALG1, chitobiosyldiphosphodolichol beta-mannosyltransferase	489.682	480.324	508.263	420.712	798.48	952.31	980.869	1090.36	474.745	955.504	-1.00949	7.70137e-12
FBgn0050000	GstT1	Glutathione S transferase T1	980.728	1033.3	1000.13	908.845	2190.63	1883.89	1780.48	2042.7	980.75	1974.42	-1.00944	9.74784e-20
FBgn0013674	mt:CoI	mitochondrial Cytochrome c oxidase subunit I	111341	100032	116209	104217	255754	294021	145215	173995	107950	217246	-1.00897	0.000276393
FBgn0259176	bun	bunched	1401.53	2032.03	2063.5	2277.51	4824.09	4961.96	2902.76	2956.39	1943.64	3911.3	-1.00887	0.000728327
FBgn0031022	CG12204	-	40.9205	37.382	28.8874	28.3171	51.2023	37.3184	88.7025	95.2338	33.8768	68.1142	-1.00804	0.0143683
FBgn0052425	CG32425	-	4100.92	3048.4	3574.24	3138.48	6909.55	5986.15	6984.36	7994.11	3465.51	6968.54	-1.0078	9.92792e-10
FBgn0039639	CG14512	Alg13 UDP-N-acetylglucosaminyltransferase subunit	19.0962	14.8118	21.8608	20.9007	53.97	49.7578	26.9964	23.4634	19.1674	38.5469	-1.00686	0.0169444
FBgn0032407	Pex19	Peroxin 19	762.486	704.616	664.411	594.66	1097.39	1290.94	1473.23	1616.21	681.543	1369.44	-1.00678	1.86851e-08
FBgn0026718	fu12	1-Acylglycerol-3-phosphate O-acyltransferase 2	637.678	482.44	628.497	574.433	889.813	1307.53	1324.11	1144.19	580.762	1166.41	-1.00626	3.10288e-07
FBgn0034479	CG8654	-	656.092	827.342	838.517	739.617	1375.54	1335.17	1961.74	1472.67	765.392	1536.28	-1.00555	1.36775e-07
FBgn0053208	Mical	Molecule interacting with CasL	545.607	604.46	534.027	732.2	2377.45	944.017	730.188	799.135	604.074	1212.7	-1.0053	0.0326981
FBgn0264693	ens	ensconsin	834.779	1075.62	950.163	1103.69	2107.6	2142.35	1502.8	2202.8	991.063	1988.89	-1.00474	1.79436e-07
FBgn0015229	glec	gliolectin	175.276	190.437	129.603	121.359	440.063	364.891	161.978	270.519	154.169	309.363	-1.00414	0.00969611
FBgn0033413	prel	preli-like	621.992	588.238	604.294	549.487	1154.13	1112.64	1126.14	1342.93	591.003	1183.96	-1.00241	3.08042e-19
FBgn0033352	PAN2	Poly(A)-binding protein-dependent poly(A) ribonuclease 2	452.172	513.474	463.761	488.134	1253.77	957.839	799.608	829.5	479.385	960.178	-1.00188	2.56212e-07
FBgn0038876	CG5919	Isopentenyl-diphosphate delta isomerase	152.77	139.654	135.849	109.897	304.446	215.617	287.962	269.139	134.543	269.291	-1.00165	2.65146e-07
FBgn0046692	Stlk	Ste20-like kinase	188.916	196.785	170.982	205.636	441.447	469.935	313.673	302.264	190.58	381.83	-1.00163	4.10687e-06
FBgn0028541	TM9SF4	Transmembrane 9 superfamily protein member 4	1040.06	1034.71	1077.42	1060.54	2023.18	2078.77	2073.58	2255.25	1053.18	2107.7	-1.00099	2.10512e-43
FBgn0034859	CG3520	-	143.904	139.654	135.849	162.486	333.507	237.732	294.389	299.503	145.473	291.283	-1.00086	1.81567e-09
FBgn0260484	HIP	Hsc/Hsp70-interacting protein	403.749	392.159	415.355	409.25	971.46	977.189	640.2	652.834	405.128	810.421	-1.00008	2.08731e-06
FBgn0263353	CG11000	-	10.9121	14.8118	7.80742	12.1359	26.2931	27.6432	10.2843	27.604	11.4168	22.9562	-0.998771	0.0424054
FBgn0086690	cp309	Pericentrin-like protein	336.23	561.436	357.58	543.419	1119.53	935.724	646.628	892.989	449.666	898.718	-0.998669	0.000663979
FBgn0052521	CG32521	Membrane-bound Notch regulator	4664.94	5379.49	5183.34	4580.63	9199.81	8037.27	9992.53	12279.6	4952.1	9877.31	-0.9961	1.44505e-08
FBgn0028504	CG12182	-	24.5523	26.0969	20.2993	33.7109	67.8085	46.9935	43.7085	51.0674	26.1648	52.3945	-0.995932	0.0012634
FBgn0052856	CG32856	-	30.0084	21.1596	31.2297	22.2492	44.2831	56.6687	38.5663	69.01	26.1617	52.132	-0.99519	0.0025671
FBgn0032162	CG4592	-	105.029	88.1652	139.753	61.3538	206.193	179.681	195.403	202.889	98.5753	196.042	-0.993989	0.000853045
FBgn0033017	CG10465	-	356.691	297.646	324.008	374.865	776.338	867.998	518.074	532.757	338.302	673.792	-0.993569	4.54332e-05
FBgn0014010	Rab5	Rab5	1674.33	1572.16	1634.87	1570.25	3910.75	3373.86	2578.8	2968.81	1612.9	3208.05	-0.991955	2.07066e-09
FBgn0038475	Keap1	Keap1	122.762	122.021	118.673	113.943	211.729	312.369	221.113	204.27	119.349	237.37	-0.991672	6.78821e-07
FBgn0259735	CG42389	miles to go	1001.87	1329.53	1171.11	1561.49	2399.59	2634.4	2380.83	2649.98	1266	2516.2	-0.990859	2.68149e-08
FBgn0035311	CR15821	-	13.6402	23.9809	27.326	21.575	63.6569	38.7005	33.4241	35.8852	21.6305	42.9167	-0.990769	0.012845
FBgn0039875	sip3	septin interacting protein 3	1189.42	1139.09	1109.43	1220.33	2564.27	2468.54	2232.99	1990.25	1164.57	2314.01	-0.990421	2.8915e-16
FBgn0035410	CG14964	myomesin and myosin binding protein	13.6402	19.0437	23.4223	23.5976	58.1216	37.3184	26.9964	35.8852	19.9259	39.5804	-0.989869	0.0125491
FBgn0036373	Tgi	Tondu-domain-containing Growth Inhibitor	220.971	188.321	192.843	199.568	482.962	342.776	404.946	361.612	200.426	398.074	-0.989636	3.3188e-09
FBgn0085405	CG34376	-	911.846	1328.12	1410.02	1624.86	3163.47	2505.86	2279.27	2521.62	1318.71	2617.56	-0.989083	3.36197e-05
FBgn0032398	CG6766	-	1005.96	914.802	987.638	859.628	1786.55	1882.51	1795.9	2012.33	942.008	1869.32	-0.988828	7.5572e-23
FBgn0032395	CG6734	WD repeat domain 81	184.142	196.079	177.228	202.94	415.154	395.298	318.815	379.555	190.097	377.205	-0.987114	3.93205e-12
FBgn0036615	CG4933		58.6527	62.0683	64.0208	58.6569	112.092	131.305	111.842	126.978	60.8497	120.554	-0.986876	1.21134e-08
FBgn0034071	CG8405	-	707.243	827.342	701.106	858.279	1930.47	1530.05	1246.98	1420.23	773.493	1531.93	-0.985625	2.49035e-07
FBgn0030800	CG9104	Nitrogen permease regulator-like 2	158.226	148.823	148.341	142.934	303.062	255.7	289.247	336.769	149.581	296.195	-0.985404	6.30776e-12
FBgn0021796	Tor	mechanistic Target of rapamycin	702.469	814.646	601.952	827.265	1566.51	1545.26	1263.69	1458.87	736.583	1458.58	-0.985161	1.70682e-09
FBgn0085453	CG34424	Methenyltetrahydrofolate synthetase	1711.84	1843.71	1762.13	1411.81	3314.31	2706.27	3276.85	4020.52	1682.37	3329.49	-0.984861	3.83064e-08
FBgn0065035	AlkB	AlkB	43.6486	19.749	41.3793	26.2945	70.5762	66.3438	68.1338	53.8278	32.7678	64.7204	-0.984222	0.0054297
FBgn0033715	CG8490	-	62.0628	47.9619	66.363	64.0507	131.465	111.955	113.128	118.697	60.1096	118.811	-0.983419	5.01517e-07
FBgn0040336	Seipin	Seipin	517.645	370.999	386.467	343.177	669.782	779.54	965.443	783.953	404.572	799.679	-0.983147	3.4247e-06
FBgn0264979	CG4267	-	422.163	342.786	488.744	358.684	1473.8	626.12	476.937	608.668	403.094	796.38	-0.982326	0.0245515
FBgn0260856	Membrin	Membrin	220.971	203.133	201.431	155.744	339.042	385.623	398.518	419.581	195.32	385.691	-0.982154	8.1422e-09
FBgn0032172	CG5850	-	632.904	746.23	648.796	701.186	1673.07	1366.96	1061.86	1287.73	682.279	1347.4	-0.9815	8.41101e-08
FBgn0034198	CG11400	-	76.385	70.5321	93.689	80.2319	130.082	152.038	204.401	144.921	80.2095	157.86	-0.979782	1.45611e-05
FBgn0015781	P5cr	Pyrroline 5-carboyxlate reductase	313.724	315.984	232.661	250.135	527.246	467.171	492.363	708.042	278.126	548.705	-0.979751	7.79144e-06
FBgn0000253	Cam	Calmodulin	4025.9	3999.17	4447.1	4123.52	9421.23	9008.93	6791.52	7506.9	4148.92	8182.15	-0.979733	6.43225e-11
FBgn0035321	CG1275	-	332.138	303.288	410.67	285.868	837.227	525.222	659.484	603.147	332.991	656.27	-0.979368	1.32444e-05
FBgn0020764	Alas	Aminolevulinate synthase	1075.53	1053.04	1077.42	1003.91	1612.18	1886.65	2095.44	2703.81	1052.48	2074.52	-0.979028	6.6908e-07
FBgn0003396	shn	schnurri	703.151	823.11	659.727	902.777	1749.18	1724.94	1415.38	1199.39	772.191	1522.22	-0.978909	1.30458e-06
FBgn0263352	Unr	Upstream of N-ras	808.18	1002.26	848.666	1068.63	2111.75	2272.28	1358.82	1603.79	931.936	1836.66	-0.978602	3.03398e-05
FBgn0027287	Gmap	Golgi microtubule-associated protein	365.557	363.241	434.092	322.276	891.197	601.241	623.488	808.797	371.291	731.181	-0.977944	1.96962e-06
FBgn0020655	ArfGAP1	ADP-ribosylation factor GTPase activating protein 1	1261.72	1285.8	1277.29	1204.83	2237.68	2240.49	2412.96	3008.83	1257.41	2474.99	-0.976994	2.83773e-12
FBgn0036298	nst	nesthocker	684.055	720.133	714.379	643.878	1190.11	1158.25	1495.09	1592.75	690.611	1359.05	-0.976895	6.80131e-10
FBgn0038257	smp-30	Senescence marker protein-30	463.084	530.402	443.461	441.613	452.518	657.909	1523.37	1062.75	469.64	924.137	-0.976723	0.0222375
FBgn0000454	Dip-B	Dipeptidase B	2741.67	2501.78	2599.09	2255.93	6141.51	3737.37	4522.54	5465.59	2524.62	4966.75	-0.976234	1.55452e-06
FBgn0035155	RabX6	RabX6	32.7364	38.7927	30.4489	36.4078	78.8793	58.0508	69.4193	66.2496	34.5964	68.1497	-0.976209	3.20451e-05
FBgn0036105	Blos4	Biogenesis of lysosome-related organelles complex 1, subunit 4	21.8243	26.8022	22.6415	30.3398	49.8185	64.9616	35.9952	49.6872	25.4019	50.1156	-0.975718	0.00168284
FBgn0086901	cv-c		751.574	897.874	716.721	943.905	1792.08	1701.44	1550.37	1457.49	827.518	1625.34	-0.97357	2.26502e-10
FBgn0031183	CG14621	-	436.486	413.318	411.451	434.87	658.711	928.813	839.46	901.27	424.031	832.064	-0.972395	1.19547e-10
FBgn0039633	CG11873	BRD4 interacting chromatin remodeling complex associated protein	462.402	562.141	397.398	617.583	1100.16	1169.31	861.314	872.286	509.881	1000.77	-0.972386	1.05027e-05
FBgn0027610	Dic1	Dicarboxylate carrier 1	1016.87	889.41	1214.83	862.324	1518.08	1683.47	2475.96	2131.03	995.861	1952.13	-0.971303	3.63637e-05
FBgn0038057	CG12267	RNA polymerase III subunit C	87.9791	59.247	81.1971	57.3085	102.405	145.127	146.552	165.624	71.4329	139.927	-0.971178	0.000326819
FBgn0026415	Idgf4	Imaginal disc growth factor 4	18035.7	16711.9	16342.5	15053.3	33734	27511.9	33916.5	34397.3	16535.8	32389.9	-0.969953	7.51093e-15
FBgn0027101	Dyrk3	Dual-specificity tyrosine phosphorylation-regulated kinase 3	751.574	801.245	736.239	821.197	1940.15	1930.88	986.012	1220.1	777.564	1519.29	-0.966197	0.000671863
FBgn0263606	Hsc20	Heat shock protein cognate 20	38.8745	41.614	58.5556	47.8695	107.94	77.4011	77.1326	102.135	46.7284	91.1521	-0.965975	0.0001807
FBgn0036581	MED10	Mediator complex subunit 10	126.854	122.726	147.56	130.798	257.395	280.579	236.54	255.337	131.984	257.463	-0.964904	5.80335e-12
FBgn0038034	Cyp9f3Psi	Cytochrome P450 9f3	461.038	386.516	425.504	423.409	1512.54	807.183	403.661	587.965	424.117	827.838	-0.964733	0.0340994
FBgn0052484	Sk2	Sphingosine kinase 2	629.494	650.306	608.198	580.501	1155.51	1024.18	1196.84	1440.93	617.125	1204.37	-0.964646	3.66988e-11
FBgn0003137	Ppn	Papilin	163	442.237	602.733	567.691	898.116	725.635	793.18	1046.19	443.915	865.781	-0.963872	0.0340242
FBgn0035515	CG14997	-	1005.28	1033.3	986.858	831.31	2125.59	1899.09	1601.79	1895.01	964.186	1880.37	-0.963584	2.76642e-11
FBgn0032341	Reps	RALBP1 associated Eps domain containing	542.879	575.542	487.964	573.085	1292.51	1201.1	722.475	1035.15	544.867	1062.81	-0.963516	2.46311e-05
FBgn0033194	Vps13	Vacuolar protein sorting 13	1553.62	2166.75	1632.53	2553.26	4875.29	4152.02	3134.15	3251.75	1976.54	3853.3	-0.963035	0.000318311
FBgn0037960	mthl5	methuselah-like 5	64.1088	47.9619	39.8178	55.9601	121.779	99.5157	73.276	111.796	51.9621	101.592	-0.962926	0.000562372
FBgn0030871	CG8142	-	166.41	144.591	167.859	128.101	296.143	247.407	314.958	322.967	151.74	295.369	-0.962173	3.51662e-08
FBgn0027791	O-fut2	O-fucosyltransferase 2	357.373	334.322	361.483	296.656	532.781	516.929	687.766	887.468	337.459	656.236	-0.95975	5.21841e-05
FBgn0037297	CG1116	-	121.398	98.745	119.453	124.056	236.638	232.203	232.683	200.129	115.913	225.413	-0.959586	5.5881e-10
FBgn0037151	CG7130	-	377.833	357.598	363.826	291.936	388.861	664.82	624.774	1025.49	347.798	675.986	-0.958784	0.00464246
FBgn0019925	Surf4	Surfeit 4	3418.23	3455.37	3527.39	3081.17	6087.54	6342.74	6497.13	7272.27	3370.54	6549.92	-0.958562	4.4276e-21
FBgn0025109	Bem46	Bem46	190.962	213.007	231.88	177.993	416.538	378.713	392.091	391.977	203.461	394.829	-0.9581	3.64517e-12
FBgn0030869	Socs16D	Suppressor of Cytokine Signaling at 16D	259.163	219.355	206.116	235.976	535.549	537.661	332.956	382.315	230.153	447.12	-0.957198	3.3345e-05
FBgn0261444	CG3638	-	489	604.46	481.718	662.756	1354.79	1163.78	824.033	1002.02	559.484	1086.16	-0.956688	3.18483e-05
FBgn0034418	CG15118	-	718.837	760.337	719.063	768.608	1747.8	1531.44	1144.13	1334.65	741.711	1439.51	-0.956388	2.07445e-08
FBgn0266711	EloC	Elongin C	682.009	627.031	708.133	590.615	1241.31	1133.37	1138.99	1545.82	651.947	1264.87	-0.956259	1.97097e-09
FBgn0039349	Ssadh	Succinic semialdehyde dehydrogenase	1389.93	1280.86	1326.48	1090.21	2861.79	2038.69	2380.83	2585.11	1271.87	2466.61	-0.955619	4.61493e-09
FBgn0024754	Flo1	Flotillin 1	465.812	439.415	452.049	410.599	939.632	762.954	800.893	924.734	441.969	857.053	-0.955403	1.12538e-14
FBgn0260935	ird1	Vacuolar protein sorting 15	119.352	137.538	160.052	155.07	286.456	272.286	254.538	295.363	143.003	277.161	-0.955363	1.90924e-09
FBgn0034400	CG15099	-	825.23	1110.18	852.57	1297.87	2342.85	2190.73	1766.34	1621.73	1021.46	1980.41	-0.955002	6.91969e-05
FBgn0040529	CG9603	Cytochrome c oxidase subunit 7A	4541.5	3877.15	4703.19	3491.1	6776.7	8181.02	8518.01	8721.48	4153.23	8049.3	-0.954688	5.33996e-09
FBgn0261437	CSN8	COP9 signalosome subunit 8	136.402	137.538	128.822	129.45	294.759	259.847	201.83	276.04	133.053	258.119	-0.954644	2.96957e-08
FBgn0032382	Mal-B2	Maltase B2	426.255	552.267	474.691	512.405	1170.73	876.291	818.891	942.676	491.405	952.148	-0.954058	7.7119e-08
FBgn0036262	CG6910	-	14176.2	15763.2	16331.6	17334.8	27869.3	33109.7	21755.2	40390.2	15901.5	30781.1	-0.95288	5.04851e-05
FBgn0000286	Cf2	Chorion factor 2	773.398	848.502	740.924	933.117	1988.59	1659.98	1249.55	1482.33	823.985	1595.11	-0.952683	1.34418e-06
FBgn0067779	dbr	debra	483.544	500.073	480.156	490.83	1414.29	1075.32	623.488	668.016	488.651	945.28	-0.95177	0.00356475
FBgn0025865	Cortactin	Cortactin	396.929	464.807	487.183	463.862	1108.46	764.336	703.192	930.254	453.195	876.561	-0.951669	2.16396e-06
FBgn0033883	CG16935	-	1192.83	1021.31	1121.93	874.46	1624.64	1527.29	2321.69	2669.31	1052.63	2035.73	-0.951639	0.000223892
FBgn0015795	Rab7	Rab7	1669.56	1719.57	1713.73	1611.38	4612.36	3324.1	2195.71	2829.41	1678.56	3240.39	-0.948894	0.000354983
FBgn0045842	yuri	yuri gagarin	490.364	533.223	581.653	695.793	1302.2	1198.33	912.736	1028.25	575.258	1110.38	-0.948553	1.38107e-06
FBgn0032453	CG6180	-	1187.38	1077.73	1145.35	957.389	2211.39	1628.19	2135.29	2452.61	1091.96	2106.87	-0.948256	8.91536e-08
FBgn0035533	Cip4	Cdc42-interacting protein 4	168.456	176.33	156.148	172.6	428.992	333.101	248.11	289.842	168.384	325.011	-0.947753	1.61313e-05
FBgn0265375	CR44316	long non-coding RNA:CR44316	239.385	257.442	254.522	190.804	557.69	492.05	318.815	448.565	235.538	454.28	-0.947503	7.07062e-05
FBgn0030174	CG15312	-	17.7322	14.1064	12.4919	11.4617	26.2931	38.7005	16.7121	26.2238	13.9481	26.9824	-0.94656	0.024513
FBgn0039870	CG1896	-	145.268	152.349	153.806	122.033	286.456	252.936	231.398	334.008	143.364	276.199	-0.946173	4.9935e-07
FBgn0260441	RpS12		11131.7	10079.7	11459.7	8891.58	20511.4	19267.3	18531.1	21750.6	10390.7	20015.1	-0.945812	2.55439e-13
FBgn0000221	brn	brainiac	129.582	128.369	135.849	134.169	179.9	171.388	295.675	368.513	131.992	253.869	-0.944009	0.00326579
FBgn0266722	Trs33	TRAPP subunit 33	44.3306	40.9086	35.9141	37.082	81.647	92.6049	59.135	71.7704	39.5588	76.2893	-0.943946	0.000120612
FBgn0267398	Yeti	Yeti	922.758	792.781	861.939	765.911	2151.88	1636.48	1249.55	1392.62	835.847	1607.63	-0.943531	2.17214e-05
FBgn0036053	iPLA2-VIA	calcium-independent phospholipase A2 VIA	947.992	1005.79	875.992	1008.63	1873.73	1791.28	1776.62	1936.42	959.601	1844.51	-0.942248	2.2626e-25
FBgn0029175	Ext2	sister of tout-velu	114.577	88.8705	106.181	119.337	250.476	226.675	192.831	154.582	107.241	206.141	-0.942021	3.51494e-05
FBgn0039698	CG7789	-	171.184	206.659	222.511	155.744	323.82	301.311	356.095	469.268	189.025	362.624	-0.940785	4.60621e-05
FBgn0263120	Acsl	Acyl-CoA synthetase long-chain	4245.5	3781.23	4145.74	4319.71	6447.34	8378.67	7462.58	9343.95	4123.05	7908.13	-0.93961	1.89952e-09
FBgn0036900	CG8765	-	201.193	184.089	201.431	224.514	387.477	424.324	388.234	356.091	202.807	389.032	-0.939321	4.98294e-13
FBgn0016701	Rab4	Rab4	454.218	397.801	434.873	391.72	896.733	862.469	698.05	759.11	419.653	804.09	-0.937955	8.67318e-12
FBgn0031491	alpha4GT1	alpha1,4-galactosyltransferase 1	333.502	260.969	323.227	300.027	747.277	561.158	467.938	556.22	304.431	583.148	-0.937493	4.12644e-06
FBgn0032330	Samuel	SAM-motif ubiquitously expressed punctatedly localized protein	327.364	339.965	301.366	304.072	804.015	555.629	480.793	597.626	318.192	609.516	-0.937314	5.3436e-06
FBgn0058002	CG40002	NADH dehydrogenase (ubiquinone) AGGG subunit	420.117	413.318	493.429	528.587	1089.09	1209.39	527.073	727.365	463.863	888.229	-0.937064	0.00409777
FBgn0037553	CG18249	-	461.038	433.773	405.205	424.757	1248.23	768.482	602.92	683.199	431.193	825.708	-0.937037	0.000940907
FBgn0035771	Sec63	Secretory 63	1062.57	1060.8	1044.63	976.267	1800.38	1919.82	1875.61	2338.06	1036.07	1983.47	-0.93689	6.8493e-14
FBgn0030502	tth	toothrin	1247.39	1424.75	1315.55	1474.51	2618.24	2617.82	2389.82	2815.61	1365.55	2610.37	-0.93458	1.90515e-18
FBgn0000179	bi	bifid	25.2343	28.2129	37.4756	25.6203	70.5762	51.14	39.8518	60.7288	29.1358	55.5742	-0.933773	0.00293582
FBgn0034644	CG10082	Inositol hexakisphosphate kinase	218.243	236.283	281.848	249.461	657.327	427.088	325.242	473.408	246.458	470.767	-0.933594	0.000512613
FBgn0002643	mam	mastermind	352.598	433.773	378.66	478.02	968.693	819.622	570.781	779.813	410.763	784.727	-0.933434	3.54204e-05
FBgn0032054	CG13090	Ubiquitin-like activating enzyme 4	128.9	146.707	156.148	145.631	275.385	232.203	302.103	291.222	144.346	275.228	-0.932693	1.68249e-09
FBgn0034060	CG8370	Transmembrane protein 131	566.749	568.489	494.99	537.351	1050.34	1006.21	1045.15	1036.53	541.895	1034.56	-0.932313	1.60121e-25
FBgn0034345	CG5174	-	1883.71	1850.76	1971.37	1778.59	3377.97	3642	3235.71	4026.04	1871.11	3570.43	-0.932221	1.18759e-17
FBgn0261722	fwe	flower	520.373	495.136	526.22	447.681	1073.87	944.017	800.893	977.181	497.352	948.989	-0.932056	3.50797e-11
FBgn0034231	APC10	Anaphase Promoting Complex subunit 10	52.5147	62.0683	56.2134	67.4218	105.172	110.573	106.7	132.499	59.5545	113.736	-0.931843	2.10277e-06
FBgn0032880	CG9318	Transmembrane 9 superfamily protein member 2	1203.06	1220.21	1269.49	1239.89	2298.57	2573.59	2140.43	2397.41	1233.16	2352.5	-0.931759	3.58432e-24
FBgn0003416	sl	small wing	132.992	178.446	192.843	177.993	393.012	319.28	227.541	361.612	170.569	325.361	-0.931617	0.000196268
FBgn0038421	CG17931	-	25.9163	16.2224	18.7378	16.8554	47.0508	45.6114	28.2819	27.604	19.433	37.137	-0.931088	0.0135925
FBgn0027590	GstE12	Glutathione S transferase E12	4645.84	4223.46	4489.26	3706.17	9904.19	7194.16	7637.41	7780.18	4266.19	8128.99	-0.930138	6.8435e-09
FBgn0041092	tai	taiman	799.996	1285.8	948.601	1345.06	2269.51	2118.86	1750.91	2204.18	1094.87	2085.86	-0.929752	7.54738e-05
FBgn0261362	PPO1		130.946	364.651	275.602	368.123	689.156	503.107	332.956	644.553	284.83	542.443	-0.929208	0.0360913
FBgn0024365	CG12773	-	1041.43	1090.43	1011.84	1018.07	2205.85	1824.45	1808.76	2086.86	1040.44	1981.48	-0.929197	3.36072e-17
FBgn0034245	CG14482	Ubiquinol-cytochrome c reductase 6.4 kDa subunit	292.582	272.254	363.826	298.678	498.185	548.718	543.785	745.308	306.835	583.999	-0.928947	3.5528e-06
FBgn0010215	alpha-Cat	alpha Catenin	497.866	449.995	401.301	444.309	1188.72	1017.27	605.491	601.767	448.368	853.313	-0.928111	0.00229431
FBgn0030017	CG2278	-	31.3724	30.3288	42.9408	43.8241	56.7377	77.4011	71.9904	75.911	37.1165	70.51	-0.92763	0.000428645
FBgn0000579	Eno	Enolase	17373.5	17175.3	16938.2	15621.6	26510.4	29751	36125	35262.7	16777.1	31912.3	-0.927626	1.25896e-10
FBgn0030336	CG1578	-	499.912	459.87	525.439	533.306	1166.58	851.412	878.026	942.676	504.632	959.674	-0.927209	1.46687e-09
FBgn0010380	AP-1-2beta	Adaptor Protein complex 1/2, beta subunit	1092.58	1147.56	1042.29	1123.92	2381.6	1861.77	1903.89	2229.02	1101.59	2094.07	-0.926517	2.73746e-13
FBgn0052016	4E-T	eIF4E-Transporter	646.544	642.548	612.882	724.784	1468.26	1611.6	959.015	953.718	656.69	1248.15	-0.926284	0.000170848
FBgn0036643	Syx8	Syntaxin 8	68.8829	67.0055	87.4431	72.1413	143.92	160.331	113.128	143.541	73.8682	140.23	-0.925608	5.18987e-06
FBgn0035944	CG5021	-	534.695	430.246	483.279	378.236	929.945	897.023	797.037	844.682	456.614	867.172	-0.925399	4.00862e-09
FBgn0028468	rtet	tetracycline resistance	41.6025	35.9714	56.9941	44.4984	92.7177	81.5476	84.8458	80.0516	44.7666	84.7907	-0.92538	7.76726e-05
FBgn0029736	CG4041	-	413.979	379.463	352.115	391.046	802.631	714.578	623.488	778.432	384.151	729.782	-0.924851	6.75359e-12
FBgn0025678	CaBP1	calcium-binding protein 1	4785.65	4243.92	4490.05	3543.69	6699.2	7568.72	8377.88	9745.59	4265.83	8097.85	-0.924739	4.46744e-07
FBgn0037326	CG14669	-	17.0502	14.8118	30.4489	28.9914	48.4346	59.433	32.1386	33.1248	22.8256	43.2827	-0.924128	0.0316126
FBgn0038013	CG10038	-	151.406	149.528	167.859	153.047	304.446	295.783	298.246	280.18	155.46	294.664	-0.923906	7.77954e-15
FBgn0000319	Chc	Clathrin heavy chain	4973.21	5591.79	4814.05	5850.19	12013.2	10187.9	8618.28	9454.37	5307.31	10068.4	-0.923735	3.90362e-09
FBgn0260934	par-1	par-1	1499.74	1867.69	1648.93	1831.18	3694.87	3684.85	2533.81	3075.08	1711.88	3247.15	-0.923492	4.85592e-07
FBgn0260972	alc	alicorn	199.829	248.978	214.704	192.826	538.316	272.286	370.236	443.044	214.084	405.971	-0.923202	0.00052593
FBgn0038438	Der-2	Derlin-2	718.155	557.204	697.983	615.561	1253.77	1398.75	1076	1174.55	647.226	1225.77	-0.921303	2.03503e-09
FBgn0085432	pan	pangolin	350.552	389.337	326.35	406.553	860.753	938.488	440.941	549.319	368.198	697.375	-0.921065	0.00299351
FBgn0032036	CG13384	-	406.477	426.719	432.531	409.924	950.703	838.973	595.206	788.094	418.913	793.244	-0.920834	3.9855e-07
FBgn0037467	CG1104	UFM1 specific ligase 1	746.799	677.814	757.319	697.815	1293.9	1355.9	1459.09	1340.17	719.937	1362.27	-0.920577	3.27983e-24
FBgn0036740	Vps60	Vacuolar protein sorting 60	445.352	438.005	437.215	434.87	1170.73	776.775	624.774	746.688	438.86	829.743	-0.918664	0.000112798
FBgn0000100	RpLP0	Ribosomal protein LP0	27755.7	25947.4	28316.7	21837.2	46414.2	43469	51740.5	54675.2	25964.3	49074.7	-0.918464	3.34072e-10
FBgn0029892	CG3184	-	59.3348	45.8459	54.6519	46.521	74.7277	67.726	113.128	133.879	51.5884	97.3652	-0.917508	0.00378831
FBgn0051111	CG31111	-	12.9582	18.3384	35.9141	23.5976	37.3639	40.0827	47.5651	45.5466	22.7021	42.6396	-0.916648	0.0261741
FBgn0030037	CG12125	Mitoguardin	315.088	289.182	294.34	294.633	499.569	555.629	606.776	589.345	298.311	562.83	-0.916118	8.89624e-16
FBgn0031453	Bacc	Bacchus	2158.56	2069.41	2072.87	1810.95	4741.06	3693.14	3517.25	3348.36	2027.95	3824.95	-0.915414	1.56488e-08
FBgn0030808	RhoGAP15B	Rho GTPase activating protein at 15B	209.377	359.009	299.024	402.508	777.722	598.476	461.51	557.601	317.479	598.827	-0.915206	0.00222252
FBgn0001186	Hex-A	Hexokinase A	661.548	1168.01	985.296	1124.6	1531.92	2337.24	1375.53	2182.1	984.863	1856.7	-0.914693	0.0024623
FBgn0037809	CG12818	-	51.1506	51.4885	43.7215	49.8921	117.627	31.7897	100.272	120.077	49.0632	92.4416	-0.913658	0.0484289
FBgn0027594	drpr	draper	752.256	923.971	857.254	912.216	1617.72	1706.97	1451.38	1712.83	861.424	1622.22	-0.913033	1.09515e-13
FBgn0030239	CG17333	6-phosphogluconolactonase	1568.62	1345.75	1409.24	1321.47	2241.83	2262.6	2910.47	3210.34	1411.27	2656.31	-0.912473	3.45438e-07
FBgn0086679	p	pink	886.611	799.835	752.635	784.789	1566.51	1582.58	1531.08	1384.34	805.968	1516.13	-0.911313	8.38679e-19
FBgn0023169	AMPKalpha	AMP-activated protein kinase alpha subunit	832.051	727.186	694.079	772.653	1739.5	1350.37	1277.83	1323.61	756.492	1422.83	-0.911029	4.82765e-09
FBgn0261954	east	enhanced adult sensory threshold	500.594	601.639	441.119	624.326	1131.99	1043.53	871.598	1028.25	541.92	1018.84	-0.910183	3.70148e-07
FBgn0039943	CG17168	-	197.783	184.089	193.624	199.568	411.002	337.248	304.674	404.398	193.766	364.331	-0.910047	4.55952e-09
FBgn0016131	Cdk4	Cyclin-dependent kinase 4	55.2427	67.7109	73.3897	53.9374	137.001	123.012	95.1302	114.557	62.5702	117.425	-0.909565	5.12367e-05
FBgn0024913	Actbeta	Activin-beta	57.2887	54.3098	46.8445	39.1046	85.7985	106.427	57.8494	121.458	49.3869	92.883	-0.909477	0.00494257
FBgn0029823	CG3011	Serine hydroxymethyl transferase	6054.19	6315.45	6217.83	5403.18	12375.7	8957.79	10916.8	12806.9	5997.66	11264.3	-0.909298	1.42518e-08
FBgn0015038	Cyp9b1	Cytochrome P450 9b1	1063.25	1117.23	1165.65	1101.67	1581.74	2446.43	2008.02	2310.45	1111.95	2086.66	-0.908144	2.97122e-07
FBgn0039798	CG11313	-	5487.44	5130.51	5099.02	4499.05	9269	9375.21	8974.38	10317	5054.01	9483.89	-0.908048	6.24239e-18
FBgn0031399	mio	missing oocyte	296.674	294.119	305.27	361.381	572.913	615.062	574.638	597.626	314.361	590.06	-0.907829	4.57806e-14
FBgn0035677	CG13293	-	8.1841	19.749	24.203	17.5297	30.4446	26.2611	34.7097	38.6456	17.4164	32.5152	-0.907181	0.0388989
FBgn0037199	CG11137	ER membrane protein complex subunit 4	325.318	284.95	277.944	233.954	405.467	439.528	622.203	636.272	280.541	525.867	-0.906784	0.000127837
FBgn0029783	Sirt4	Sirtuin 4	21.8243	12.6958	27.326	20.2265	45.6669	22.1146	34.7097	51.0674	20.5181	38.3896	-0.906171	0.0365673
FBgn0264672	Eogt	EGF-domain O-GlcNAc transferase	126.172	109.325	106.962	123.382	243.557	172.77	222.399	234.634	116.46	218.34	-0.905733	4.44737e-07
FBgn0038704	CG5316	-	393.519	353.366	320.885	407.902	690.539	821.005	658.198	596.246	368.918	691.497	-0.905705	4.21819e-08
FBgn0262964	CR43275	-	299.402	358.303	391.152	366.774	784.641	523.84	582.351	760.49	353.908	662.83	-0.905384	1.05705e-05
FBgn0262699	rap	fizzy-related	270.075	228.524	250.618	266.316	476.043	529.368	385.663	512.054	253.883	475.782	-0.905236	1.11031e-08
FBgn0025683	CG3164		1972.37	2118.08	2062.72	2271.44	5992.06	3756.72	2568.52	3447.74	2106.15	3941.26	-0.903996	0.00283261
FBgn0000239	bur	burgundy	1795.05	1894.49	1788.68	1860.84	3740.54	3575.65	2985.03	3432.56	1834.77	3433.44	-0.903891	1.03017e-17
FBgn0065064	snoRNA:Psi28S-291	-	17.0502	10.5798	14.0534	12.8101	13.8385	31.7897	21.8542	34.505	13.6234	25.4969	-0.902734	0.0441235
FBgn0086686	l(3)L1231	lethal (3) L1231	381.925	442.237	406.766	534.655	1093.24	974.425	622.203	610.048	441.396	824.979	-0.901998	0.00157616
FBgn0261241	Vps16A		249.615	224.292	244.372	246.764	478.811	518.311	361.238	444.424	241.261	450.696	-0.90082	1.79988e-08
FBgn0038043	CG17202	-	210.741	229.229	195.966	196.197	405.467	312.369	449.94	385.076	208.033	388.213	-0.900419	7.7576e-08
FBgn0026192	par-6	par-6	287.808	292.708	288.094	309.466	740.358	646.852	332.956	478.929	294.519	549.774	-0.900058	0.00229857
FBgn0033663	ERp60	Endoplasmic reticulum p60	12022.4	9505.62	10351.1	8398.06	20440.8	17735.9	18355	18491.9	10069.3	18755.9	-0.897384	3.68943e-09
FBgn0001084	fy	fuzzy	20.4603	23.9809	18.7378	24.2718	29.0608	63.5795	34.7097	35.8852	21.8627	40.8088	-0.897313	0.0172808
FBgn0052190	NUCB1	Nucleobindin 1	4029.99	4080.99	4084.06	3617.18	7223.68	6685.52	7039.63	8478.56	3953.05	7356.85	-0.89614	4.1208e-14
FBgn0014009	Rab2	Rab2	828.64	792.076	878.334	784.115	1876.5	1313.05	1279.12	1641.06	820.792	1527.43	-0.895984	3.65653e-07
FBgn0024194	rasp	rasp	113.213	84.6386	117.111	95.0647	177.132	189.356	145.266	251.196	102.507	190.738	-0.895761	0.00036447
FBgn0014869	Pglym78	Phosphoglyceromutase 78	5660.67	5086.78	5065.45	4690.53	7937.74	8762.91	10497.7	10949.1	5125.86	9536.88	-0.89574	1.23981e-08
FBgn0040493	grsm	granny smith	1147.82	1180.71	1066.49	1155.61	2835.5	2037.31	1790.76	1803.92	1137.66	2116.87	-0.895738	8.41125e-06
FBgn0003218	rdgB	retinal degeneration B	235.975	257.442	217.827	260.922	441.447	463.024	479.508	425.101	243.042	452.27	-0.895271	1.42121e-13
FBgn0031985	mon2	monensin sensitivity 2	587.891	665.118	605.075	705.232	1185.96	1331.02	1050.29	1198.01	640.829	1191.32	-0.894114	6.52866e-12
FBgn0261279	lqfR	liquid facets-Related	752.938	779.38	690.176	789.509	1399.07	1491.35	1315.11	1392.62	753.001	1399.54	-0.893575	1.90823e-21
FBgn0052495	CG32495	Glutathione synthetase 2	139.13	162.224	114.769	121.359	322.436	234.968	223.685	218.071	134.37	249.79	-0.893568	7.48793e-05
FBgn0039531	CG5611	-	42.2845	51.4885	56.9941	50.5663	145.304	67.726	70.7049	89.713	50.3334	93.3619	-0.89134	0.00953829
FBgn0039640	CG14516	Suppressor of ER stress-induced death	42.9665	45.1406	34.3526	52.589	113.475	71.8724	64.2772	75.911	43.7622	81.384	-0.891134	0.00278426
FBgn0033899	CG13016	-	92.7532	86.0492	81.9779	99.7842	153.607	225.292	138.839	151.822	90.1411	167.39	-0.891132	0.000104391
FBgn0031637	mxt	mextli	696.331	705.321	683.149	667.475	1353.4	1255	1232.84	1262.88	688.069	1276.03	-0.89087	1.2913e-31
FBgn0036662	CG9706	-	437.85	363.946	423.943	372.842	667.014	750.514	728.903	815.698	399.645	740.532	-0.890072	8.10668e-12
FBgn0025595	AkhR	Adipokinetic hormone receptor	1894.62	1952.33	1954.2	1763.75	4144.62	3611.59	2865.48	3392.53	1891.22	3503.55	-0.889449	3.5566e-09
FBgn0031050	Arp10	Actin-related protein 10	187.552	173.509	172.544	166.532	305.83	316.515	302.103	372.654	175.034	324.275	-0.888995	5.39755e-11
FBgn0033550	CG12341	-	195.054	148.118	163.175	165.183	409.619	319.28	280.248	234.634	167.883	310.945	-0.888686	0.000175135
FBgn0029936	CG4617	-	86.6151	88.8705	99.1542	109.897	195.122	152.038	161.978	202.889	96.1343	178.007	-0.888249	2.77796e-06
FBgn0000566	Eip55E	Cystathionine gamma-lyase	3194.53	3028.65	3087.83	2874.86	6228.69	5020.01	5530.41	5773.37	3046.47	5638.12	-0.888084	1.56488e-17
FBgn0001149	GstD1	Glutathione S transferase D1	9101.41	8880	8815.35	7148.73	13044.1	13351.7	16627.2	19781	8486.37	15701	-0.88765	1.02011e-05
FBgn0036814	CG14073	-	586.527	728.597	487.964	851.537	1253.77	1337.93	1100.42	1220.1	663.656	1228.05	-0.887456	8.00118e-05
FBgn0025394	inc	insomniac	572.887	686.278	601.171	662.756	1282.83	1205.25	1022.01	1157.99	630.773	1167.02	-0.88726	6.57613e-12
FBgn0262739	AGO1	Argonaute-1	1028.47	1147.56	959.532	1258.09	2431.42	2410.49	1482.23	1799.78	1098.41	2030.98	-0.886555	0.000130039
FBgn0028430	He	Hemese	36.1465	58.5417	79.6357	67.4218	128.698	150.656	70.7049	96.614	60.4364	111.668	-0.886245	0.0246236
[truncated: 3,706 more rows]

## Sheet: down-regulated DEGS
Table S4 Differentially expressed genes (DEGs) in the fat body between wds RNAi and control
gene_id	gene_name	gene_description	wds RNAi1	wds RNAi2	wds RNAi3	wds RNAi4	Ctrl1	Ctrl2	Ctrl3	Ctrl4	wds RNAi	Ctrl	log2(wds RNAi/Ctrl)	padj
FBgn0002562	Lsp1alpha	Larval serum protein 1 alpha	10.9121	14.1064	14.0534	16.8554	1.486e+06	1.88783e+06	1.48087e+06	1.82861e+06	13.9818	1.67083e+06	-16.8663	0
FBgn0000640	Fbp2	Fat body protein 2	7.5021	8.46386	10.9304	6.74218	493701	543685	340336	474490	8.40963	463053	-15.7588	0
FBgn0000639	Fbp1	Fat body protein 1	12.2762	26.8022	21.08	30.3398	1.89964e+06	894942	386527	466553	22.6245	911915	-15.2985	3.14943e-162
FBgn0002564	Lsp1gamma	Larval serum protein 1 gamma	546.971	416.14	143.656	222.492	2.96316e+06	2.81488e+06	2.76218e+06	2.85784e+06	332.315	2.84951e+06	-13.0656	5.19996e-225
FBgn0039685	Obp99b	Odorant-binding protein 99b	512.87	450.7	324.789	311.489	738349	613791	555335	654243	399.962	640430	-10.6447	0
FBgn0028939	NimC2	Nimrod C2	3.41004	0.705321	5.46519	10.7875	18308.3	3548.01	2410.39	3358.03	5.09201	6906.18	-10.4034	1.06994e-33
FBgn0033133	Tsp42Ek	Tetraspanin 42Ek	4.09205	9.16918	6.24593	8.09061	9259.32	4837.57	3550.67	4876.24	6.89944	5630.95	-9.67206	1.74343e-107
FBgn0033137	Tsp42Ep	Tetraspanin 42Ep	9.54812	15.5171	10.1496	9.43905	13698.7	7315.79	4099.6	4964.58	11.1635	7519.66	-9.39594	1.65463e-89
FBgn0035290	dsb	debris buster	0	3.52661	2.34223	2.69687	2308.26	1510.7	807.321	1021.35	2.14143	1411.91	-9.37192	1.45501e-50
FBgn0000055	Adh	Alcohol dehydrogenase	0	0	3.90371	0	644.873	605.387	352.239	371.274	0.975927	493.443	-9.0959	2.91219e-30
FBgn0002565	Lsp2	Larval serum protein 2	446.716	480.324	99.9349	173.948	160568	103572	111881	160916	300.231	134234	-8.80422	4.26286e-67
FBgn0004047	Yp3	Yolk protein 3	20.4603	26.8022	16.3956	24.9461	9793.48	8339.97	9919.25	10047.9	22.151	9525.14	-8.74172	0
FBgn0050359	Mal-A5	Maltase A5	30.0084	62.0683	23.4223	51.2405	27178.7	12545.9	9795.84	12844.1	41.6849	15591.2	-8.54551	3.64784e-81
FBgn0031515	CG9664	-	8.1841	4.93725	3.90371	4.71952	4043.6	1698.68	924.306	1000.64	5.43615	1916.81	-8.45718	8.14064e-45
FBgn0262112	sro	shroud	4.09205	2.82129	6.24593	3.37109	1855.74	1214.92	827.89	1333.27	4.13259	1307.96	-8.31989	1.23143e-78
FBgn0034356	CG10924	Phosphoenolpyruvate carboxykinase 2	30.0084	61.363	95.2505	50.5663	27852.7	13622.6	10141.6	14126.3	59.297	16435.8	-8.1166	2.31898e-73
FBgn0032896	CG14400	-	0.682009	0	0	0	55.3539	60.8151	51.4217	48.307	0.170502	53.9744	-7.97054	4.19637e-13
FBgn0265703	CR44510	long non-coding RNA:CR44510	0.682009	0.705321	2.34223	1.34844	265.699	252.936	307.245	342.289	1.2695	292.042	-7.87855	3.87196e-40
FBgn0033742	CG8550	Neprilysin-like 10	36.1465	34.5608	31.2297	32.3624	6499.93	7267.41	7048.63	7005.89	33.5748	6955.47	-7.69262	0
FBgn0038716	CG7342	-	2.72803	4.93725	11.7111	3.37109	2414.81	920.52	590.064	701.141	5.68687	1156.63	-7.68295	1.05869e-32
FBgn0051274	CG31274	-	3.41004	2.11596	0.780742	0	564.609	348.305	185.118	180.806	1.57669	319.71	-7.65369	9.19009e-25
FBgn0041194	Prat2	Phosphoribosylamidotransferase 2	15.6862	27.5075	16.3956	22.9234	5078.72	3292.31	2627.65	3814.87	20.6282	3703.39	-7.48597	5.78082e-128
FBgn0053319	CR33319	-	0	0	0	0	4.15154	33.1719	42.4229	12.4218	0	23.042	-7.46577	3.36681e-07
FBgn0051075	CG31075	-	319.862	538.866	448.926	391.046	86234.4	57515.9	54095.7	76848.1	424.675	68673.5	-7.33743	2.00774e-195
FBgn0028920	CG8997	-	0	1.41064	3.12297	0.674218	228.335	374.566	93.8446	97.9942	1.30196	198.685	-7.29707	7.5706e-18
FBgn0265370	CR44311	long non-coding RNA:CR44311	0	0	0	0	35.98	8.29297	23.1398	13.802	0	20.3037	-7.28216	2.46208e-08
FBgn0030105	CG15369	-	80.477	95.2184	113.208	74.8382	18096.6	12527.9	11353.9	14029.7	90.9353	14002	-7.26857	1.91823e-225
FBgn0050360	Mal-A6	Maltase A6	10.2301	7.05321	7.80742	15.507	3210.52	1036.62	863.885	1166.27	10.1494	1569.32	-7.26855	5.58195e-42
FBgn0043069	MESK4	Misexpression suppressor of KSR 4	9.54812	9.8745	5.46519	2.02265	1702.13	1083.62	498.791	582.444	6.72762	966.745	-7.16659	1.16463e-34
FBgn0022355	Tsf1	Transferrin 1	64.1088	71.2375	82.7586	113.269	12009	9618.47	12555.9	12732.3	82.8434	11728.9	-7.14494	5.36873e-226
FBgn0037684	CG8129	Serine racemase	10.9121	9.8745	7.80742	4.04531	1677.22	956.456	768.755	1033.77	8.15984	1109.05	-7.08759	7.50555e-69
FBgn0036410	CG8100	-	25.2343	35.2661	28.8874	38.4304	6787.77	3954.37	2645.65	3438.08	31.9546	4206.46	-7.03966	1.98234e-88
FBgn0028519	CG4500		71.6109	97.3344	101.496	95.0647	20082.4	8742.18	5630.68	9958.14	91.3766	11103.3	-6.92525	2.59275e-65
FBgn0036862	Gbs-76A	Glycogen binding subunit 76A	30.6904	38.7927	20.2993	18.2039	4298.23	3806.48	1901.32	2999.17	26.9966	3251.3	-6.91096	3.12508e-79
FBgn0263246	CG43389	-	0	0.705321	0	0	37.3639	35.9362	15.4265	12.4218	0.17633	25.2871	-6.87554	3.82587e-08
FBgn0033132	Tsp42Ej	Tetraspanin 42Ej	8.1841	9.16918	1.56148	8.09061	1404.6	746.368	453.797	578.304	6.75134	795.768	-6.86992	1.42723e-36
FBgn0036493	CG7255	-	193.69	313.868	284.971	339.806	42525.6	28673	20266.6	32851.5	283.084	31079.2	-6.7786	1.53536e-117
FBgn0262621	CG43145	-	0	0	0	0.674218	26.2931	41.4649	12.8554	13.802	0.168554	23.6038	-6.7759	7.43078e-08
FBgn0262363	CG43061	-	0	0	0	0	40.1316	12.4395	1.28554	2.7604	0	14.1542	-6.75992	0.000247007
FBgn0030756	CG9903	-	0.682009	0	0	0	33.2123	19.3503	25.7109	13.802	0.170502	23.0189	-6.74208	1.584e-08
FBgn0267241	CR45681	long non-coding RNA:CR45681	0	0	0	0	11.0708	22.1146	2.57109	19.3228	0	13.7698	-6.71906	3.9545e-06
FBgn0040503	CG7763	-	30.0084	45.8459	32.0104	28.9914	5085.64	2876.28	1822.9	1962.64	34.214	2936.87	-6.4237	4.9608e-58
FBgn0040531	CG11741	-	0	0	0	0	8.30308	6.91081	15.4265	13.802	0	11.1106	-6.41475	5.01584e-07
FBgn0262881	CG43236	Mtk-like	0	0	1.56148	1.34844	131.465	48.3757	17.9976	45.5466	0.72748	60.8463	-6.41197	2.30129e-09
FBgn0035041	CG13594	-	0	1.41064	0	5.39374	312.749	105.044	57.8494	77.2912	1.7011	138.234	-6.32281	1.18969e-09
FBgn0013772	Cyp6a8	Cytochrome P450 6a8	0	1.41064	6.24593	2.69687	76.1116	27.6432	494.934	219.452	2.58836	204.535	-6.32019	4.18192e-09
FBgn0034540	Lrt	Leucine-rich tendon-specific protein	23.8703	28.9182	28.1067	13.4844	2100.68	1838.28	1662.21	1668.66	23.5949	1817.46	-6.27315	3.02644e-145
FBgn0037730	CG9444	-	49.1046	38.0874	58.5556	46.521	6250.84	3033.85	2564.66	2489.88	48.0672	3584.81	-6.22161	2.21865e-63
FBgn0052698	CG32698	Carbonic anhydrase-related protein B	89.3431	81.8173	87.4431	85.6256	8164.7	6164.44	5012.33	6317.17	86.0573	6414.66	-6.21994	3.32932e-224
FBgn0040507	ACXD	Adenylyl cyclase X D	19.7783	23.2756	20.2993	16.1812	1584.5	1463.71	1321.54	1489.24	19.8836	1464.75	-6.20549	4.47377e-237
FBgn0035092	Nplp1	Neuropeptide-like precursor 1	0	0	0	0.674218	17.99	17.9681	5.14217	17.9426	0.168554	14.7607	-6.09688	2.06891e-06
FBgn0035495	CG14989	-	0	0.705321	0.780742	0	30.4446	34.5541	2.57109	22.0832	0.371516	22.4132	-5.97237	1.87009e-05
FBgn0266887	CR45348	long non-coding RNA:CR45348	4.09205	1.41064	3.12297	2.69687	207.577	233.585	95.1302	155.963	2.83063	173.064	-5.93272	2.68397e-29
FBgn0011828	Pxn	Peroxidasin	150.042	284.245	293.559	268.339	11135.8	13449.8	17033.4	18877	249.046	15124	-5.92466	8.01676e-94
FBgn0034407	DptB	Diptericin B	3.41004	0	1.56148	0.674218	149.455	45.6114	20.5687	121.458	1.41144	84.2733	-5.89697	7.33748e-10
FBgn0034443	cer	crammer	9.54812	17.633	19.5185	2.69687	1648.16	494.814	230.112	443.044	12.3491	704.033	-5.83711	8.85327e-15
FBgn0036821	CG3961	-	288.49	333.617	210.02	271.035	19236.9	17184.4	10767.7	14227.1	275.79	15354	-5.79848	2.69612e-121
FBgn0262569	CG43109	-	0	0	0	0	5.53539	1.38216	7.71326	13.802	0	7.1082	-5.76802	0.000279082
FBgn0264541	CG43920	-	0	0	0	0	12.4546	2.76432	3.85663	8.2812	0	6.83919	-5.70946	0.000141525
FBgn0033830	CG10814	-	40.2385	48.6672	38.2563	31.014	1388	1282.65	2794.77	2756.26	39.544	2055.42	-5.70017	1.10666e-57
FBgn0038095	Cyp304a1	Cytochrome P450 304a1	9.54812	17.633	10.9304	9.43905	1172.12	574.98	422.944	282.941	11.8876	613.246	-5.68942	3.06007e-28
FBgn0036782	CG7320	-	139.13	92.3971	71.0475	74.8382	5599.04	5845.17	3586.67	4190.29	94.3531	4805.29	-5.66935	2.93326e-82
FBgn0030897	Frq1	Frequenin 1	0.682009	0	0	0	9.68693	24.8789	0	8.2812	0.170502	10.7118	-5.63591	0.00200708
FBgn0083972	CG34136	-	14.3222	19.0437	30.4489	22.2492	841.379	1188.66	1007.87	1155.23	21.516	1048.28	-5.61421	1.51837e-101
FBgn0036422	CG3868	-	17.7322	6.34789	13.2726	6.06796	607.509	486.521	494.934	512.054	10.8552	525.254	-5.60023	1.97637e-63
FBgn0036787	CG4306	-	75.021	67.0055	56.9941	61.3538	4051.9	3643.38	2126.29	2814.23	65.0936	3158.95	-5.59982	3.01428e-104
FBgn0050083	CG30083	-	2.04603	0	0	0	76.1116	9.67514	6.42772	4.1406	0.511506	24.0888	-5.5297	0.000807669
FBgn0031645	CG3036	-	94.7992	220.06	284.971	225.189	10500.6	8952.27	8935.81	8758.75	206.255	9286.86	-5.49334	8.70164e-62
FBgn0029810	CG12239	-	0	0	0	0	4.15154	8.29297	3.85663	6.901	0	5.80054	-5.47162	0.000107431
FBgn0010388	Dro	Drosocin	0	0.705321	0.780742	0	19.3739	0	20.5687	23.4634	0.371516	15.8515	-5.4709	0.000738362
FBgn0262362	CG43060	-	2.04603	2.11596	4.68445	6.06796	416.538	121.63	60.4205	62.109	3.7286	165.174	-5.47033	1.04558e-11
FBgn0033129	Tsp42Eh	Tetraspanin 42Eh	2.04603	0	4.68445	0	47.0508	49.7578	100.272	89.713	1.68262	71.6985	-5.45909	6.97844e-12
FBgn0085414	dpr12	defective proboscis extension response 12	2.72803	0	0	1.34844	66.4246	62.1973	24.4253	28.9842	1.01912	45.5079	-5.43761	3.67015e-10
FBgn0263596	CG43618	-	0	0	0	0	17.99	2.76432	0	1.3802	0	5.53363	-5.40446	0.028115
FBgn0015323	VAChT		0	0	0	0	4.15154	6.91081	0	11.0416	0	5.52599	-5.40178	0.0095788
FBgn0033275	CG14756	-	0	0	0	0	4.15154	0	3.85663	13.802	0	5.45254	-5.38438	0.0127957
FBgn0014396	tim	timeless	2.72803	2.11596	7.02668	2.02265	206.193	138.216	75.847	138.02	3.47333	139.569	-5.35421	1.52053e-22
FBgn0015039	Cyp9b2	Cytochrome P450 9b2	195.054	186.91	157.71	166.532	8496.82	7387.66	6234.88	6604.25	176.552	7180.9	-5.34528	3.10585e-252
FBgn0051100	CG31100	-	57.9707	93.1024	61.6786	82.2546	6077.85	2299.92	1564.51	1910.2	73.7516	2963.12	-5.32802	1.09488e-28
FBgn0033307	CG14752	-	1.36402	0	0.780742	1.34844	26.2931	31.7897	43.7085	40.0258	0.873299	35.4543	-5.32763	3.7106e-12
FBgn0262531	CG43085	-	101.619	102.977	141.314	132.147	6307.57	6016.55	3014.6	3669.95	119.514	4752.17	-5.31376	3.43909e-67
FBgn0015033	Cyp4d8	Cytochrome P450 4d8	6.13808	7.05321	7.80742	6.06796	247.709	276.432	249.395	281.561	6.76667	263.774	-5.29147	1.34513e-78
FBgn0085465	CG34436	-	40.9205	33.1501	41.3793	26.2945	1864.04	1668.27	883.168	1112.44	35.4361	1381.98	-5.28689	1.65214e-60
FBgn0267598	CR45936	long non-coding RNA:CR45936	0	0	0	0	6.91923	5.52865	5.14217	2.7604	0	5.08761	-5.28503	0.00026273
FBgn0034782	CG12490	-	0	0	0	0	5.53539	2.76432	6.42772	5.5208	0	5.06206	-5.28006	0.000256018
FBgn0030817	CG4991	-	0	4.23193	4.68445	2.02265	117.627	96.7514	79.7037	121.458	2.73476	103.885	-5.27819	1.28515e-25
FBgn0266279	CR44964	long non-coding RNA:CR44964	0	0.705321	0	0	12.4546	15.2038	5.14217	0	0.17633	8.20014	-5.25132	0.00359322
FBgn0050419	CG30419	-	0	0	0	0	5.53539	6.91081	0	6.901	0	4.8368	-5.20903	0.0109116
FBgn0037788	CG3940	Carbonic anhydrase 7	4.09205	1.41064	1.56148	3.37109	145.304	82.9297	53.9928	107.656	2.60882	97.4705	-5.20579	5.22815e-20
FBgn0051778	CG31778	-	176.64	167.867	167.859	208.333	12254	5950.21	3814.21	4118.51	180.175	6534.22	-5.18041	8.07485e-37
FBgn0262722	CR43166	long non-coding RNA:CR43166	0	0.705321	1.56148	0.674218	74.7277	19.3503	7.71326	2.7604	0.735256	26.1379	-5.17858	0.000118701
FBgn0005391	Yp2	Yolk protein 2	6.82009	4.23193	4.68445	2.69687	189.587	163.095	120.841	193.228	4.60833	166.688	-5.17703	4.83968e-40
FBgn0031558	CG16704	-	96.1632	161.519	110.085	124.73	4269.17	3489.96	5365.86	4075.73	123.124	4300.18	-5.12608	6.16751e-110
FBgn0053056	CG33056	-	39.5565	39.498	49.9675	54.6116	1079.4	1577.05	1882.04	1823.24	45.9084	1590.43	-5.11504	3.68137e-90
FBgn0036494	Toll-6	Toll-6	0	0	0	0	6.91923	4.14649	0	6.901	0	4.49168	-5.10215	0.0145319
FBgn0085195	CG34166	-	183.46	2106.8	1272.61	1343.04	73757.6	30418.6	23840.4	40224.5	1226.48	42060.3	-5.09988	5.79893e-14
FBgn0267152	CR45592	long non-coding RNA:CR45592	0	0	0	0	4.15154	8.29297	1.28554	4.1406	0	4.46766	-5.09322	0.00194567
FBgn0266631	CR45138	long non-coding RNA:CR45138	5.45607	0.705321	0.780742	4.71952	197.89	110.573	41.1374	48.307	2.91541	99.4769	-5.07567	4.80694e-10
FBgn0039051	CG17109	-	12.9582	14.8118	33.5719	22.2492	635.186	609.534	611.919	910.932	20.8977	691.892	-5.05641	1.14416e-50
FBgn0037440	CG1041	Carnitine O-Acetyl-Transferase	99.5733	114.967	122.576	87.6483	3566.17	3606.06	3199.72	3729.3	106.191	3525.31	-5.05566	4.35653e-267
FBgn0032549	CG4650	-	2.04603	3.52661	4.68445	2.02265	276.769	81.5476	21.8542	24.8436	3.06993	101.254	-5.05108	6.51131e-08
FBgn0034292	CG5767	-	0	0	0	0	2.76769	2.76432	10.2843	1.3802	0	4.29914	-5.04913	0.0043589
FBgn0267181	CR45621	antisense RNA:CR45621	0	0.705321	3.12297	1.34844	31.8285	59.433	24.4253	48.307	1.29418	40.9984	-5.03052	3.00289e-11
FBgn0035734	CG14823	-	19.0962	24.6863	24.203	28.3171	583.983	754.661	763.613	1018.59	24.0757	780.211	-5.01815	2.17716e-82
FBgn0266591	CG45116	-	0.682009	0	7.02668	2.02265	40.1316	40.0827	136.268	92.4734	2.43283	77.2388	-5.018	3.3851e-08
FBgn0003129	Poxm	Pox meso	1.36402	2.82129	2.34223	0.674218	114.859	35.9362	12.8554	67.6298	1.80044	57.8202	-5.01569	6.08366e-09
FBgn0037896	ninaG	ninaG	2.04603	1.41064	1.56148	1.34844	105.172	41.4649	26.9964	30.3644	1.59165	50.9995	-4.99972	5.42276e-11
FBgn0038087	beat-Va	beaten path Va	0	0	0	0	4.15154	2.76432	0	9.6614	0	4.14432	-4.98631	0.0246064
FBgn0264553	CR43932	long non-coding RNA:CR43932	0	0	0	0	9.68693	2.76432	1.28554	2.7604	0	4.1243	-4.97842	0.0050402
FBgn0011554	etaTry	etaTrypsin	0	0	0	0	1.38385	5.52865	1.28554	8.2812	0	4.11981	-4.97732	0.0057716
FBgn0036352	CG14110	-	1.36402	1.41064	0.780742	2.02265	26.2931	37.3184	50.1362	63.4892	1.39451	44.3092	-4.97255	1.43383e-13
FBgn0054007	CG34007	-	0	0	0	0	6.91923	2.76432	5.14217	1.3802	0	4.05148	-4.95812	0.00276682
FBgn0263617	CR43626	long non-coding RNA:CR43626	6.13808	3.52661	1.56148	4.04531	167.445	91.2227	50.1362	149.062	3.81787	114.466	-4.89104	3.27992e-17
FBgn0039050	CG17110	-	1.36402	0.705321	6.24593	0	98.2531	88.4584	26.9964	24.8436	2.07882	59.6379	-4.87609	6.36112e-07
FBgn0037370	CG1236	-	461.72	446.468	437.215	380.259	19645.1	10254.3	8898.53	11596.4	431.416	12598.6	-4.86806	6.08055e-66
FBgn0004516	Gad1	Glutamic acid decarboxylase 1	0.682009	0.705321	0	0	11.0708	16.5859	0	13.802	0.346833	10.3647	-4.8657	0.0029593
FBgn0039816	CG11317	-	0	0	0	0	4.15154	2.76432	0	8.2812	0	3.79927	-4.86061	0.0279901
FBgn0029962	CG1402	Carbonic anhydrase-related protein A	0	0	0	0	5.53539	0	1.28554	8.2812	0	3.77553	-4.85289	0.0373483
FBgn0032639	CG18563	-	121.398	167.867	128.822	140.237	6538.68	3937.78	2667.5	2966.05	139.581	4027.5	-4.85061	1.72143e-48
FBgn0036411	Sox21a	Sox21a	1.36402	0	0.780742	0	8.30308	16.5859	10.2843	26.2238	0.53619	15.3493	-4.84873	1.31196e-05
FBgn0036837	CG18135	-	625.402	600.934	712.036	920.307	27819.5	17842.3	19099.3	17120	714.67	20470.3	-4.84005	4.5398e-91
FBgn0034665	CG4372	-	0	0	0	0	4.15154	6.91081	3.85663	0	0	3.72975	-4.83719	0.0231508
FBgn0051076	CG31076	-	17.7322	9.16918	17.1763	7.41639	1058.64	225.292	64.2772	118.697	12.8735	366.727	-4.83331	2.71595e-08
FBgn0260780	wisp	wispy	6.82009	13.4011	7.80742	3.37109	134.233	192.121	282.819	282.941	7.84992	223.029	-4.83282	5.02034e-26
FBgn0030310	PGRP-SA	Peptidoglycan recognition protein SA	47.0586	61.363	49.1867	59.3312	1803.15	1079.47	1592.79	1675.56	54.2349	1537.74	-4.82467	7.68229e-98
FBgn0029584	CG11509		0	3.52661	3.90371	4.71952	206.193	74.6368	20.5687	40.0258	3.03746	85.3561	-4.81572	4.55433e-07
FBgn0085428	Nox	NADPH oxidase	44.3306	27.5075	32.0104	56.6343	722.368	1031.09	1405.1	1360.88	40.1207	1129.86	-4.81329	4.68331e-47
FBgn0265313	CG44286	-	2.04603	0.705321	1.56148	0.674218	69.1923	37.3184	23.1398	9.6614	1.24676	34.828	-4.8084	9.27433e-08
FBgn0086661	snoRNA:Psi28S-2566	snoRNA:Psi28S-2566	2.04603	0	0	0.674218	26.2931	20.7324	16.7121	15.1822	0.680061	19.7299	-4.80685	1.2099e-07
FBgn0027106	Inx7	Innexin 7	77.067	69.1215	121.015	69.4444	1450.27	2170	2996.6	2756.26	84.162	2343.28	-4.80103	1.49284e-51
FBgn0265658	CR44465	long non-coding RNA:CR44465	2.04603	0	0	0	11.0708	15.2038	10.2843	22.0832	0.511506	14.6605	-4.79476	1.66416e-05
FBgn0259957	CG42467	-	1.36402	0.705321	0	0	40.1316	4.14649	3.85663	9.6614	0.517335	14.449	-4.77849	0.000884293
FBgn0037936	CG6908	-	62.0628	47.9619	57.7749	61.3538	1707.67	1716.65	1091.43	1722.49	57.2883	1559.56	-4.76616	5.14937e-101
FBgn0033294	Mal-A4	Maltase A4	0.682009	0	0	0	13.8385	5.52865	2.57109	1.3802	0.170502	5.8296	-4.75715	0.00365424
FBgn0038828	CG17270	-	4.77406	7.75854	5.46519	2.69687	142.536	114.719	122.127	172.525	5.17366	137.977	-4.74439	1.44066e-36
FBgn0030477	dmrt11E	doublesex-Mab related 11E	0	0	0	0.674218	1.38385	5.52865	7.71326	8.2812	0.168554	5.72674	-4.73705	0.00141742
FBgn0031424	VGlut	Vesicular glutamate transporter	0	0	0.780742	1.34844	16.6062	24.8789	0	15.1822	0.532294	14.1668	-4.73447	0.00259647
FBgn0037913	fabp	fatty acid binding protein	504.004	542.392	574.626	418.015	13262.8	9836.85	11119.9	19848.6	509.759	13517.1	-4.72898	3.22278e-70
FBgn0032726	CG10621	-	267.347	1142.62	1411.58	1130.66	18849.4	23245.2	27339.6	35237.9	988.053	26168	-4.72715	1.69516e-21
FBgn0039678	Obp99a	Odorant-binding protein 99a	142.54	127.663	106.962	109.897	5661.32	2142.35	2258.7	2804.57	121.766	3216.73	-4.72315	2.77676e-38
FBgn0264616	CR43956	long non-coding RNA:CR43956	0.682009	0.705321	0	0	15.2223	8.29297	2.57109	11.0416	0.346833	9.28199	-4.70526	0.000575195
FBgn0038901	Burs	Bursicon	0	0	0	0	1.38385	5.52865	3.85663	2.7604	0	3.38238	-4.69721	0.00513723
FBgn0265254	CR44268	long non-coding RNA:CR44268	0	2.11596	0.780742	0.674218	27.6769	37.3184	5.14217	22.0832	0.892731	23.0552	-4.69587	4.36517e-06
FBgn0032139	CG13116	-	0	0	0.780742	0	12.4546	6.91081	1.28554	1.3802	0.195185	5.50779	-4.67449	0.00621592
FBgn0259237	CG42335	-	7.5021	0	0.780742	2.02265	49.8185	85.6941	60.4205	70.3902	2.57637	66.5808	-4.67187	5.65354e-10
FBgn0267495	CR45185	antisense RNA:CR45185	0	0	0	2.02265	26.2931	13.8216	2.57109	9.6614	0.505663	13.0868	-4.64787	0.00109936
FBgn0030816	CG16700	-	8.1841	6.34789	10.1496	1.34844	178.516	161.713	158.122	131.119	6.50752	157.367	-4.6129	6.54176e-31
FBgn0051973	Cda5	Chitin deacetylase-like 5	8.1841	16.2224	7.02668	21.575	387.477	392.534	206.972	307.784	13.252	323.692	-4.60343	4.52895e-28
FBgn0017482	T3dh	Type III alcohol dehydrogenase	74.3389	71.9428	91.3468	62.7022	1401.84	1899.09	1730.34	2119.99	75.0827	1787.81	-4.57592	4.55424e-111
FBgn0033437	CG12926	-	151.406	248.978	186.597	198.22	6753.17	3769.16	3224.14	4888.67	196.3	4658.78	-4.56882	1.64962e-53
FBgn0031182	Cyp6t1	Cytochrome P450 6t1	4.77406	6.34789	3.90371	3.37109	231.102	89.8406	52.7073	62.109	4.59919	108.94	-4.56475	4.72263e-13
FBgn0263087	CG43355	-	0	0	0	0	4.15154	5.52865	1.28554	1.3802	0	3.08648	-4.56006	0.0118984
FBgn0029828	CG6067	-	78.431	55.0151	69.486	81.5803	1934.62	1545.26	1398.67	1835.67	71.1281	1678.55	-4.55948	9.13898e-117
FBgn0266776	CR45241	long non-coding RNA:CR45241	0	0	0	0	5.53539	4.14649	2.57109	0	0	3.06324	-4.55234	0.0395887
FBgn0027601	pdgy	pudgy	173.912	435.889	397.398	355.987	12244.3	7337.9	3942.76	8408.17	340.796	7983.28	-4.55013	1.46795e-26
FBgn0041150	hoe1	hoepel1	11.5941	8.46386	7.02668	20.2265	362.568	217	172.263	358.852	11.8278	277.67	-4.54509	4.49152e-25
FBgn0032023	CG14274	without maturity	0	0	0	0	2.76769	0	3.85663	5.5208	0	3.03628	-4.54154	0.0396671
FBgn0030187	Ipod	-	0	0	4.68445	1.34844	42.8992	27.6432	28.2819	34.505	1.50822	33.3324	-4.52418	1.1406e-08
FBgn0035673	CG6602	-	12.9582	23.9809	20.2993	8.76483	233.87	472.7	389.52	361.612	16.5008	364.425	-4.47036	9.69271e-32
FBgn0000473	Cyp6a2	Cytochrome P450 6a2	11.5941	2.11596	10.9304	6.74218	132.849	95.3692	173.548	287.081	7.84567	172.212	-4.45936	1.22774e-15
FBgn0036381	CG8745	-	925.486	343.492	462.199	355.313	13830.2	10803	7659.27	12530.8	521.622	11205.8	-4.42501	1.5568e-29
FBgn0000406	Cyt-b5-r	Cytochrome b5-related	477.406	674.287	782.303	415.318	9662.02	11130.6	15161.7	14149.8	587.329	12526	-4.41495	1.61538e-57
FBgn0015035	Cyp4e3	Cytochrome P450 4e3	0	1.41064	3.90371	2.02265	56.7377	46.9935	32.1386	16.5624	1.83425	38.1081	-4.40641	7.66461e-09
FBgn0032615	CG6012	-	3.41004	0.705321	0	2.69687	105.172	15.2038	11.5699	12.4218	1.70306	36.092	-4.38592	0.000145466
FBgn0053120	CG33120	-	128.218	174.214	98.3735	98.4358	3178.7	2555.62	2105.72	2551.99	124.81	2598.01	-4.37909	4.28863e-67
FBgn0033134	Tsp42El	Tetraspanin 42El	46.3766	37.382	60.1171	57.9827	1235.78	948.163	890.881	1119.34	50.4646	1048.54	-4.37841	1.39024e-89
FBgn0000210	br		303.494	308.931	202.212	310.814	8972.86	5355.88	4026.32	4870.72	281.363	5806.45	-4.36676	3.04199e-45
FBgn0025885	Inos	myo-inositol-1-phosphate synthase	328.728	304.699	280.286	340.48	4318.99	5427.75	7535.85	8368.15	313.548	6412.68	-4.35396	3.14686e-68
FBgn0085282	CG34253	-	23.1883	19.749	18.7378	28.3171	1119.53	413.267	91.2736	211.171	22.4981	458.811	-4.34914	1.40717e-09
FBgn0031813	CG9527	Acyl-CoA oxidase 3	257.117	237.693	225.634	246.089	6192.71	4610.89	4390.13	4365.57	241.634	4889.83	-4.33847	1.12129e-151
FBgn0034454	CG15120	-	0.682009	1.41064	3.90371	2.02265	45.6669	30.4076	19.2831	63.4892	2.00475	39.7117	-4.33244	5.71678e-10
FBgn0025456	CREG	Cellular Repressor of E1A-stimulated Genes	122.762	137.538	123.357	113.943	5781.71	1622.66	1095.28	1478.19	124.4	2494.46	-4.32567	3.41409e-15
FBgn0050288	CG30288	-	70.9289	62.0683	63.2401	58.6569	1444.74	1196.95	1169.84	1260.12	63.7235	1267.91	-4.31419	1.69483e-186
FBgn0041579	AttC	Attacin-C	16.3682	35.9714	10.1496	11.4617	564.609	349.687	232.683	316.066	18.4877	365.761	-4.30451	1.67348e-18
FBgn0030394	Cpr11A	Cuticular protein 11A	3.41004	6.34789	5.46519	6.74218	113.475	103.662	113.128	102.135	5.49133	108.1	-4.30001	2.95331e-39
FBgn0033978	Cyp6a23	Cytochrome P450 6a23	250.979	223.587	363.045	252.832	3184.23	7377.98	4343.85	6524.2	272.611	5357.57	-4.29704	1.53402e-39
FBgn0263546	mir-4985	mir-4985 stem loop	1.36402	2.11596	3.12297	0.674218	66.4246	17.9681	20.5687	34.505	1.81929	34.8666	-4.28225	1.83181e-08
FBgn0024957	Irp-1B	Iron regulatory protein 1B	1039.38	1187.76	1091.48	912.891	22534.6	16938.4	21280.9	21288.2	1057.88	20510.5	-4.27724	4.51296e-183
FBgn0264939	CR44108	antisense RNA:CR44108	0	0.705321	0	0	4.15154	6.91081	2.57109	2.7604	0.17633	4.09846	-4.24827	0.00472785
FBgn0051414	CG31414	Glucocerebrosidase 1b	8.1841	31.0341	16.3956	24.2718	701.61	348.305	244.253	223.592	19.9714	379.44	-4.24731	3.53117e-15
FBgn0038312	Zip88E	Zinc/iron regulated transporter-related protein 88E	43.6486	33.1501	61.6786	21.575	667.014	634.413	827.89	901.27	40.0131	757.647	-4.24731	6.63281e-37
FBgn0032285	CG17108	-	0	2.11596	0	1.34844	12.4546	6.91081	12.8554	34.505	0.8661	16.6815	-4.24659	7.82086e-05
FBgn0259188	Ir7f	Ionotropic receptor 7f	0	0.705321	0	0	1.38385	1.38216	3.85663	9.6614	0.17633	4.07101	-4.24203	0.0132022
FBgn0030326	CG2444	-	617.218	1452.26	1264.02	987.729	25756.2	13550.7	20228	21751.9	1080.31	20321.7	-4.23359	4.75238e-37
FBgn0261632	CR42715	long non-coding RNA:CR42715	0	0.705321	0	0	4.15154	0	7.71326	4.1406	0.17633	4.00135	-4.22188	0.0222861
FBgn0039543	CG12428	Carnitine O-octanoyltransferase	349.188	374.526	336.5	316.882	7373.13	6462.99	4771.94	7029.36	344.274	6409.35	-4.21852	5.10393e-124
FBgn0262481	CG43071	-	19.0962	19.749	14.8341	16.8554	458.053	322.044	158.122	347.81	17.6337	321.507	-4.18629	3.71057e-28
FBgn0052699	CG32699	Lysophosphatidylcholine acyltransferase	68.2009	55.0151	54.6519	76.1866	1495.94	1140.28	854.886	1047.57	63.5136	1134.67	-4.15717	8.97476e-66
FBgn0015570	alpha-Est2	alpha-Esterase-2	560.611	627.031	576.968	567.691	10466	10608.1	7511.43	12826.2	583.075	10352.9	-4.1502	4.33125e-105
FBgn0032945	CG8665	-	158.908	194.669	214.704	208.333	3607.69	3393.21	3442.68	3228.29	194.153	3417.97	-4.13892	4.74906e-226
FBgn0043539	Obp22a	Odorant-binding protein 22a	0	0.705321	0	0	6.91923	4.14649	0	4.1406	0.17633	3.80158	-4.13802	0.026032
FBgn0028396	TotA	Turandot A	58.6527	48.6672	124.919	186.758	3596.62	1206.63	1276.54	1246.32	104.749	1831.53	-4.12802	1.03319e-12
FBgn0031471	CG3117	-	20.4603	23.2756	34.3526	39.1046	592.286	561.158	368.951	469.268	29.2983	497.916	-4.08802	3.25964e-45
FBgn0085466	CG34437	-	32.7364	21.1596	37.4756	31.014	671.166	623.355	375.379	400.258	30.5964	517.539	-4.08173	7.0458e-40
FBgn0050345	CG30345	-	28.6444	30.3288	27.326	30.3398	819.237	508.636	336.812	309.165	29.1597	493.462	-4.08019	8.58718e-28
FBgn0002563	Lsp1beta	Larval serum protein 1 beta	251674	240635	157007	193293	3.26864e+06	3.61288e+06	3.60411e+06	3.68626e+06	210652	3.54297e+06	-4.07202	5.95151e-107
FBgn0038172	Adgf-D	Adenosine deaminase-related growth factor D	19.0962	56.4257	56.9941	41.8015	1048.96	574.98	628.631	670.777	43.5794	730.836	-4.0699	2.03135e-25
FBgn0033065	Cyp6w1	Cytochrome P450 6w1	42.9665	40.2033	31.2297	38.4304	848.298	530.75	575.923	611.428	38.2075	641.6	-4.06698	5.85704e-68
FBgn0085391	CG34362	trivet	0	0.705321	0.780742	0.674218	13.8385	8.29297	0	13.802	0.54007	8.98336	-4.06692	0.00477526
FBgn0005670	Cyp4d1	Cytochrome P450 4d1	1596.58	1477.65	1331.16	1214.27	25613.6	21328.1	20618.8	26607.5	1404.92	23542	-4.06664	1.84019e-152
FBgn0031417	CG3597	-	65.4728	79.7013	41.3793	65.3991	1046.19	912.227	1032.29	1203.53	62.9881	1048.56	-4.05415	3.52916e-73
FBgn0028940	Cyp28a5	Cytochrome P450 28a5	283.716	404.149	454.392	466.559	7218.14	5368.32	5311.86	8807.05	402.204	6676.34	-4.05321	9.57592e-55
FBgn0019952	Orct	Organic cation transporter	636.996	493.02	519.193	484.762	16685	6713.16	5026.47	6996.23	533.493	8855.23	-4.05296	1.28621e-23
FBgn0039257	tnc	tenectin	0	0	1.56148	2.69687	31.8285	13.8216	6.42772	17.9426	1.06459	17.5051	-4.03957	0.000114685
FBgn0004919	gol	goliath	5.45607	16.9277	12.4919	12.1359	491.266	145.127	56.5639	78.6714	11.7529	192.907	-4.03748	1.07129e-07
FBgn0029648	CG3603	-	132.31	93.1024	140.534	72.8155	1804.54	1687.62	1793.33	1892.25	109.69	1794.44	-4.03362	1.82041e-65
FBgn0053126	NLaz	Neural Lazarillo	15.0042	9.8745	9.3689	14.1586	312.749	265.375	98.9868	114.557	12.1015	197.917	-4.02777	2.87138e-16
FBgn0037650	CG11977	-	0	0	0	2.69687	15.2223	11.0573	10.2843	8.2812	0.674218	11.2113	-4.00507	0.000336707
FBgn0012034	AcCoAS	Acetyl Coenzyme A synthase	2324.97	2056.01	2401.56	2230.31	31418.9	31647.4	45883.6	35714	2253.21	36166	-4.00461	1.29997e-127
FBgn0027546	CG4766	-	0.682009	0	0	0	6.91923	2.76432	0	4.1406	0.170502	3.45604	-4.00046	0.0364353
FBgn0033744	Dh44-R2	Diuretic hormone 44 receptor 2	73.6569	57.131	78.0742	31.6882	994.986	973.042	971.871	902.65	60.1376	960.637	-4.00005	3.51787e-45
FBgn0031717	Oscillin	Oscillin	117.987	126.253	154.587	122.708	3970.26	1662.74	1196.84	1500.28	130.384	2082.53	-3.99777	5.86831e-22
FBgn0002567	ltd	Rab32	267.347	258.148	430.189	251.483	6404.44	3937.78	4017.32	4765.83	301.792	4781.34	-3.98646	1.20424e-48
FBgn0260474	CG30002	-	8.1841	11.2851	6.24593	10.1133	399.932	77.4011	35.9952	45.5466	8.95711	139.719	-3.96141	2.16875e-06
FBgn0039737	CG7920	-	1661.37	1725.22	1912.04	1547.33	21765.1	23576.9	30131.8	30651.5	1711.49	26531.3	-3.95448	5.72972e-123
FBgn0086913	Rab26	Rab26	0.682009	0	0	0.674218	5.53539	11.0573	2.57109	2.7604	0.339057	5.48104	-3.95231	0.00725613
FBgn0004045	Yp1	Yolk protein 1	0.682009	0	0.780742	0	1.38385	6.91081	6.42772	6.901	0.365688	5.40584	-3.93087	0.00624297
FBgn0036824	CG3902	-	628.13	493.725	675.342	352.616	5528.47	7456.77	9816.41	9600.67	537.453	8100.58	-3.91404	3.99903e-40
FBgn0062412	Ctr1B	Copper transporter 1B	102.983	52.8991	81.1971	57.9827	1541.61	971.66	804.75	1120.72	73.7656	1109.68	-3.91121	5.39747e-35
FBgn0032021	CG7781	-	38.1925	52.8991	42.1601	39.1046	607.509	887.348	586.208	506.533	43.0891	646.899	-3.90855	1.75933e-53
FBgn0030966	CG7280	shopper	291.218	407.676	421.601	351.942	4118.33	4247.39	5113.89	8415.08	368.109	5473.67	-3.89451	3.01645e-40
FBgn0267016	CR45460	long non-coding RNA:CR45460	1.36402	3.52661	3.12297	2.02265	53.97	78.7833	2.57109	12.4218	2.50906	36.9365	-3.88365	0.000188894
FBgn0267668	CR46006	long non-coding RNA:CR46006	2.04603	0.705321	3.90371	4.04531	113.475	23.4968	6.42772	13.802	2.67509	39.3005	-3.87896	0.00023617
FBgn0035790	Cyp316a1	Cytochrome P450 316a1	2.04603	0.705321	3.90371	1.34844	19.3739	26.2611	34.7097	33.1248	2.00087	28.3673	-3.85681	2.84754e-10
FBgn0001325	Kr	Kruppel	277.578	284.245	271.698	371.494	5363.79	4685.53	3971.04	3420.13	301.254	4360.12	-3.85492	2.32185e-78
FBgn0033483	egr	eiger	225.063	218.65	305.27	223.84	4348.05	3467.85	2835.91	3251.75	243.206	3475.89	-3.83795	1.30757e-79
FBgn0265312	CR44285	long non-coding RNA:CR44285	0	0.705321	0	0.674218	2.76769	6.91081	7.71326	2.7604	0.344885	5.03804	-3.8348	0.00750301
FBgn0040099	lectin-28C	lectin-28C	68.8829	65.5949	55.4327	65.3991	1050.34	863.852	780.325	942.676	63.8274	909.298	-3.83002	8.58544e-117
FBgn0264727	CR43995	long non-coding RNA:CR43995	0	0.705321	0.780742	0.674218	17.99	8.29297	2.57109	1.3802	0.54007	7.55857	-3.8189	0.00643263
FBgn0030519	CG11151	-	724.293	754.694	785.426	644.552	12003.5	8733.88	7546.14	12557.1	727.241	10210.1	-3.81152	1.60862e-71
FBgn0029003	mab-21	mab-21	2.72803	0	0.780742	4.04531	92.7177	0	5.14217	8.2812	1.88852	26.5353	-3.8048	0.0263331
FBgn0039851	mey	morpheyus	0.682009	0	0	1.34844	17.99	0	1.28554	9.6614	0.507611	7.23424	-3.80113	0.0380775
FBgn0036288	CG10660	-	57.9707	61.363	66.363	57.3085	1060.03	760.189	722.475	837.781	60.7513	845.118	-3.79942	9.38646e-89
FBgn0033520	Prx2540-1	Peroxiredoxin 6b	18.4142	19.749	20.2993	23.5976	376.406	211.471	199.259	345.05	20.515	283.047	-3.7853	8.17381e-33
FBgn0033484	CG2269	-	2.04603	0.705321	0.780742	2.02265	15.2223	31.7897	2.57109	27.604	1.38869	19.2968	-3.77906	0.000105106
FBgn0034999	CG3394	Fatty acid transport protein 3	433.075	420.372	425.504	438.916	9743.66	4055.26	3528.82	5436.61	429.467	5691.09	-3.72805	8.38974e-27
FBgn0034191	CG6984	-	30.0084	16.2224	28.1067	12.8101	300.295	226.675	291.818	320.206	21.7869	284.748	-3.71224	2.62926e-32
FBgn0001256	ImpL1	Ecdysone-inducible gene L1	1.36402	4.23193	3.90371	6.74218	42.8992	64.9616	50.1362	55.208	4.06046	53.3013	-3.7113	1.50699e-16
FBgn0039486	CG6074	Carbonic anhydrase 9	24.5523	28.9182	28.8874	29.6656	268.466	388.388	446.083	353.331	28.0059	364.067	-3.7016	3.2565e-54
FBgn0036428	Gbs-70E	Glycogen binding subunit 70E	389.427	215.828	301.366	203.614	4133.55	4706.26	2468.24	3010.21	277.559	3579.57	-3.68896	6.81083e-31
FBgn0052407	CG32407	-	15.0042	11.9905	17.9571	20.9007	215.88	239.114	131.125	260.858	16.4631	211.744	-3.68427	4.8239e-29
FBgn0032167	CG5853	-	15.0042	7.75854	10.1496	11.4617	145.304	116.102	173.548	129.739	11.0935	141.173	-3.6661	2.31721e-34
FBgn0001253	ImpE1	Ecdysone-inducible gene E1	0	0	2.34223	0.674218	27.6769	1.38216	1.28554	6.901	0.754111	9.31141	-3.6602	0.0277127
FBgn0052191	CG32191	-	18.4142	27.5075	21.8608	16.1812	344.578	225.292	255.823	230.493	20.9909	264.047	-3.65562	3.02202e-41
FBgn0265045	Strn-Mlck	Stretchin-Mlck	105.711	142.475	136.63	132.147	1848.82	1651.68	1412.81	1585.85	129.241	1624.79	-3.65283	1.85795e-117
FBgn0041710	yellow-f	yellow-f	146.632	158.697	149.122	123.382	3963.34	1413.95	921.734	901.27	144.458	1800.07	-3.63936	3.67124e-12
FBgn0032881	CG9319	Alpha-methylacyl-CoA racemase	87.9791	106.504	124.919	95.7389	1437.82	1000.69	1150.56	1563.77	103.785	1288.21	-3.6352	4.67551e-63
FBgn0053138	AGBE	1,4-Alpha-Glucan Branching Enzyme	922.758	890.116	853.351	945.253	7115.74	10416	14277.2	12769.6	902.869	11144.6	-3.62566	2.31379e-51
FBgn0031294	IA-2	IA-2 protein tyrosine phosphatase	6.13808	8.46386	3.12297	6.74218	101.021	92.6049	7.71326	100.755	6.11677	75.5234	-3.62105	3.43091e-06
FBgn0039152	Rootletin	Rootletin	927.532	872.483	851.789	1007.28	9721.52	10649.6	11247.2	13285.8	914.771	11226	-3.61711	7.99478e-147
FBgn0031564	CG2816	-	1.36402	1.41064	3.12297	0.674218	38.7477	12.4395	19.2831	8.2812	1.64296	19.6879	-3.60822	1.75061e-05
FBgn0039155	Kal1	Kallmann syndrome 1	214.151	207.365	140.534	175.297	2081.31	1765.02	2258.7	2850.11	184.336	2238.78	-3.60151	2.4714e-57
FBgn0262574	CG43114	-	40.9205	46.5512	75.7319	74.8382	1102.93	753.279	476.937	539.658	59.5105	718.2	-3.59394	4.83542e-22
FBgn0031489	CG17224	-	15.6862	18.3384	20.2993	13.4844	462.205	167.242	83.5603	102.135	16.952	203.785	-3.58862	2.91758e-09
FBgn0051676	CG31676	-	0	12.6958	7.02668	9.43905	81.647	95.3692	69.4193	103.515	7.29038	87.4876	-3.58607	2.33231e-07
FBgn0086691	UK114	UK114	250.297	298.351	249.057	234.628	4181.98	2996.53	2450.25	2736.94	258.083	3091.42	-3.58233	9.67434e-62
FBgn0030482	CG1673	Branched chain amino acid transaminase	358.055	228.524	310.735	230.582	2558.73	2843.11	4234.58	3825.91	281.974	3365.58	-3.57741	1.21589e-43
FBgn0260955	CG42587	-	5.45607	9.8745	11.7111	11.4617	177.132	69.1081	79.7037	129.739	9.62585	113.921	-3.56787	3.28683e-15
FBgn0002531	Lcp1	Larval cuticle protein 1	0.682009	5.64257	3.90371	1.34844	22.1415	22.1146	91.2736	0	2.89418	33.8824	-3.55584	0.00762454
FBgn0004242	Syt1	Synaptotagmin 1	315.77	318.1	465.322	349.919	5748.5	3864.53	3442.68	3980.49	362.278	4259.05	-3.55581	4.75936e-51
FBgn0024232	gprs	gprs	0.682009	0	0.780742	0	2.76769	5.52865	0	8.2812	0.365688	4.14438	-3.5386	0.0431991
FBgn0038498	beat-IIa	beaten path IIa	0	0.705321	0.780742	0	6.91923	5.52865	0	4.1406	0.371516	4.14712	-3.53015	0.0376351
FBgn0035444	CG12012	-	38.1925	33.8554	52.3097	44.4984	738.974	395.298	357.381	452.705	42.214	486.09	-3.52681	1.98177e-29
FBgn0031092	CG9577	Enoyl-CoA hydratase 1	914.574	856.26	839.297	696.467	11719.8	7402.86	8996.23	9872.57	826.649	9497.86	-3.5223	7.77508e-78
FBgn0039679	ppk19	pickpocket 19	0	0.705321	1.56148	2.02265	15.2223	9.67514	16.7121	6.901	1.07236	12.1276	-3.51254	6.80356e-05
FBgn0040942	CG12643	-	40.9205	113.557	88.2238	73.4897	981.147	999.303	488.506	1124.86	79.0477	898.455	-3.50721	1.47494e-18
FBgn0017561	Ork1	Open rectifier K[+] channel 1	210.741	216.534	203.774	169.229	1469.65	2201.78	2852.62	2551.99	200.069	2269.01	-3.50372	3.53227e-46
FBgn0036353	CG10171	-	413.979	339.26	417.697	473.301	3575.86	4463	4986.62	5555.3	411.059	4645.2	-3.49825	4.40375e-72
FBgn0043578	PGRP-SB1	Peptidoglycan recognition protein SB1	12.2762	14.1064	5.46519	8.76483	253.244	42.847	52.7073	110.416	10.1532	114.804	-3.49573	2.19126e-07
FBgn0053774	CG33774	-	8.86611	7.75854	3.12297	2.02265	91.3339	70.4903	33.4241	51.0674	5.44257	61.5789	-3.49391	1.17095e-09
FBgn0033451	CG1665	Mitochondrial amidoxime reducing component	87.2971	86.0492	95.2505	66.7475	1286.98	790.597	781.61	910.932	83.8361	942.529	-3.49195	2.75926e-48
FBgn0259716	CG42370	Neprilysin-like 6	818.41	790.665	699.545	769.957	14547	6771.21	6711.82	6600.11	769.644	8657.54	-3.49164	1.97507e-28
FBgn0033128	Tsp42Eg	Tetraspanin 42Eg	195.736	112.851	369.291	88.9967	792.944	1541.11	2931.04	3341.46	191.719	2151.64	-3.48889	1.23288e-08
FBgn0031397	CG15385	-	134.356	80.4066	99.9349	84.2772	1270.37	1122.32	951.302	1116.58	99.7436	1115.14	-3.4825	2.01927e-58
FBgn0035282	CNMa	CNMamide	24.5523	14.8118	14.0534	12.8101	238.022	186.592	161.978	153.202	16.5569	184.949	-3.47802	3.23205e-30
FBgn0034629	Acox57D-d	acyl-Coenzyme A oxidase at 57D distal	144.586	140.359	180.351	126.753	1382.46	1586.72	1591.5	2001.29	148.012	1640.49	-3.47181	3.79438e-76
FBgn0039106	CG10301	-	0	0.705321	0.780742	1.34844	12.4546	6.91081	6.42772	5.5208	0.708625	7.82849	-3.46446	0.000853279
FBgn0035839	CG7550	-	54.5607	57.8364	50.7482	57.9827	530.013	503.107	745.615	655.595	55.282	608.583	-3.45987	1.39645e-67
FBgn0039827	CG1544	-	265.301	222.882	512.947	198.22	3102.58	2776.76	3425.97	3830.05	299.838	3283.84	-3.45387	1.22934e-23
FBgn0031791	AANATL2	Arylalkylamine N-acetyltransferase-like 2	45.6946	50.0778	53.0904	44.4984	945.167	333.101	376.664	445.804	48.3403	525.184	-3.44196	6.62219e-19
FBgn0030029	CG15343	-	53.1967	58.5417	52.3097	40.4531	665.63	562.54	518.074	470.648	51.1253	554.223	-3.43943	1.24566e-66
FBgn0000567	Eip74EF	Ecdysone-induced protein 74EF	246.205	394.98	259.987	405.879	4435.23	3579.8	2505.52	3556.77	326.763	3519.33	-3.42867	6.61984e-36
FBgn0262036	CG42847	-	77.749	62.0683	74.9512	120.011	931.329	1078.09	678.767	905.411	83.6948	898.398	-3.42279	7.78114e-37
FBgn0032719	CG17321	-	7.5021	1.41064	0	1.34844	60.8893	19.3503	12.8554	17.9426	2.56529	27.7594	-3.41996	0.000951528
FBgn0027580	CG1516	Pyruvate carboxylase	3688.98	4893.52	4301.89	4458.6	44627.7	45833.9	42929.4	52102.5	4335.75	46373.4	-3.41895	7.54524e-147
FBgn0005558	ey	eyeless	5.45607	7.75854	2.34223	6.06796	49.8185	58.0508	42.4229	82.812	5.4062	58.276	-3.4162	2.11031e-14
FBgn0033170	sPLA2	secretory Phospholipase A2	57.9707	81.8173	85.1008	91.6936	1111.23	707.667	727.617	826.739	79.1456	843.313	-3.41392	5.93504e-46
FBgn0039156	CG6178	-	596.758	520.527	612.101	528.587	5070.41	5470.6	6281.16	7217.06	564.493	6009.81	-3.41249	1.80874e-102
FBgn0032029	CG17292	-	141.858	169.982	180.351	142.26	1955.38	1416.72	1456.52	1874.31	158.613	1675.73	-3.4022	4.11246e-76
FBgn0004197	Ser	Serrate	9.54812	11.2851	14.0534	20.9007	168.829	127.159	134.982	158.723	13.9468	147.423	-3.39961	2.25554e-30
FBgn0001254	ImpE2	Ecdysone-inducible gene E2	3.41004	3.52661	3.90371	2.02265	120.395	4.14649	0	11.0416	3.21575	33.8957	-3.39887	0.0210678
FBgn0033130	Tsp42Ei	Tetraspanin 42Ei	0	3.52661	2.34223	1.34844	33.2123	8.29297	7.71326	26.2238	1.80432	18.8606	-3.39604	0.000338142
FBgn0050197	CG30197	-	3.41004	0	1.56148	1.34844	26.2931	2.76432	12.8554	24.8436	1.57999	16.6891	-3.39499	0.00101384
FBgn0050035	Tret1-1	Trehalose transporter 1-1	1783.45	1447.32	1595.06	1661.27	18320.7	15641.9	15714.5	18479.5	1621.77	17039.2	-3.39313	3.38734e-173
FBgn0031069	Pmp70	ATP binding cassette subfamily D member 3	613.808	551.561	626.155	556.23	6613.4	5914.27	5841.51	6195.71	586.938	6141.22	-3.38759	1.22848e-282
FBgn0033809	CG4630	-	66.1548	66.3002	76.5127	85.6256	1403.22	540.426	521.931	611.428	73.6483	769.251	-3.38462	2.94602e-18
FBgn0035169	CG13890	Dodecenoyl-CoA delta-isomerase	390.109	402.739	451.269	465.884	4604.06	4258.44	4127.88	4758.93	427.5	4437.33	-3.37588	1.59045e-205
FBgn0052647	CG32647	-	21.1423	35.2661	37.4756	37.082	718.216	286.108	208.258	146.301	32.7415	339.721	-3.3756	7.47661e-10
FBgn0021979	l(2)k09913	lethal (2) k09913	800.678	682.046	779.18	682.308	8047.07	7669.62	6472.71	8304.66	736.053	7623.51	-3.37267	3.28144e-146
FBgn0027654	jdp	jdp	45.6946	148.823	109.304	121.359	1284.21	1178.98	830.461	1079.32	106.295	1093.24	-3.36269	2.15873e-19
FBgn0260429	CG42524	-	9.54812	12.6958	7.80742	15.507	143.92	117.484	100.272	109.036	11.3896	117.678	-3.35946	5.28511e-29
FBgn0015766	Msr-110	Msr-110	349.188	387.927	451.269	520.496	3552.33	4038.68	4885.06	5018.4	427.22	4373.62	-3.35584	1.63574e-63
FBgn0036942	CG7328	-	63.4268	68.4162	58.5556	78.8835	751.429	790.597	557.926	658.355	67.3205	689.577	-3.35434	6.02665e-70
FBgn0051221	CG31221	-	0	0	0.780742	3.37109	9.68693	23.4968	1.28554	8.2812	1.03796	10.6876	-3.34947	0.0194127
FBgn0030607	dob	doppelganger von brummer	184.824	162.224	176.448	154.396	1717.35	1617.13	1460.38	2092.38	169.473	1721.81	-3.34497	1.12463e-92
FBgn0037186	CG11241	-	255.071	256.032	274.821	256.877	2377.45	2333.09	2532.52	3344.22	260.7	2646.82	-3.34404	6.15771e-94
FBgn0035806	PGRP-SD	Peptidoglycan recognition protein SD	53.1967	56.4257	49.1867	40.4531	698.843	435.381	404.946	472.028	49.8155	502.8	-3.33543	1.57725e-39
FBgn0266802	CR45264	antisense RNA:CR45264	3.41004	0	3.12297	2.02265	31.8285	29.0254	12.8554	12.4218	2.13892	21.5328	-3.33523	1.41336e-05
FBgn0036988	CG5262	-	70.2469	76.88	74.9512	55.2858	1111.23	738.075	366.38	550.7	69.341	691.596	-3.31843	6.30564e-19
FBgn0266828	CR45290	long non-coding RNA:CR45290	0.682009	2.82129	0.780742	0	15.2223	11.0573	6.42772	9.6614	1.07101	10.5922	-3.3105	0.000367754
FBgn0021765	scu	scully	1698.88	1487.52	1889.39	1286.41	16552.2	12750.4	15472.8	18229.7	1590.55	15751.3	-3.308	1.55423e-69
FBgn0004087	Dhfr	Dihydrofolate reductase	17.0502	20.4543	21.08	22.2492	213.112	157.567	206.972	222.212	20.2084	199.966	-3.30791	1.79571e-46
FBgn0036929	CG7668	-	117.987	141.77	117.892	92.3678	1455.81	1332.4	928.162	930.254	117.504	1161.66	-3.30565	2.19456e-42
FBgn0033466	Pal1		744.753	681.341	653.481	683.657	7889.31	6098.1	6283.73	7045.92	690.808	6829.27	-3.30516	8.82709e-151
FBgn0260964	Vmat	Vesicular monoamine transporter	1.36402	0	2.34223	2.69687	19.3739	23.4968	6.42772	13.802	1.60078	15.7751	-3.3018	7.53354e-05
FBgn0262901	CR43256	long non-coding RNA:CR43256	0	0	0.780742	2.02265	5.53539	17.9681	1.28554	2.7604	0.700849	6.88736	-3.28675	0.0297693
FBgn0039151	CG13607	-	2043.3	1023.42	1273.39	894.013	11977.2	11029.7	13715.5	14352.7	1308.53	12768.8	-3.28658	4.31468e-28
FBgn0030484	GstT4	Glutathione S transferase T4	139.812	270.138	294.34	327.67	2340.08	2326.18	3060.88	2318.73	257.99	2511.47	-3.28341	7.50418e-29
FBgn0037140	CG7442	SLC22A family member	42.9665	36.6767	30.4489	38.4304	484.346	293.018	250.681	409.919	37.1306	359.491	-3.27275	7.25893e-30
FBgn0032787	CG10195	-	21.1423	21.865	34.3526	20.9007	357.032	186.592	197.974	202.889	24.5652	236.122	-3.26945	1.23596e-22
FBgn0032415	rho-6	rhomboid-6	5.45607	2.82129	3.12297	6.74218	35.98	42.847	39.8518	57.9684	4.53562	44.1618	-3.26842	9.1716e-14
FBgn0263257	Cngl	Cyclic nucleotide-gated ion channel-like	0	0.705321	1.56148	1.34844	11.0708	12.4395	0	11.0416	0.90381	8.63796	-3.26743	0.0138345
FBgn0037265	spartin	spartin	23.1883	26.8022	30.4489	27.6429	337.659	204.56	221.113	269.139	27.0206	258.118	-3.25776	8.65097e-38
FBgn0015808	ScpX	Sterol carrier protein X-related thiolase	889.339	787.139	806.506	728.829	8734.84	6330.3	6878.94	8444.06	802.953	7597.04	-3.24204	3.37878e-94
FBgn0036351	CG14107	-	6.13808	5.64257	4.68445	4.04531	40.1316	53.9043	52.7073	46.9268	5.1276	48.4175	-3.23854	1.4314e-17
FBgn0039241	CG11089	-	1773.22	1821.14	1807.42	1823.08	39777.3	12547.3	7582.13	7769.14	1806.22	16919	-3.22759	1.73464e-08
FBgn0034094	Tsf3	Transferrin 3	96.8452	83.2279	60.1171	58.6569	792.944	666.202	673.625	668.016	74.7118	700.197	-3.22675	2.47253e-52
FBgn0038431	CG10405	-	3.41004	1.41064	3.12297	1.34844	49.8185	26.2611	6.42772	4.1406	2.32302	21.662	-3.22399	0.00115642
FBgn0029924	CG4586	-	398.975	474.681	459.857	461.165	5614.27	3574.27	2961.89	4608.49	448.67	4189.73	-3.22314	2.10868e-42
FBgn0260657	CG42540	-	0.682009	2.82129	0.780742	0.674218	11.0708	12.4395	7.71326	15.1822	1.23956	11.6014	-3.22307	7.48793e-05
FBgn0005561	sv	shaven	4.77406	9.8745	7.02668	10.7875	116.243	81.5476	43.7085	62.109	8.11568	75.902	-3.22196	3.17626e-12
FBgn0031937	CG13795	-	535.377	456.343	497.332	546.116	5354.1	5350.35	4302.71	3959.79	508.792	4741.74	-3.22008	7.61146e-94
FBgn0034796	CG3700	-	131.628	126.958	144.437	113.269	1612.18	861.087	1099.14	1231.14	129.073	1200.89	-3.21843	1.61852e-42
FBgn0034366	Atg7	Autophagy-related 7	38.1925	69.8268	62.4593	54.6116	1274.52	324.808	226.256	238.774	56.2726	516.09	-3.19731	5.36762e-07
FBgn0034786	CG13531	-	320.544	309.636	286.532	360.032	3816.65	3087.75	2181.57	2616.86	319.186	2925.71	-3.19594	5.19012e-50
FBgn0043575	PGRP-SC2	Peptidoglycan recognition protein SC2	6.13808	6.34789	9.3689	7.41639	55.3539	52.5222	78.4181	80.0516	7.31782	66.5864	-3.19455	4.28598e-19
FBgn0261560	Thor	Thor	454.9	689.099	847.105	623.651	13444.1	4110.55	2812.77	3491.9	653.689	5964.82	-3.18986	8.16366e-09
FBgn0086265	psd	palisade	2.04603	0	0	0	5.53539	2.76432	3.85663	6.901	0.511506	4.76433	-3.18185	0.0264491
FBgn0033683	CG18343	-	139.13	105.798	129.603	116.64	1529.15	913.609	861.314	1146.95	122.793	1112.75	-3.17983	4.34881e-39
FBgn0033879	CG6543	Enoyl-CoA hydratase, short chain 1	1623.18	1369.03	1796.49	1129.99	10153.3	9814.74	16019.2	17494	1479.67	13370.3	-3.17576	8.49245e-30
FBgn0085244	CG34215	-	136.402	134.716	220.169	155.07	994.986	1278.5	1644.21	1911.58	161.589	1457.32	-3.17388	3.20471e-28
FBgn0020389	Papss	PAPS synthetase	246.205	252.505	310.735	247.438	2935.14	1879.74	1969.45	2674.83	264.221	2364.79	-3.16238	2.41534e-51
FBgn0000658	fj	four-jointed	0.682009	1.41064	2.34223	4.04531	62.2731	2.76432	3.85663	6.901	2.12005	18.9488	-3.15788	0.0128494
FBgn0023549	Mct1	Monocarboxylate transporter 1	1945.77	2021.45	1872.22	2110.98	21546.5	16816.8	14153.8	18330.4	1987.6	17711.9	-3.15555	3.55972e-86
FBgn0085736	CG40472	-	6.82009	2.82129	3.90371	4.71952	51.2023	27.6432	20.5687	63.4892	4.56615	40.7259	-3.14964	3.71766e-08
FBgn0262148	CR42874	long non-coding RNA:CR42874	23.1883	29.6235	21.8608	17.5297	330.739	229.439	120.841	132.499	23.0506	203.38	-3.14113	6.27716e-14
FBgn0035791	CG8539	-	11.5941	16.9277	7.80742	11.4617	76.1116	113.337	129.84	103.515	11.9477	105.701	-3.14056	2.6144e-21
FBgn0038071	Dtg	Dpp target gene	2.04603	4.93725	0.780742	2.69687	60.8893	17.9681	1.28554	12.4218	2.61522	23.1412	-3.13784	0.00552478
FBgn0033521	CG12896	-	47.7406	53.6044	94.4697	51.2405	761.116	364.891	452.511	582.444	61.7638	540.24	-3.13125	2.37986e-19
FBgn0263773	fok	fledgling of Klp38B	55.2427	69.8268	85.1008	64.7249	1042.04	565.304	350.953	441.664	68.7238	599.99	-3.12677	1.46572e-15
FBgn0243514	eater	eater	6.82009	17.633	21.08	13.4844	171.597	152.038	70.7049	118.697	14.7544	128.259	-3.12501	2.35966e-12
FBgn0023550	CG18031	Fatty acyl-CoA reductase in oenocytes	38.8745	70.5321	51.529	57.3085	617.196	503.107	325.242	451.325	54.561	474.218	-3.11936	4.50839e-27
FBgn0262353	CR43051	-	12.9582	11.2851	19.5185	9.43905	257.395	67.726	44.994	91.0932	13.3002	115.302	-3.11868	7.20537e-07
FBgn0035090	CG2736	-	1853.02	1981.25	1808.98	2001.75	20397.9	15051.7	15031.9	15477.6	1911.25	16489.8	-3.10893	2.24196e-102
FBgn0033450	Lsm11	Lsm11	18.4142	6.34789	7.02668	13.4844	159.142	64.9616	69.4193	95.2338	11.3183	97.1893	-3.09522	6.209e-10
FBgn0031821	KFase		323.954	313.868	366.168	302.724	2698.5	2660.66	2707.35	3079.22	326.678	2786.44	-3.09345	2.92316e-168
FBgn0038268	CG3631	-	23.1883	23.9809	25.7645	14.1586	221.415	222.528	136.268	158.723	21.7731	184.734	-3.08809	1.57584e-24
FBgn0031470	CG18557	-	25.2343	32.4448	22.6415	32.3624	316.901	197.649	199.259	245.675	28.1708	239.871	-3.08666	1.85317e-31
FBgn0263096	CR43364	-	18.4142	16.2224	17.9571	18.2039	260.163	158.949	82.2748	97.9942	17.6994	149.845	-3.0809	2.21528e-12
FBgn0263999	CG43742	-	112.531	117.083	135.068	119.337	880.126	1126.46	965.443	1113.82	121.005	1021.46	-3.0788	1.75697e-96
FBgn0036324	CG12520	-	0	1.41064	1.56148	0.674218	9.68693	9.67514	2.57109	8.2812	0.911586	7.55359	-3.07429	0.00304349
FBgn0032715	CG17597	-	654.728	597.407	706.571	540.723	5261.38	4389.75	5228.3	6133.61	624.857	5253.26	-3.07192	2.28106e-83
FBgn0039130	CG5854	-	261.891	246.863	246.714	249.461	3768.21	1583.96	1478.37	1599.65	251.232	2107.55	-3.0684	8.21944e-18
FBgn0026878	CG4325	-	256.435	276.486	290.436	202.94	1920.78	1697.3	2202.14	2776.96	256.574	2149.29	-3.06693	1.42407e-44
FBgn0039319	CG13659	-	239.385	172.804	206.116	134.844	1008.82	2124.38	1214.84	1961.26	188.287	1577.33	-3.06661	1.66608e-20
FBgn0262721	CG43165	-	54.5607	60.6576	65.5823	61.3538	810.934	717.342	248.11	251.196	60.5386	506.896	-3.06581	7.09173e-11
FBgn0015585	Acp63F	Accessory gland protein 63F	1.36402	3.52661	0.780742	0.674218	29.0608	6.91081	10.2843	6.901	1.5864	13.2892	-3.06138	0.00120357
FBgn0262631	CR43148	long non-coding RNA:CR43148	4.09205	3.52661	5.46519	8.76483	42.8992	67.726	34.7097	37.2654	5.46217	45.6501	-3.05813	6.49096e-11
FBgn0038197	foxo	forkhead box, sub-group O	457.628	398.507	367.729	348.571	4884.98	3494.11	2134	2574.07	393.109	3271.79	-3.05697	1.14619e-24
FBgn0030073	CG10962	-	1537.25	1480.47	1392.06	1205.5	10190.6	10291.6	12409.3	13836.5	1403.82	11682	-3.05688	3.68881e-80
FBgn0058263	MFS17	Major Facilitator Superfamily Transporter 17	77.067	58.5417	68.7053	61.3538	704.378	725.635	305.959	460.987	66.4169	549.24	-3.04757	1.98343e-20
FBgn0262870	axo	axotactin	149.36	163.635	188.159	200.243	1637.09	1430.54	1290.69	1435.41	175.349	1448.43	-3.04645	5.90562e-89
FBgn0053113	Rtnl1	Reticulon-like1	3109.96	2889.7	3139.36	2851.94	25242.7	26161.6	21969.9	25548.9	2997.74	24730.8	-3.0444	7.19397e-223
FBgn0031689	Cyp28d1	Cytochrome P450 28d1	72.2929	226.408	135.849	161.138	2554.58	927.431	700.621	720.464	148.922	1225.77	-3.04104	5.41964e-08
FBgn0260744	Tango9	Transport and Golgi organization 9	733.159	622.799	565.257	541.397	6822.36	4352.43	4293.71	4767.21	615.653	5058.93	-3.03852	4.46498e-45
FBgn0262737	mub	mushroom-body expressed	113.895	123.431	113.988	128.101	2467.4	692.463	338.098	434.763	119.854	983.181	-3.03607	2.87908e-06
FBgn0037897	CG5270	-	409.205	426.014	306.051	432.174	4671.87	3196.94	2114.72	2923.26	393.361	3226.7	-3.03582	1.09015e-26
FBgn0035811	CG12262	Medium-chain acyl-CoA dehydrogenase	4.77406	1.41064	0.780742	4.04531	16.6062	33.1719	11.5699	30.3644	2.75269	22.9281	-3.03498	1.86834e-05
FBgn0039642	CG11882	-	33.4184	42.3193	35.9141	31.6882	372.255	294.401	204.401	300.883	35.835	292.985	-3.03149	2.27438e-32
FBgn0037537	CG2767	-	605.624	541.687	590.241	548.139	5192.19	4440.89	4152.3	4896.95	571.423	4670.58	-3.03102	6.24069e-152
FBgn0000504	dsx	doublesex	173.23	168.572	86.6623	122.033	1017.13	1256.39	1072.14	1153.85	137.624	1124.88	-3.02965	1.39355e-32
FBgn0262108	CR42861	long non-coding RNA:CR42861	8.1841	7.75854	2.34223	9.43905	74.7277	66.3438	38.5663	48.307	6.93098	56.9862	-3.02328	3.25796e-11
FBgn0039650	Mesh1	Metazoan SpoT homolog-1	7.5021	10.5798	9.3689	10.1133	98.2531	81.5476	64.2772	59.3486	9.39102	75.8566	-3.01352	1.69533e-19
FBgn0262720	CG43164		12.9582	15.5171	10.9304	78.8835	649.024	109.191	12.8554	184.947	29.5723	239.004	-3.0135	0.00736929
FBgn0032414	CG17211	-	1.36402	2.11596	0.780742	0	15.2223	8.29297	1.28554	9.6614	1.06518	8.61556	-3.01276	0.0081292
FBgn0024250	brk	brinker	10.9121	4.93725	8.58816	12.8101	159.142	62.1973	38.5663	40.0258	9.31192	74.9829	-3.00626	1.32172e-06
FBgn0035632	Ppat-Dpck	Bifunctional Phosphopantetheine adenylyltransferase - Dephospho-CoA kinase	33.4184	36.6767	35.1334	25.6203	251.86	207.324	231.398	358.852	32.7122	262.359	-3.00517	6.84144e-30
FBgn0033872	CG6329	-	2.72803	3.52661	2.34223	3.37109	33.2123	19.3503	24.4253	19.3228	2.99199	24.0777	-3.00225	1.11022e-08
FBgn0031589	CG3714	Nicotinate phosphoribosyltransferase	220.971	217.239	372.414	202.94	3473.46	1816.16	1294.54	1533.4	253.391	2029.39	-3.00202	3.3247e-14
FBgn0051313	CG31313	-	1669.56	1864.16	1922.97	1453.61	11706	10586	14648.8	18090.3	1727.58	13757.7	-2.99349	1.14414e-41
FBgn0016715	Reg-2	Rhythmically expressed gene 2	1345.6	1476.94	1417.83	1314.05	13307.1	9165.12	9655.71	12028.4	1388.61	11039.1	-2.99094	3.37643e-75
FBgn0052803	CG32803	Lipid droplet assembly factor 1	60.6988	51.4885	49.9675	47.8695	618.579	266.757	379.235	393.357	52.506	414.482	-2.9803	8.11484e-23
FBgn0010053	Jheh1	Juvenile hormone epoxide hydrolase 1	148.678	161.519	199.87	138.889	1267.6	1155.49	1276.54	1407.8	162.239	1276.86	-2.97848	1.0373e-77
FBgn0036571	CG12272	Strumpellin	154.134	171.393	166.298	217.098	1915.24	1458.18	1028.43	1140.04	177.231	1385.48	-2.96629	1.45351e-30
FBgn0259916	CG42445	-	18.4142	28.2129	30.4489	26.2945	251.86	208.707	138.839	200.129	25.8426	199.884	-2.95368	3.97362e-25
FBgn0035438	PHGPx	Glutathione peroxidase homolog with thioredoxin peroxidase activity	1984.65	1803.51	1894.86	1523.73	14531.8	14731.1	11666.3	14866.1	1801.69	13948.8	-2.95277	7.63897e-92
FBgn0051636	CG31636	-	87.9791	143.18	92.1275	105.852	1381.08	771.247	487.221	680.438	107.285	829.996	-2.95136	4.40184e-15
FBgn0045038	Proc	Proctolin	2.04603	2.82129	2.34223	4.71952	33.2123	24.8789	0	34.505	2.98227	23.1491	-2.95132	0.00607221
FBgn0031766	CG9117	-	14.3222	11.9905	19.5185	12.1359	91.3339	120.248	82.2748	151.822	14.4918	111.42	-2.94817	1.27077e-18
FBgn0039178	CG6356	-	1153.96	770.211	793.234	745.011	9799.02	6077.37	5106.18	5661.58	865.603	6661.04	-2.9439	3.93805e-25
FBgn0032262	CG7384	-	58.6527	58.5417	47.6252	46.521	673.933	312.369	280.248	357.472	52.8352	406.006	-2.94128	1.46945e-17
FBgn0051116	ClC-a	Chloride channel-a	186.87	134.716	199.089	144.283	1735.34	981.335	1067	1289.11	166.24	1268.2	-2.93192	7.0377e-30
FBgn0014469	Cyp4e2	Cytochrome P450 4e2	1205.79	1134.86	1406.9	941.208	10568.4	8756	7478	8878.82	1172.19	8920.32	-2.92807	1.25883e-56
FBgn0037978	KLHL18	Kelch like family member 18	398.975	371.704	395.055	392.395	3498.36	2715.95	2418.11	3225.53	389.532	2964.49	-2.92788	2.98404e-78
FBgn0261575	tobi	target of brain insulin	21.8243	14.1064	15.6148	10.1133	106.556	132.688	111.842	117.317	15.4147	117.101	-2.92567	7.10652e-26
FBgn0051522	CG31522	-	242.795	213.007	222.511	182.039	3463.77	1369.72	817.605	862.625	215.088	1628.43	-2.92046	1.00711e-08
FBgn0040732	CG16926	-	3255.91	3610.54	3329.08	3170.85	34987.8	24364.8	19828.2	21659.5	3341.59	25210.1	-2.91539	6.47154e-42
FBgn0086675	fne	found in neurons	0.682009	2.11596	1.56148	2.02265	15.2223	12.4395	1.28554	19.3228	1.59553	12.0675	-2.91536	0.00254645
FBgn0000261	Cat	Catalase	4420.78	4232.63	4860.12	3911.14	38307.6	28153.3	31357	33509.9	4356.17	32831.9	-2.91402	1.18566e-92
FBgn0038973	Pebp1	Phosphatidylethanolamine-binding protein 1	8.86611	5.64257	14.8341	7.41639	37.3639	156.184	33.4241	46.9268	9.18979	68.4748	-2.90186	1.43506e-05
FBgn0039674	CG1907	-	809.544	911.275	852.57	702.535	5808	5715.24	5512.41	7284.69	818.981	6080.09	-2.89232	1.23959e-80
FBgn0030090	fend	forked end	28.6444	71.2375	64.0208	63.3765	473.276	587.419	268.679	354.711	56.8198	421.021	-2.89	6.14456e-14
FBgn0037817	Cyp12e1	Cytochrome P450 12e1	81.841	91.6918	124.919	111.246	1057.26	775.393	572.067	614.189	102.424	754.727	-2.88213	9.45123e-26
FBgn0037350	CG2911	Diphthamide biosynthesis 4	62.0628	48.6672	74.9512	45.1726	646.256	453.349	257.109	342.289	57.7134	424.751	-2.88078	6.73822e-16
FBgn0032069	CG9468	Lysosomal alpha-mannosidase VI	7.5021	0.705321	0.780742	2.69687	55.3539	12.4395	5.14217	13.802	2.92126	21.6844	-2.87979	0.00870232
FBgn0037324	Orco	Odorant receptor co-receptor	7.5021	2.11596	2.34223	6.74218	6.91923	34.5541	44.994	51.0674	4.67562	34.3837	-2.87009	0.000196391
FBgn0010415	Sdc	Syndecan	1265.13	1362.68	1455.3	1587.11	14927.6	12472.6	6423.86	7592.48	1417.55	10354.1	-2.86872	3.71598e-20
FBgn0030769	CG13012	-	0.682009	4.93725	13.2726	6.06796	71.96	40.0827	48.8506	19.3228	6.23996	45.054	-2.86389	0.000196268
FBgn0039494	grass	Gram-positive Specific Serine protease	638.36	528.991	575.407	487.459	3642.28	3326.87	4428.7	4826.56	557.554	4056.1	-2.863	1.61921e-57
FBgn0052412	QC	Glutaminyl cyclase	117.305	114.967	156.148	128.776	743.126	805.801	989.868	1206.29	129.299	936.272	-2.85732	8.70084e-38
FBgn0017429	CG5989	-	225.063	195.374	199.089	167.88	1375.54	1185.9	1644.21	1486.47	196.852	1423.03	-2.85409	4.35491e-66
FBgn0263607	l(3)72Dp	lethal (3) 72Dp	36.8285	28.2129	25.7645	29.6656	224.183	233.585	160.693	253.957	30.1178	218.105	-2.85247	4.63456e-32
FBgn0035385	FMRFaR	FMRFamide Receptor	0.682009	0	2.34223	0.674218	5.53539	5.52865	5.14217	9.6614	0.924613	6.4669	-2.84917	0.00594727
FBgn0001612	Grip91	Gamma-tubulin ring protein 91	113.213	118.494	110.085	122.033	1129.22	926.049	568.21	712.183	115.956	833.915	-2.84583	3.13679e-29
FBgn0262587	CG43124	-	129.582	82.5226	92.1275	88.9967	853.833	772.629	584.922	604.527	98.3071	703.978	-2.83933	1.43784e-34
FBgn0042206	GstD10	Glutathione S transferase D10	458.31	437.299	498.894	393.743	2543.51	3266.05	2586.51	4397.32	447.062	3198.35	-2.83894	2.63662e-35
FBgn0262965	CR43276	-	2.04603	2.82129	3.90371	0.674218	8.30308	19.3503	16.7121	22.0832	2.36131	16.6122	-2.83764	3.12771e-05
FBgn0031972	Wwox	WW domain containing oxidoreductase	29.3264	38.7927	33.5719	33.0367	254.628	203.178	218.542	285.701	33.6819	240.512	-2.83644	1.25251e-41
FBgn0260954	CG42586	-	3438.69	3072.38	3573.45	3418.28	30567.8	24248.7	16871.5	24424	3375.7	24028	-2.83145	1.02073e-42
FBgn0260793	2mit	2mit	0.682009	1.41064	2.34223	0.674218	15.2223	12.4395	0	8.2812	1.27727	8.98574	-2.82937	0.0182204
FBgn0266322	CR44987	antisense RNA:CR44987	5.45607	16.9277	10.9304	12.8101	112.092	117.484	35.9952	62.109	11.5311	81.9199	-2.82819	1.39152e-07
FBgn0039690	CG1969	Glucosamine-phosphate N-acetyltransferase	60.6988	39.498	59.3364	44.4984	359.8	323.426	330.385	423.721	51.0079	359.333	-2.81807	3.03869e-40
FBgn0260027	CG42495	-	4.77406	9.16918	12.4919	8.09061	67.8085	78.7833	42.4229	51.0674	8.63143	60.0205	-2.80712	4.34842e-12
FBgn0038194	Cyp6d5	Cytochrome P450 6d5	17.7322	43.0246	27.326	33.0367	412.386	117.484	182.547	133.879	30.2799	211.574	-2.80459	5.61995e-08
FBgn0266787	CR45252	long non-coding RNA:CR45252	4.77406	3.52661	3.90371	7.41639	52.5862	22.1146	24.4253	38.6456	4.90519	34.4429	-2.80226	6.24354e-08
FBgn0051810	CG31810	-	0.682009	2.82129	3.90371	0	9.68693	12.4395	3.85663	24.8436	1.85175	12.7067	-2.80144	0.00813087
FBgn0052448	CG32448	-	51.8327	31.7395	40.5986	39.7788	347.346	222.528	218.542	351.951	40.9874	285.092	-2.79707	4.24443e-23
FBgn0032901	sky	skywalker	8.86611	11.9905	7.80742	10.1133	119.011	58.0508	41.1374	51.0674	9.69431	67.3166	-2.7921	2.07014e-09
FBgn0025814	Mgstl	Microsomal glutathione S-transferase-like	313.042	255.326	331.034	293.959	1693.83	2797.5	1600.5	2172.43	298.34	2066.07	-2.79196	2.81363e-33
FBgn0039189	CG18528	-	26.5983	33.8554	41.3793	25.6203	260.163	170.006	161.978	288.462	31.8633	220.152	-2.79185	2.26753e-19
FBgn0265542	CR44392	long non-coding RNA:CR44392	0	5.64257	0.780742	2.02265	16.6062	15.2038	8.9988	17.9426	2.11149	14.6878	-2.79182	0.00171599
FBgn0261545	CG42663	-	73.6569	100.156	78.0742	66.0733	1145.83	454.731	276.392	320.206	79.49	549.289	-2.78868	3.7977e-08
FBgn0040252	Ugt86Dh	UDP-glycosyltransferase family 303 member A1	0	2.11596	0.780742	0.674218	4.15154	11.0573	3.85663	5.5208	0.892731	6.14657	-2.78785	0.0114834
FBgn0026315	Ugt35a	UDP-glycosyltransferase family 35 member A1	170.502	190.437	217.827	197.546	889.813	1354.52	1587.65	1518.22	194.078	1337.55	-2.78542	4.85181e-34
FBgn0035065	CG3589	-	130.946	97.3344	133.507	120.011	1058.64	731.164	676.196	836.401	120.449	825.601	-2.77724	3.30049e-39
FBgn0039536	unc80	uncoordinated 80	1.36402	2.11596	0.780742	1.34844	11.0708	12.4395	0	15.1822	1.40229	9.67311	-2.77475	0.0133638
FBgn0029831	CG5966	-	22.5063	136.127	106.962	118.662	1048.96	570.833	371.522	637.652	96.0643	657.241	-2.77451	2.02246e-06
FBgn0031971	Sirup	Starvation-upregulated protein	66.8368	69.1215	98.3735	71.4671	694.691	340.012	426.8	622.47	76.4497	520.993	-2.76999	4.13144e-20
FBgn0265311	CR44284	long non-coding RNA:CR44284	2.72803	3.52661	4.68445	4.71952	26.2931	31.7897	25.7109	22.0832	3.91465	26.4692	-2.76237	2.13327e-09
FBgn0261671	tweek	tweek	624.72	986.745	691.737	1186.62	8404.1	5509.3	4067.46	5627.07	872.456	5901.98	-2.75794	1.4314e-17
FBgn0030013	GIIIspla2	Phospholipase A2 group III	458.31	483.145	488.744	511.731	2409.28	3029.7	2450.25	5224.05	485.483	3278.32	-2.75543	9.9775e-21
FBgn0038826	Syp	Syncrip	2157.88	2177.33	1780.87	2675.3	20516.9	19094.6	8897.24	10840.1	2197.84	14837.2	-2.75502	1.292e-16
FBgn0263397	Ih	I[[h]] channel	156.18	156.581	144.437	132.147	1109.85	1101.58	879.312	868.145	147.336	989.721	-2.74775	1.47828e-69
FBgn0000546	EcR	Ecdysone receptor	340.322	388.632	373.195	415.318	2979.42	2765.71	1957.88	2487.12	379.367	2547.53	-2.74726	2.64958e-55
FBgn0041182	Tep2	Thioester-containing protein 2	2497.52	3959.67	2666.23	3396.03	25850.3	23166.4	17366.4	17654.1	3129.86	21009.3	-2.74683	2.06806e-31
FBgn0032684	CG10178	UDP-glycosyltransferase family 301 member D1	525.829	502.189	555.107	476.672	4872.52	3947.46	2456.67	2473.32	514.949	3437.49	-2.73889	3.78559e-23
FBgn0010051	Itp-r83A	Inositol 1,4,5,-trisphosphate receptor	592.666	761.042	630.059	857.605	4857.3	5332.38	3949.19	4801.71	710.343	4735.15	-2.7366	9.37132e-52
FBgn0039609	CG14529	Neprilysin-like 17	35.4644	46.5512	55.4327	69.4444	258.779	254.318	398.518	462.367	51.7232	343.496	-2.73174	6.46421e-17
FBgn0035911	CG6638	-	99.5733	87.4599	111.646	72.1413	649.024	569.451	560.497	674.917	92.7051	613.472	-2.72848	4.29458e-51
FBgn0033519	CG11825	-	4.77406	13.4011	32.7912	15.507	70.5762	92.6049	89.988	183.567	16.6183	109.184	-2.72188	7.61404e-06
FBgn0261862	whd	withered	469.222	983.218	1013.4	982.335	7168.33	5028.31	3695.94	6769.88	862.044	5665.61	-2.71645	4.20955e-15
FBgn0028327	l(1)G0320	lethal (1) G0320	3726.5	3489.93	3617.96	3226.13	18313.8	23753.8	21477.6	28708.1	3515.13	23063.3	-2.71396	2.91015e-56
FBgn0264895	RapGAP1	Rap GTPase activating protein 1	51.1506	44.4353	41.3793	46.521	359.8	338.63	233.969	269.139	45.8716	300.384	-2.7088	2.06782e-35
FBgn0034488	CG11208	2-hydroxyacyl-CoA lyase	1028.47	1042.47	962.655	898.732	6667.37	5763.62	5865.93	7386.83	983.08	6420.94	-2.70737	6.4356e-98
FBgn0031970	CG7227	-	4.77406	2.82129	2.34223	2.69687	69.1923	8.29297	3.85663	1.3802	3.15861	20.6805	-2.70711	0.0299408
FBgn0016032	lbm	late bloomer	18.4142	19.0437	30.4489	20.9007	206.193	114.719	109.271	146.301	22.2019	144.121	-2.70283	1.98801e-16
FBgn0033313	Cirl	Calcium-independent receptor for alpha-latrotoxin	306.222	367.472	309.174	378.236	2879.78	2181.05	1456.52	2325.64	340.276	2210.75	-2.6995	1.5801e-28
FBgn0031913	CG5958	-	5085.06	4064.77	4343.27	4079.02	34070.3	23933.5	26950.1	28835.1	4393.03	28447.3	-2.69499	1.57019e-63
FBgn0014427	CG11899	-	52.5147	64.1843	77.2934	85.6256	1116.76	186.592	276.392	230.493	69.9045	452.56	-2.69466	2.34817e-05
FBgn0019972	Drice	Death related ICE-like caspase	123.444	122.021	159.271	146.979	1151.36	807.183	754.614	855.724	137.929	892.22	-2.69409	3.58139e-40
FBgn0265988	mv		199.829	276.486	217.046	335.76	1948.46	1791.28	1339.54	1581.71	257.28	1665.25	-2.69379	7.16443e-31
FBgn0265351	nac	neuronally altered carbohydrate	37.5105	23.9809	30.4489	29.6656	200.658	189.356	172.263	224.972	30.4015	196.812	-2.69285	1.56041e-36
FBgn0030872	Ucp4A	Uncoupling protein 4A	114.577	131.19	167.079	107.201	851.066	738.075	863.885	883.328	130.012	834.088	-2.68408	2.03137e-48
FBgn0031998	SLC5A11	Sodium/solute co-transporter-like 5A11	107.075	78.996	87.4431	102.481	799.863	580.508	348.382	684.579	93.9989	603.333	-2.68141	3.98781e-19
FBgn0267242	CR45682	antisense RNA:CR45682	2.04603	2.11596	3.12297	0.674218	19.3739	9.67514	11.5699	9.6614	1.98979	12.5701	-2.67933	0.000165643
FBgn0031126	Cyp6v1	Cytochrome P450 6v1	265.301	315.984	289.655	271.71	2239.06	1705.59	1381.96	1961.26	285.663	1821.97	-2.67313	2.11535e-44
FBgn0052105	CG32105	LIM homeobox transcription factor 1 alpha	3.41004	2.82129	4.68445	4.04531	24.9092	20.7324	23.1398	26.2238	3.74027	23.7513	-2.67303	1.19643e-08
FBgn0001248	Idh	Isocitrate dehydrogenase	2972.19	3082.96	3549.25	3042.74	18650.1	14984	23718.3	23301.9	3161.79	20163.6	-2.67299	4.13627e-44
FBgn0030447	CG2200	-	54.5607	43.7299	67.1438	42.4757	402.699	208.707	291.818	418.2	51.9775	330.356	-2.66991	7.49281e-18
FBgn0031968	CG7231	-	182.778	93.1024	99.1542	123.382	831.692	863.852	662.055	812.937	124.604	792.634	-2.66803	4.25285e-24
FBgn0033543	CG12338	D-amino acid oxidase 1	94.7992	68.4162	121.015	71.4671	606.125	392.534	575.923	680.438	88.9244	563.755	-2.66616	2.85943e-21
FBgn0035733	CG8641	-	3.41004	1.41064	0.780742	2.02265	6.91923	19.3503	8.9988	13.802	1.90602	12.2676	-2.66434	0.000442845
FBgn0034538	CG16799	-	256.435	243.336	293.559	225.189	2248.75	1433.3	1306.11	1465.77	254.63	1613.48	-2.66405	1.86536e-31
FBgn0031360	CG31937	-	279.624	228.524	398.178	206.985	1614.95	1398.75	1978.45	2046.84	278.328	1759.75	-2.66133	7.9151e-23
FBgn0052091	CG32091	-	20.4603	63.4789	59.3364	65.3991	498.185	385.623	194.117	238.774	52.1687	329.175	-2.65793	3.19776e-08
FBgn0037705	mura	murashka	122.08	141.77	121.796	119.337	1068.33	935.724	496.22	687.339	126.245	796.903	-2.65792	2.11521e-21
FBgn0040064	yip2	yippee interacting protein 2	1470.41	1605.31	1566.95	1238.54	11220.2	7266.03	7254.32	11338.3	1470.3	9269.73	-2.65645	1.13671e-31
FBgn0032824	CG13962	-	1272.63	1074.91	1043.07	911.542	10672.2	5878.34	5500.84	5036.35	1075.54	6771.94	-2.65449	3.1578e-19
FBgn0265717	CR44524	long non-coding RNA:CR44524	2.72803	0.705321	1.56148	0	2.76769	13.8216	7.71326	6.901	1.24871	7.80089	-2.64923	0.0119003
FBgn0036839	CG18136	SET and MYND domain containing, arthropod-specific, member 2	2.72803	3.52661	4.68445	2.69687	34.5962	17.9681	7.71326	24.8436	3.40899	21.2803	-2.64792	5.22034e-05
FBgn0032213	CG5390	-	922.758	1015.66	1009.5	966.154	7869.94	4771.22	5766.95	6114.28	978.518	6130.6	-2.64739	1.73415e-47
FBgn0031258	CG4297	-	143.904	217.944	231.1	304.072	1865.43	1662.74	866.456	1175.93	224.255	1392.64	-2.63451	2.70706e-14
FBgn0031305	Iris	Iris	2.72803	2.11596	0.780742	0.674218	11.0708	8.29297	7.71326	12.4218	1.57474	9.8747	-2.63377	0.000621582
FBgn0003074	Pgi	Phosphoglucose isomerase	4403.05	4272.84	3847.5	4266.45	20450.5	24133.9	28743.5	30788.1	4197.46	26029	-2.63251	2.79461e-56
FBgn0015572	alpha-Est4	alpha-Esterase-4	12.9582	19.0437	26.5452	20.2265	123.162	128.541	93.8446	140.78	19.6934	121.582	-2.63197	5.91544e-20
FBgn0035266	Gk	Glycerol kinase 2	271.439	355.482	405.986	380.259	2942.06	1825.84	1650.64	2336.68	353.291	2188.8	-2.63139	1.64907e-25
FBgn0040532	CG8369	-	235.293	426.719	427.846	389.698	5444.05	1784.37	1101.71	829.5	369.889	2289.91	-2.63015	3.38115e-05
FBgn0052758	CG32758	Sorting nexin 27	215.515	254.621	185.036	221.818	3242.35	837.59	574.638	770.151	219.247	1356.18	-2.6288	9.32247e-06
FBgn0037057	CG10512	-	536.741	637.611	889.265	500.944	4065.74	3362.8	3738.36	4607.11	641.14	3943.5	-2.62119	1.61236e-28
FBgn0037696	GstZ1	Glutathione S transferase Z1	33.4184	28.2129	52.3097	31.6882	238.022	230.821	212.115	209.79	36.4073	222.687	-2.6192	4.25231e-29
FBgn0051323	CG31323	-	19.7783	11.2851	9.3689	16.8554	161.91	105.044	32.1386	53.8278	14.3219	88.2302	-2.61886	9.95916e-06
FBgn0039890	CG2316	ATP binding cassette subfamily D member 1	244.841	227.819	233.442	237.325	1905.56	1773.31	921.734	1164.89	235.857	1441.37	-2.61129	1.6288e-21
FBgn0033465	Etf-QO		920.712	984.629	1052.44	956.715	5933.93	5774.67	5287.44	6834.75	978.624	5957.7	-2.60609	2.40912e-106
FBgn0032871	CG2611	-	35.4644	51.4885	49.9675	39.1046	204.809	279.197	223.685	360.232	44.0063	266.981	-2.60269	9.07806e-22
FBgn0051612	CG31612	-	4.09205	9.8745	7.80742	8.76483	62.2731	51.14	34.7097	37.2654	7.6347	46.347	-2.60223	4.04019e-10
FBgn0003411	sisA	sisterless A	6.82009	4.23193	3.12297	2.69687	31.8285	19.3503	33.4241	17.9426	4.21796	25.6364	-2.59952	7.85259e-07
FBgn0044823	Spec2	Spec2	109.121	81.112	69.486	116.64	1090.47	482.375	321.386	386.456	94.0898	570.172	-2.59848	1.2245e-08
FBgn0015576	alpha-Est8	alpha-Esterase-8	209.377	325.859	320.885	370.145	2074.39	1747.05	1428.24	2173.81	306.566	1855.87	-2.59784	2.73464e-26
FBgn0039094	CG10184	-	767.942	779.38	817.437	618.932	3398.73	4004.12	5093.32	5555.3	745.923	4512.87	-2.59711	7.63457e-35
FBgn0036414	nan	nanchung	2.72803	2.11596	0	1.34844	2.76769	13.8216	8.9988	12.4218	1.54811	9.50248	-2.59422	0.0056903
FBgn0027571	CG3523		44585	35433.2	31802	42615.3	197670	232881	288283	212102	38608.9	232734	-2.59167	2.30004e-41
FBgn0037901	CG6744	Exonuclease 3'-5' domain-containing 2	164.364	112.851	125.699	128.776	1082.17	675.877	695.479	750.828	132.923	801.088	-2.59079	8.7688e-29
FBgn0063497	GstE3	Glutathione S transferase E3	388.063	423.898	507.482	430.825	3310.16	2312.36	1921.89	2985.37	437.567	2632.44	-2.58902	3.03328e-31
FBgn0004892	sob	sister of odd and bowl	10.2301	4.93725	6.24593	12.1359	58.1216	51.14	37.2808	56.5882	8.38731	50.7826	-2.58638	3.64653e-11
FBgn0034261	HPS4	Hermansky-Pudlak Syndrome 4	160.272	112.851	159.271	163.835	889.813	931.578	905.022	843.302	149.057	892.429	-2.58191	1.1376e-60
FBgn0033178	CG11127	-	100.937	70.5321	94.4697	83.603	535.549	465.789	533.5	547.939	87.3855	520.694	-2.57561	2.39601e-57
FBgn0032946	nrv3	nervana 3	17.7322	6.34789	10.9304	14.8328	88.5662	127.159	28.2819	52.4476	12.4608	74.1137	-2.56885	1.09697e-05
FBgn0010387	Dbi	Acyl-CoA binding protein 2	501.276	565.668	641.77	466.559	2809.21	2856.93	3665.08	3552.63	543.818	3220.96	-2.56682	1.15705e-49
FBgn0259984	kuz	kuzbanian	182.778	217.944	183.474	218.447	1652.31	1321.35	784.181	988.223	200.661	1186.52	-2.56356	7.75459e-21
FBgn0039068	CG13827	Peroxin 11c	24.5523	17.633	15.6148	9.43905	110.708	87.0762	84.8458	114.557	16.8098	99.2966	-2.56141	9.70462e-15
FBgn0085223	CG34194	-	92.0712	99.4503	128.822	87.6483	459.437	500.343	692.908	745.308	101.998	599.499	-2.55701	3.08127e-25
FBgn0053054	CG33054	-	47.0586	52.1938	46.8445	39.7788	154.991	214.235	343.24	376.794	46.4689	272.315	-2.55164	1.05301e-13
FBgn0032400	CG6770	-	848.419	1762.6	1681.72	1093.58	15809.1	5556.29	4330.99	5766.47	1346.58	7865.71	-2.54631	3.90923e-07
FBgn0035146	CG13893	-	8.86611	9.16918	9.3689	9.43905	78.8793	55.2865	39.8518	41.406	9.21081	53.8559	-2.54628	2.09303e-11
FBgn0050010	CG30010	-	12.2762	10.5798	14.0534	10.7875	91.3339	78.7833	55.2784	52.4476	11.9242	69.4608	-2.54479	3.25116e-14
FBgn0265767	zyd	zydeco	19.7783	12.6958	23.4223	24.9461	142.536	120.248	98.9868	107.656	20.2106	117.357	-2.53789	3.29043e-19
FBgn0029969	CG10932	Acetyl-CoA acetyltransferase 1	721.565	684.162	753.416	511.057	2966.97	2993.76	4483.97	5034.97	667.55	3869.92	-2.53552	6.24136e-23
FBgn0003076	Pgm	Phosphoglucose mutase 1	1299.91	1269.58	1263.24	1164.37	6297.89	6726.98	7519.14	8426.12	1249.28	7242.53	-2.53545	7.87561e-85
FBgn0002931	net	net	17.0502	20.4543	21.08	30.3398	218.648	153.42	74.5615	69.01	22.2311	128.91	-2.5343	1.31842e-07
FBgn0030183	CG15309	Yippee-like	68.8829	78.996	67.9245	42.4757	1018.51	241.878	100.272	135.26	64.5698	373.98	-2.53403	0.00107063
FBgn0029093	cathD	cathepsin D	2774.41	3632.41	2972.28	2810.14	30985.7	15344.8	11671.4	12492.2	3047.31	17623.5	-2.53189	3.73754e-12
FBgn0031808	CG9507	Neprilysin-like 5	113.213	119.905	81.1971	112.594	888.43	398.063	559.211	612.809	106.727	614.628	-2.52484	2.2238e-17
FBgn0033518	Prx2540-2	Peroxiredoxin 6c	17.7322	51.4885	70.2668	51.9148	218.648	167.242	267.393	443.044	47.8506	274.082	-2.51963	4.59506e-07
FBgn0086676	spin	spinster	261.209	275.075	342.746	366.774	2276.43	1438.83	1664.78	1754.23	311.451	1783.57	-2.51781	3.46297e-32
FBgn0036999	isoQC	iso Glutaminyl cyclase	70.9289	59.9523	61.6786	56.6343	453.902	387.005	285.391	300.883	62.2985	356.795	-2.51721	1.8964e-29
FBgn0041621	Or82a	Odorant receptor 82a	1.36402	0.705321	3.12297	2.02265	15.2223	13.8216	7.71326	4.1406	1.80374	10.2244	-2.51705	0.0024212
FBgn0019929	Ser7	Ser7	44.3306	58.5417	89.0046	55.2858	370.871	309.604	343.24	385.076	61.7907	352.198	-2.51501	6.70101e-24
FBgn0040340	TRAM	TRAM	2351.57	2056.72	2311.78	1941.07	9686.93	10675.8	13567.6	15476.2	2165.28	12351.6	-2.51211	2.54115e-37
FBgn0036336	ste14	Isoprenylcysteine carboxyl methyltransferase	23.8703	25.3916	32.7912	24.9461	174.365	132.688	151.694	147.681	26.7498	151.607	-2.5083	1.09329e-31
FBgn0041712	yellow-d	yellow-d	467.858	366.767	398.178	333.064	1642.63	1774.7	2833.34	2655.5	391.467	2226.54	-2.50794	1.9041e-23
FBgn0037750	Whamy	WHAMM and JMY related	93.4352	90.2811	71.8282	102.481	730.671	422.942	435.799	448.565	89.5064	509.494	-2.50753	3.26476e-22
FBgn0250785	vari	varicose	97.5272	100.156	107.742	107.875	539.7	552.865	487.221	770.151	103.325	587.484	-2.50736	5.03538e-37
FBgn0003969	vap	vacuolar peduncle	125.49	127.663	128.042	121.359	1227.47	606.769	474.365	546.559	125.638	713.791	-2.50613	4.84072e-13
FBgn0029935	CG4615	-	183.46	138.948	149.122	144.283	979.763	975.807	659.484	873.666	153.953	872.18	-2.50153	2.12695e-37
FBgn0028537	CG31775	-	1117.81	1290.03	1201.56	978.29	6693.67	1310.29	6250.31	11708.2	1146.92	6490.62	-2.5006	1.98126e-05
FBgn0031213	galectin	galectin	225.745	217.944	252.18	227.886	1513.93	1365.58	1133.85	1207.67	230.939	1305.26	-2.49916	1.41455e-68
FBgn0031064	CG12531	-	0.682009	0	3.12297	0.674218	9.68693	9.67514	2.57109	2.7604	1.1198	6.17339	-2.49787	0.0383222
FBgn0039098	GILT3	Gamma-interferon-inducible lysosomal thiol reductase 3	62.7448	65.5949	77.2934	82.2546	498.185	433.999	284.105	409.919	71.9719	406.552	-2.49775	2.7987e-26
FBgn0036463	Reck	Reversion-inducing-cysteine-rich protein with kazal motifs	57.2887	59.9523	67.1438	76.8608	423.457	406.356	296.96	346.43	65.3114	368.301	-2.49482	3.97876e-36
FBgn0031049	Sec61gamma	Sec61 gamma subunit	1063.25	945.836	1162.52	983.684	5586.59	7404.24	4259	6170.87	1038.82	5855.18	-2.49481	6.68099e-34
FBgn0036836	CG11619	-	29.3264	49.3725	53.0904	40.4531	233.87	218.382	233.969	281.561	43.0606	241.945	-2.49418	1.37091e-26
FBgn0086367	t	tan	57.2887	39.498	89.7853	49.2179	607.509	266.757	224.97	222.212	58.9475	330.362	-2.48782	7.0767e-08
FBgn0037468	CG1943	-	291.218	259.558	309.174	239.347	2041.17	1071.18	1447.52	1605.17	274.824	1541.26	-2.4878	1.2249e-25
FBgn0023197	Jon74E	Jonah 74E	2.72803	3.52661	3.90371	1.34844	11.0708	12.4395	11.5699	28.9842	2.8767	16.0161	-2.48737	0.000234439
FBgn0001134	Grd	Glycine receptor	19.0962	17.633	9.3689	20.2265	116.243	91.2227	75.847	91.0932	16.5812	93.6015	-2.48682	8.29163e-16
FBgn0038850	CG17279	Juvenile hormone binding protein 15	2.72803	1.41064	0	2.02265	13.8385	2.76432	10.2843	8.2812	1.54033	8.79208	-2.48678	0.00841235
FBgn0040765	luna	luna	67.5189	68.4162	56.2134	80.2319	438.679	461.642	313.673	310.545	68.0951	381.135	-2.4824	1.73638e-27
FBgn0031250	Ent1	Equilibrative nucleoside transporter 1	25.9163	29.6235	46.0638	31.014	274.002	121.63	146.552	197.369	33.1544	184.888	-2.4823	3.39434e-12
FBgn0033381	GstE13	Glutathione S transferase E13	21.8243	23.2756	40.5986	25.6203	146.688	107.809	181.262	183.567	27.8297	154.831	-2.48211	2.36684e-15
FBgn0034997	CG3376	-	1394.03	1795.75	1631.75	2019.96	16375.1	8056.63	5625.54	8165.26	1710.37	9555.62	-2.48202	1.12556e-11
FBgn0026439	Eaat1	Excitatory amino acid transporter 1	1060.52	853.439	964.216	937.837	6956.6	6063.55	3672.8	4590.54	954.004	5320.87	-2.47955	4.85305e-25
FBgn0038237	Pde6	Phosphodiesterase 6	27.9624	22.5703	25.7645	33.0367	218.648	172.77	101.558	117.317	27.3334	152.573	-2.47851	1.55289e-13
FBgn0015924	crq	croquemort	195.736	189.026	226.415	193.5	1392.15	1165.16	839.46	1065.51	201.17	1115.57	-2.47161	6.52549e-36
FBgn0038129	CG8449	TBC1 domain family member 5	426.937	359.009	326.35	370.145	3203.61	1847.95	1428.24	1718.35	370.61	2049.54	-2.4671	7.2175e-17
FBgn0267754	CR46085	long non-coding RNA:CR46085	1.36402	2.11596	0.780742	0.674218	11.0708	9.67514	2.57109	4.1406	1.23374	6.8644	-2.46568	0.0124858
FBgn0085273	CG34244	-	0	0.705321	1.56148	2.69687	15.2223	5.52865	3.85663	2.7604	1.24092	6.842	-2.46125	0.0336363
FBgn0001090	bnb	bangles and beads	872.971	1089.72	1301.5	1108.41	5643.33	4192.1	7296.74	6838.89	1093.15	5992.76	-2.45487	3.57834e-25
FBgn0038674	CG14285	-	5.45607	14.1064	13.2726	12.1359	35.98	44.2292	77.1326	88.3328	11.2428	61.4186	-2.45403	2.44228e-07
FBgn0260743	GC1	Glutamate Carrier 1	75.703	79.7013	89.7853	73.4897	769.419	322.044	299.532	351.951	79.6698	435.736	-2.45161	3.11251e-11
FBgn0023000	mth	methuselah	30.6904	38.7927	41.3793	33.0367	332.123	185.21	114.413	153.202	35.9748	196.237	-2.44817	3.07957e-10
FBgn0085285	CG34256	-	15.6862	13.4011	8.58816	12.8101	37.3639	80.1654	79.7037	78.6714	12.6214	68.9761	-2.44529	1.99673e-10
FBgn0050091	CG30091	-	335.548	390.043	295.12	348.571	2126.97	1943.32	1536.22	1849.47	342.32	1864	-2.44439	3.36765e-52
FBgn0027578	CG14526	Neprilysin-like 21	735.205	819.584	886.142	980.312	7543.35	3888.02	3737.07	3398.05	855.311	4641.62	-2.4401	4.06436e-15
FBgn0029990	CG2233	-	7019.91	6916.38	7935.46	6109.09	58932.5	37770.4	27628.9	26855.9	6995.21	37796.9	-2.43384	7.57554e-16
FBgn0038053	CG18549	-	111.167	137.538	125.699	155.744	1389.38	615.062	384.377	473.408	132.537	715.558	-2.43245	6.70522e-08
FBgn0265954	CR44741	long non-coding RNA:CR44741	2.04603	9.16918	8.58816	6.74218	37.3639	51.14	21.8542	31.7446	6.63638	35.5257	-2.42597	5.57367e-06
FBgn0035206	CG9186	sturkopf	409.887	356.187	388.809	315.534	2095.14	1794.05	1745.77	2251.11	367.604	1971.52	-2.42325	2.86227e-56
FBgn0026084	cib	ciboulot	151.406	162.929	161.614	148.328	2020.42	574.98	305.959	429.242	156.069	832.649	-2.41547	0.000100262
FBgn0031320	CG5126	-	85.9331	69.1215	76.5127	68.096	442.831	404.974	381.806	368.513	74.9158	399.531	-2.41493	5.97614e-57
FBgn0262962	CG43273	-	5.45607	4.23193	7.02668	5.39374	49.8185	34.5541	16.7121	16.5624	5.5271	29.4117	-2.41381	2.0338e-05
FBgn0263542	mir-4954	mir-4954 stem loop	0	2.11596	0.780742	2.69687	5.53539	9.67514	3.85663	11.0416	1.39839	7.52719	-2.41368	0.0137708
FBgn0033476	oys	oysgedart	1077.57	1152.5	1230.45	1326.19	9689.69	6219.73	4445.41	5052.91	1196.68	6351.94	-2.40814	2.11001e-17
FBgn0031359	Rim2	Replication in mitochondria 2	250.979	227.819	235.784	163.161	1439.2	1165.16	1096.57	926.114	219.436	1156.76	-2.39855	5.5522e-28
FBgn0029814	CG15765	-	0.682009	0	1.56148	2.69687	9.68693	4.14649	1.28554	11.0416	1.23509	6.54014	-2.39782	0.0438769
FBgn0028704	Nckx30C	Nckx30C	2.04603	2.82129	3.90371	2.02265	15.2223	24.8789	0	16.5624	2.69842	14.1659	-2.39577	0.0221129
FBgn0039864	CG11550	-	2.04603	0.705321	2.34223	0.674218	11.0708	8.29297	5.14217	5.5208	1.44195	7.50668	-2.39417	0.00573808
FBgn0030057	Ppt1	Palmitoyl-protein thioesterase 1	47.0586	45.1406	42.9408	47.1952	278.153	219.764	188.975	271.899	45.5838	239.698	-2.3926	2.46651e-31
FBgn0086355	Tpi	Triose phosphate isomerase	3396.4	3180.29	3302.54	2891.72	14173.4	12146.4	18884.6	21660.8	3192.74	16716.3	-2.38841	6.87589e-27
FBgn0034725	CG6044	-	0.682009	2.11596	1.56148	0.674218	11.0708	5.52865	1.28554	8.2812	1.25842	6.54154	-2.38367	0.0218422
FBgn0025454	Cyp6g1	Cytochrome P450 6g1	1260.35	647.485	1893.3	899.406	12699.6	4251.53	3830.92	3667.19	1175.14	6112.3	-2.37894	2.09106e-05
FBgn0026313	X11L	X11L	362.147	404.149	316.981	412.621	2279.2	2100.89	1536.22	1839.81	373.975	1939.03	-2.37376	7.22966e-39
FBgn0026438	Eaat2	Excitatory amino acid transporter 2	0	0.705321	0.780742	2.69687	2.76769	8.29297	2.57109	8.2812	1.04573	5.47824	-2.37279	0.0438098
FBgn0038858	CG5793	-	552.427	562.847	584.776	557.578	2248.75	3140.27	2862.9	3406.33	564.407	2914.57	-2.36856	8.38389e-49
FBgn0004648	svr	silver	986.866	1187.06	1106.31	1307.98	8808.18	6102.25	3744.79	4895.57	1147.05	5887.7	-2.35973	2.33879e-15
FBgn0024841	Pcd	pterin-4a-carbinolamine dehydratase	254.389	241.22	206.897	210.356	1327.11	779.54	1167.27	1409.18	228.215	1170.78	-2.35877	1.79066e-24
FBgn0031559	CG3513	-	25.9163	43.7299	24.203	40.4531	235.254	164.477	164.55	124.218	33.5756	172.125	-2.35551	4.03026e-13
FBgn0032876	Cen	Centrocortin	151.406	155.171	156.148	162.486	888.43	880.437	663.34	761.87	156.303	798.519	-2.35252	2.03634e-57
FBgn0030528	CG11095	-	55.9247	53.6044	49.1867	47.1952	285.072	193.503	276.392	296.743	51.4778	262.927	-2.35242	2.0181e-29
FBgn0042175	CG18858	-	81.159	57.131	60.8979	57.9827	560.458	233.585	200.545	318.826	64.2927	328.354	-2.3519	1.35875e-09
FBgn0024251	bbx	bobby sox	2.04603	0.705321	9.3689	4.71952	38.7477	26.2611	8.9988	11.0416	4.20994	21.2623	-2.34736	0.00915749
FBgn0034276	Sardh	Sarcosine dehydrogenase	821.82	1298.5	1053.22	1100.32	5463.43	4635.77	5448.13	6194.33	1068.47	5435.42	-2.34689	9.25512e-36
FBgn0023516	Pex5	Peroxin 5	308.95	269.433	366.168	358.684	1602.49	1589.49	1519.51	1908.82	325.809	1655.08	-2.34507	4.26814e-50
FBgn0267252	Ggamma30A	G protein subunit gamma at 30A	4.09205	4.23193	8.58816	14.1586	47.0508	53.9043	17.9976	38.6456	7.76768	39.3996	-2.33973	8.09098e-05
FBgn0264902	CR44093	antisense RNA:CR44093	1.36402	0	0.780742	3.37109	4.15154	9.67514	10.2843	4.1406	1.37896	7.06291	-2.33965	0.0239455
FBgn0031478	CG8814	-	476.724	545.213	477.814	462.513	2182.33	2241.87	2524.81	2978.47	490.566	2481.87	-2.33894	4.53311e-55
FBgn0265843	CR44632	long non-coding RNA:CR44632	2.04603	0.705321	1.56148	2.69687	12.4546	15.2038	2.57109	5.5208	1.75243	8.93757	-2.33733	0.0111591
FBgn0052626	AMPdeam	AMP deaminase	1178.51	1426.87	1438.91	1550.03	9812.86	7766.37	5178.17	5455.93	1398.58	7053.33	-2.33433	2.65639e-19
FBgn0035312	CG15820	-	240.067	264.496	312.297	251.483	1751.95	1293.7	1178.84	1160.75	267.086	1346.31	-2.33416	2.90197e-32
FBgn0022710	Ac13E	Adenylyl cyclase 13E	98.8913	86.0492	141.314	48.5437	542.468	402.209	451.226	489.971	93.6996	471.468	-2.33294	6.40585e-12
FBgn0036259	CG9760	-	8.1841	4.23193	9.3689	6.06796	45.6669	44.2292	17.9976	31.7446	6.96322	34.9096	-2.32845	1.9393e-06
FBgn0032076	CG9510	Argininosuccinate lyase	3296.15	3775.59	3196.36	2882.28	17204	14385.5	14660.3	19725.8	3287.59	16493.9	-2.32683	8.63979e-46
FBgn0036816	Indy	I'm not dead yet	2603.91	2467.21	2526.48	2580.23	11726.7	12775.3	12852.9	13545.3	2544.46	12725	-2.32221	2.57926e-208
FBgn0034733	CG4752	-	727.021	555.793	1215.61	447.006	3501.13	3268.81	3635.52	4321.4	736.359	3681.72	-2.32218	2.14026e-11
FBgn0086357	Sec61alpha	Sec61 alpha subunit	8374.38	7939.8	8039.3	7797.33	32409.7	42567.8	40142.4	45650.1	8037.7	40192.5	-2.32207	7.82736e-65
FBgn0045980	niki	nimA-like kinase	9.54812	15.5171	5.46519	5.39374	85.7985	31.7897	33.4241	28.9842	8.98103	44.9991	-2.3219	0.000104265
FBgn0259896	NimC1	Nimrod C1	5.45607	8.46386	9.3689	11.4617	76.1116	15.2038	43.7085	38.6456	8.68763	43.4174	-2.32182	6.0642e-05
FBgn0003016	osp	outspread	100.255	127.663	92.1275	119.337	667.014	544.572	372.808	611.428	109.846	548.955	-2.32008	2.64727e-21
FBgn0054015	CG34015	-	64.1088	58.5417	77.2934	68.7702	406.851	351.069	277.677	302.264	67.1785	334.465	-2.31678	2.53417e-31
FBgn0259229	CG42329	-	108.439	142.475	117.111	155.744	632.418	920.52	685.194	369.893	130.942	652.007	-2.31568	3.84224e-13
FBgn0032900	CG14401	-	36.8285	35.2661	24.203	32.3624	279.537	146.509	106.7	107.656	32.165	160.1	-2.31321	1.42276e-08
FBgn0052446	Atox1	Antioxidant 1 copper chaperone	168.456	177.036	242.03	153.722	1017.13	848.648	791.895	1013.07	185.311	917.684	-2.30944	2.61219e-30
FBgn0001208	Hn	Henna	1919.17	2474.97	2151.72	2260.65	15647.2	10069.1	8519.29	9366.03	2201.63	10900.4	-2.30772	8.64431e-22
FBgn0266430	CG45060	-	57.2887	36.6767	49.9675	19.5523	152.223	200.414	255.823	198.749	40.8713	201.802	-2.3058	8.61141e-10
FBgn0016920	nompC	no mechanoreceptor potential C	5.45607	5.64257	1.56148	5.39374	34.5962	26.2611	15.4265	13.802	4.51347	22.5214	-2.30301	9.5584e-05
FBgn0033372	CG13742	-	9.54812	6.34789	8.58816	8.09061	48.4346	33.1719	29.5675	49.6872	8.1437	40.2153	-2.30168	1.73987e-09
FBgn0037518	CG2641	-	112.531	210.891	213.142	222.492	1340.95	996.539	683.909	719.084	189.764	935.12	-2.30109	1.23354e-11
FBgn0027660	blot	bloated tubules	62.0628	74.7641	99.1542	73.4897	444.215	370.42	385.663	318.826	77.3677	379.781	-2.29835	4.11059e-28
FBgn0260753	Pdfr	Pigment-dispersing factor receptor	85.9331	111.441	91.3468	95.7389	373.639	526.604	484.65	503.773	96.1149	472.166	-2.29643	3.55678e-37
FBgn0085377	CG34348	-	478.77	323.743	356.018	310.14	982.531	1845.19	2221.42	2150.35	367.168	1799.87	-2.29339	5.56942e-13
FBgn0036316	CG10960	nebulosa	137.766	1050.93	516.851	596.008	4475.36	2091.21	2226.56	2485.74	575.389	2819.72	-2.29295	0.000150536
FBgn0026090	CG14812	Late endosomal/lysosomal adaptor, MAPK and MTOR activator 5	68.8829	77.5854	93.689	59.3312	446.982	420.177	278.963	318.826	74.8721	366.237	-2.29205	4.79418e-20
FBgn0053307	CG33307	-	1000.51	1011.43	975.927	826.591	4545.94	3921.19	4996.91	5179.89	953.614	4660.98	-2.28928	2.49517e-58
FBgn0034688	CG11474	-	544.925	526.17	513.728	546.791	4530.71	2201.78	1610.79	2067.54	532.903	2602.71	-2.28799	1.07259e-10
FBgn0027538	beta4GalNAcTA	beta1,4-N-acetylgalactosaminyltransferase A	135.038	99.4503	137.411	103.155	657.327	624.737	525.787	510.674	118.763	579.631	-2.28796	5.82617e-34
FBgn0001142	Gs1	Glutamine synthetase 1	2623.69	2585.71	2301.63	2395.5	21124.4	9882.46	6827.52	10485.4	2476.63	12079.9	-2.28615	5.79334e-10
FBgn0030245	CG1637	-	435.122	473.976	500.455	485.437	2663.9	1982.02	2131.43	2436.05	473.747	2303.35	-2.2817	1.96521e-60
FBgn0036875	CG9449	-	196.418	271.549	269.356	290.588	2435.57	946.781	772.611	825.359	256.978	1245.08	-2.2765	2.68887e-07
FBgn0085450	Snoo	Sno oncogene	85.2511	105.093	92.9083	124.73	603.357	558.394	334.241	481.69	101.996	494.42	-2.27625	3.74692e-19
FBgn0027611	LM408	Lysosomal alpha-mannosidase II	1351.06	1899.43	1705.92	1960.62	17785.2	6713.16	4129.16	4832.08	1729.26	8364.9	-2.27419	9.6806e-06
FBgn0052000	CG32000	anne boleyn	519.009	423.193	470.787	488.134	2674.98	2880.43	1687.92	1912.96	475.281	2289.07	-2.26776	5.39468e-24
FBgn0028336	l(1)G0255		596.758	605.871	739.362	377.562	2763.54	2247.4	3063.45	3061.28	579.888	2783.92	-2.26363	9.59677e-20
FBgn0035132	mthl10	methuselah-like 10	80.477	110.03	74.1705	112.594	428.992	534.897	417.802	432.002	94.318	453.423	-2.26339	1.05692e-27
FBgn0043783	CG32444	-	221.653	207.365	157.71	171.926	711.297	797.508	1050.29	1076.56	189.663	908.912	-2.26027	4.1843e-25
FBgn0266945	CR45396	antisense RNA:CR45396	10.9121	4.23193	7.02668	5.39374	24.9092	42.847	25.7109	38.6456	6.89112	33.0282	-2.25797	9.04949e-07
FBgn0266657	CR45164	antisense RNA:CR45164	1.36402	3.52661	7.02668	2.02265	17.99	23.4968	7.71326	16.5624	3.48499	16.4406	-2.25796	0.00145151
FBgn0034199	Gbp	Growth-blocking peptide 1	27.2803	38.7927	46.0638	29.6656	307.214	168.624	110.557	91.0932	35.4506	169.372	-2.25765	1.26174e-06
FBgn0032790	CG10194	-	83.8871	93.8078	83.5394	76.1866	474.659	363.509	372.808	401.638	84.3552	403.153	-2.25686	2.96332e-44
FBgn0033605	CG9067	-	32.7364	23.2756	27.326	23.5976	145.304	125.777	97.7013	142.161	26.7339	127.736	-2.25505	8.60973e-20
FBgn0031818	CG9536	-	461.038	452.816	434.092	430.825	1873.73	2059.42	2256.13	2269.05	444.693	2114.58	-2.24948	7.65459e-100
FBgn0035383	CG2107	Carnitine palmitoyltransferase 2	479.452	434.478	448.926	423.409	2308.26	2212.84	1833.18	2122.75	446.566	2119.26	-2.24645	6.09653e-82
FBgn0050148	CG30148	-	96.1632	138.948	133.507	115.291	809.55	500.343	380.521	601.767	120.977	573.045	-2.24417	8.30714e-15
FBgn0039114	Lsd-1	Lipid storage droplet-1	8549.66	7226.02	6810.41	6510.92	50273.8	29543.7	28378.4	29278.2	7274.25	34368.5	-2.24021	2.46161e-19
FBgn0001296	kar	karmoisin	88.6611	101.566	69.486	86.9741	675.317	351.069	311.101	300.883	86.6719	409.593	-2.23971	4.30111e-11
FBgn0040010	CG17493	-	126.854	95.2184	139.753	120.685	849.682	610.916	343.24	472.028	120.627	568.966	-2.23785	8.67318e-12
FBgn0030349	CG10353	-	190.962	201.722	188.159	211.03	905.036	1017.27	815.034	996.504	197.968	933.461	-2.23642	3.84889e-70
FBgn0085732	CR40190	-	20.4603	26.0969	29.6682	27.6429	181.284	127.159	84.8458	93.8536	25.9671	121.786	-2.23033	3.77407e-11
FBgn0053548	msta	SET and MYND domain containing, arthropod-specific, member 8	0.682009	8.46386	12.4919	4.71952	24.9092	30.4076	25.7109	41.406	6.58931	30.6084	-2.22802	0.001372
FBgn0036279	Ncc69	sodium chloride cotransporter 69	61.3808	76.88	86.6623	106.526	314.133	353.834	453.797	427.862	82.8624	387.406	-2.22542	1.59923e-20
FBgn0029526	CR18166	-	6.82009	6.34789	1.56148	2.02265	22.1415	19.3503	16.7121	20.703	4.18803	19.7267	-2.22303	0.000111275
FBgn0262142	CR42868	long non-coding RNA:CR42868	4.09205	9.16918	10.9304	6.74218	35.98	31.7897	29.5675	45.5466	7.73345	35.721	-2.21841	8.5334e-08
FBgn0003944	Ubx	Ultrabithorax	49.7866	52.8991	39.0371	53.9374	213.112	275.05	168.406	255.337	48.9151	227.976	-2.21724	1.28776e-20
FBgn0031987	CG12375	-	171.866	146.707	198.308	153.722	869.056	724.253	644.057	879.187	167.651	779.138	-2.21722	2.20216e-34
FBgn0034405	Jheh2	Juvenile hormone epoxide hydrolase 2	248.933	260.969	234.223	198.894	1494.55	865.234	961.586	1061.37	235.755	1095.69	-2.21649	1.36608e-22
FBgn0030608	Lsd-2	Lipid storage droplet-2	5257.6	4389.22	4066.88	4229.37	21031.7	21628.1	16469.1	24150.7	4485.77	20819.9	-2.2145	1.57604e-38
FBgn0029903	pod1	pod1 coronin	201.875	249.684	170.982	279.8	1602.49	1162.4	566.925	837.781	225.585	1042.4	-2.20773	3.2265e-09
FBgn0022361	Pur-alpha	Purine-rich binding protein-alpha	96.8452	99.4503	149.902	132.147	718.216	721.489	336.812	430.622	119.586	551.785	-2.2064	6.51577e-11
FBgn0003141	pr	purple	1083.71	1007.2	1030.58	931.095	6455.64	5060.1	3594.38	3527.79	1013.15	4659.48	-2.20131	1.63795e-19
FBgn0034093	CG15706	-	154.816	95.2184	158.491	71.4671	676.701	489.286	503.933	535.517	119.998	551.359	-2.20092	3.27529e-12
FBgn0035539	slow	slowdown	64.1088	68.4162	67.1438	61.3538	268.466	237.732	371.522	320.206	65.2556	299.482	-2.19972	2.70619e-27
FBgn0037203	slif	slimfast	18.4142	16.9277	51.529	14.8328	193.739	120.248	100.272	51.0674	25.4259	116.332	-2.19826	0.000251633
FBgn0038974	CG5377	-	295.992	270.843	275.602	237.999	1101.54	1108.49	1222.55	1520.98	270.109	1238.39	-2.197	8.53356e-41
FBgn0047135	CG32276	-	4985.48	5095.95	5296.55	4470.06	25235.8	25105.6	18079.9	22197.7	4962.01	22654.8	-2.19083	3.75223e-47
FBgn0085409	CG34380	smoke alarm	6.13808	5.64257	2.34223	4.71952	41.5154	26.2611	7.71326	11.0416	4.7106	21.6328	-2.18923	0.00289851
FBgn0038115	CG7966	-	1087.12	1102.42	1068.84	850.863	4485.05	4809.93	4487.83	4832.08	1027.31	4653.72	-2.17967	1.04512e-71
FBgn0044020	Roc2	Regulator of cullins 2	42.2845	28.2129	28.1067	23.5976	179.9	125.777	132.411	114.557	30.5504	138.161	-2.17573	1.83715e-14
FBgn0015336	CG15865	-	1.36402	2.11596	1.56148	2.69687	5.53539	8.29297	12.8554	8.2812	1.93458	8.74125	-2.175	0.00362814
FBgn0001087	g	garnet	366.239	438.005	329.473	440.264	2060.55	1918.44	1415.38	1714.21	393.495	1777.14	-2.17461	1.58171e-31
FBgn0034061	CG8386	Ubiquitin-fold modifier conjugating enzyme 1	197.1	198.195	192.843	163.835	822.005	660.674	914.021	993.744	187.993	847.611	-2.17314	5.76712e-34
FBgn0040102	lectin-24Db	lectin-24Db	2.72803	9.8745	12.4919	6.74218	63.6569	27.6432	19.2831	31.7446	7.95914	35.582	-2.16721	0.000521224
FBgn0036576	CG5151	-	160.272	138.243	112.427	148.328	1194.26	646.852	338.098	328.487	139.817	626.924	-2.16434	5.85668e-06
FBgn0085359	CG34330	-	38.8745	29.6235	54.6519	16.1812	149.455	131.305	133.696	208.41	34.8328	155.717	-2.16415	1.0995e-07
FBgn0031877	CG10399	3-Hydroxymethyl-3-methylglutaryl-CoA lyase	66.8368	66.3002	78.8549	50.5663	319.669	304.076	308.53	241.535	65.6396	293.452	-2.16365	3.93094e-27
FBgn0004888	Scsalpha	Succinyl-coenzyme A synthetase alpha subunit 1	2616.19	2400.91	2638.91	2063.11	12490.6	9062.84	9790.7	12183	2429.78	10881.8	-2.16306	3.7734e-37
FBgn0267002	unc-104	uncoordinated-104	49.1046	62.7736	63.2401	82.2546	359.8	359.362	169.692	263.618	64.3432	288.118	-2.16197	2.77772e-11
FBgn0010313	corto	corto	85.9331	100.156	109.304	99.7842	525.862	391.152	353.524	496.872	98.7942	441.852	-2.16162	1.24808e-27
FBgn0035026	Fcp1	TFIIF-interacting CTD phosphatase	291.9	314.573	308.393	293.959	1145.83	1230.12	1435.95	1594.13	302.206	1351.51	-2.16123	5.6813e-48
FBgn0085489	CG34460	-	8.1841	7.05321	10.9304	9.43905	42.8992	29.0254	44.994	41.406	8.90169	39.5812	-2.15905	1.22201e-09
FBgn0031516	CG9663	-	166.41	160.108	149.902	160.464	950.703	714.578	547.641	622.47	159.221	708.848	-2.15386	9.50491e-24
FBgn0037713	CG16790	-	18.4142	9.8745	28.8874	8.09061	89.95	53.9043	59.135	85.5724	16.3167	72.1404	-2.15149	8.14379e-06
FBgn0039316	CG11893	-	1012.1	998.03	1000.13	1057.85	3907.98	5762.24	3594.38	4808.61	1017.03	4518.3	-2.15135	5.34525e-31
FBgn0035283	CG12024	-	277.578	212.302	256.864	221.143	1307.74	1033.86	992.439	961.999	241.972	1074.01	-2.1502	6.9233e-36
FBgn0032358	Ppt2	Palmitoyl-protein Thioesterase 2	96.8452	128.369	145.999	91.6936	624.115	432.617	388.234	607.288	115.727	513.063	-2.14958	7.74897e-16
FBgn0051998	CG31998	-	167.092	177.036	172.544	242.044	1176.27	992.393	541.214	654.214	189.679	841.023	-2.14813	7.97273e-12
FBgn0041605	cpx	complexin	450.808	521.938	455.953	446.332	2024.57	2160.32	1924.46	2177.95	468.758	2071.83	-2.14389	9.2058e-97
FBgn0031560	CG16713	-	285.08	500.073	441.119	445.658	2560.12	1860.39	1506.66	1457.49	417.982	1846.16	-2.14308	3.14771e-14
FBgn0267177	CR45617	long non-coding RNA:CR45617	3.41004	2.11596	1.56148	3.37109	4.15154	12.4395	5.14217	24.8436	2.61464	11.6442	-2.14205	0.0133515
FBgn0266637	CR45144	antisense RNA:CR45144	2.04603	2.82129	2.34223	5.39374	11.0708	8.29297	8.9988	27.604	3.15082	13.9916	-2.1408	0.00373288
FBgn0024238	Fim	Fimbrin	310.314	320.216	307.612	335.086	2250.13	1339.32	863.885	1159.37	318.307	1403.18	-2.14005	2.55409e-11
FBgn0015774	NetB	Netrin-B	19.7783	16.2224	20.2993	15.507	181.284	74.6368	23.1398	37.2654	17.9517	79.0815	-2.13892	0.00186674
FBgn0260642	Antp	Antennapedia	244.159	221.471	259.987	222.492	1278.67	1245.33	737.902	912.312	237.027	1043.55	-2.13843	8.27441e-21
FBgn0031834	CG13766	-	38.1925	36.6767	49.1867	55.2858	203.425	187.974	206.972	190.468	44.8354	197.21	-2.13794	1.14811e-27
FBgn0053543	CG33543	-	8.86611	7.05321	0	4.71952	38.7477	19.3503	14.141	19.3228	5.15971	22.8904	-2.1372	0.00936707
FBgn0052194	CR32194	long non-coding RNA:CR32194	2.04603	4.23193	6.24593	4.71952	34.5962	22.1146	6.42772	12.4218	4.31085	18.8901	-2.13586	0.00326762
FBgn0035916	GAPsec	GTPase activating protein, SECIS-dependent read-through	100.255	98.745	120.234	126.079	635.186	529.368	298.246	487.21	111.328	487.503	-2.13036	1.29508e-14
FBgn0037758	CG9467	-	376.469	395.685	438.777	399.137	1707.67	1947.47	1558.08	1832.9	402.517	1761.53	-2.13008	1.36877e-71
FBgn0085764	CR40668	-	4.09205	4.23193	6.24593	8.76483	33.2123	29.0254	16.7121	23.4634	5.83369	25.6033	-2.12973	9.81012e-06
FBgn0040918	schlank	schlank	942.536	923.266	957.189	867.044	5694.53	4356.58	2950.32	3139.95	922.509	4035.35	-2.12904	2.92049e-17
FBgn0044812	TotC	Turandot C	2.72803	2.82129	1.56148	6.06796	17.99	11.0573	14.141	15.1822	3.29469	14.5926	-2.12835	0.00042383
FBgn0033775	Cyp9h1	Cytochrome P450 9h1	18.4142	24.6863	23.4223	12.8101	166.062	81.5476	64.2772	34.505	19.8332	86.5978	-2.12777	0.000115357
FBgn0036846	MESR6	Misexpression suppressor of ras 6	85.2511	103.682	117.892	103.83	790.176	344.158	275.106	380.935	102.664	447.594	-2.12442	3.23397e-08
FBgn0052103	CG32103	Short Calcium-binding Mitochondrial Carrier	1248.08	1194.81	1082.89	906.823	3973.02	4851.39	4606.1	5876.89	1108.15	4826.85	-2.12293	1.13782e-30
FBgn0035204	CG2277	5' nucleotidase A	648.59	574.132	576.187	639.833	4320.37	2045.6	2002.88	2251.11	609.685	2654.99	-2.12248	3.47304e-12
FBgn0036529	pgant8	Polypeptide N-Acetylgalactosaminyltransferase 8	25.9163	29.6235	26.5452	22.2492	242.173	87.0762	62.9916	60.7288	26.0836	113.242	-2.11792	9.78596e-05
FBgn0262146	MtnE	Metallothionein E	2.04603	4.23193	0.780742	1.34844	6.91923	12.4395	7.71326	9.6614	2.10178	9.18334	-2.11564	0.00573614
FBgn0050361	mtt	mangetout	3.41004	2.82129	0.780742	1.34844	6.91923	11.0573	8.9988	9.6614	2.09013	9.15918	-2.11554	0.00388533
FBgn0023129	aay	astray	92.0712	102.977	201.431	111.246	766.651	309.604	816.32	303.644	126.931	549.055	-2.11385	1.14567e-05
FBgn0085799	CR41544	-	26.5983	52.1938	47.6252	55.9601	298.911	266.757	106.7	115.937	45.5944	197.076	-2.11161	8.11836e-06
FBgn0038080	CG12279	-	66.8368	55.0151	71.8282	67.4218	218.648	211.471	262.251	434.763	65.2755	281.783	-2.11027	3.8809e-12
FBgn0026428	HDAC6	Histone deacetylase 6	1918.49	2142.06	1972.93	2012.54	9408.77	6756.01	8489.73	10068.6	2011.51	8680.77	-2.10954	2.07581e-40
FBgn0032160	CG4598	-	571.523	615.746	667.534	528.587	2647.3	2291.63	2402.68	2939.82	595.847	2570.36	-2.10935	2.50436e-51
FBgn0039681	CG7582	-	51.8327	50.0778	50.7482	46.521	239.405	214.235	183.833	222.212	49.7949	214.921	-2.10928	4.87463e-35
FBgn0042110	CG18765	-	2.04603	2.11596	2.34223	4.71952	12.4546	12.4395	15.4265	8.2812	2.80593	12.1504	-2.10864	0.000891153
FBgn0016926	Pino	Pinocchio	1707.07	1266.76	1465.45	1165.72	4417.24	6691.05	6291.45	6652.56	1401.25	6013.07	-2.10142	5.05931e-23
FBgn0027655	htt	huntingtin	234.611	368.178	303.709	395.766	1695.21	1400.13	1128.71	1365.02	325.566	1397.27	-2.10137	1.76232e-19
FBgn0031703	CG12512	Acyl-CoA synthetase family member 2	328.728	354.071	381.002	286.543	1091.86	1311.67	1766.34	1614.83	337.586	1446.17	-2.09945	8.57434e-24
FBgn0264618	CR43958	long non-coding RNA:CR43958	0.682009	3.52661	0.780742	1.34844	8.30308	2.76432	5.14217	11.0416	1.58445	6.81279	-2.09716	0.0298948
FBgn0264744	CG44002	-	8.1841	2.11596	5.46519	1.34844	19.3739	17.9681	23.1398	12.4218	4.27842	18.2259	-2.09689	0.00150099
FBgn0050018	mthl13	methuselah-like 13	0.682009	2.11596	2.34223	0.674218	2.76769	8.29297	5.14217	8.2812	1.4536	6.12101	-2.09601	0.025386
FBgn0260943	Rbp6	RNA-binding protein 6	21.1423	11.2851	7.80742	15.507	74.7277	60.8151	53.9928	49.6872	13.9355	59.8057	-2.09182	2.22552e-08
FBgn0266742	CR45215	long non-coding RNA:CR45215	3.41004	7.05321	5.46519	4.71952	41.5154	15.2038	8.9988	22.0832	5.16199	21.9503	-2.08781	0.00135324
FBgn0003388	shd	shade	439.214	476.092	547.3	573.759	3002.95	2008.28	1653.21	1980.59	509.091	2161.26	-2.08586	7.91849e-19
FBgn0000241	bw	brown	45.0126	28.9182	46.0638	34.3851	148.072	82.9297	212.115	211.171	38.5949	163.572	-2.08499	4.19268e-08
FBgn0036819	Dysb	Dysbindin	21.1423	19.0437	37.4756	26.9687	110.708	82.9297	111.842	136.64	26.1576	110.53	-2.08453	1.79662e-11
FBgn0050077	Blos1	Biogenesis of lysosome-related organelles complex 1, subunit 1	41.6025	33.8554	38.2563	37.7562	163.294	138.216	173.548	167.004	37.8676	160.516	-2.08396	4.17729e-29
FBgn0032264	Lip4	Lipase 4	317.816	440.826	448.146	438.241	2355.31	1514.85	1141.56	1958.5	411.257	1742.56	-2.08312	8.69123e-14
FBgn0083940	RhoU	RhoU	27.9624	45.1406	42.1601	28.9914	184.052	163.095	122.127	139.4	36.0636	152.168	-2.07973	7.0056e-15
FBgn0262983	CG43291	-	126.854	144.591	160.833	141.586	817.853	668.967	474.365	462.367	143.466	605.888	-2.07864	5.62003e-17
FBgn0005695	gcl	germ cell-less	55.9247	75.4694	71.0475	55.2858	339.042	283.343	246.824	218.071	64.4319	271.82	-2.07824	3.35344e-20
FBgn0031815	frj	farjavit	240.749	220.766	265.452	258.9	1055.87	1076.7	915.307	1113.82	246.467	1040.43	-2.07787	1.47514e-62
FBgn0005666	bt	bent	177.322	461.28	297.463	312.163	1162.43	1675.18	1129.99	1300.15	312.057	1316.94	-2.07735	2.58555e-10
FBgn0039360	CLS	Cardiolipin synthase	679.281	694.036	640.989	646.575	3873.39	2594.32	2250.99	2509.2	665.22	2806.97	-2.07701	2.97845e-23
FBgn0031695	Cyp4ac3	Cytochrome P450 4ac3	34.1004	28.2129	32.0104	34.3851	131.465	164.477	114.413	132.499	32.1772	135.714	-2.0744	6.82704e-22
FBgn0003525	stg	string	29.3264	25.3916	28.8874	30.3398	130.082	140.981	96.4157	111.796	28.4863	119.819	-2.07063	8.82188e-20
FBgn0261108	Atg13	Autophagy-related 13	149.36	283.539	256.864	273.058	855.217	1138.9	825.319	1218.72	240.705	1009.54	-2.06848	7.18357e-14
FBgn0016917	Stat92E	Signal-transducer and activator of transcription protein at 92E	1255.58	1739.32	1642.68	1830.5	10392.7	8214.19	3731.93	4785.15	1617.02	6780.99	-2.06814	3.37042e-08
FBgn0085364	CR34335		21.1423	11.2851	19.5185	18.8781	131.465	89.8406	42.4229	33.1248	17.706	74.2134	-2.0666	0.000154246
FBgn0003716	tkv	thickveins	174.594	173.509	167.079	146.979	916.106	707.667	514.217	630.751	165.54	692.186	-2.06381	8.76378e-21
FBgn0051064	CG31064	-	67.5189	91.6918	99.9349	86.2999	398.548	301.311	345.811	396.117	86.3614	360.447	-2.06315	9.72299e-27
FBgn0053926	CG33926	Sting-regulated gene 3	12.2762	23.9809	5.46519	13.4844	80.2631	60.8151	48.8506	41.406	13.8017	57.8337	-2.06153	2.7611e-05
FBgn0035028	Start1	Start1	111.849	92.3971	96.0312	126.753	613.044	445.056	308.53	416.82	106.758	445.863	-2.0611	8.37376e-15
FBgn0035415	CG14966	-	43.6486	19.749	57.7749	21.575	146.688	106.427	151.694	189.087	35.6869	148.474	-2.06009	1.94695e-06
FBgn0034628	Acox57D-p	acyl-Coenzyme A oxidase at 57D proximal	463.766	431.657	420.82	423.409	1711.82	1784.37	1780.48	1979.21	434.913	1813.97	-2.06001	4.29734e-107
FBgn0262886	CR43241	long non-coding RNA:CR43241	8.86611	4.23193	13.2726	12.8101	52.5862	41.4649	19.2831	49.6872	9.7952	40.7553	-2.05743	8.37946e-05
FBgn0001098	Gdh	Glutamate dehydrogenase	5564.51	5215.15	5401.17	4867.85	16499.6	18418.7	25543.7	26878	5262.17	21835	-2.05293	1.8096e-23
FBgn0063493	GstE7	Glutathione S transferase E7	718.837	675.698	750.293	576.456	2734.48	3104.34	2256.13	3164.8	680.321	2814.94	-2.04894	9.78821e-34
FBgn0031824	CG9547	-	450.808	464.807	503.578	384.304	2219.69	1665.51	1677.63	1897.77	450.874	1865.15	-2.04886	1.71358e-37
FBgn0031500	CG17221	-	147.996	112.851	120.234	108.549	431.76	428.47	663.34	501.012	122.408	506.146	-2.0482	1.50319e-20
FBgn0263593	Lpin	Lipin	795.904	1292.85	1465.45	1706.44	5373.48	5172.05	4845.21	6342.02	1315.16	5433.19	-2.04658	2.5029e-14
FBgn0004797	mdy	midway	902.979	976.165	1090.7	869.741	2980.81	4102.26	4501.97	4256.53	959.895	3960.39	-2.04492	4.17451e-30
FBgn0083950	CG34114	sidestep VI	1.36402	2.11596	0.780742	1.34844	5.53539	11.0573	1.28554	5.5208	1.40229	5.84976	-2.04432	0.0424054
FBgn0039157	Myo95E	Myosin 95E	193.008	201.017	220.95	215.75	924.41	1085	638.915	775.672	207.681	855.999	-2.04319	3.52235e-23
FBgn0003162	Pu	Punch	832.051	677.814	738.582	724.784	6022.5	2045.6	1960.45	2169.67	743.308	3049.56	-2.03653	2.87577e-06
FBgn0010238	Lac	Lachesin	113.213	141.77	145.999	124.056	672.549	619.209	407.517	451.325	131.259	537.65	-2.03464	1.28743e-18
FBgn0035039	CG3608	aarF domain containing kinase 1	75.021	61.363	81.1971	70.7929	168.829	302.694	323.957	385.076	72.0935	295.139	-2.03419	9.23128e-12
FBgn0261451	trol		17621.7	24629.8	17708.8	28024.5	101941	91754.9	80050.8	86283.2	21996.2	90007.5	-2.03278	1.50511e-21
FBgn0032820	fbp	fructose-1,6-bisphosphatase	995.733	1826.08	1399.09	1313.38	5349.95	4826.51	5664.1	6778.16	1383.57	5654.68	-2.0311	3.90976e-18
FBgn0034140	CG8317	Limostatin	347.824	790.665	626.155	766.585	4486.43	2352.44	1608.21	1883.97	632.808	2582.76	-2.02906	3.93285e-06
FBgn0025700	CG5885	-	3068.36	2766.98	2987.12	2506.74	10044	11477.5	11856.6	12798.6	2832.3	11544.1	-2.02717	4.87243e-57
FBgn0034539	CG11159	-	0.682009	0.705321	1.56148	2.69687	9.68693	1.38216	6.42772	5.5208	1.41142	5.7544	-2.02592	0.0478641
FBgn0063923	Kaz1-ORFB	Kaz1-ORFB	295.992	277.191	330.254	242.044	1101.54	803.036	1162.13	1595.51	286.37	1165.55	-2.02541	1.20763e-15
FBgn0034255	Oxp	Oxpecker	1.36402	1.41064	1.56148	1.34844	4.15154	8.29297	5.14217	5.5208	1.42114	5.77687	-2.02521	0.0204791
FBgn0039697	CG7834	Electron transfer flavoprotein beta subunit	2389.08	2183.68	2385.17	1749.59	8110.73	7863.12	9277.76	9992.64	2176.88	8811.06	-2.01714	1.09919e-35
FBgn0039113	CG10217	undicht	111.167	100.861	134.288	91.6936	651.792	406.356	317.529	391.977	109.502	441.913	-2.01343	3.19262e-12
FBgn0035469	CG14977	Late endosomal/lysosomal adaptor, MAPK and MTOR activator 4	99.5733	117.789	111.646	72.1413	548.003	341.394	258.394	466.507	100.287	403.575	-2.00904	1.71843e-10
FBgn0029091	CS-2	Chitin synthase 2	130.946	167.161	147.56	120.685	512.023	547.336	591.35	625.23	141.588	568.985	-2.0078	2.0639e-36
FBgn0027945	ppl	pumpless	2068.53	2221.76	2574.11	2237.73	9269	6620.56	8403.6	12210.6	2275.53	9125.95	-2.00381	2.55164e-19
FBgn0035344	Cyp4d20	Cytochrome P450 4d20	47.7406	30.3288	30.4489	35.0593	127.314	124.395	137.553	187.707	35.8944	144.242	-2.00381	4.37258e-14
FBgn0002576	lz	lozenge	0.682009	0.705321	3.12297	2.02265	6.91923	8.29297	6.42772	4.1406	1.63324	6.44513	-2.00337	0.0230784
FBgn0265533	CR44383	-	1.36402	4.23193	1.56148	3.37109	16.6062	15.2038	5.14217	5.5208	2.63213	10.6182	-2.00155	0.0129679
FBgn0032394	CG6746	3-hydroxyacyl-CoA dehydratase 1	343.732	300.467	308.393	249.461	1036.5	953.692	1267.55	1547.2	300.513	1201.24	-1.99917	2.39633e-20
FBgn0037110	ORMDL	Orosomucoid 1-like	105.029	128.369	152.245	114.617	505.104	490.668	336.812	665.256	125.065	499.46	-1.99835	4.6494e-14
FBgn0001091	Gapdh1	Glyceraldehyde 3 phosphate dehydrogenase 1	12704.5	12462.3	12359.1	11409.8	48556.4	40866.4	53058.2	52865.8	12233.9	48836.7	-1.99709	1.81825e-59
FBgn0033997	Ir51a	Ionotropic receptor 51a	0.682009	3.52661	2.34223	6.74218	17.99	16.5859	6.42772	12.4218	3.32325	13.3564	-1.99615	0.0104447
FBgn0042083	CG3267	Methylcrotonoyl-CoA carboxylase 2	226.427	212.302	244.372	218.447	851.066	851.412	898.595	992.363	225.387	898.359	-1.9958	1.20306e-70
FBgn0038603	PKD	Protein Kinase D	542.197	550.856	530.124	509.709	2380.22	1999.99	1843.47	2273.19	533.221	2124.22	-1.99399	3.28639e-59
FBgn0266019	rudhira	rudhira	358.737	686.983	566.038	796.251	3474.84	2157.56	1518.23	2383.6	602.002	2383.56	-1.9852	4.91416e-08
FBgn0035252	CG7970	-	559.247	540.982	639.427	502.966	2205.85	1886.65	2329.4	2451.23	560.656	2218.29	-1.98477	1.02401e-44
FBgn0053093	CG33093	-	4.77406	4.23193	1.56148	4.04531	15.2223	9.67514	15.4265	17.9426	3.65319	14.5666	-1.98014	0.000534135
FBgn0033624	CG12384	-	658.138	732.829	712.817	597.357	2924.07	1628.19	2811.48	3290.4	675.285	2663.53	-1.97986	5.15662e-15
FBgn0032253	CG5322	Lysosomal alpha-mannosidase I	37.5105	81.112	79.6357	88.3225	786.025	181.063	77.1326	82.812	71.6452	281.758	-1.97545	0.0190285
FBgn0039026	CG7029	-	227.109	247.568	213.142	291.936	1223.32	953.692	826.604	843.302	244.939	961.73	-1.9725	5.385e-23
FBgn0052512	CG32512	-	292.582	241.22	188.159	149.002	791.56	639.941	826.604	1156.61	217.741	853.678	-1.9709	7.40502e-11
FBgn0035542	DOR	Tumor protein p53 inducible nuclear protein	594.03	973.344	1049.32	1107.74	5795.55	3565.98	2060.73	3166.18	931.107	3647.11	-1.96974	2.73361e-07
FBgn0019661	roX1	long non-coding RNA on the X 1	231.201	124.842	270.917	155.744	864.904	779.54	808.607	610.048	195.676	765.775	-1.9692	5.36533e-11
FBgn0069056	CG33226	-	32.0544	52.8991	36.6949	57.9827	197.89	183.828	161.978	158.723	44.9078	175.605	-1.96493	1.3461e-14
FBgn0037850	CG14695	-	66.1548	67.7109	88.2238	76.8608	179.9	250.171	246.824	488.591	74.7376	291.372	-1.96345	6.20188e-08
FBgn0263346	CG43427	smallish	294.628	325.859	306.831	327.67	1531.92	1184.51	926.877	1238.04	313.747	1220.34	-1.95933	1.45739e-25
FBgn0035679	CG10467	-	319.18	296.235	374.756	271.035	1392.15	948.163	1200.7	1347.07	315.302	1222.02	-1.95507	1.42984e-24
FBgn0030178	CG2974	NAD(P)HX epimerase	89.3431	76.1747	91.3468	88.9967	369.487	326.19	293.104	351.951	86.4653	335.183	-1.9545	7.2556e-38
FBgn0028996	onecut	onecut	2.04603	3.52661	1.56148	6.74218	15.2223	16.5859	12.8554	9.6614	3.46907	13.5813	-1.95239	0.00260959
FBgn0259979	CG17337		1120.54	1002.97	1264.8	1022.79	6650.77	4029	2983.75	3388.39	1102.77	4262.98	-1.95075	6.19126e-11
FBgn0050046	CG30046	-	204.603	457.754	321.666	420.712	1823.91	1176.22	1100.42	1327.75	351.183	1357.08	-1.95012	1.81724e-09
FBgn0030724	Nipsnap	Nipsnap	1048.93	949.363	968.12	915.588	4372.96	4030.39	3193.29	3364.93	970.5	3740.39	-1.94631	4.39001e-40
FBgn0039970	CG17508	-	489	444.353	540.273	435.545	2301.34	2174.14	1344.68	1530.64	477.293	1837.7	-1.94503	4.81295e-17
FBgn0001128	Gpdh	Glycerol-3-phosphate dehydrogenase 1	4637.66	3852.47	5010.02	3236.92	13210.2	12768.4	20121.3	18330.4	4184.27	16107.6	-1.94474	1.46343e-15
FBgn0038877	CG3308	-	344.414	362.535	427.846	377.562	1724.27	1272.97	1295.83	1511.32	378.089	1451.1	-1.94072	1.19456e-34
FBgn0028406	Drep-4	DNA fragmentation factor-related protein 4	19.7783	11.9905	13.2726	8.09061	87.1823	46.9935	28.2819	41.406	13.283	50.9659	-1.93841	0.000117115
FBgn0034618	CG9485	-	719.519	763.863	509.044	823.894	2800.91	3069.78	2132.72	2741.08	704.08	2686.12	-1.93132	2.0307e-19
FBgn0033052	SCAP	SREBP cleavage activating protein	401.021	454.227	398.959	526.564	1715.97	1818.93	1622.36	1617.59	445.193	1693.71	-1.92712	1.11785e-45
FBgn0032642	CG5110	Late endosomal/lysosomal adaptor, MAPK and MTOR activator 3	94.1172	92.3971	106.181	86.9741	467.74	306.84	307.245	357.472	94.9173	359.824	-1.92325	7.17523e-21
FBgn0038735	CG4662	Mitochondrial calcium uptake 3	103.665	93.8078	100.716	91.0194	394.396	393.916	332.956	354.711	97.302	368.995	-1.92304	8.67272e-45
FBgn0024983	CG4293	-	124.808	170.688	153.025	128.776	473.276	449.203	622.203	640.413	144.324	546.273	-1.92125	1.70898e-20
FBgn0032120	CG33298	-	372.377	372.41	368.51	383.63	1465.49	1615.75	1249.55	1336.03	374.232	1416.71	-1.92019	3.2281e-57
FBgn0037934	CG6830	-	4.77406	4.23193	7.80742	4.04531	23.5254	9.67514	28.2819	16.5624	5.21468	19.5112	-1.91829	0.000622236
FBgn0011241	cbx		85.2511	46.5512	61.6786	85.6256	357.032	259.847	215.971	222.212	69.7766	263.766	-1.91679	2.03408e-10
FBgn0029118	Sucb	Succinyl-coenzyme A synthetase beta subunit, GDP-forming	1692.75	1737.91	1717.63	1494.74	6818.21	6067.69	5757.95	6412.41	1660.76	6264.06	-1.91532	2.27271e-77
FBgn0042627	v(2)k05816	Fatty acid synthase 2	117.305	152.349	71.8282	93.042	246.325	393.916	577.209	419.581	108.631	409.258	-1.91323	1.54301e-07
FBgn0262029	d	dachs	8.1841	17.633	6.24593	15.507	110.708	13.8216	25.7109	28.9842	11.8925	44.8061	-1.91057	0.016391
FBgn0260960	Baldspot	Baldspot	1746.62	1585.56	1772.28	1533.85	4550.09	6250.14	7700.4	6448.29	1659.58	6237.23	-1.91017	5.07874e-23
FBgn0010350	CdsA	CDP-diacylglycerol synthase	495.82	394.275	388.809	473.301	1872.34	1747.05	1479.66	1482.33	438.051	1645.35	-1.90862	6.5257e-34
FBgn0261703	gce	germ cell-expressed bHLH-PAS	107.757	141.77	106.962	115.965	561.842	487.903	281.534	441.664	118.114	443.236	-1.90721	6.63111e-13
FBgn0030734	CG9911	Endoplasmic reticulum protein 44	656.774	615.746	710.475	598.031	2381.6	2533.5	2357.69	2378.08	645.256	2412.72	-1.9033	3.84947e-93
FBgn0024320	Npc1a	Niemann-Pick type C-1a	409.205	382.284	406.766	498.921	2279.2	1661.36	1203.27	1185.59	424.294	1582.35	-1.89875	2.73345e-12
FBgn0037167	CG11425	-	630.176	442.942	464.541	398.463	1109.85	1321.35	2436.1	2349.1	484.03	1804.1	-1.89815	3.03527e-08
FBgn0031646	CG2837	snustorr snarlik	2.72803	4.23193	2.34223	3.37109	16.6062	2.76432	14.141	13.802	3.16832	11.8284	-1.89778	0.00936707
FBgn0031285	CG3662	-	676.553	631.263	636.304	658.036	3109.5	2208.7	2109.58	2266.29	650.539	2423.52	-1.89725	3.00215e-30
FBgn0037743	CG8412	Alg12 alpha-1,6-mannosyltransferase	257.117	230.64	254.522	213.727	914.723	945.399	790.609	909.551	239.002	890.071	-1.89721	1.46631e-52
FBgn0031422	CG9870	Phosphatidylinositol glycan anchor biosynthesis class W a	19.0962	9.16918	15.6148	11.4617	44.2831	37.3184	59.135	64.8694	13.8355	51.4015	-1.8956	4.01883e-07
FBgn0004859	ci	cubitus interruptus	489	445.763	434.092	494.876	2322.09	2228.05	1185.27	1192.49	465.933	1731.98	-1.89406	2.54762e-10
FBgn0034705	CG11170	-	24.5523	25.3916	24.203	26.9687	96.8693	96.7514	88.7025	91.0932	25.2789	93.3541	-1.8828	1.95121e-19
FBgn0011016	SsRbeta	Signal sequence receptor beta	3640.56	3560.46	3805.34	3054.21	11306	12519.6	12437.6	15480.3	3515.14	12935.9	-1.87977	1.30544e-36
FBgn0043001	Chrac-16	Chromatin accessibility complex 16kD protein	19.7783	34.5608	24.9837	16.8554	76.1116	74.6368	78.4181	124.218	24.0445	88.3461	-1.87928	6.34273e-08
FBgn0036205	CG14131	-	130.946	96.629	135.849	68.7702	370.871	402.209	363.809	451.325	108.048	397.054	-1.87891	7.63677e-13
FBgn0004057	Zw	Zwischenferment	1247.39	983.923	714.379	797.599	2243.22	3235.64	4315.57	3955.65	935.824	3437.52	-1.87699	2.4844e-10
FBgn0029791	CG4096	ADAM metallopeptidase with thrombospondin type 1 motif B	133.674	114.262	170.202	115.965	412.386	445.056	501.362	600.387	133.526	489.798	-1.87666	3.79679e-18
FBgn0039802	dj-1beta	dj-1beta	216.879	210.186	232.661	172.6	675.317	660.674	780.325	937.155	208.081	763.368	-1.87599	3.76649e-24
FBgn0020236	ATPCL	ATP citrate lyase	9857.07	9226.31	7850.36	8566.61	24525.9	27394.5	41199.1	37123.2	8875.09	32560.7	-1.87529	9.00446e-18
FBgn0025574	Pli	Pellino	156.18	158.697	205.335	202.265	1513.93	550.101	244.253	339.529	180.619	661.953	-1.87372	0.00214959
FBgn0040321	GNBP3	Gram-negative bacteria binding protein 3	1362.65	1674.43	1446.71	1503.51	7240.29	4308.2	4766.79	5588.43	1496.83	5475.93	-1.87117	1.45832e-19
FBgn0038420	CG10311	-	1029.15	847.796	966.558	842.772	4291.31	3554.92	2604.51	3025.4	921.569	3369.03	-1.87014	1.60428e-20
FBgn0024230	Hs2st	Heparan sulfate 2-O-sulfotransferase	341.686	356.187	416.135	415.992	1501.47	1586.72	1264.97	1235.28	382.5	1397.11	-1.86907	3.06466e-35
FBgn0032783	CG10237	-	11.5941	12.6958	7.80742	9.43905	31.8285	26.2611	61.7061	31.7446	10.3841	37.8851	-1.86777	2.12269e-05
FBgn0260858	Ykt6	YKT6 v-SNARE	672.461	617.156	696.422	581.85	2131.12	1965.44	2658.5	2597.54	641.972	2338.15	-1.86509	1.56747e-33
FBgn0036629	CG4573	Glutamyl-tRNA synthetase, mitochondrial	10.9121	16.2224	16.3956	17.5297	48.4346	52.5222	64.2772	56.5882	15.2649	55.4555	-1.8648	1.4116e-10
FBgn0039994	conu	conundrum	249.615	253.21	282.628	250.809	1233.01	1181.75	653.056	699.761	259.066	941.893	-1.86225	1.47337e-11
FBgn0039915	CG1732	GABA transporter	122.08	119.199	77.2934	136.192	690.539	526.604	170.977	264.998	113.691	413.28	-1.86124	0.000176376
FBgn0267762	CR46093	antisense RNA:CR46093	2.04603	2.11596	6.24593	0.674218	13.8385	4.14649	6.42772	15.1822	2.77054	9.89872	-1.85914	0.0394951
FBgn0034392	MFS15	Major Facilitator Superfamily Transporter 15	50.4686	40.2033	58.5556	47.1952	195.122	147.891	176.119	190.468	49.1057	177.4	-1.85569	3.02522e-20
FBgn0061492	loj	logjam	764.532	709.553	820.56	695.793	2414.81	2930.18	2609.65	2865.29	747.609	2704.99	-1.85557	7.39554e-57
FBgn0266619	CR45126	antisense RNA:CR45126	2.72803	4.93725	4.68445	4.71952	29.0608	22.1146	5.14217	5.5208	4.26731	15.4596	-1.85554	0.0209515
FBgn0036993	CG5910	-	87.2971	68.4162	63.2401	77.535	307.214	230.821	259.68	276.04	74.1221	268.439	-1.85403	5.35176e-24
FBgn0064237	Idgf5	Imaginal disc growth factor 5	1068.03	1229.38	1115.68	1087.51	4595.75	3730.46	3878.48	4041.22	1125.15	4061.48	-1.8519	1.98423e-61
FBgn0030261	CG15203	-	351.916	378.758	397.398	344.525	1280.06	1199.72	1204.55	1630.02	368.149	1328.59	-1.85182	7.87427e-34
FBgn0032297	CG17124	-	305.54	383.695	412.232	423.409	2002.43	1633.72	807.321	1058.61	381.219	1375.52	-1.85124	3.7144e-08
FBgn0032161	CG4594	-	70.2469	73.3534	92.1275	58.6569	218.648	222.528	322.671	293.982	73.5962	264.457	-1.84838	8.14462e-15
FBgn0000308	chic	chickadee	3330.25	3192.99	3475.08	3027.24	18124.2	10425.7	8214.62	10097.5	3256.39	11715.5	-1.84707	6.04173e-11
FBgn0050414	CG30414	-	869.561	952.184	915.81	880.528	4213.81	2995.15	2749.78	3037.82	904.521	3249.14	-1.84481	2.74605e-26
FBgn0039955	CG41099	-	299.402	280.013	321.666	279.126	1179.04	1250.86	944.874	859.864	295.052	1058.66	-1.84341	1.65455e-26
FBgn0051779	Acp24A4	Accessory gland protein 24A4	2.72803	9.8745	9.3689	6.74218	31.8285	26.2611	15.4265	28.9842	7.1784	25.6251	-1.84111	0.000419584
FBgn0036579	CG5027	Thioredoxin-related transmembrane protein 3	105.029	88.1652	100.716	83.603	373.639	377.33	304.674	295.363	94.3783	337.751	-1.8398	8.66486e-27
FBgn0014002	Pdi		29150.4	24892.9	26196.2	21877	70736.7	86632.6	99477.9	108157	25529.1	91250.9	-1.8377	8.323e-23
FBgn0039538	CG12883	-	220.289	193.963	181.913	161.812	531.397	511.4	802.179	850.203	189.494	673.795	-1.83027	1.48059e-13
FBgn0033179	p47	p47	1761.63	1716.75	1810.54	1578.34	4172.3	4949.52	7391.87	7905.78	1716.82	6104.87	-1.83027	4.72498e-13
FBgn0031315	CG14341	-	46.3766	35.9714	35.1334	39.7788	149.455	125.777	118.27	167.004	39.315	140.127	-1.83018	6.2257e-17
FBgn0034162	CG6426	-	25.2343	39.498	24.9837	19.5523	184.052	80.1654	33.4241	91.0932	27.3171	97.1836	-1.83017	0.00133753
FBgn0038009	CG17738	-	2.04603	4.23193	14.8341	3.37109	27.6769	15.2038	15.4265	27.604	6.12078	21.4778	-1.82783	0.0144453
FBgn0040299	Myo28B1	Myosin 28B1	24.5523	26.8022	18.7378	16.1812	99.637	73.2546	57.8494	75.911	21.5684	76.663	-1.82714	2.62206e-09
FBgn0039944	CG17162	-	2.04603	2.82129	8.58816	1.34844	12.4546	8.29297	14.141	16.5624	3.70098	12.8627	-1.8248	0.0151775
FBgn0031479	Prx6005	Peroxiredoxin 6a	62.7448	56.4257	57.7749	70.1186	190.971	226.675	203.116	255.337	61.766	219.025	-1.82412	5.73291e-24
FBgn0031282	Pex12	Peroxin 12	81.159	63.4789	69.486	77.535	256.012	312.369	205.687	259.477	72.9147	258.386	-1.82336	5.00819e-20
FBgn0038039	CG5196	-	308.95	265.906	359.141	262.945	874.591	991.01	1255.98	1111.06	299.236	1058.16	-1.82307	3.29291e-22
FBgn0032429	CG5446	-	343.732	313.868	336.5	347.896	1536.07	1196.95	1024.58	990.983	335.499	1187.15	-1.82293	9.3207e-23
FBgn0034885	CG4019	Entomoglyceroporin 4	3324.79	2860.08	2784.91	2091.42	7005.03	6373.15	14833.9	10903.6	2765.3	9778.91	-1.82226	8.57746e-08
FBgn0033373	CG8080	NAD kinase 2, mitochondrial	596.758	615.04	639.427	536.677	2614.09	1836.89	1775.34	2206.94	596.976	2108.31	-1.82043	1.20345e-25
FBgn0033638	CG9005	atossa	288.49	306.815	284.19	333.064	1668.92	892.877	790.609	930.254	303.139	1070.66	-1.82022	2.18636e-10
FBgn0040985	CG6115	orsai	609.034	598.818	673.78	598.705	2989.11	2041.45	1682.78	2044.08	620.084	2189.35	-1.81999	1.44771e-17
FBgn0000497	ds		15.6862	19.749	14.8341	33.7109	184.052	41.4649	24.4253	46.9268	20.995	74.2171	-1.81952	0.0148663
FBgn0033725	Cpr49Ac	Cuticular protein 49Ac	9687.93	15947.3	12650.4	14795.7	81161.2	38219.6	29522.5	38405.4	13270.3	46827.2	-1.81914	2.17831e-06
FBgn0262782	Mdh1	Malate dehydrogenase 1	8581.71	8460.33	8774.76	7558.65	28290	25916.9	28956.9	34586.4	8343.86	29437.5	-1.81889	2.2031e-44
FBgn0050172	CG30172	-	6.82009	9.8745	6.24593	6.06796	29.0608	27.6432	12.8554	33.1248	7.25212	25.6711	-1.81871	0.000142013
FBgn0000032	Acph-1	Acid phosphatase 1	141.176	138.243	167.859	202.94	759.732	547.336	482.079	503.773	162.554	573.23	-1.81788	1.26403e-14
FBgn0026059	Mhcl	Myosin heavy chain-like	280.306	320.921	316.2	341.154	2002.43	841.737	705.763	887.468	314.645	1109.35	-1.81782	2.01418e-06
FBgn0037635	CG9837	-	484.908	423.898	499.675	482.066	2605.78	1353.14	1438.52	1265.64	472.637	1665.77	-1.81738	1.89782e-10
FBgn0032147	IP3K1	Inositol 1,4,5-triphosphate kinase 1	177.322	102.977	128.042	84.9514	370.871	474.082	357.381	535.517	123.323	434.463	-1.8167	1.36745e-09
FBgn0032638	SPH93	Serine protease homolog 93	536.059	866.84	460.638	688.376	3906.6	1621.28	1807.47	1646.58	637.978	2245.48	-1.81534	5.74676e-06
FBgn0000024	Ace	Acetylcholine esterase	27.2803	30.3288	28.8874	36.4078	159.142	128.541	69.4193	75.911	30.7261	108.253	-1.81498	5.44392e-07
FBgn0033635	CG7777	Prip	30.0084	33.8554	67.1438	43.8241	189.587	164.477	91.2736	168.384	43.7079	153.431	-1.81394	1.90137e-06
FBgn0039883	RhoGAP100F	Rho GTPase activating protein at 100F	15.0042	22.5703	17.1763	13.4844	96.8693	64.9616	25.7109	52.4476	17.0588	59.9973	-1.81354	0.00016636
FBgn0000482	dor	deep orange	82.523	93.8078	113.988	98.4358	393.012	293.018	299.532	379.555	97.1887	341.279	-1.81339	3.037e-21
FBgn0004654	Pgd	Phosphogluconate dehydrogenase	5442.43	4921.73	4337.8	4307.58	11629.8	12685.5	20418.3	22047.3	4752.38	16695.2	-1.81271	3.51756e-11
FBgn0035348	CG16758	-	760.44	1155.32	1265.58	1414.51	4530.71	4029	3033.88	4543.62	1148.96	4034.3	-1.812	2.54631e-12
FBgn0038331	Ccm3	Cerebral cavernous malformation 3	339.64	283.539	341.184	273.732	938.248	1267.44	1064.43	1075.18	309.524	1086.32	-1.81175	1.63858e-30
FBgn0029092	ced-6	ced-6	974.59	1618.71	1669.23	1754.99	9684.16	4323.4	2915.61	4186.14	1504.38	5277.33	-1.81064	4.07341e-05
FBgn0037229	CG9766	flippy	23.8703	16.9277	17.1763	26.9687	69.1923	55.2865	89.988	84.1922	21.2358	74.6648	-1.8104	2.74676e-09
FBgn0259832	CG34229	-	25.2343	33.1501	23.4223	24.2718	99.637	55.2865	113.128	103.515	26.5196	92.8916	-1.80881	1.1299e-08
FBgn0037019	Pex16	Peroxin 16	166.41	154.465	150.683	140.911	583.983	562.54	458.939	539.658	153.118	536.28	-1.80768	4.39793e-39
FBgn0038924	CG6028	-	918.666	729.302	1038.39	651.968	2517.22	2164.47	3091.73	3899.06	834.581	2918.12	-1.80608	1.62277e-11
FBgn0036980	RhoBTB	Rho-related BTB domain containing	220.971	199.606	231.1	213.053	986.683	811.329	551.498	669.397	216.182	754.727	-1.8036	3.86833e-16
FBgn0001250	if	inflated	291.9	324.448	369.291	318.905	862.136	1159.63	1163.42	1362.26	326.136	1136.86	-1.80199	5.26408e-22
FBgn0034035	CG8207	GDP-mannose pyrophosphorylase A	96.1632	120.61	130.384	135.518	462.205	353.834	398.518	467.888	120.669	420.611	-1.80193	1.69271e-22
FBgn0037741	CG16908	Telo2 interacting protein 1	23.8703	29.6235	30.4489	28.3171	105.172	124.395	79.7037	81.4318	28.065	97.6756	-1.79983	3.34822e-12
FBgn0035789	mthl6	methuselah-like 6	14.3222	28.2129	24.203	20.2265	83.0308	105.044	43.7085	70.3902	21.7411	75.5434	-1.79753	3.9608e-06
FBgn0053169	CG33169	-	12.2762	5.64257	14.8341	6.74218	26.2931	19.3503	42.4229	48.307	9.87375	34.0933	-1.7955	0.000603025
FBgn0016126	CaMKI	Calcium/calmodulin-dependent protein kinase I	2849.43	2971.52	3166.69	3180.28	14690.9	11794	7295.46	8448.2	3041.98	10557.1	-1.79512	4.95887e-12
FBgn0058160	CG40160	-	289.854	283.539	316.2	256.203	1202.56	1125.08	689.051	957.858	286.449	993.638	-1.7945	2.59245e-16
FBgn0261041	stj	straightjacket	6.82009	9.16918	6.24593	7.41639	23.5254	26.2611	26.9964	26.2238	7.4129	25.7517	-1.79415	3.20853e-06
FBgn0034406	Jheh3	Juvenile hormone epoxide hydrolase 3	1750.03	1552.41	1461.55	1263.48	5003.99	4645.45	5176.88	6050.79	1506.87	5219.28	-1.79228	5.37797e-30
FBgn0086608	CG34112	-	16.3682	9.16918	13.2726	7.41639	41.5154	22.1146	46.2796	49.6872	11.5566	39.8992	-1.79084	4.86569e-05
FBgn0039902	Zip102B	Zinc/iron regulated transporter-related protein 102B	375.787	344.902	402.863	378.236	1480.72	1498.26	1086.28	1124.86	375.447	1297.53	-1.7891	1.55731e-26
FBgn0028371	jbug	jitterbug	89.3431	120.61	101.496	146.305	380.558	362.127	398.518	438.903	114.439	395.027	-1.78642	1.09641e-18
FBgn0037515	Sp7	Serine protease 7	547.653	657.36	492.648	484.088	3146.87	1416.72	1250.83	1703.17	545.437	1879.4	-1.7847	3.15854e-07
FBgn0020294	ko	knockout	18.4142	11.9905	27.326	29.6656	172.981	76.0189	26.9964	24.8436	21.8491	75.2099	-1.78304	0.0184364
FBgn0017558	Pdk	Pyruvate dehydrogenase kinase	427.619	1670.91	1709.04	1788.03	4231.8	4971.64	3532.67	6492.46	1398.9	4807.14	-1.78091	0.000294987
FBgn0030545	CG11590	-	138.448	133.306	124.138	134.844	518.942	320.662	489.792	494.111	132.684	455.877	-1.78036	8.7359e-19
FBgn0030051	spirit	Serine Protease Immune Response Integrator	1336.74	1274.52	1237.48	1136.06	6083.39	3223.2	3729.36	4079.87	1246.2	4278.96	-1.77971	5.33904e-14
FBgn0036210	CG14130	-	32.7364	34.5608	44.5023	33.0367	110.708	134.07	129.84	120.077	36.209	123.674	-1.77774	2.86388e-18
FBgn0035044	CG3663	-	122.08	98.0397	122.576	89.6709	283.689	319.28	461.51	415.44	108.092	369.98	-1.77648	7.76063e-14
FBgn0011225	jar	jaguar	614.49	651.717	765.127	774.676	2180.94	2469.92	2396.25	2564.41	701.502	2402.88	-1.77646	3.76171e-43
FBgn0062440	CG17680	Essential MCU regulator	98.8913	78.996	103.058	64.7249	286.456	241.878	317.529	335.388	86.4175	295.313	-1.77476	1.80626e-15
FBgn0036449	bmm	brummer	209.377	366.062	313.077	404.531	1093.24	949.546	908.879	1472.67	323.262	1106.08	-1.77458	5.794e-10
FBgn0010241	Mdr50	Multi drug resistance 50	17.0502	25.3916	13.2726	13.4844	59.5054	44.2292	50.1362	82.812	17.2997	59.1707	-1.77175	2.09256e-06
FBgn0031996	CG8460	-	156.18	160.813	176.448	154.396	646.256	435.381	492.363	636.272	161.959	552.568	-1.77091	3.25499e-21
FBgn0040827	CG13315	-	1475.87	1286.51	2011.97	1342.37	4920.96	5353.12	4145.88	6399.98	1529.18	5204.98	-1.76725	7.54831e-15
FBgn0040636	CG13255	-	15.6862	41.614	38.2563	20.2265	163.294	105.044	60.4205	64.8694	28.9458	98.407	-1.76724	0.000612122
FBgn0030731	Mfe2	peroxisomal Multifunctional enzyme type 2	1128.04	1086.9	1032.92	956.041	3650.59	3348.98	3492.82	3801.07	1050.98	3573.36	-1.76552	8.82927e-75
FBgn0024980	Syx4	Syntaxin 4	167.092	164.34	145.218	144.283	517.559	521.075	545.07	527.236	155.233	527.735	-1.7648	6.41916e-56
FBgn0010591	Sply	Sphingosine-1-phosphate lyase	974.59	1026.95	992.323	949.973	3228.51	2584.64	3693.37	3894.92	985.958	3350.36	-1.76479	4.78811e-27
FBgn0266349	CR44998	antisense RNA:CR44998	4.09205	2.82129	5.46519	8.09061	26.2931	12.4395	10.2843	20.703	5.11729	17.43	-1.76282	0.0034178
FBgn0035623	mthl2	methuselah-like 2	4.77406	12.6958	14.0534	12.8101	29.0608	56.6687	46.2796	17.9426	11.0833	37.4879	-1.76257	0.00141377
FBgn0013763	CG5210	Imaginal disc growth factor 6	16053.1	17250	15231.5	14560.4	59308.9	50736.4	52092.8	51907.9	15773.8	53511.5	-1.76232	8.76775e-66
FBgn0036337	AdenoK	Adenosine kinase 2	2127.18	2327.56	2457.77	2265.37	8084.43	6711.78	7825.1	8506.17	2294.47	7781.87	-1.76205	8.95915e-53
FBgn0015286	Rala	Ras-like protein A	233.247	276.486	302.928	280.475	1388	1094.67	515.503	708.042	273.284	926.554	-1.76144	5.03104e-07
FBgn0037228	CG1092	-	402.385	360.419	363.045	316.208	1277.29	1098.82	1162.13	1349.83	360.514	1222.02	-1.76115	6.03883e-40
FBgn0034128	CG4409	-	6.13808	10.5798	4.68445	6.74218	49.8185	15.2038	14.141	16.5624	7.03613	23.9314	-1.76098	0.00669652
FBgn0013563	Pex1	Peroxin 1	130.946	129.074	161.614	149.002	528.629	501.725	397.233	505.153	142.659	483.185	-1.76049	2.70619e-27
FBgn0037592	CG11737	-	272.121	247.568	279.506	266.316	1296.66	840.355	746.901	717.704	266.378	900.406	-1.75705	2.50677e-13
FBgn0085322	CG34293	-	47.0586	28.2129	27.326	31.6882	150.839	92.6049	89.988	121.458	33.5714	113.722	-1.75679	1.75101e-08
FBgn0027930	MP1	Melanization Protease 1	718.837	986.039	815.875	779.396	3584.16	2327.56	2342.26	2894.28	825.037	2787.07	-1.75621	5.83748e-17
FBgn0266186	Vamp7	Vesicle-associated membrane protein 7	388.063	431.657	395.836	341.828	1667.54	1326.88	1090.14	1174.55	389.346	1314.78	-1.75569	5.22611e-21
FBgn0265338	CR44292	long non-coding RNA:CR44292	5.45607	3.52661	7.02668	7.41639	38.7477	11.0573	15.4265	13.802	5.85644	19.7584	-1.75427	0.00549672
FBgn0040056	CG17698	-	353.962	363.241	299.805	325.647	1292.51	1339.32	860.028	1035.15	335.664	1131.75	-1.75299	1.99324e-19
FBgn0035726	CG9953	-	1102.13	1041.05	934.548	946.602	4467.06	2874.9	2924.61	3297.3	1006.08	3390.97	-1.75284	8.51615e-20
FBgn0032005	Snx6	Sorting nexin 6	793.858	836.511	867.404	819.174	3726.7	2490.66	2173.85	2774.2	829.237	2791.35	-1.75109	3.72093e-18
FBgn0035980	CG4447	mitochondrial ribosome recycling factor 1	43.6486	35.2661	41.3793	43.1499	128.698	128.541	150.409	142.161	40.861	137.452	-1.7504	2.72154e-21
FBgn0005636	nvy	nervy	34.7824	38.0874	32.7912	19.5523	112.092	93.987	106.7	107.656	31.3033	105.109	-1.74985	2.22955e-11
FBgn0267180	CR45620	antisense RNA:CR45620	2.04603	6.34789	2.34223	4.71952	15.2223	26.2611	3.85663	6.901	3.86392	13.0603	-1.74923	0.0405646
FBgn0039611	CG14528	Neprilysin-like 18	804.77	831.574	904.88	842.772	2756.62	2572.2	2689.36	3355.26	845.999	2843.36	-1.74901	1.28235e-43
FBgn0030675	CG8191	-	56.6067	39.498	59.3364	55.9601	175.749	172.77	168.406	193.228	52.8503	177.538	-1.74885	5.95272e-20
FBgn0035040	CG4741	-	6.13808	1.41064	3.12297	5.39374	12.4546	19.3503	16.7121	5.5208	4.01636	13.5094	-1.74334	0.0141242
FBgn0259238	CG42336	-	3001.52	2900.99	2879.38	2555.28	9855.76	7970.93	9087.5	11030.6	2834.29	9486.19	-1.74285	5.59582e-35
FBgn0030927	CG15046	-	25.9163	61.363	60.8979	55.2858	276.769	95.3692	142.695	165.624	50.8657	170.114	-1.7425	0.000123564
FBgn0034788	CG13532	-	2.72803	2.11596	0.780742	2.02265	6.91923	5.52865	3.85663	9.6614	1.91185	6.49148	-1.74147	0.0354142
FBgn0039537	CG5590	Hydroxysteroid dehydrogenase like 2	3669.21	3429.98	3327.52	2824.97	10150.5	8707.62	11926	13508	3312.92	11073	-1.74089	2.80439e-20
FBgn0034354	GstE11	Glutathione S transferase E11	193.008	191.847	250.618	124.73	546.619	410.502	786.752	794.995	190.051	634.717	-1.74056	1.47563e-07
FBgn0037009	CG5104	-	78.431	98.0397	81.9779	71.4671	330.739	290.254	227.541	253.957	82.4789	275.623	-1.7405	4.03625e-18
FBgn0086687	Desat1	Desaturase 1	15433.2	13603.5	13917.5	13615.2	38061.3	52165.6	51838.2	46812.2	14142.3	47219.3	-1.73936	6.06966e-34
FBgn0037206	CG12768	-	10.9121	12.6958	17.1763	8.76483	71.96	33.1719	32.1386	27.604	12.3873	41.2186	-1.73924	0.000280794
FBgn0027835	Dp1	Dodeca-satellite-binding protein 1	13432.2	14804.7	12425.5	14557	39514.4	46129.7	46863.2	51585	13804.8	46023	-1.73717	4.92829e-42
FBgn0033244	CG8726	-	325.318	299.056	293.559	374.191	1262.07	1263.3	883.168	898.51	323.031	1076.76	-1.73642	4.09891e-18
FBgn0033337	CG8272	-	150.042	141.77	140.534	155.07	549.387	548.718	390.805	467.888	146.854	489.2	-1.73492	1.23861e-25
FBgn0035401	CG1291	ALG2, alpha-1,3/1,6-mannosyltransferase	476.042	435.183	494.209	418.015	1437.82	1275.74	1570.93	1777.7	455.862	1515.55	-1.73351	8.40665e-31
FBgn0262593	Shab	Shaker cognate b	3.41004	6.34789	4.68445	3.37109	24.9092	15.2038	2.57109	16.5624	4.45337	14.8116	-1.73178	0.0237122
FBgn0028479	Mtpalpha	Mitochondrial trifunctional protein alpha subunit	4139.11	3842.59	3962.26	3618.53	12828.3	11850.7	12474.9	14515.6	3890.62	12917.3	-1.73125	1.41121e-61
FBgn0031099	CG17065	-	190.28	197.49	213.142	163.835	568.761	510.018	689.051	767.391	191.187	633.805	-1.72994	2.36313e-19
FBgn0004868	Gdi	GDP dissociation inhibitor	2932.64	2725.36	2870.01	2611.92	10374.7	8572.17	8181.2	9802.18	2784.98	9232.56	-1.72906	1.39736e-47
FBgn0261285	Ppcs	Phosphopantothenoylcysteine synthetase	198.465	217.239	211.581	219.795	642.105	707.667	687.766	768.771	211.77	701.577	-1.72806	3.29658e-54
FBgn0030701	CG16952	-	334.184	350.545	326.35	338.457	1684.14	872.145	1014.29	897.13	337.384	1116.93	-1.72698	5.1083e-11
FBgn0030669	CG9240	-	98.8913	88.1652	96.812	97.0873	319.669	241.878	349.668	349.19	95.2389	315.101	-1.7266	7.42006e-22
FBgn0020513	ade5	PAICS bifunctional enzyme	2568.44	3943.45	4169.94	4000.81	24388.9	8816.81	7300.6	8042.42	3670.66	12137.2	-1.72532	0.000294378
FBgn0036623	CG4729	1-Acylglycerol-3-phosphate O-acyltransferase 3	1156.69	1069.27	1125.05	982.335	3957.8	3458.17	3298.7	3606.46	1083.33	3580.28	-1.72465	2.52041e-57
FBgn0036848	CG10424	NAD(P)HX dehydratase	403.067	335.028	324.789	291.262	1699.36	1013.13	809.892	952.338	338.536	1118.68	-1.72424	2.39829e-09
FBgn0030465	CG15743	-	93.4352	102.272	137.411	88.3225	361.184	341.394	329.099	357.472	105.36	347.287	-1.7238	2.10947e-20
FBgn0039928	Cals	Calsyntenin	671.779	639.727	692.518	736.92	2807.82	3050.43	1488.66	1694.88	685.236	2260.45	-1.72185	2.26237e-09
FBgn0263110	CG43367	-	165.046	239.809	224.854	322.95	864.904	891.495	617.061	760.49	238.165	783.487	-1.71759	5.01594e-11
FBgn0087007	bbg	big bang	92.0712	131.19	99.9349	134.169	408.235	392.534	311.101	393.357	114.341	376.307	-1.71725	1.4334e-17
FBgn0261565	Lmpt	Limpet	75.021	100.156	153.806	103.83	487.114	331.719	277.677	324.347	108.203	355.214	-1.71626	3.22664e-08
FBgn0040066	wds	will die slowly	111.167	100.861	81.1971	90.3452	251.86	257.082	368.951	382.315	95.8927	315.052	-1.71551	1.49601e-13
FBgn0085220	CG34191	Ubiquitin-fold modifier 1	395.565	450.7	470.787	397.788	1383.85	1456.8	1308.68	1471.29	428.71	1405.16	-1.71333	6.57289e-55
FBgn0020257	Ppa	Partner of paired	84.5691	55.7204	66.363	60.0054	427.609	203.178	128.554	114.557	66.6645	218.474	-1.71202	0.000570695
FBgn0039213	atl	atlastin	1710.48	1781.64	1654.39	1822.41	6750.4	5256.36	4612.53	6206.76	1742.23	5706.51	-1.71158	1.52347e-27
FBgn0036299	Tsf2	Transferrin 2	127.536	163.635	138.972	133.495	631.034	468.553	331.67	414.06	140.909	461.329	-1.71075	5.97532e-12
FBgn0010516	wal	walrus	3105.19	3029.36	3100.33	2491.23	9061.43	7773.28	10284.3	11250	2931.53	9592.26	-1.71027	2.6696e-24
FBgn0028506	CG4455	-	18.4142	19.0437	16.3956	15.507	94.1016	69.1081	30.853	33.1248	17.3401	56.7969	-1.70977	0.000316308
FBgn0028970	betaggt-II	Rab geranylgeranyltransferase subunit beta	152.088	133.306	138.972	117.988	398.548	371.802	433.228	570.022	135.588	443.4	-1.70956	9.74662e-18
FBgn0267661	CR45999	antisense RNA:CR45999	3.41004	7.75854	3.12297	4.71952	19.3739	16.5859	16.7121	9.6614	4.75277	15.5833	-1.70901	0.00228203
FBgn0033376	CG8777	-	83.8871	92.3971	90.566	92.3678	340.426	288.872	264.822	278.8	89.8045	293.23	-1.70677	8.70533e-30
FBgn0261564	CG42678	Receptor expression enhancing protein A	473.314	469.744	489.525	496.224	1198.41	1514.85	1757.34	1816.34	482.202	1571.74	-1.70478	9.50491e-24
FBgn0005612	Sox14	Sox box protein 14	229.155	405.56	249.837	350.593	1620.48	838.973	673.625	892.989	308.786	1006.52	-1.70446	3.63566e-06
FBgn0032116	Mco1	Multicopper oxidase 1	12.2762	8.46386	11.7111	1.34844	31.8285	42.847	28.2819	6.901	8.44989	27.4646	-1.70428	0.0378052
FBgn0044047	Ilp6	Insulin-like peptide 6	557.883	686.278	775.277	746.359	3762.68	2158.94	1086.28	2002.67	691.449	2252.64	-1.70391	1.89451e-05
FBgn0036732	Oatp74D	Organic anion transporting polypeptide 74D	1168.96	1247.71	995.446	1109.76	3932.89	3860.38	3260.14	3679.61	1130.47	3683.26	-1.70377	7.8237e-44
FBgn0250848	26-29-p	26-29kD-proteinase	3057.44	3106.24	2827.85	2556.63	11732.3	8667.54	8280.18	8920.23	2887.04	9400.05	-1.70306	1.65339e-25
[truncated: 1,561 more rows]

## Sheet: up-regulated DEGS
Table S4 Differentially expressed genes (DEGs) in the fat body between wds RNAi and control
[truncated: 3,152 more rows]
