# Supplementary material for: Wds-Mediated H3K4me3 Modification Regulates Lipid Synthesis and Transport in Drosophila
Source: Int J Mol Sci. 2023 Mar 24;24(7):6125. doi: 10.3390/ijms24076125 (PMC10093852; doi:10.3390/ijms24076125)
Supplement: Supplementary file 1 [file ijms-24-06125-s001.zip › ijms-2251742-supplementary/Supporting Information/Table S5. DEGs that both in Wds RNAi-induced down-regulaed DEGs and genes with differential down-regulated H3K4me3 peaks.xlsx]

## Sheet: Sheet1
Table S5 DEGs that both in Wds RNAi-induced down-regulaed DEGs and genes with differential down-regulated H3K4me3 peaks in the fat body
FlyBase_id	gene_description	gene_name
FBgn0000014	abdominal A	abd-A
FBgn0000032	Acid phosphatase 1	Acph-1
FBgn0000042	Actin 5C	Act5C
FBgn0000043	Actin 42A	Act42A
FBgn0000052	Phosphoribosylformylglycinamidine synthase	Pfas
FBgn0000055	Alcohol dehydrogenase	Adh
FBgn0000064	Aldolase 1	Ald1
FBgn0000077	almondex	amx
FBgn0000083	Annexin B9	AnxB9
FBgn0000100	Ribosomal protein LP0	RpLP0
FBgn0000115	ADP ribosylation factor-like 1	Arl1
FBgn0000119	arrow	arr
FBgn0000173	bendless	ben
FBgn0000221	brainiac	brn
FBgn0000228	Ninein	Nin
FBgn0000239	burgundy	bur
FBgn0000253	Calmodulin	Cam
FBgn0000257	carnation	car
FBgn0000261	Catalase	Cat
FBgn0000316	cinnamon	cin
FBgn0000317	crinkled	ck
FBgn0000319	Clathrin heavy chain	Chc
FBgn0000326	cricklet	clt
FBgn0000330	carmine	cm
FBgn0000339	cornichon	cni
FBgn0000370	cryptocephal	crc
FBgn0000382	corkscrew	csw
FBgn0000406	Cytochrome b5-related	Cyt-b5-r
FBgn0000416	Saposin-related	Sap-r
FBgn0000454	Dipeptidase B	Dip-B
FBgn0000455	Dipeptidase C	Dip-C
FBgn0000464	Leukocyte-antigen-related-like	Lar
FBgn0000482	deep orange	dor
FBgn0000504	doublesex	dsx
FBgn0000524	deltex	dx
FBgn0000546	Ecdysone receptor	EcR
FBgn0000562	egalitarian	egl
FBgn0000566	Cystathionine gamma-lyase	Cth
FBgn0000567	Ecdysone-induced protein 74EF	Eip74EF
FBgn0000568	Ecdysone-induced protein 75B	Eip75B
FBgn0000579	Enolase	Eno
FBgn0000617	TBP-associated factor 9	Taf9
FBgn0000618	enhancer of yellow 2	e(y)2
FBgn0000635	Fasciclin 2	Fas2
FBgn0000662	female lethal d	fl(2)d
FBgn0000667	alpha actinin	Actn
FBgn0000721	foraging	for
FBgn0001084	fuzzy	fy
FBgn0001087	garnet	g
FBgn0001090	bangles and beads	bnb
FBgn0001091	Glyceraldehyde 3 phosphate dehydrogenase 1	Gapdh1
FBgn0001092	Glyceraldehyde 3 phosphate dehydrogenase 2	Gapdh2
FBgn0001098	Glutamate dehydrogenase	Gdh
FBgn0001105	G protein beta-subunit 13F	Gbeta13F
FBgn0001122	G protein alpha o subunit	Galphao
FBgn0001125	Glutamate oxaloacetate transaminase 2	Got2
FBgn0001128	Glycerol-3-phosphate dehydrogenase 1	Gpdh1
FBgn0001142	Glutamine synthetase 1	Gs1
FBgn0001149	Glutathione S transferase D1	GstD1
FBgn0001168	hairy	hry
FBgn0001169	Hairless	H
FBgn0001186	Hexokinase A	Hex-A
FBgn0001189	halfway	hfw
FBgn0001208	Henna	Hn
FBgn0001218	Heat shock protein 70 cognate 3	Hsc70-3
FBgn0001248	Isocitrate dehydrogenase	Idh
FBgn0001250	inflated	if
FBgn0001276	intersex	ix
FBgn0001308	Kinesin heavy chain	Khc
FBgn0001325	Kruppel	Kr
FBgn0001404	egghead	egh
FBgn0001612	Gamma-tubulin ring protein 91	Grip91
FBgn0001624	discs large 1	dlg1
FBgn0001990	weckle	wek
FBgn0001994	cropped	crp
FBgn0002069	Aspartyl-tRNA synthetase	AspRS
FBgn0002121	lethal (2) giant larvae	l(2)gl
FBgn0002567	Rab32	Rab32
FBgn0002643	mastermind	mam
FBgn0002719	Malic enzyme	Men
FBgn0002921	Na pump alpha subunit	Atpalpha
FBgn0002989	okra	okr
FBgn0003016	outspread	osp
FBgn0003048	pecanex	pcx
FBgn0003071	Phosphofructokinase	Pfk
FBgn0003074	Phosphoglucose isomerase	Pgi
FBgn0003076	Phosphoglucose mutase 1	Pgm1
FBgn0003093	Protein C kinase 98E	Pkc98E
FBgn0003116	prune	pn
FBgn0003134	Protein phosphatase 1alpha at 96A	Pp1alpha-96A
FBgn0003141	purple	pr
FBgn0003175	plexus	px
FBgn0003189	rudimentary	r
FBgn0003205	Ras oncogene at 85D	Ras85D
FBgn0003206	Ras oncogene at 64B	Ras64B
FBgn0003210	ruby	rb
FBgn0003218	retinal degeneration B	rdgB
FBgn0003371	shaggy	sgg
FBgn0003388	shade	shd
FBgn0003396	schnurri	shn
FBgn0003416	small wing	sl
FBgn0003444	smoothened	smo
FBgn0003463	short gastrulation	sog
FBgn0003507	serpent	srp
FBgn0003517	stubarista	sta
FBgn0003557	Suppressor of deltex	Su(dx)
FBgn0003651	seven up	svp
FBgn0003654	short wing	sw
FBgn0003716	thickveins	tkv
FBgn0003731	Epidermal growth factor receptor	Egfr
FBgn0003867	torso-like	tsl
FBgn0003882	tube	tub
FBgn0003884	alpha-Tubulin at 84B	alphaTub84B
FBgn0003891	tudor	tud
FBgn0003944	Ultrabithorax	Ubx
FBgn0003963	u-shaped	ush
FBgn0003965	vermilion	v
FBgn0003969	vacuolar peduncle	vap
FBgn0004057	Zwischenferment	Zw
FBgn0004087	Dihydrofolate reductase	Dhfr
FBgn0004101	blistered	bs
FBgn0004132	boca	boca
FBgn0004242	Synaptotagmin 1	Syt1
FBgn0004370	Protein tyrosine phosphatase 10D	Ptp10D
FBgn0004373	four wheel drive	fwd
FBgn0004381	Kinesin-like protein at 68D	Klp68D
FBgn0004387	Kinesin-like protein at 98A	Klp98A
FBgn0004396	Cyclic-AMP response element binding protein A	CrebA
FBgn0004435	G protein alpha q subunit	Galphaq
FBgn0004507	Glycogen phosphorylase	GlyP
FBgn0004597	Cyclin C	CycC
FBgn0004598	Furin 2	Fur2
FBgn0004636	Rap1 GTPase	Rap1
FBgn0004638	downstream of receptor kinase	drk
FBgn0004643	Zeste-white 10	Zw10
FBgn0004646	optic ganglion reduced	ogre
FBgn0004648	silver	svr
FBgn0004654	Phosphogluconate dehydrogenase	Pgd
FBgn0004797	midway	mdy
FBgn0004811	female sterile (2) ltoPP43	fs(2)ltoPP43
FBgn0004838	Heterogeneous nuclear ribonucleoprotein at 27C	Hrb27C
FBgn0004868	GDP dissociation inhibitor	Gdi
FBgn0004885	tolkin	tok
FBgn0004888	Succinyl-coenzyme A synthetase alpha subunit 1	Scsalpha1
FBgn0004914	Hepatocyte nuclear factor 4	Hnf4
FBgn0004921	G protein gamma 1	Ggamma1
FBgn0005198	gigas	gig
FBgn0005585	Calreticulin	Calr
FBgn0005632	fat facets	faf
FBgn0005649	Rox8	Rox8
FBgn0005659	Ets at 98B	Ets98B
FBgn0005695	germ cell-less	gcl
FBgn0005771	no ocelli	noc
FBgn0008635	Coat Protein (coatomer) beta	betaCOP
FBgn0010051	Inositol 1,4,5,-trisphosphate receptor	Itpr
FBgn0010222	NAD-dependent methylenetetrahydrofolate dehydrogenase	Nmdmc
FBgn0010225	Gelsolin	Gel
FBgn0010226	Glutathione S transferase S1	GstS1
FBgn0010313	corto	corto
FBgn0010316	dacapo	dap
FBgn0010341	Cell division cycle 42	Cdc42
FBgn0010348	ADP ribosylation factor 1	Arf1
FBgn0010350	CDP-diacylglycerol synthase	Cds
FBgn0010352	Oxoglutarate dehydrogenase	Ogdh
FBgn0010380	Adaptor Protein complex 1/2, beta subunit	AP-1-2beta
FBgn0010387	Acyl-CoA binding protein 2	Acbp2
FBgn0010391	Signal recognition particle receptor alpha	SrpRalpha
FBgn0010406	Ribonuclease X25	RNaseX25
FBgn0010415	Syndecan	Sdc
FBgn0010441	pelle	pll
FBgn0010470	FK506-binding protein 14	Fkbp14
FBgn0010516	walrus	wal
FBgn0010591	Sphingosine-1-phosphate lyase	Sply
FBgn0010638	Sec61 beta subunit	Sec61beta
FBgn0010651	Major Facilitator Superfamily Transporter 14	MFS14
FBgn0010747	Signal recognition particle 54k	Srp54k
FBgn0010894	sinuous	sinu
FBgn0011016	Signal sequence receptor beta	SsRbeta
FBgn0011205	fumble	fbl
FBgn0011225	jaguar	jar
FBgn0011227	oxen	ox
FBgn0011300	baboon	babo
FBgn0011305	Repressor splicing factor 1	Rsf1
FBgn0011481	Sequence-specific single-stranded DNA-binding protein	Ssdp
FBgn0011570	capping protein beta	cpb
FBgn0011656	Myocyte enhancer factor 2	Mef2
FBgn0011661	Moesin	Moe
FBgn0011672	Malvolio	Mvl
FBgn0011710	Septin 1	Septin1
FBgn0011739	warts	wts
FBgn0011741	Actin-related protein 6	Arp6
FBgn0011747	Ankyrin	Ank
FBgn0011754	Phosphorylase kinase gamma	PhKgamma
FBgn0011766	E2F transcription factor 1	E2f1
FBgn0011770	GIP-like	Gip
FBgn0011771	HEM-protein	Hem
FBgn0011828	Peroxidasin	Pxn
FBgn0012034	Acetyl Coenzyme A synthase	AcCoAS
FBgn0013307	Ornithine decarboxylase 1	Odc1
FBgn0013308	Ornithine decarboxylase 2	Odc2
FBgn0013334	Synapse-associated protein 47kD	Sap47
FBgn0013342	neuronal Synaptobrevin	nSyb
FBgn0013469	klumpfuss	klu
FBgn0013563	Peroxin 1	Pex1
FBgn0013718	nuclear fallout	nuf
FBgn0013750	ADP ribosylation factor 6	Arf6
FBgn0013762	Cyclin-dependent kinase 5	Cdk5
FBgn0013763	Imaginal disc growth factor 6	Idgf6
FBgn0013764	Chip	Chi
FBgn0013773	Cytochrome P450 6a22	Cyp6a22
FBgn0013983	immune deficiency	imd
FBgn0014002
FBgn0014009	Rab2	Rab2
FBgn0014010	Rab5	Rab5
FBgn0014020	Rho1	Rho1
FBgn0014075	UDP-glucose-glycoprotein glucosyltransferase	Uggt
FBgn0014184	Ornithine decarboxylase antizyme	Oda
FBgn0014391	stunted	sun
FBgn0014469	Cytochrome P450 4e2	Cyp4e2
FBgn0014869	Phosphoglyceromutase 78	Pglym78
FBgn0014906	alpha/beta hydrolase2	Hydr2
FBgn0015024	Casein kinase Ialpha	CkIalpha
FBgn0015038	Cytochrome P450 9b1	Cyp9b1
FBgn0015039	Cytochrome P450 9b2	Cyp9b2
FBgn0015229	gliolectin	glec
FBgn0015239	Hormone-receptor-like in 78	Hr78
FBgn0015247	Death-associated inhibitor of apoptosis 2	Diap2
FBgn0015277	Phosphatidylinositol 3-kinase 59F	Pi3K59F
FBgn0015286	Ras-like protein A	Rala
FBgn0015288	Ribosomal protein L22	RpL22
FBgn0015295	SH2 ankyrin repeat kinase	Shark
FBgn0015513	myoblast city	mbc
FBgn0015569	alpha-Esterase-10	alpha-Est10
FBgn0015570	alpha-Esterase-2	alpha-Est2
FBgn0015571	alpha-Esterase-3	alpha-Est3
FBgn0015575	alpha-Esterase-7	alpha-Est7
FBgn0015576	alpha-Esterase-8	alpha-Est8
FBgn0015614	Calcineurin B2	CanB2
FBgn0015623	Cytochrome P450 reductase	Cpr
FBgn0015663	UDP-glycosyltransferase family 36 member A1	Ugt36A1
FBgn0015737	Hemomucin	Hmu
FBgn0015765	p38a MAP kinase	p38a
FBgn0015766	Msr-110	Msr-110
FBgn0015772	Numb-associated kinase	Nak
FBgn0015781	Pyrroline 5-carboyxlate reductase	P5cr
FBgn0015789	Rab10	Rab10
FBgn0015790	Rab11	Rab11
FBgn0015795	Rab7	Rab7
FBgn0015797	Rab6	Rab6
FBgn0015808	Sterol carrier protein X-related thiolase	ScpX
FBgn0015924	croquemort	crq
FBgn0016081	furry	fry
FBgn0016126	Calcium/calmodulin-dependent protein kinase I	CaMKI
FBgn0016691	ATP synthase, oligomycin sensitivity conferring protein	ATPsynO
FBgn0016696	Pitslre	Pitslre
FBgn0016701	Rab4	Rab4
FBgn0016715	Rhythmically expressed gene 2	Reg-2
FBgn0016797	frizzled 2	fz2
FBgn0016917	Signal-transducer and activator of transcription protein at 92E	Stat92E
FBgn0016926	Pinocchio	Pino
FBgn0016977	split ends	spen
FBgn0017418	ariadne 1	ari-1
FBgn0017429	-	CG5989
FBgn0017558	Pyruvate dehydrogenase kinase	Pdk
FBgn0017561	Open rectifier K[+] channel 1	Ork1
FBgn0019643
FBgn0019830	congested-like trachea	colt
FBgn0019925	Surfeit 4	Surf4
FBgn0019952	Organic cation transporter	Orct
FBgn0019972	Death related ICE-like caspase	Drice
FBgn0020236	ATP citrate lyase	ATPCL
FBgn0020249	steamer duck	stck
FBgn0020306	domino	dom
FBgn0020370	Tripeptidyl-peptidase II	TppII
FBgn0020379	Rfx	Rfx
FBgn0020385	pugilist	pug
FBgn0020386	Phosphoinositide-dependent kinase 1	Pdk1
FBgn0020389	PAPS synthetase	Papss
FBgn0020407	asunder	asun
FBgn0020618	Receptor of activated protein kinase C 1	Rack1
FBgn0020626	Oxysterol binding protein	Osbp
FBgn0020655	ADP-ribosylation factor GTPase activating protein 1	ArfGAP1
FBgn0020764	Aminolevulinate synthase	Alas
FBgn0020910	Ribosomal protein L3	RpL3
FBgn0021764	sidekick	sdk
FBgn0021765	scully	scu
FBgn0021795	Translocon-associated protein delta	Tapdelta
FBgn0021796	mechanistic Target of rapamycin	mTor
FBgn0021979	lethal (2) k09913	l(2)k09913
FBgn0021995	Rs1	Rs1
FBgn0022027	Vacuolar protein sorting 25	Vps25
FBgn0022774	Ornithine aminotransferase precursor	Oat
FBgn0022960	visceral mesodermal armadillo-repeats	vimar
FBgn0023000	methuselah	mth
FBgn0023095	capricious	caps
FBgn0023130	a6	a6
FBgn0023169	AMP-activated protein kinase alpha subunit	AMPKalpha
FBgn0023172	Rho guanine nucleotide exchange factor 2	RhoGEF2
FBgn0023212	Elongin B	EloB
FBgn0023213	eukaryotic translation initiation factor 4G1	eIF4G1
FBgn0023215	Mnt	Mnt
FBgn0023441	fusilli	fus
FBgn0023509	Myb-interacting protein 130	mip130
FBgn0023520	-	CG3857
FBgn0023528	-	CG2924
FBgn0023536	-	CG3156
FBgn0023537	-	CG17896
FBgn0023549	Monocarboxylate transporter 1	Mct1
FBgn0024194	rasp	rasp
FBgn0024238	Fimbrin	Fim
FBgn0024251	bobby sox	bbx
FBgn0024293	Serpin 43Ab	Spn43Ab
FBgn0024320	Niemann-Pick type C-1a	Npc1a
FBgn0024689	four way stop	fws
FBgn0024734	PRL-1 phosphatase	PRL-1
FBgn0024754	Flotillin 1	Flo1
FBgn0024806	DISCO Interacting Protein 2	DIP2
FBgn0024814	Clathrin light chain	Clc
FBgn0024841	pterin-4a-carbinolamine dehydratase	Pcd
FBgn0024945	Nitrilase and fragile histidine triad fusion protein	NitFhit
FBgn0024957	Iron regulatory protein 1B	Irp-1B
FBgn0024958	Iron regulatory protein 1A	Irp-1A
FBgn0024980	Syntaxin 4	Syx4
FBgn0024983	-	CG4293
FBgn0024994	UDP-galactose transporter	Ugalt
FBgn0025186	ariadne 2	ari-2
FBgn0025373	Farnesyl pyrophosphate synthase	Fpps
FBgn0025394	insomniac	inc
FBgn0025456	Cellular Repressor of E1A-stimulated Genes	CREG
FBgn0025469	saliva	slv
FBgn0025595	Adipokinetic hormone receptor	AkhR
FBgn0025620	-	CG13360
FBgn0025631	moody	moody
FBgn0025638	Regulator of cullins 1a	Roc1a
FBgn0025674	Cyclin K	CycK
FBgn0025678	calcium-binding protein 1	CaBP1
FBgn0025683
FBgn0025700	-	CG5885
FBgn0025724	Coat Protein (coatomer) beta'	beta'COP
FBgn0025725	Coat Protein (coatomer) alpha	alphaCOP
FBgn0025742	myotubularin	mtm
FBgn0025743	mushroom bodies tiny	mbt
FBgn0025814	Microsomal glutathione S-transferase-like	Mgstl
FBgn0025836	Rho GTPase activating protein at 1A	RhoGAP1A
FBgn0025865	Cortactin	Cortactin
FBgn0025885	myo-inositol-1-phosphate synthase	Inos
FBgn0026059	Myosin heavy chain-like	Mhcl
FBgn0026060	Multiple inositol polyphosphate phosphatase 2	Mipp2
FBgn0026090	Late endosomal/lysosomal adaptor, MAPK and MTOR activator 5	Lamtor5
FBgn0026150	Aminopeptidase P	ApepP
FBgn0026192	par-6	par-6
FBgn0026199	myoglianin	myo
FBgn0026238	gustavus	gus
FBgn0026263	bip1	bip1
FBgn0026313	X11L	X11L
FBgn0026369	Smad anchor for receptor activation	Sara
FBgn0026378	Rab escort protein	Rep
FBgn0026403	Nidogen	Ndg
FBgn0026415	Imaginal disc growth factor 4	Idgf4
FBgn0026428	Histone deacetylase 6	HDAC6
FBgn0026439	Excitatory amino acid transporter 1	Eaat1
FBgn0026570	-	CG5704
FBgn0026593	-	CG5707
FBgn0026718	1-Acylglycerol-3-phosphate O-acyltransferase 2	Agpat2
FBgn0026749
FBgn0026869	Thymine DNA glycosylase	Tdg
FBgn0026878	-	CG4325
FBgn0027095	Mesencephalic astrocyte-derived neurotrophic factor	Manf
FBgn0027101	Dual-specificity tyrosine phosphorylation-regulated kinase 3	Dyrk3
FBgn0027108	Innexin 2	Inx2
FBgn0027279	lethal (1) G0196	l(1)G0196
FBgn0027287	Golgi microtubule-associated protein	Gmap
FBgn0027339	jim	jim
FBgn0027492	widerborst	wdb
FBgn0027496	Coat Protein (coatomer) epsilon	epsilonCOP
FBgn0027529	tapas	tapas
FBgn0027535	brother of tout-velu	botv
FBgn0027547	-	CG1927
FBgn0027552	-	CG10863
FBgn0027560	Trehalose-6-phosphate synthase 1	Tps1
FBgn0027561	-	CG18659
FBgn0027564	-	CG3149
FBgn0027572	acyl-CoA oxidase 1	ACOX1
FBgn0027578	Neprilysin-like 21	Nepl21
FBgn0027580	Pyruvate carboxylase	PCB
FBgn0027590	Glutathione S transferase E12	GstE12
FBgn0027594	draper	drpr
FBgn0027601	pudgy	pdgy
FBgn0027610	Dicarboxylate carrier 1	Dic1
FBgn0027611	Lysosomal alpha-mannosidase II	LManII
FBgn0027654	jdp	jdp
FBgn0027655	huntingtin	htt
FBgn0027780	Aminoadipate-semialdehyde dehydrogenase	Aasdh
FBgn0027844	Carbonic anhydrase 1	CAH1
FBgn0027864	8-oxoguanine DNA glycosylase	Ogg1
FBgn0028327	lethal (1) G0320	l(1)G0320
FBgn0028341	Protein tyrosine phosphatase Meg2	Ptpmeg2
FBgn0028371	jitterbug	jbug
FBgn0028406	DNA fragmentation factor-related protein 4	Drep4
FBgn0028425	Juvenile hormone Inducible-21	JhI-21
FBgn0028468	tetracycline resistance	rtet
FBgn0028479	Mitochondrial trifunctional protein alpha subunit	Mtpalpha
FBgn0028500	RIC1 homolog	Rich
FBgn0028509	Centaurin gamma 1A	CenG1A
FBgn0028530	mitochondrial transcription termination factor	mTTF
FBgn0028539	Engulfment ABC Transporter in the ovary	Eato
FBgn0028541	Transmembrane 9 superfamily protein member 4	TM9SF4
FBgn0028546	icarus	ics
FBgn0028572	quick-to-court	qtc
FBgn0028582	liquid facets	lqf
FBgn0028647	-	CG11902
FBgn0028671	Vacuolar H[+] ATPase 100kD subunit 1	Vha100-1
FBgn0028703	Na[+]/H[+] hydrogen exchanger 3	Nhe3
FBgn0028708	Mst85C	Mst85C
FBgn0028746	-	CG18508
FBgn0028836	COP9 signalosome subunit 7	CSN7
FBgn0028936	Nimrod B5	NimB5
FBgn0028940	Cytochrome P450 28a5	Cyp28a5
FBgn0028968	Coat Protein (coatomer) gamma	gammaCOP
FBgn0028970	Rab geranylgeranyltransferase subunit beta	RabGGTb
FBgn0028992	sds22	sds22
FBgn0029091	Chitin synthase 2	Chs2
FBgn0029092	ced-6	ced-6
FBgn0029093	cathepsin D	cathD
FBgn0029117	Surfeit 1	Surf1
FBgn0029175	sister of tout-velu	sotv
FBgn0029502	Coenzyme Q7	Coq7
FBgn0029648	-	CG3603
FBgn0029664	-	CG10802
FBgn0029676	Hsc/Hsp70-interacting protein related	HIP-R
FBgn0029685	-	CG2938
FBgn0029688	lava lamp	lva
FBgn0029713	-	CG11436
FBgn0029736	-	CG4041
FBgn0029769	fra mauro	frma
FBgn0029778	Rho GTPase activating protein at 5A	RhoGAP5A
FBgn0029789	Post-GPI attachment to proteins 1	PGAP1
FBgn0029791	ADAM metallopeptidase with thrombospondin type 1 motif B	AdamTS-B
FBgn0029818	Glycosylphosphatidylinositol anchor attachment 1	GAA1
FBgn0029823	Serine hydroxymethyl transferase	Shmt
FBgn0029828	-	CG6067
FBgn0029831	-	CG5966
FBgn0029849	ER GDP-fucose transporter	Efr
FBgn0029866	-	CG3842
FBgn0029892	-	CG3184
FBgn0029894	-	CG14440
FBgn0029903	pod1 coronin	pod1
FBgn0029911	-	CG14435
FBgn0029913	Chitinase 11	Cht11
FBgn0029924	-	CG4586
FBgn0029935	-	CG4615
FBgn0029936	-	CG4617
FBgn0029943	Autophagy-related 5	Atg5
FBgn0029944	Downstream of kinase	Dok
FBgn0029958	Pyruvate dehydrogenase phosphatase	Pdp
FBgn0029969	Acetyl-CoA acetyltransferase 1	Acat1
FBgn0029990	-	CG2233
FBgn0029994	Lipid droplet subset dehydrogenase 1	Ldsdh1
FBgn0029997	-	CG2258
FBgn0030013	Phospholipase A2 group III	GIIIspla2
FBgn0030018	slipper	slpr
FBgn0030029	-	CG15343
FBgn0030037	Mitoguardin	Miga
FBgn0030041	-	CG12116
FBgn0030051	Serine Protease Immune Response Integrator	spirit
FBgn0030055	Rubicon	Rubicon
FBgn0030056	Carbonic anhydrase 3	CAH3
FBgn0030066	Uroporphyrinogen III synthase 1	Uros1
FBgn0030073	-	CG10962
FBgn0030114	-	CG17754
FBgn0030160	-	CG9691
FBgn0030178	NAD(P)HX epimerase	Naxe
FBgn0030208	Protein phosphatase 4 regulatory subunit 2-related protein	PPP4R2r
FBgn0030245	-	CG1637
FBgn0030251	-	CG2145
FBgn0030261	-	CG15203
FBgn0030276	Dynein light intermediate chain	Dlic
FBgn0030305	Ubiquitin-like activating enzyme 5	Uba5
FBgn0030310	Peptidoglycan recognition protein SA	PGRP-SA
FBgn0030326	-	CG2444
FBgn0030327	alpha1,6-fucosyltransferase	FucT6
FBgn0030330	Transport and Golgi organization 10	Tango10
FBgn0030336	-	CG1578
FBgn0030341	p24-related-1	p24-1
FBgn0030349	-	CG10353
FBgn0030362	regucalcin	regucalcin
FBgn0030410	Apoptosis and caspase activation inhibitor	Aven
FBgn0030412	Tomosyn	Tomosyn
FBgn0030447	-	CG2200
FBgn0030451	-	CG15717
FBgn0030465	-	CG15743
FBgn0030478	-	CG1640
FBgn0030482	Branched chain amino acid transaminase	Bcat
FBgn0030484	Glutathione S transferase T4	GstT4
FBgn0030502	toothrin	tth
FBgn0030505	NFAT nuclear factor	NFAT
FBgn0030512	NAD synthetase	Nadsyn
FBgn0030521	Cathepsin B	CtsB
FBgn0030528	-	CG11095
FBgn0030545	-	CG11590
FBgn0030573	nmdyn-D6	nmdyn-D6
FBgn0030581	-	CG14408
FBgn0030607	doppelganger von brummer	dob
FBgn0030608	Lipid storage droplet-2	Lsd-2
FBgn0030615	Cytochrome P450 4s3	Cyp4s3
FBgn0030631	pre-mRNA processing factor 5	Prp5
FBgn0030657	cervantes	cerv
FBgn0030662	Chondroitin sulfate synthase	Chsy
FBgn0030669	-	CG9240
FBgn0030670	Phosphatidylinositol synthase	Pis
FBgn0030674	HECT, UBA and WWE domain containing E3 ubiquitin protein ligase 1	HUWE1
FBgn0030678	-	CG11679
FBgn0030693	suppression of retinal degeneration disease 1 upon overexpression 1	sordd1
FBgn0030694	-	CG15602
FBgn0030701	-	CG16952
FBgn0030703	membrane steroid binding protein	MSBP
FBgn0030724	Nipsnap	Nipsnap
FBgn0030731	peroxisomal Multifunctional enzyme type 2	Mfe2
FBgn0030734	Endoplasmic reticulum protein 44	ERp44
FBgn0030791	-	CG9132
FBgn0030800	Nitrogen permease regulator-like 2	Nprl2
FBgn0030809	Ubr1 ubiquitin ligase	Ubr1
FBgn0030816	-	CG16700
FBgn0030869	Suppressor of Cytokine Signaling at 16D	Socs16D
FBgn0030890	-	CG7536
FBgn0030932	gamma-glutamyl transpeptidase	Ggt-1
FBgn0030966	shopper	shop
FBgn0030968	-	CG7322
FBgn0030970	-	CG7326
FBgn0030974	Fl(2)d-associated complex component	Flacc
FBgn0031011	-	CG8034
FBgn0031037	-	CG14207
FBgn0031048	-	CG12237
FBgn0031049	Sec61 gamma subunit	Sec61gamma
FBgn0031059	-	CG14229
FBgn0031066	Cytochrome c oxidase subunit 6B	COX6B
FBgn0031069	ATP binding cassette subfamily D member 3	Abcd3
FBgn0031090	Rab35	Rab35
FBgn0031092	Enoyl-CoA hydratase 1	Ech1
FBgn0031099	-	CG17065
FBgn0031118	Rho GTPase activating protein at 19D	RhoGAP19D
FBgn0031126	Cytochrome P450 6v1	Cyp6v1
FBgn0031143	-	CG1532
FBgn0031149	Catalytic subunit 3A of the oligosaccharyltransferase complex	Stt3A
FBgn0031183	-	CG14621
FBgn0031213	galectin	galectin
FBgn0031216	Zizimin-related	Zir
FBgn0031245	-	CG3625
FBgn0031250	Equilibrative nucleoside transporter 1	Ent1
FBgn0031258	-	CG4297
FBgn0031260	Signal peptide peptidase	Spp
FBgn0031270	-	CG13689
FBgn0031320	-	CG5126
FBgn0031344	-	CG7420
FBgn0031359	Replication in mitochondria 2	Rim2
FBgn0031384	-	CG4238
FBgn0031395	-	CG10874
FBgn0031422	Phosphatidylinositol glycan anchor biosynthesis class W a	PIG-Wa
FBgn0031428	-	CG9886
FBgn0031449	-	CG31689
FBgn0031453	Bacchus	Bacc
FBgn0031461	dawdle	daw
FBgn0031478	-	CG8814
FBgn0031491	alpha1,4-galactosyltransferase 1	alpha4GT1
FBgn0031500	-	CG17221
FBgn0031516	-	CG9663
FBgn0031534	Sorting nexin 1	Snx1
FBgn0031536	Component of oligomeric golgi complex 3	Cog3
FBgn0031558	-	CG16704
FBgn0031560	-	CG16713
FBgn0031563	-	CG10031
FBgn0031564	-	CG2816
FBgn0031566	-	CG2818
FBgn0031589	Nicotinate phosphoribosyltransferase	Naprt
FBgn0031611	FIG4 phosphoinositide 5-phosphatase	FIG4
FBgn0031637	mextli	mxt
FBgn0031645	-	CG3036
FBgn0031693	Cytochrome P450 4ac1	Cyp4ac1
FBgn0031695	Cytochrome P450 4ac3	Cyp4ac3
FBgn0031698	Nuclear receptor coactivator 6	Ncoa6
FBgn0031703	Acyl-CoA synthetase family member 2	Acsf2
FBgn0031752	-	CG9044
FBgn0031791	Arylalkylamine N-acetyltransferase-like 2	AANATL2
FBgn0031813	Acyl-CoA oxidase 3	Acox3
FBgn0031814	real-time	retm
FBgn0031818	-	CG9536
FBgn0031834	-	CG13766
FBgn0031836	-	CG11050
FBgn0031842
FBgn0031893	Mitochondrial calcium uptake 1	MICU1
FBgn0031897	-	CG13784
FBgn0031904	-	CG5149
FBgn0031913	-	CG5958
FBgn0031937	-	CG13795
FBgn0031969	peste	pes
FBgn0031971	Starvation-upregulated protein	Sirup
FBgn0031972	WW domain containing oxidoreductase	Wwox
FBgn0031981	Multiple EGF like domains 8	Megf8
FBgn0031985	monensin sensitivity 2	mon2
FBgn0031990	Phosphatidic Acid Phospholipase A1	PAPLA1
FBgn0031998	Sodium/solute co-transporter-like 5A11	SLC5A11
FBgn0032005	Sorting nexin 6	Snx6
FBgn0032021	-	CG7781
FBgn0032029	-	CG17292
FBgn0032042	-	CG13398
FBgn0032059	Prenyl-binding protein	PrBP
FBgn0032076	Argininosuccinate lyase	Argl
FBgn0032120	-	CG33298
FBgn0032123	Organic anion transporting polypeptide 30B	Oatp30B
FBgn0032147	Inositol 1,4,5-triphosphate kinase 1	IP3K1
FBgn0032167	-	CG5853
FBgn0032172	-	CG5850
FBgn0032191	Sorting nexin 17	Snx17
FBgn0032204	-	CG4953
FBgn0032213	-	CG5390
FBgn0032218	-	CG5381
FBgn0032224	Selenophosphate synthetase 2	Sps2
FBgn0032234	garnysstan	gny
FBgn0032258	Component of oligomeric golgi complex 4	Cog4
FBgn0032262	-	CG7384
FBgn0032264	Lipase 4	Lip4
FBgn0032287	-	CG6415
FBgn0032297	-	CG17124
FBgn0032305	-	CG6700
FBgn0032330	SAM-motif ubiquitously expressed punctatedly localized protein	Samuel
FBgn0032339	WD repeat domain 59	Wdr59
FBgn0032341	RALBP1 associated Eps domain containing	Reps
FBgn0032350	-	CG6287
FBgn0032358	Palmitoyl-protein Thioesterase 2	Ppt2
FBgn0032361
FBgn0032378	Cyclin Y	CycY
FBgn0032382	Maltase B2	Mal-B2
FBgn0032394	3-hydroxyacyl-CoA dehydratase 1	Hacd1
FBgn0032395	WD repeat domain 81	Wdr81
FBgn0032398	-	CG6766
FBgn0032415	rhomboid-6	rho-6
FBgn0032420	-	CG6583
FBgn0032421	crooked	crok
FBgn0032465	Yip1 domain-containing 1	Yip1d1
FBgn0032467	Ubiquitination factor E4B	Ube4B
FBgn0032477	Alg7 dolichyl-phosphate N-acetylglucosaminephosphotransferase	Alg7
FBgn0032479	-	CG16974
FBgn0032482	Phosphoethanolamine cytidylyltransferase	Pect
FBgn0032524	3-hydroxyacyl-CoA dehydratase 2	Hacd2
FBgn0032600	Bub3 interacting GLEBS and Zinc finger domain protein	BuGZ
FBgn0032603	-	CG17928
FBgn0032639	-	CG18563
FBgn0032643	Glucosidase 2 beta subunit	GCS2beta
FBgn0032656	-	CG5674
FBgn0032671	Jumonji domain containing 4	JMJD4
FBgn0032684	UDP-glycosyltransferase family 301 member D1	Ugt301D1
FBgn0032689	-	CG10413
FBgn0032726	-	CG10621
FBgn0032729	L-2-hydroxyglutarate dehydrogenase	L2HGDH
FBgn0032763	-	CG17568
FBgn0032773	fondue	fon
FBgn0032785	-	CG10026
FBgn0032787	-	CG10195
FBgn0032790	-	CG10194
FBgn0032796	cysts	cyst
FBgn0032813	Proliferating cell nuclear antigen 2	PCNA2
FBgn0032816	Nuclear factor Y-box B	Nf-YB
FBgn0032820	fructose-1,6-bisphosphatase	fbp
FBgn0032824	-	CG13962
FBgn0032846	Pyridine nucleotide-disulfide oxidoreductase domain 1	Pyroxd1
FBgn0032871	-	CG2611
FBgn0032876	Centrocortin	Cen
FBgn0032880	Transmembrane 9 superfamily protein member 2	TM9SF2
FBgn0032881	Alpha-methylacyl-CoA racemase	Amacr
FBgn0032901	skywalker	sky
FBgn0032940	Mondo	Mondo
FBgn0032943	Tetraspanin 39D	Tsp39D
FBgn0032945	-	CG8665
FBgn0032949	Lamp1	Lamp1
FBgn0032986	-	CG3262
FBgn0033005	-	CG3107
FBgn0033017	-	CG10465
FBgn0033019	-	CG10395
FBgn0033052	SREBP cleavage activating protein	SCAP
FBgn0033075
FBgn0033085	-	CG15908
FBgn0033087	Heparan sulfate C5-epimerase	Hsepi
FBgn0033112	Serpin 42Db	Spn42Db
FBgn0033121	Cytochrome P450 6u1	Cyp6u1
FBgn0033127	Tetraspanin 42Ef	Tsp42Ef
FBgn0033128	Tetraspanin 42Eg	Tsp42Eg
FBgn0033133	Tetraspanin 42Ek	Tsp42Ek
FBgn0033134	Tetraspanin 42El	Tsp42El
FBgn0033138	Tetraspanin 42Eq	Tsp42Eq
FBgn0033166	ELL-associated factor	Eaf
FBgn0033199	-	CG17985
FBgn0033225	Tubulin tyrosine ligase-like 12	TTLL12
FBgn0033236	-	CG14764
FBgn0033244	-	CG8726
FBgn0033246	Acetyl-CoA carboxylase	ACC
FBgn0033259	Transmembrane protein 63	Tmem63
FBgn0033309	Lunapark	Lnpk
FBgn0033313	Calcium-independent receptor for alpha-latrotoxin	Cirl
FBgn0033337	-	CG8272
FBgn0033366	Ance-4	Ance-4
FBgn0033373	NAD kinase 2, mitochondrial	Nadk2
FBgn0033375	-	CG8078
FBgn0033377	Phosphoglucomutase 2a	Pgm2a
FBgn0033413	preli-like	prel
FBgn0033431	-	CG1827
FBgn0033446	-	CG1648
FBgn0033453	Sting	Sting
FBgn0033458	Linking immunity and metabolism	Lime
FBgn0033460	Secretory 24AB	Sec24AB
FBgn0033463	-	CG1513
FBgn0033465
FBgn0033475	-	CG12129
FBgn0033476	oysgedart	oys
FBgn0033483	eiger	egr
FBgn0033504	CAP	CAP
FBgn0033528	translin	trsn
FBgn0033543	D-amino acid oxidase 1	Daao1
FBgn0033605	-	CG9067
FBgn0033609	F-box and leucine-rich repeat protein 6	Fbl6
FBgn0033631	Superoxide dismutase 3	Sod3
FBgn0033636	toutatis	tou
FBgn0033638	atossa	atos
FBgn0033656	site-2 protease	S2P
FBgn0033663	Endoplasmic reticulum p60	ERp60
FBgn0033698	-	CG8858
FBgn0033715	-	CG8490
FBgn0033725	Cuticular protein 49Ac	Cpr49Ac
FBgn0033755	Chloride channel-b	ClC-b
FBgn0033757	muskelin	muskelin
FBgn0033761	-	CG8778
FBgn0033782	sugarbabe	sug
FBgn0033812	Peroxin 13	Pex13
FBgn0033814	Quiescin sulfhydryl oxidase 1	Qsox1
FBgn0033830	-	CG10814
FBgn0033836	-	CG18278
FBgn0033844	bb in a boxcar	bbc
FBgn0033879	Enoyl-CoA hydratase, short chain 1	Echs1
FBgn0033883	-	CG16935
FBgn0033889	-	CG6701
FBgn0033912	Ribosomal protein S23	RpS23
FBgn0033924	-	CG8613
FBgn0033973	Hermansky-Pudlak Syndrome 1	HPS1
FBgn0033978	Cytochrome P450 6a23	Cyp6a23
FBgn0033995	Golgi pH Regulator	GPHR
FBgn0034025	Polypeptide N-Acetylgalactosaminyltransferase 1	Pgant1
FBgn0034032	-	CG8195
FBgn0034035	GDP-mannose pyrophosphorylase A	Gmppa
FBgn0034060	Transmembrane protein 131	Tmem131
FBgn0034061	Ubiquitin-fold modifier conjugating enzyme 1	Ufc1
FBgn0034071	-	CG8405
FBgn0034093	-	CG15706
FBgn0034117	-	CG7997
FBgn0034126	jetboil	jtb
FBgn0034138	Ribosomal protein S15	RpS15
FBgn0034140	Limostatin	Lst
FBgn0034158	Ral GEF with PH domain and SH3 binding motif	RalGPS
FBgn0034172	-	CG6665
FBgn0034181	-	CG8963
FBgn0034200	Growth-blocking peptide 2	Gbp2
FBgn0034230	-	CG4853
FBgn0034231	Anaphase Promoting Complex subunit 10	APC10
FBgn0034261	Hermansky-Pudlak Syndrome 4	HPS4
FBgn0034265	Sorting nexin 16	Snx16
FBgn0034276	Sarcosine dehydrogenase	Sardh
FBgn0034290	-	CG5773
FBgn0034345	-	CG5174
FBgn0034354	Glutathione S transferase E11	GstE11
FBgn0034356	Phosphoenolpyruvate carboxykinase 2	Pepck2
FBgn0034368	zonda	zda
FBgn0034389	Multiple C2 domain and transmembrane region protein	Mctp
FBgn0034392	Major Facilitator Superfamily Transporter 15	MFS15
FBgn0034400	-	CG15099
FBgn0034406	Juvenile hormone epoxide hydrolase 3	Jheh3
FBgn0034418	-	CG15118
FBgn0034443	crammer	cer
FBgn0034479	-	CG8654
FBgn0034488	2-hydroxyacyl-CoA lyase	Hacl
FBgn0034534	maf-S	maf-S
FBgn0034538	-	CG16799
FBgn0034573	Souji	Sou
FBgn0034583	-	CG10527
FBgn0034602	Leucine-rich repeat activity-regulated protein at synapses	Lapsyn
FBgn0034611	Major Facilitator Superfamily Transporter 16	MFS16
FBgn0034618	-	CG9485
FBgn0034688	-	CG11474
FBgn0034694	Pleckstrin homology and RUN domain containing M1	Plekhm1
FBgn0034697	Golgi matrix protein 130 kD	GM130
FBgn0034705	-	CG11170
FBgn0034708	Vacuolar protein sorting 35	Vps35
FBgn0034733	-	CG4752
FBgn0034744	Vacuolar protein sorting 20	Vps20
FBgn0034786	-	CG13531
FBgn0034796	-	CG3700
FBgn0034854	Golgin-245	Golgin245
FBgn0034856	yellow-d2	yellow-d2
FBgn0034859	-	CG3520
FBgn0034885	Entomoglyceroporin 4	Eglp4
FBgn0034902	-	CG5532
FBgn0034909	pippin	pippin
FBgn0034988	cytosolic 5'-nucleotidase IIIB	cN-IIIB
FBgn0034997	-	CG3376
FBgn0034999	Fatty acid transport protein 3	Fatp3
FBgn0035016	-	CG4612
FBgn0035026	TFIIF-interacting CTD phosphatase	Fcp1
FBgn0035028	Start1	Start1
FBgn0035032	ATP synthase, subunit F	ATPsynF
FBgn0035039	aarF domain containing kinase 1	Adck1
FBgn0035044	-	CG3663
FBgn0035106	rhinoceros	rno
FBgn0035121	Tudor staphylococcal nuclease	Tudor-SN
FBgn0035132	methuselah-like 10	mthl10
FBgn0035147	UDP-galactose 4'-epimerase	Gale
FBgn0035155	RabX6	RabX6
FBgn0035169	Dodecenoyl-CoA delta-isomerase	Dci
FBgn0035204	5' nucleotidase A	Nt5a
FBgn0035206	sturkopf	sturkopf
FBgn0035227	Increased minichromosome loss 1	Iml1
FBgn0035238	-	CG12104
FBgn0035266	Glycerol kinase 2	Gk2
FBgn0035270	-	CG13933
FBgn0035282	CNMamide	CNMa
FBgn0035283	-	CG12024
FBgn0035285	-	CG12025
FBgn0035290	debris buster	dsb
FBgn0035309	-	CG15879
FBgn0035344	Cytochrome P450 4d20	Cyp4d20
FBgn0035348	-	CG16758
FBgn0035371	Adenosylhomocysteinase like 1	AhcyL1
FBgn0035383	Carnitine palmitoyltransferase 2	CPT2
FBgn0035390	scramblase 2	scramb2
FBgn0035397	Poly(A) specific ribonuclease subunit PAN3	PAN3
FBgn0035410	myomesin and myosin binding protein	MnM
FBgn0035415	-	CG14966
FBgn0035420	hobbit	hob
FBgn0035435	Phosphatidylinositol glycan anchor biosynthesis class C	PIG-C
FBgn0035440	-	CG14969
FBgn0035449	-	CG14971
FBgn0035469	Late endosomal/lysosomal adaptor, MAPK and MTOR activator 4	Lamtor4
FBgn0035482	-	CG14985
FBgn0035484	-	CG11594
FBgn0035515	-	CG14997
FBgn0035533	Cdc42-interacting protein 4	Cip4
FBgn0035539	slowdown	slow
FBgn0035542	Tumor protein p53 inducible nuclear protein	TP53INP
FBgn0035558	-	CG11357
FBgn0035622	Transmembrane 9 superfamily protein member 3	TM9SF3
FBgn0035673	-	CG6602
FBgn0035678	-	CG10469
FBgn0035690	-	CG10274
FBgn0035702	-	CG10147
FBgn0035726	-	CG9953
FBgn0035734	-	CG14823
FBgn0035760	-	CG8607
FBgn0035806	Peptidoglycan recognition protein SD	PGRP-SD
FBgn0035811	Medium-chain acyl-CoA dehydrogenase	Mcad
FBgn0035849	estrogen-related receptor	ERR
FBgn0035909	ergic53	ergic53
FBgn0035911	-	CG6638
FBgn0035916	GTPase activating protein, SECIS-dependent read-through	GAPsec
FBgn0035918	Cell division cycle 6	Cdc6
FBgn0035944	-	CG5021
FBgn0035945	-	CG5026
FBgn0035959	-	CG4911
FBgn0035978	UDP-glucose pyrophosphorylase	UGP
FBgn0036058	-	CG6707
FBgn0036099	-	CG11811
FBgn0036107	galla-2	galla-2
FBgn0036192	Pallidin	Pldn
FBgn0036205	-	CG14131
FBgn0036210	-	CG14130
FBgn0036262	-	CG6910
FBgn0036288	-	CG10660
FBgn0036298	nesthocker	nst
FBgn0036299	Transferrin 2	Tsf2
FBgn0036316	nebulosa	nebu
FBgn0036331	-	CR14117
FBgn0036332	Cullin 6	Cul6
FBgn0036336	Isoprenylcysteine carboxyl methyltransferase	Icmt
FBgn0036337	Adenosine kinase 2	Adk2
FBgn0036353	-	CG10171
FBgn0036356	-	CG10222
FBgn0036372	Actin binding protein 1	Abp1
FBgn0036373	Tondu-domain-containing Growth Inhibitor	Tgi
FBgn0036381	-	CG8745
FBgn0036410	-	CG8100
FBgn0036428	Glycogen binding subunit 70E	Gbs-70E
FBgn0036448	myopic	mop
FBgn0036449	brummer	bmm
FBgn0036463	Reversion-inducing-cysteine-rich protein with kazal motifs	Reck
FBgn0036493	-	CG7255
FBgn0036509	-	CG7739
FBgn0036512	UFM1 specific peptidase 2	Ufsp2
FBgn0036570	Integrator 9	IntS9
FBgn0036571	Strumpellin	Strump
FBgn0036576	-	CG5151
FBgn0036621	roquin	roq
FBgn0036623	1-Acylglycerol-3-phosphate O-acyltransferase 3	Agpat3
FBgn0036728	Ubiquinol-cytochrome c reductase ubiquinone-binding protein	UQCR-Q
FBgn0036732	Organic anion transporting polypeptide 74D	Oatp74D
FBgn0036740	Vacuolar protein sorting 60	Vps60
FBgn0036746	CREB-regulated transcription coactivator	Crtc
FBgn0036749	-	CG7460
FBgn0036759	-	CG5577
FBgn0036773	-	CG13698
FBgn0036782	-	CG7320
FBgn0036787	-	CG4306
FBgn0036811	Mediator complex subunit 11	MED11
FBgn0036814	-	CG14073
FBgn0036816	I'm not dead yet	Indy
FBgn0036819	Dysbindin	Dysb
FBgn0036821	-	CG3961
FBgn0036824	-	CG3902
FBgn0036825	Ribosomal protein L26	RpL26
FBgn0036837	-	CG18135
FBgn0036842	UDP-glycosyltransferase family 316 member A1	Ugt316A1
FBgn0036846	Misexpression suppressor of ras 6	MESR6
FBgn0036848	NAD(P)HX dehydratase	Naxd
FBgn0036862	Glycogen binding subunit 76A	Gbs-76A
FBgn0036900	-	CG8765
FBgn0036919	Grasp65	Grasp65
FBgn0036922	-	CG14182
FBgn0036929	-	CG7668
FBgn0036942	-	CG7328
FBgn0036964	FSHD region gene 1	FRG1
FBgn0036987	-	CG5274
FBgn0036993	-	CG5910
FBgn0037019	Peroxin 16	Pex16
FBgn0037057	-	CG10512
FBgn0037070	-	CG11309
FBgn0037074	TBC1 domain family member 8/9	Tbc1d8-9
FBgn0037094	-	CG7611
FBgn0037105	Site-1 protease	S1P
FBgn0037108	ALG11, alpha-1,2-mannosyltransferase	Alg11
FBgn0037110	Orosomucoid 1-like	ORMDL
FBgn0037116	Amyotrophic lateral sclerosis 2	Als2
FBgn0037140	SLC22A family member	SLC22A
FBgn0037142	-	CG14562
FBgn0037146	Delta[1]-pyrroline-5-carboxylate synthase	P5CS
FBgn0037150	-	CG7133
FBgn0037163	lazaro	laza
FBgn0037167	-	CG11425
FBgn0037182	ADP-ribosylation factor GTPase activating protein 3	ArfGAP3
FBgn0037186	-	CG11241
FBgn0037199	ER membrane protein complex subunit 4	EMC4
FBgn0037207	Mesoderm-expressed 2	Mes2
FBgn0037228	-	CG1092
FBgn0037235	-	CG1103
FBgn0037241	-	CG14646
FBgn0037244	-	CG14647
FBgn0037265	spartin	spartin
FBgn0037336	-	CG2519
FBgn0037350	Diphthamide biosynthesis 4	Dph4
FBgn0037370	-	CG1236
FBgn0037372	-	CG2091
FBgn0037374	jagunal	jagn
FBgn0037383	Secretory 20	Sec20
FBgn0037391	-	CG2017
FBgn0037440	Carnitine O-Acetyl-Transferase	CRAT
FBgn0037442	godzilla E3 ubiquitin protein ligase	gzl
FBgn0037445	-	CG9727
FBgn0037465	-	CG1105
FBgn0037467	UFM1 specific ligase 1	Ufl1
FBgn0037472	-	CG10098
FBgn0037473	-	CG10068
FBgn0037515	Serine protease 7	Sp7
FBgn0037518	-	CG2641
FBgn0037525	-	CG17816
FBgn0037529	mitochondrial ribosomal protein S9	mRpS9
FBgn0037536	-	CG2698
FBgn0037537	-	CG2767
FBgn0037548	-	CG7900
FBgn0037550	-	CG9667
FBgn0037553	-	CG18249
FBgn0037592	-	CG11737
FBgn0037606	-	CG8032
FBgn0037635	-	CG9837
FBgn0037643	Succinyl-coenzyme A synthetase beta subunit, ADP-forming	ScsbetaA
FBgn0037679	Another Drosophila Unc-51-like kinase	Aduk
FBgn0037680	pasiflora 2	pasi2
FBgn0037696	Glutathione S transferase Z1	GstZ1
FBgn0037705	murashka	mura
FBgn0037723	Spermidine Synthase	SpdS
FBgn0037730	-	CG9444
FBgn0037758	-	CG9467
FBgn0037760	F-box protein 11	FBXO11
FBgn0037809	-	CG12818
FBgn0037814	-	CG6325
FBgn0037817	Cytochrome P450 12e1	Cyp12e1
FBgn0037819	Phytanoyl-CoA dioxygenase domain containing 1	Phyhd1
FBgn0037846	-	CG6574
FBgn0037852	Thiamine pyrophosphate carrier protein 1	Tpc1
FBgn0037875	Zinc transporter 86D	ZnT86D
FBgn0037896	ninaG	ninaG
FBgn0037898	D-aminoacyl-tRNA deacylase	Dtd
FBgn0037901	Exonuclease 3'-5' domain-containing 2	Exd2
FBgn0037942	-	CG14721
FBgn0037960	methuselah-like 5	mthl5
FBgn0037978	Kelch like family member 18	KLHL18
FBgn0037998	Component of oligomeric golgi complex 1	Cog1
FBgn0038013	-	CG10038
FBgn0038034	Cytochrome P450 9f3	Cyp9f3
FBgn0038037	Cytochrome P450 9f2	Cyp9f2
FBgn0038038	Saccheropin dehydrogenase 2	Sccpdh2
FBgn0038053	-	CG18549
FBgn0038058	-	CG5608
FBgn0038080	-	CG12279
FBgn0038115	-	CG7966
FBgn0038129	TBC1 domain family member 5	TBC1D5
FBgn0038147	CCHamide-2	CCHa2
FBgn0038172	Adenosine deaminase-related growth factor D	Adgf-D
FBgn0038195	-	CG3061
FBgn0038197	forkhead box, sub-group O	foxo
FBgn0038233	HTRA2-related serine protease	HtrA2
FBgn0038257	Senescence marker protein-30	smp-30
FBgn0038268	-	CG3631
FBgn0038286	-	CG6966
FBgn0038331	Cerebral cavernous malformation 3	Ccm3
FBgn0038360	-	CG9590
FBgn0038369	Actin-related protein 2/3 complex, subunit 3A	Arpc3A
FBgn0038371	PSEA-binding protein 45kD	Pbp45
FBgn0038388	-	CG4287
FBgn0038420	-	CG10311
FBgn0038421	-	CG17931
FBgn0038425	-	CG14881
FBgn0038438	Derlin-2	Der-2
FBgn0038465	Immune-regulated catalase	Irc
FBgn0038475	Keap1	Keap1
FBgn0038524	slalom	sll
FBgn0038535	aluminum tubes	alt
FBgn0038548	-	CG17806
FBgn0038552	ALG1, chitobiosyldiphosphodolichol beta-mannosyltransferase	Alg1
FBgn0038603	Protein Kinase D	PKD
FBgn0038651	ectopic P-granules autophagy protein 5	Epg5
FBgn0038662	Mitochondrial pyruvate carrier	Mpc1
FBgn0038704	-	CG5316
FBgn0038721	subdued	subdued
FBgn0038735	Mitochondrial calcium uptake 3	MICU3
FBgn0038745	Caseinolytic protease chaperone subunit	ClpX
FBgn0038795	Trimethyllysine hydroxylase	Tmlh
FBgn0038809	-	CG16953
FBgn0038826	Syncrip	Syp
FBgn0038858	-	CG5793
FBgn0038865	Common Dpr-interacting protein	cDIP
FBgn0038868	-	CG5862
FBgn0038876	Isopentenyl-diphosphate delta isomerase	Idi
FBgn0038881	argus	aus
FBgn0038947	Secretion-associated Ras-related 1	Sar1
FBgn0038974	-	CG5377
FBgn0039016	Dicer-1	Dcr-1
FBgn0039031	Growth-blocking peptide 3	Gbp3
FBgn0039094	-	CG10184
FBgn0039102	Spatzle-Processing Enzyme	SPE
FBgn0039113	undicht	udt
FBgn0039114	Lipid storage droplet-1	Lsd-1
FBgn0039130	-	CG5854
FBgn0039135	-	CG13603
FBgn0039136	-	CG5902
FBgn0039151	-	CG13607
FBgn0039152	Rootletin	Root
FBgn0039155	Kallmann syndrome 1	Kal1
FBgn0039157	Myosin 95E	Myo95E
FBgn0039178	-	CG6356
FBgn0039189	-	CG18528
FBgn0039204	-	CG6607
FBgn0039207	CF transmembrane conductance regulator	Cftr
FBgn0039213	atlastin	atl
FBgn0039249	-	CG11168
FBgn0039265	-	CG11790
FBgn0039291	-	CG13663
FBgn0039293	ALG9, alpha-1,2-mannosyltransferase	Alg9
FBgn0039296	Sil1 nucleotide exchange factor	Sil1
FBgn0039349	Succinic semialdehyde dehydrogenase	Ssadh
FBgn0039381	Signal peptide peptidase-like	SppL
FBgn0039466	-	CG5521
FBgn0039494	Gram-positive Specific Serine protease	grass
FBgn0039531	-	CG5611
FBgn0039543	Carnitine O-octanoyltransferase	CROT
FBgn0039562	Glycoprotein 93	Gp93
FBgn0039609	Neprilysin-like 17	Nepl17
FBgn0039611	Neprilysin-like 18	Nepl18
FBgn0039632
FBgn0039639	Alg13 UDP-N-acetylglucosaminyltransferase subunit	Alg13
FBgn0039668	TRC8 ring finger protein	Trc8
FBgn0039674	-	CG1907
FBgn0039681	-	CG7582
FBgn0039696	R and B	Rnb
FBgn0039702	Vacuolar protein sorting 16B	Vps16B
FBgn0039737	-	CG7920
FBgn0039751	-	CG1983
FBgn0039757	Ribosomal protein S7	RpS7
FBgn0039767	-	CG2218
FBgn0039798	-	CG11313
FBgn0039802	dj-1beta	dj-1beta
FBgn0039827	-	CG1544
FBgn0039849	-	CG11334
FBgn0039859	microtubule-associated Nat9	Mnat9
FBgn0039875	septin interacting protein 3	sip3
FBgn0039882	Riboflavin transporter	Rift
FBgn0039890	ATP binding cassette subfamily D member 1	Abcd1
FBgn0039902	Zinc/iron regulated transporter-related protein 102B	Zip102B
FBgn0039924	Phosphatidylinositol 5-phosphate 4-kinase	PIP4K
FBgn0039928	Calsyntenin	Cals
FBgn0039942	-	CG17163
FBgn0039955	-	CG41099
FBgn0039958	-	CG12567
FBgn0039970	-	CG17508
FBgn0039994	conundrum	conu
FBgn0040005	-	CG17883
FBgn0040010	-	CG17493
FBgn0040020	Mediator complex subunit 21	MED21
FBgn0040056	-	CG17698
FBgn0040066	will die slowly	wds
FBgn0040071	taranis	tara
FBgn0040099	lectin-28C	lectin-28C
FBgn0040236	c11.1	c11.1
FBgn0040239	bc10	bc10
FBgn0040305	Metal response element-binding Transcription Factor-1	MTF-1
FBgn0040323	Gram-negative bacteria binding protein 1	GNBP1
FBgn0040334	Tetraspanin 3A	Tsp3A
FBgn0040340	TRAM	TRAM
FBgn0040383	-	CG5254
FBgn0040384	-	CG32795
FBgn0040398	-	CG14629
FBgn0040493	granny smith	grsm
FBgn0040503	-	CG7763
FBgn0040512	Coat Protein (coatomer) zeta	zetaCOP
FBgn0040636	-	CG13255
FBgn0040732	-	CG16926
FBgn0040765	luna	luna
FBgn0040907	mitochondrial ribosomal protein L33	mRpL33
FBgn0040942	-	CG12643
FBgn0040985	orsai	osi
FBgn0041092	taiman	tai
FBgn0041100	parkin	park
FBgn0041171	archipelago	ago
FBgn0041182	Thioester-containing protein 2	Tep2
FBgn0041194	Phosphoribosylamidotransferase 2	Prat2
FBgn0041342	Phosphocholine cytidylyltransferase 1	Pcyt1
FBgn0041585	Orai	Orai
FBgn0041605	complexin	cpx
FBgn0041712	yellow-d	yellow-d
FBgn0042083	Methylcrotonoyl-CoA carboxylase 2	Mccc2
FBgn0043783	-	CG32444
FBgn0043806	-	CG32032
FBgn0044047	Insulin-like peptide 6	Ilp6
FBgn0044826	Pak3	Pak3
FBgn0044871	Golgi SNARE, 28 kDa	Gos28
FBgn0045823	visgun	vsg
FBgn0045842	yuri gagarin	yuri
FBgn0046296	differentially expressed in FDCP 8 homolog	DEF8
FBgn0050000	Glutathione S transferase T1	GstT1
FBgn0050011	gemini	gem
FBgn0050035	Trehalose transporter 1-1	Tret1-1
FBgn0050090	-	CG30090
FBgn0050148	-	CG30148
FBgn0050345	-	CG30345
FBgn0050359	Maltase A5	Mal-A5
FBgn0050421	Ubiquitin specific protease 15/31	Usp15-31
FBgn0050428	-	CG30428
FBgn0051075	-	CG31075
FBgn0051111	-	CG31111
FBgn0051116	Chloride channel-a	ClC-a
FBgn0051145	-	CG31145
FBgn0051195	-	CG31195
FBgn0051223	-	CG31223
FBgn0051274	-	CG31274
FBgn0051472	sugarlethal	sgll
FBgn0051522	-	CG31522
FBgn0051637	-	CG31637
FBgn0051716	CCR4-NOT transcription complex subunit 4	Cnot4
FBgn0051992	gawky	gw
FBgn0052000	anne boleyn	anne
FBgn0052062	RNA-binding Fox protein 1	Rbfox1
FBgn0052076	ALG10 alpha-1,2-glucosyltransferase	Alg10
FBgn0052103	Short Calcium-binding Mitochondrial Carrier	SCaMC
FBgn0052190	Nucleobindin 1	NUCB1
FBgn0052196	-	CG32196
FBgn0052243	-	CG32243
FBgn0052250	Peroxisomal Membrane Protein 34	PMP34
FBgn0052296	Myocardin-related transcription factor	Mrtf
FBgn0052412	Glutaminyl cyclase	QC
FBgn0052423	alan shepard	shep
FBgn0052425	-	CG32425
FBgn0052442	ACAT-related protein required for viability 1	Arv1
FBgn0052446	Antioxidant 1 copper chaperone	Atox1
FBgn0052451	Secretory Pathway Calcium atpase	SPoCk
FBgn0052479	Ubiquitin specific protease 10	Usp10
FBgn0052512	-	CG32512
FBgn0052521	Membrane-bound Notch regulator	Mnr
FBgn0052528	parvin	parvin
FBgn0052536	-	CG32536
FBgn0052576	-	CG32576
FBgn0052626	AMP deaminase	AMPdeam
FBgn0052641	-	CG32641
FBgn0052647	-	CG32647
FBgn0052698	Carbonic anhydrase-related protein B	CARPB
FBgn0052699	Lysophosphatidylcholine acyltransferase	LPCAT
FBgn0052758	Sorting nexin 27	Snx27
FBgn0053056	-	CG33056
FBgn0053080	-	CG33080
FBgn0053087	LDL receptor protein 1	LRP1
FBgn0053113	Reticulon-like1	Rtnl1
FBgn0053120	-	CG33120
FBgn0053138	1,4-Alpha-Glucan Branching Enzyme	AGBE
FBgn0053145	beta1,3-galactosyltransferase 1	GalT1
FBgn0053169	-	CG33169
FBgn0053198	presenilin enhancer	pen-2
FBgn0053208	Molecule interacting with CasL	Mical
FBgn0053307	-	CG33307
FBgn0053459	-	CG33459
FBgn0053460	-	CG33460
FBgn0053523	-	CG33523
FBgn0053554	Nipped-A	Nipped-A
FBgn0053926	Sting-regulated gene 3	Srg3
FBgn0053977	Dolichyl-phosphate mannosyltransferase subunit 3	Dpm3
FBgn0054015	-	CG34015
FBgn0058002	NADH dehydrogenase (ubiquinone) AGGG subunit	ND-AGGG
FBgn0058160	-	CG40160
FBgn0058191	-	CG40191
FBgn0058263	Major Facilitator Superfamily Transporter 17	MFS17
FBgn0062412	Copper transporter 1B	Ctr1B
FBgn0062440	Essential MCU regulator	EMRE
FBgn0063497	Glutathione S transferase E3	GstE3
FBgn0063670	-	CG40228
FBgn0064237	Imaginal disc growth factor 5	Idgf5
FBgn0066101	Lipophorin receptor 1	LpR1
FBgn0066114	Glucuronyltransferase I	GlcAT-I
FBgn0067628	-	CG33331
FBgn0067779	debra	dbr
FBgn0067783	Dephosphocoenzyme A carrier	DPCoAC
FBgn0083167	Neb-cGP	Neb-cGP
FBgn0083940	RhoU	RhoU
FBgn0083972	-	CG34136
FBgn0085220	Ubiquitin-fold modifier 1	Ufm1
FBgn0085244	-	CG34215
FBgn0085322	-	CG34293
FBgn0085360	-	CG34331
FBgn0085370	Phosphodiesterase 11	Pde11
FBgn0085405	-	CG34376
FBgn0085407	PDGF- and VEGF-related factor 3	Pvf3
FBgn0085408	Shroom	Shrm
FBgn0085428	NADPH oxidase	Nox
FBgn0085433	-	CG34404
FBgn0085437	-	CG34408
FBgn0085450	Sno oncogene	Snoo
FBgn0085451	hat-trick	htk
FBgn0085453	Methenyltetrahydrofolate synthetase	Mthfs
FBgn0085465	-	CG34436
FBgn0085466	-	CG34437
FBgn0085488	-	CG34459
FBgn0085638	-	CG41378
FBgn0085736	-	CG40472
FBgn0086355	Triose phosphate isomerase	Tpi
FBgn0086371	poly	poly
FBgn0086378	Apoptosis-linked gene-2	Alg-2
FBgn0086384	Merlin	Mer
FBgn0086655	jing	jing
FBgn0086674	Tyrosylprotein sulfotransferase	Tpst
FBgn0086676	spinster	spin
FBgn0086686	lethal (3) L1231	l(3)L1231
FBgn0086687	Desaturase 1	Desat1
FBgn0086691	UK114	UK114
FBgn0086698	fritz	frtz
FBgn0086768	Protein-L-isoaspartate (D-aspartate) O-methyltransferase	Pcmt
FBgn0086909	-	CG31751
FBgn0087002	apolipophorin	apolpp
FBgn0087007	big bang	bbg
FBgn0250785	varicose	vari
FBgn0250848	26-29kD-proteinase	26-29-p
FBgn0259170	alpha-Mannosidase class I a	alpha-Man-Ia
FBgn0259176	bunched	bun
FBgn0259227	-	CG42327
FBgn0259685	crumbs	crb
FBgn0259716	Neprilysin-like 6	Nepl6
FBgn0259734	Nostrin	Nost
FBgn0259735	miles to go	mtgo
FBgn0259740	-	CG42394
FBgn0259916	-	CG42445
FBgn0259938	clockwork orange	cwo
FBgn0259978	vulcan	vlc
FBgn0259984	kuzbanian	kuz
FBgn0260003	Dystrophin	Dys
FBgn0260027	-	CG42495
FBgn0260429	-	CG42524
FBgn0260462	Cathepsin F	CtsF
FBgn0260475	-	CG30059
FBgn0260642	Antennapedia	Antp
FBgn0260659	-	CG42542
FBgn0260744	Transport and Golgi organization 9	Tango9
FBgn0260745	midline fasciclin	mfas
FBgn0260753	Pigment-dispersing factor receptor	Pdfr
FBgn0260855	Secretory 22	Sec22
FBgn0260857	Blocked early in transport 1	Bet1
FBgn0260858	YKT6 v-SNARE	Ykt6
FBgn0260860	Blocked early in transport 5	Bet5
FBgn0260934	par-1	par-1
FBgn0260935	Vacuolar protein sorting 15	Vps15
FBgn0260938	tay bridge	tay
FBgn0260941	approximated	app
FBgn0260960	Baldspot	Baldspot
FBgn0260972	alicorn	alc
FBgn0260987	verthandi	vtd
FBgn0261020	wollknaeuel	wol
FBgn0261108	Autophagy-related 13	Atg13
FBgn0261283	Sterol regulatory element binding protein	SREBP
FBgn0261285	Phosphopantothenoylcysteine synthetase	Ppcs
FBgn0261383	Integrator 6	IntS6
FBgn0261403	super sex combs	sxc
FBgn0261436	Dihydropterin deaminase	DhpD
FBgn0261444	-	CG3638
FBgn0261456	hippo	hpo
FBgn0261461	Rho GTPase activating protein at 18B	RhoGAP18B
FBgn0261532	cadmus	cdm
FBgn0261617	nejire	nej
FBgn0261674	-	CG42709
FBgn0261703	germ cell-expressed bHLH-PAS	gce
FBgn0261722	flower	fwe
FBgn0261802	-	CG42748
FBgn0261808	curled	cu
FBgn0261822	Basigin	Bsg
FBgn0261862	withered	whd
FBgn0261954	enhanced adult sensory threshold	east
FBgn0262103	Salt-inducible kinase 3	Sik3
FBgn0262114	Ran-binding protein M	RanBPM
FBgn0262115	-	CG17683
FBgn0262116	Ribonuclease kappa	RNASEK
FBgn0262126	Secretory 24CD	Sec24CD
FBgn0262127	kibra	kibra
FBgn0262473	Toll	Tl
FBgn0262481	-	CG43071
FBgn0262531	-	CG43085
FBgn0262570	-	CG43110
FBgn0262574	-	CG43114
FBgn0262582	capicua	cic
FBgn0262587	-	CG43124
FBgn0262614	polychaetoid	pyd
FBgn0262699	fizzy-related	fzr
FBgn0262736	Vacuolar H[+] ATPase 16kD subunit 1	Vha16-1
FBgn0262737	mushroom-body expressed	mub
FBgn0262782	Malate dehydrogenase 1	Mdh1
FBgn0262808	-	CG43179
FBgn0262870	axotactin	axo
FBgn0262871	lute	lute
FBgn0262937	Rabaptin-5-associated exchange factor for Rab5	Rabex-5
FBgn0262975	cap-n-collar	cnc
FBgn0262983	-	CG43291
FBgn0263005	Chondroitin polymerizing factor	Chpf
FBgn0263025	HSPB1 associated protein 1	HSPBAP1
FBgn0263077	Myosin-7a binding protein	M7BP
FBgn0263110	-	CG43367
FBgn0263120	Acyl-CoA synthetase long-chain	Acsl
FBgn0263199	Galactokinase	Galk
FBgn0263219	Down syndrome cell adhesion molecule 4	Dscam4
FBgn0263346	smallish	smash
FBgn0263352	Upstream of N-ras	Unr
FBgn0263392	Ten-Eleven Translocation (TET) family protein	Tet
FBgn0263397	I[[h]] channel	Ih
FBgn0263490	molting defective	mld
FBgn0263593	Lipin	Lpin
FBgn0263607	lethal (3) 72Dp	l(3)72Dp
FBgn0263929	javelin-like	jvl
FBgn0263930	division abnormally delayed	dally
FBgn0263987	spoonbill	spoon
FBgn0263999	-	CG43742
FBgn0264389	opossum	opm
FBgn0264493	roadkill	rdx
FBgn0264672	EGF-domain O-GlcNAc transferase	Eogt
FBgn0264693	ensconsin	ens
FBgn0264712	-	CG1172
FBgn0264744	-	CG44002
FBgn0264895	Rap GTPase activating protein 1	RapGAP1
FBgn0264962	Pcf11 cleavage and polyadenylation factor subunit	Pcf11
FBgn0264975	Neuroglian	Nrg
FBgn0265140	Meltrin	Meltrin
FBgn0265194	Transient receptor potential cation channel, subfamily M	Trpm
FBgn0265413	-	CG44325
FBgn0265523	Smrter	Smr
FBgn0265605	Ras-related protein interacting with calmodulin	Ric
FBgn0266268	Ferrochelatase	FeCH
FBgn0266377	Phosphodiesterase 8	Pde8
FBgn0266411	similar	sima
FBgn0266430	-	CG45060
FBgn0266450	Kruppel homolog 1	Kr-h1
FBgn0266572	ellipsoid body open	ebo
FBgn0266673	Secretory 10	Sec10
FBgn0267033	maternal gene required for meiosis	mamo
FBgn0267336	Glucose transporter 4 enhancer factor	Glut4EF
FBgn0267398	Yeti	Yeti
