# Supplementary material for: Wds-Mediated H3K4me3 Modification Regulates Lipid Synthesis and Transport in Drosophila
Source: Int J Mol Sci. 2023 Mar 24;24(7):6125. doi: 10.3390/ijms24076125 (PMC10093852; doi:10.3390/ijms24076125)
Supplement: Supplementary file 1 [file ijms-24-06125-s001.zip › ijms-2251742-supplementary/Supporting Information/Table S6. The transcription factors predicted to possibly both interact with Wds and bind to the promoters of lipogenic genes.xlsx]

## Sheet: Sheet1
Table S6-1 The transcription factors predicted to possibly both interact with Wds/WDR5 and bind to the promoters of lipogenic genes
FlyBase_id	gene_description	gene_name
FBgn0261705	-	CG42741
FBgn0002734	Enhancer of split mdelta, helix-loop-helix	E(spl)mdelta-HLH
FBgn0002914	Myb oncogene-like	Myb
FBgn0034062	-	CG8388
FBgn0261434	huckebein	hkb
FBgn0035956	Dorsocross2	Doc2
FBgn0000117	armadillo	arm
FBgn0035036	-	CG4707
FBgn0033491	-	CG18011
FBgn0035481	-	CG12605
FBgn0262656	Myc	Myc
FBgn0036411	Sox21a	Sox21a
FBgn0029123	SoxNeuro	SoxN
FBgn0261963	midline	mid
FBgn0032741	similar to Deadpan	Sidpn
FBgn0260741	-	CG3281
FBgn0000659	fork head	fkh
FBgn0259938	clockwork orange	cwo
FBgn0001147	gooseberry-neuro	gsb-n
FBgn0027339	jim	jim
FBgn0001222	Heat shock factor	Hsf
FBgn0017578	Max	Max
FBgn0011723	brachyenteron	byn
FBgn0263239	dendritic arbor reduction 1	dar1
FBgn0020912	Ptx1	Ptx1
FBgn0266083	over compensating males	ocm
FBgn0052772	-	CG32772
FBgn0004400	rhino	rhi
FBgn0032209	Hand	Hand
FBgn0261793	TATA box binding protein-related factor 2	Trf2
FBgn0010287	TBP-related factor	Trf
FBgn0038551	Oddjob	Odj
FBgn0261617	nejire	nej
FBgn0000591	Enhancer of split m8, helix-loop-helix	E(spl)m8-HLH
FBgn0010109	deadpan	dpn
FBgn0003862	trithorax	trx
FBgn0002733	Enhancer of split mbeta, helix-loop-helix	E(spl)mbeta-HLH/HLHmβ
FBgn0005638	slow border cells	slbo
FBgn0039044	p53	p53
FBgn0040765	luna	luna
FBgn0004394	POU domain protein 2	pdm2
FBgn0013263	Trithorax-like	Trl
FBgn0263112	Mitf	Mitf
FBgn0026428	Histone deacetylase 6	HDAC6
FBgn0004666	single-minded	sim
FBgn0003567	suppressor of Hairy wing	su(Hw)
FBgn0002609	Enhancer of split m3, helix-loop-helix	E(spl)m3-HLH
FBgn0034946	-	CG3065
FBgn0020309	crooked legs	crol
FBgn0002723	Methoprene-tolerant	Met
FBgn0005613	Sox box protein 15	Sox15
FBgn0021767	optomotor-blind-related-gene-1	org-1
FBgn0000028	abnormal chemosensory jump 6	acj6
FBgn0028789	Dorsocross1	Doc1
FBgn0053848	His3:CG33848	His3:CG33848
FBgn0003687	TATA binding protein	Tbp
FBgn0042205	-	CG18764
FBgn0005612	Sox box protein 14	Sox14
FBgn0011763	DP transcription factor	Dp
FBgn0266411	similar	sima
FBgn0001148	gooseberry	gsb
FBgn0261703	germ cell-expressed bHLH-PAS	gce
FBgn0035702	-	CG10147
FBgn0034312	-	CG10916
FBgn0011766	E2F transcription factor 1	E2f1
FBgn0265574	Cell division cycle 5	Cdc5
FBgn0086680	ventral veins lacking	vvl
FBgn0004859	cubitus interruptus	ci
FBgn0266450	Kruppel homolog 1	Kr-h1
FBgn0016660	H15	H15
FBgn0003145	paired	prd
FBgn0001168	hairy	h
FBgn0038047	-	CG5245
FBgn0036126	Inverted repeat binding protein 18 kDa	Irbp18
FBgn0030010	-	CG10959
FBgn0003900	twist	twi
FBgn0034114	-	CG4282
FBgn0029711	Usf	Usf
FBgn0051365	-	CG31365
FBgn0264075	tango	tgo
FBgn0010768	squeeze	sqz
FBgn0004898	forkhead domain 96Cb	fd96Cb
FBgn0023094	cycle	cyc
FBgn0002735	Enhancer of split mgamma, helix-loop-helix	E(spl)mgamma-HLH
FBgn0032401	Promyelocytic leukemia zinc finger	Plzf
FBgn0262139	trachealess	trh
FBgn0028387	chameau	chm
FBgn0265784	Cyclic-AMP response element binding protein B	CrebB
FBgn0000411	Dichaete	D
FBgn0024371	E2F transcription factor 2	E2f2
FBgn0014949	buttonless	btn
FBgn0267337	rotund	rn
FBgn0000179	bifid	bi
FBgn0085424	nubbin	nub
FBgn0024288	Sox100B	Sox100B
FBgn0032979	Chromatin-linked adaptor for MSL proteins	Clamp
FBgn0038301	-	CG6654
FBgn0042630	Sox21b	Sox21b
FBgn0043364	cabut	cbt
FBgn0265276	lethal (3) neo38	l(3)neo38
FBgn0002631	Enhancer of split m5, helix-loop-helix	E(spl)m5-HLH
FBgn0035954	Dorsocross3	Doc3
FBgn0263490	molting defective	mld
FBgn0015239	Hormone-receptor-like in 78	Hr78
FBgn0262160	-	CG9932
FBgn0037939	-	CG14718
FBgn0002633	Enhancer of split m7, helix-loop-helix	E(spl)m7-HLH
FBgn0014340	males absent on the first	mof
FBgn0011715	Snf5-related 1	Snr1
FBgn0039904	Host cell factor	Hcf
FBgn0033252	-	CG12769
FBgn0004656	female sterile (1) homeotic	fs(1)h
FBgn0037877	-	CG6689
FBgn0285954	cabeza	caz
FBgn0039585	-	CG1894
FBgn0015805	Histone deacetylase 1	HDAC1
FBgn0038805	mitochondrial transcription factor A	TFAM
FBgn0026080	Tat interactive protein 60kDa	Tip60
FBgn0035849	estrogen-related receptor	ERR
FBgn0034975	enoki mushroom	enok
FBgn0037659	Lysine demethylase 2	Kdm2
FBgn0023518	trithorax-related	trr

## Sheet: Sheet2
Table S6-2 The potential transcription factors with binding motifs in the lipogenic gene promoters
FlyBase_id	gene_description	gene_name
FBgn0037248	spargel	srl
FBgn0003118	pointed	pnt
FBgn0004647	Notch	N
FBgn0022724	TBP-associated factor 8	Taf8
FBgn0260965	-	CG42588
FBgn0001291	Jun-related antigen	Jra
FBgn0001297	kayak	kay
FBgn0004837	Suppressor of Hairless	Su(H)
FBgn0026262	TBP-associated factor 3	Taf3
FBgn0032512	B double prime 1	Bdp1
FBgn0036522	Phaser	Phs
FBgn0034096	-	CG7786
FBgn0002522	labial	lab
FBgn0000568	Ecdysone-induced protein 75B	Eip75B
FBgn0000439	Deformed	Dfd
FBgn0014143	crocodile	croc
FBgn0040318	HGTX	HGTX
FBgn0033934	-	CG17385
FBgn0037317	-	CG14667
FBgn0038402	48 related 2	Fer2
FBgn0032295	-	CG12299
FBgn0032197	ovaries absent	ova
FBgn0004862	bagpipe	bap
FBgn0003430	sloppy paired 1	slp1
FBgn0038391	GATAe	GATAe
FBgn0038418	poils au dos	pad
FBgn0038244	-	CG7987
FBgn0052006	-	CG32006
FBgn0020617	Retinal Homeobox	Rx
FBgn0023489	PvuII-PstI homology 13	Pph13
FBgn0000287	spalt-related	salr
FBgn0037618	ouija board	ouib
FBgn0038767	trade embargo	trem
FBgn0016917	Signal-transducer and activator of transcription protein at 92E	Stat92E
FBgn0037620	ranshi	ranshi
FBgn0264744	-	CG44002
FBgn0034534	maf-S	maf-S
FBgn0001170	Homeodomain protein 2.0	H2.0
FBgn0003507	serpent	srp
FBgn0000529	brain-specific homeobox	bsh
FBgn0001983	worniu	wor
FBgn0027364	Six4	Six4
FBgn0260632	dorsal	dl
FBgn0016694	PAR-domain protein 1	Pdp1
FBgn0005659	Ets at 98B	Ets98B
FBgn0034985	-	CG3328
FBgn0038592	-	CG18599
FBgn0015396	jumeau	jumu
FBgn0004896	forkhead domain 59A	fd59A
FBgn0003129	Pox meso	Poxm
FBgn0001185	hermaphrodite	her
FBgn0035993	Nuclear factor Y-box A	Nf-YA
FBgn0003944	Ultrabithorax	Ubx
FBgn0259162	Runt related B	RunxB
FBgn0000546	Ecdysone receptor	EcR
FBgn0030240	-	CG2202
FBgn0028550	Activating transcription factor 3	Atf3
FBgn0000251	caudal	cad
FBgn0030003	-	CG2116
FBgn0019650	twin of eyeless	toy
FBgn0035691	-	CG7386
FBgn0002023	Lim3	Lim3
FBgn0085451	hat-trick	htk
FBgn0022935	D19A	D19A
FBgn0003345	scalloped	sd
FBgn0004618	glass	gl
FBgn0004863	C15	C15
FBgn0265193	Activating transcription factor-2	Atf-2
FBgn0000611	extradenticle	exd
FBgn0011656	Myocyte enhancer factor 2	Mef2
FBgn0031086	forkhead domain 19B	fd19B
FBgn0011701	reversed polarity	repo
FBgn0267978	apterous	ap
FBgn0005427	erect wing	ewg
FBgn0025334	Putative homeodomain protein	PHDP
FBgn0013755	Brother	Bro
FBgn0014343	mirror	mirr
FBgn0025360	Optix	Optix
FBgn0001994	cropped	crp
FBgn0015240	Hormone receptor-like in 96	Hr96
FBgn0004110	tinman	tin
FBgn0000370	cryptocephal	crc
FBgn0024321	NK7.1	NK7.1
FBgn0263512	Visual system homeobox 2	Vsx2
FBgn0037475	48 related 1	Fer1
FBgn0037619	-	CG8159
FBgn0038197	forkhead box, sub-group O	foxo
FBgn0000157	Distal-less	Dll
FBgn0000576	empty spiracles	ems
FBgn0033581	-	CG12391
FBgn0261588	pou domain motif 3	pdm3
FBgn0002576	lozenge	lz
FBgn0001319	knot	kn
FBgn0045852	hamlet	ham
FBgn0040305	Metal response element-binding Transcription Factor-1	MTF-1
FBgn0001180	hunchback	hb
FBgn0037937	48 related 3	Fer3
FBgn0026411	LIM homeobox 1	Lim1
FBgn0003499	stripe	sr
FBgn0000289	combgap	cg
FBgn0011274	Dorsal-related immunity factor	Dif
FBgn0014179	glial cells missing	gcm
FBgn0015799	Retinoblastoma-family protein	Rbf
FBgn0000137	asense	ase
FBgn0000015	Abdominal B	Abd-B
FBgn0003130	Pox neuro	Poxn
FBgn0037931	-	CG18476
FBgn0000567	Ecdysone-induced protein 74EF	Eip74EF
FBgn0050443	Optix-binding protein	Opbp
FBgn0261930	ventral nervous system defective	vnd
FBgn0030408	-	CG11085
FBgn0039938	Sox102F	Sox102F
FBgn0020378	Sp1	Sp1
FBgn0015524	orthopedia	otp
FBgn0053557	-	CG33557
FBgn0021872	X box binding protein-1	Xbp1
FBgn0022699	D19B	D19B
FBgn0038768	-	CG4936
FBgn0000964	traffic jam	tj
FBgn0035769	CTCF	CTCF
FBgn0000022	achaete	ac
FBgn0039169	Sp1-like factor for pairing sensitive-silencing	Spps
FBgn0005561	shaven	sv
FBgn0023215	Mnt	Mnt
FBgn0038833	-	CG15696
FBgn0000577	engrailed	en
FBgn0002521	pleiohomeotic	pho
FBgn0261239	Hormone receptor-like in 39	Hr39
FBgn0033636	toutatis	tou
FBgn0004198	cut	ct
FBgn0037876	-	CG4820
FBgn0037621	Motif 1 Binding Protein	M1BP
FBgn0005658	Ets at 65A	Ets65A
FBgn0001325	Kruppel	Kr
FBgn0263933	ebi	ebi
FBgn0008646	E5	E5
FBgn0022740	HLH54F	HLH54F
FBgn0264005	H6-like-homeobox	Hmx
FBgn0000233	buttonhead	btd
FBgn0013799	Deformed epidermal autoregulatory factor-1	Deaf1
FBgn0036134	Forkhead box K	FoxK
FBgn0035625	Blimp-1	Blimp-1
FBgn0011758	BarH1	B-H1
FBgn0034379	-	CG15073
FBgn0030787	-	CG9609
FBgn0004865	Ecdysone-induced protein 78C	Eip78C
FBgn0039937	forkhead domain 102C	fd102C
FBgn0001235	homothorax	hth
FBgn0004607	Zn finger homeodomain 2	zfh2
FBgn0027788	Hairy/E(spl)-related with YRPW motif	Hey
FBgn0002573	senseless	sens
FBgn0001077	fushi tarazu	ftz
FBgn0000286	Chorion factor 2	Cf2
FBgn0014018	Relish	Rel
FBgn0004101	blistered	bs
FBgn0050011	gemini	gem
FBgn0032816	Nuclear factor Y-box B	Nf-YB
FBgn0004897	forkhead domain 96Ca	fd96Ca
FBgn0038851	doublesex-Mab related 93B	dmrt93B
FBgn0030659	-	CG9215
FBgn0033748	vismay	vis
FBgn0004054	zerknullt-related	zen2
FBgn0030417	-	CG15725
FBgn0028878	-	CG15269
FBgn0262477	Forkhead box P	FoxP
FBgn0267792	regular	rgr
FBgn0025800	Smad on X	Smox
FBgn0003339	Sex combs reduced	Scr
FBgn0260642	Antennapedia	Antp
FBgn0039860	-	CG1792
FBgn0008636	homeobrain	hbn
FBgn0261648	spalt major	salm
FBgn0004102	ocelliless	oc
FBgn0264954	forkhead domain 3F	fd3F
FBgn0004606	Zn finger homeodomain 1	zfh1
FBgn0025679	Kruppel-like factor 15	Klf15
FBgn0005558	eyeless	ey
FBgn0004510	Ets at 97D	Ets97D
FBgn0002561	lethal of scute	l(1)sc
FBgn0013753	Big brother	Bgb
FBgn0259211	grainy head	grh
FBgn0033749	achintya	achi
FBgn0263511	Visual system homeobox 1	Vsx1
FBgn0000283	Centrosomal protein 190kD	Cp190
FBgn0039225	Ets96B	Ets96B
FBgn0004795	retained	retn
FBgn0000520	deformed wings	dwg
FBgn0001150	giant	gt
FBgn0004567	sloppy paired 2	slp2
FBgn0015919	caupolican	caup
FBgn0004170	scute	sc
FBgn0005660	Ets at 21C	Ets21C
FBgn0014859	Hormone receptor-like in 38	Hr38
FBgn0083981	Runt related A	RunxA
FBgn0004895	Forkhead box L1	FoxL1
FBgn0261723	Dbx	Dbx
FBgn0045759	biniou	bin
FBgn0011277	Helix loop helix protein 4C	HLH4C
FBgn0051632	senseless-2	sens-2
FBgn0051481	proboscipedia	pb
FBgn0039683	doublesex-Mab related 99B	dmrt99B
FBgn0003964	ultraspiracle	usp
FBgn0000212	brahma	brm
FBgn0020307	defective proventriculus	dve
FBgn0023076	Clock	Clk
FBgn0015904	araucan	ara
FBgn0003267	rough	ro
FBgn0030505	NFAT nuclear factor	NFAT
FBgn0085432	pangolin	pan
FBgn0001138	grain	grn
FBgn0035690	-	CG10274
FBgn0265598	Beadex	Bx
FBgn0038549	Nicknack	Nnk
FBgn0037445	-	CG9727
FBgn0000097	anterior open	aop
FBgn0043796	-	CG12219
FBgn0030477	doublesex-Mab related 11E	dmrt11E
FBgn0037120	-	CG11247
FBgn0000504	doublesex	dsx
FBgn0262975	cap-n-collar	cnc
FBgn0030455	-	CG4318
FBgn0013469	klumpfuss	klu
FBgn0034643	-	CG10321
FBgn0261953	Transcription factor AP-2	TfAP-2
FBgn0000014	abdominal A	abd-A
FBgn0002922	nautilus	nau
FBgn0085369	Dorsal root ganglia homeobox	Drgx
FBgn0019809	gcm2	gcm2
FBgn0261283	Sterol regulatory element binding protein	SREBP
FBgn0035997	pleiohomeotic like	phol
FBgn0032223	GATAd	GATAd
FBgn0015025	CKII-alpha subunit interactor-1	CkIIalpha-i1
FBgn0029504	Checkpoint suppressor 1-like	CHES-1-like
FBgn0004914	Hepatocyte nuclear factor 4	Hnf4
FBgn0001078	ftz transcription factor 1	ftz-f1
FBgn0050020	-	CG30020
FBgn0003300	runt	run
FBgn0285971	piragua	prg
FBgn0028996	onecut	onecut
FBgn0003448	snail	sna
FBgn0020379	Rfx	Rfx
FBgn0264562	Hormone receptor 4	Hr4
FBgn0003117	pannier	pnr
FBgn0000061	aristaless	al
FBgn0042696	Nuclear factor I	NfI
FBgn0267821	daughterless	da
FBgn0029939	Chronophage	Cph
FBgn0011276	Helix loop helix protein 3B	HLH3B
FBgn0052532	-	CG32532
FBgn0004854	BarH2	B-H2
FBgn0003651	seven up	svp
FBgn0037617	numerous disordered muscles	nom
FBgn0030005	-	CG2120
FBgn0011648	Mothers against dpp	Mad
FBgn0038550	-	CG17801
FBgn0261705	-	CG42741
FBgn0002734	Enhancer of split mdelta, helix-loop-helix	E(spl)mdelta-HLH
FBgn0002914	Myb oncogene-like	Myb
FBgn0034062	-	CG8388
FBgn0261434	huckebein	hkb
FBgn0035956	Dorsocross2	Doc2
FBgn0000117	armadillo	arm
FBgn0035036	-	CG4707
FBgn0033491	-	CG18011
FBgn0035481	-	CG12605
FBgn0262656	Myc	Myc
FBgn0036411	Sox21a	Sox21a
FBgn0029123	SoxNeuro	SoxN
FBgn0261963	midline	mid
FBgn0032741	similar to Deadpan	Sidpn
FBgn0260741	-	CG3281
FBgn0000659	fork head	fkh
FBgn0259938	clockwork orange	cwo
FBgn0001147	gooseberry-neuro	gsb-n
FBgn0027339	jim	jim
FBgn0001222	Heat shock factor	Hsf
FBgn0017578	Max	Max
FBgn0011723	brachyenteron	byn
FBgn0263239	dendritic arbor reduction 1	dar1
FBgn0020912	Ptx1	Ptx1
FBgn0266083	over compensating males	ocm
FBgn0052772	-	CG32772
FBgn0004400	rhino	rhi
FBgn0032209	Hand	Hand
FBgn0261793	TATA box binding protein-related factor 2	Trf2
FBgn0010287	TBP-related factor	Trf
FBgn0038551	Oddjob	Odj
FBgn0261617	nejire	nej
FBgn0000591	Enhancer of split m8, helix-loop-helix	E(spl)m8-HLH
FBgn0010109	deadpan	dpn
FBgn0003862	trithorax	trx
FBgn0002733	Enhancer of split mbeta, helix-loop-helix	E(spl)mbeta-HLH
FBgn0005638	slow border cells	slbo
FBgn0039044	p53	p53
FBgn0040765	luna	luna
FBgn0004394	POU domain protein 2	pdm2
FBgn0013263	Trithorax-like	Trl
FBgn0263112	Mitf	Mitf
FBgn0026428	Histone deacetylase 6	HDAC6
FBgn0004666	single-minded	sim
FBgn0003567	suppressor of Hairy wing	su(Hw)
FBgn0002609	Enhancer of split m3, helix-loop-helix	E(spl)m3-HLH
FBgn0034946	-	CG3065
FBgn0020309	crooked legs	crol
FBgn0002723	Methoprene-tolerant	Met
FBgn0005613	Sox box protein 15	Sox15
FBgn0021767	optomotor-blind-related-gene-1	org-1
FBgn0000028	abnormal chemosensory jump 6	acj6
FBgn0028789	Dorsocross1	Doc1
FBgn0053848	His3:CG33848	His3:CG33848
FBgn0003687	TATA binding protein	Tbp
FBgn0042205	-	CG18764
FBgn0005612	Sox box protein 14	Sox14
FBgn0011763	DP transcription factor	Dp
FBgn0266411	similar	sima
FBgn0001148	gooseberry	gsb
FBgn0261703	germ cell-expressed bHLH-PAS	gce
FBgn0035702	-	CG10147
FBgn0034312	-	CG10916
FBgn0011766	E2F transcription factor 1	E2f1
FBgn0265574	Cell division cycle 5	Cdc5
FBgn0086680	ventral veins lacking	vvl
FBgn0004859	cubitus interruptus	ci
FBgn0266450	Kruppel homolog 1	Kr-h1
FBgn0016660	H15	H15
FBgn0003145	paired	prd
FBgn0001168	hairy	h
FBgn0038047	-	CG5245
FBgn0036126	Inverted repeat binding protein 18 kDa	Irbp18
FBgn0030010	-	CG10959
FBgn0003900	twist	twi
FBgn0034114	-	CG4282
FBgn0029711	Usf	Usf
FBgn0051365	-	CG31365
FBgn0264075	tango	tgo
FBgn0010768	squeeze	sqz
FBgn0004898	forkhead domain 96Cb	fd96Cb
FBgn0023094	cycle	cyc
FBgn0002735	Enhancer of split mgamma, helix-loop-helix	E(spl)mgamma-HLH
FBgn0032401	Promyelocytic leukemia zinc finger	Plzf
FBgn0262139	trachealess	trh
FBgn0028387	chameau	chm
FBgn0265784	Cyclic-AMP response element binding protein B	CrebB
FBgn0000411	Dichaete	D
FBgn0024371	E2F transcription factor 2	E2f2
FBgn0014949	buttonless	btn
FBgn0267337	rotund	rn
FBgn0000179	bifid	bi
FBgn0085424	nubbin	nub
FBgn0024288	Sox100B	Sox100B
FBgn0032979	Chromatin-linked adaptor for MSL proteins	Clamp
FBgn0038301	-	CG6654
FBgn0042630	Sox21b	Sox21b
FBgn0043364	cabut	cbt
FBgn0265276	lethal (3) neo38	l(3)neo38
FBgn0002631	Enhancer of split m5, helix-loop-helix	E(spl)m5-HLH
FBgn0035954	Dorsocross3	Doc3
FBgn0263490	molting defective	mld
FBgn0015239	Hormone-receptor-like in 78	Hr78
FBgn0262160	-	CG9932
FBgn0037939	-	CG14718
FBgn0002633	Enhancer of split m7, helix-loop-helix	E(spl)m7-HLH
FBgn0014340	males absent on the first	mof
FBgn0011715	Snf5-related 1	Snr1
FBgn0039904	Host cell factor	Hcf
FBgn0033252	-	CG12769
FBgn0004656	female sterile (1) homeotic	fs(1)h
FBgn0037877	-	CG6689
FBgn0285954	cabeza	caz
FBgn0039585	-	CG1894
FBgn0015805	Histone deacetylase 1	HDAC1
FBgn0038805	mitochondrial transcription factor A	TFAM
FBgn0026080	Tat interactive protein 60kDa	Tip60
FBgn0035849	estrogen-related receptor	ERR
FBgn0034975	enoki mushroom	enok
FBgn0037659	Lysine demethylase 2	Kdm2
FBgn0023518	trithorax-related	trr

## Sheet: Sheet3
Table S6-3 Proteins probabaly interacting with Wds/WDR5
FlyBase_id	gene_description	gene_name
FBgn0034415	Glutathione peroxidase-like	Gpxl
FBgn0030566	Nascent-associated complex beta-subunit-like, testis 4	betaNACtes4
FBgn0039129	Ribosomal protein S19b	RpS19b
FBgn0262057	Serpin 77Ba	Spn77Ba
FBgn0028476	Ubiquitin specific protease 1	Usp1
FBgn0038136	-	CG8774
FBgn0039790	-	CG2246
FBgn0031631	-	CG3225
FBgn0050417	testis-specifically expressed bromodomain containing protein-3	tbrd-3
FBgn0262527	non-specific lethal 1	nsl1
FBgn0264560	gartenzwerg	garz
FBgn0033233	Lysine demethylase 4A	Kdm4A
FBgn0263232	Nuclear export factor 3	Nxf3
FBgn0053824	His3:CG33824	His3:CG33824
FBgn0031885	Menin 1	Mnn1
FBgn0001330	kurz	kz
FBgn0036733	U4-U6 small nuclear riboprotein factor 60K	U4-U6-60K
FBgn0030748	TNF-receptor-associated factor-like	Traf-like
FBgn0027330	lethal (1) G0020	l(1)G0020
FBgn0039207	CF transmembrane conductance regulator	Cftr
FBgn0053869	His4:CG33869	His4:CG33869
FBgn0013750	ADP ribosylation factor 6	Arf6
FBgn0038181	-	CG9297
FBgn0003169	punt	put
FBgn0030276	Dynein light intermediate chain	Dlic
FBgn0030608	Lipid storage droplet-2	Lsd-2
FBgn0004419	maternal expression at 31B	me31B
FBgn0053892	His2B:CG33892	His2B:CG33892
FBgn0015381	dissatisfaction	dsf
FBgn0266599	Heat shock protein 70 cognate 4	Hsc70-4
FBgn0039381	Signal peptide peptidase-like	SppL
FBgn0053849	His1:CG33849	His1:CG33849
FBgn0040477	centromere identifier	cid
FBgn0053879	His4:CG33879	His4:CG33879
FBgn0027073	UDP-glycosyltransferase family 49 member B1	Ugt49B1
FBgn0013717	non-stop	not
FBgn0021874	Notchless	Nle
FBgn0051445	-	CG31445
FBgn0017457	U2 small nuclear riboprotein auxiliary factor 38	U2af38
FBgn0029176	eukaryotic translation elongation factor 1 gamma	eEF1gamma
FBgn0000182	Bicaudal C	BicC
FBgn0030038	-	CG1440
FBgn0261933	Small ribonucleoprotein particle protein SmD1	SmD1
FBgn0031344	-	CG7420
FBgn0267795	Formin-like	Frl
FBgn0027603	Ulp1	Ulp1
FBgn0014189	Helicase at 25E	Hel25E
FBgn0022986	quaking related 58E-1	qkr58E-1
FBgn0051301	-	CG31301
FBgn0053809	His3:CG33809	His3:CG33809
FBgn0034858	eukaryotic translation initiation factor 2B subunit delta	eIF2Bdelta
FBgn0041627	Ku80	Ku80
FBgn0026196	nop5	nop5
FBgn0003388	shade	shd
FBgn0037529	mitochondrial ribosomal protein S9	mRpS9
FBgn0261792	small ribonucleoprotein particle U1 subunit C	snRNP-U1-C
FBgn0033160	DEAH-box helicase 15	Dhx15
FBgn0052670	Rab at 9Fb	Rab9Fb
FBgn0038922	Isocitrate dehydrogenase 3b	Idh3b
FBgn0004903	Ribonuclear protein at 97D	Rb97D
FBgn0025633	split discs	spdi
FBgn0027610	Dicarboxylate carrier 1	Dic1
FBgn0046114	Glutamate-cysteine ligase modifier subunit	Gclm
FBgn0038722	Nucleoporin 58kD	Nup58
FBgn0001986	Mtr4 helicase	Mtr4
FBgn0003002	odd paired	opa
FBgn0031461	dawdle	daw
FBgn0034118	Nucleoporin 62kD	Nup62
FBgn0033294	Maltase A4	Mal-A4
FBgn0023175	Proteasome alpha7 subunit	Prosalpha7
FBgn0036228	obstructor-G	obst-G
FBgn0053861	His1:CG33861	His1:CG33861
FBgn0030992	-	CG33253
FBgn0264695	Myosin heavy chain	Mhc
FBgn0034708	Vacuolar protein sorting 35	Vps35
FBgn0002936	neither inactivation nor afterpotential A	ninaA
FBgn0053814	His2A:CG33814	His2A:CG33814
FBgn0053870	His2B:CG33870	His2B:CG33870
FBgn0034627	eukaryotic translation elongation factor, selenocysteine-specific	eEFSec
FBgn0053901	His4:CG33901	His4:CG33901
FBgn0000351	cortex	cort
FBgn0031881	Mitochondrial Magnesium Exporter 1	MME1
FBgn0261399	Protein phosphatase 1, Y-linked 1	Pp1-Y1
FBgn0005779	Protein phosphatase D6	PpD6
FBgn0035005	-	CG3483
FBgn0051810	-	CG31810
FBgn0032882	Nucleostemin 4	Ns4
FBgn0037138	delta-1-Pyrroline-5-carboxylate dehydrogenase 1	P5CDh1
FBgn0026324	TBP-associated factor 10b	Taf10b
FBgn0041180	Thioester-containing protein 4	Tep4
FBgn0004404	Ribosomal protein S14b	RpS14b
FBgn0031628	-	CG3294
FBgn0034837	Ribosomal protein L22-like	RpL22-like
FBgn0039463	Spag1 axonemal dynein assembly factor	Spag1
FBgn0035675	-	CG6610
FBgn0037275	-	CG14655
FBgn0053819	His1:CG33819	His1:CG33819
FBgn0032450	-	CG5776
FBgn0031573	-	CG3407
FBgn0260012	precocious dissociation of sisters 5	pds5
FBgn0010407	Ror	Ror
FBgn0042177	Artemis	Arts
FBgn0037537	-	CG2767
FBgn0261790	Small ribonucleoprotein particle protein SmE	SmE
FBgn0002283	lethal (3) 73Ah	l(3)73Ah
FBgn0029133	Proteasome regulator gamma	REG
FBgn0034753	-	CG2852
FBgn0028577	half pint	hfp
FBgn0053828	His1:CG33828	His1:CG33828
FBgn0003062	Fibrillarin	Fib
FBgn0260938	tay bridge	tay
FBgn0020238	14-3-3epsilon	14-3-3epsilon
FBgn0037632	Chaperonin containing TCP1 subunit 7	CCT7
FBgn0033454	-	CG1671
FBgn0031090	Rab35	Rab35
FBgn0039114	Lipid storage droplet-1	Lsd-1
FBgn0086558	Ubiquitin-5E	Ubi-p5E
FBgn0003742	transformer 2	tra2
FBgn0040253	UDP-glycosyltransferase family 35 member E1	Ugt35E1
FBgn0010217	ATP synthase, beta subunit	ATPsynbeta
FBgn0001233	Heat shock protein 83	Hsp83
FBgn0035812	-	CG7457
FBgn0035251	Vesicle trafficking 1	Vta1
FBgn0033918	-	CG8531
FBgn0259209	Muscle LIM protein at 60A	Mlp60A
FBgn0030366	Ubiquitin-specific protease 7	Usp7
FBgn0051413	Quiescin sulfhydryl oxidase 4	Qsox4
FBgn0034970	yorkie	yki
FBgn0053888	His2B:CG33888	His2B:CG33888
FBgn0064117	SRA stem-loop interacting RNA binding protein 1	SLIRP1
FBgn0010397	Lamin C	LamC
FBgn0039580	Glutamine:fructose-6-phosphate aminotransferase 2	Gfat2
FBgn0264492	casein kinase IIalpha	CkIIalpha
FBgn0002031	Prohibitin 1	Phb1
FBgn0033554	Lsm10	Lsm10
FBgn0035998	-	CG3437
FBgn0004811	female sterile (2) ltoPP43	fs(2)ltoPP43
FBgn0028737	eukaryotic translation elongation factor 1 beta	eEF1beta
FBgn0037834	Arginine methyltransferase 1	Art1
FBgn0032198	eukaryotic translation elongation factor 1 delta	eEF1delta
FBgn0250789	alpha Spectrin	alpha-Spec
FBgn0036515	aaRS-interacting multifunctional protein 2	AIMP2
FBgn0262716	Actin-related protein 3	Arp3
FBgn0286784	Transitional endoplasmic reticulum 94	TER94
FBgn0034307	-	CG10914
FBgn0037742	Regulatory particle triple-A ATPase 3-related	Rpt3R
FBgn0005617	male-specific lethal 1	msl-1
FBgn0033203	-	CG2070
FBgn0003483	spindle E	spn-E
FBgn0034605	UDP-glycosyltransferase family 49 member C1	Ugt49C1
FBgn0053842	His3:CG33842	His3:CG33842
FBgn0035207	HECT and RLD domain containing E3 ubiquitin ligase 4	Herc4
FBgn0010315	Cyclin D	CycD
FBgn0039914	maverick	mav
FBgn0015299	Single stranded-binding protein c31A	Ssb-c31a
FBgn0053503	Cytochrome P450 12d1 distal	Cyp12d1-d
FBgn0036135	mitochondrial ribosomal protein L2	mRpL2
FBgn0033753	Cytochrome P450 301a1	Cyp301a1
FBgn0039558	BCAS2	BCAS2
FBgn0039924	Phosphatidylinositol 5-phosphate 4-kinase	PIP4K
FBgn0250843	Proteasome alpha6 subunit	Prosalpha6
FBgn0283649	early girl	elgi
FBgn0053834	His1:CG33834	His1:CG33834
FBgn0263740	eukaryotic translation initiation factor 2 subunit gamma	eIF2gamma
FBgn0030815	-	CG8945
FBgn0283476	Dynein heavy chain at 16F	Dhc16F
FBgn0010265	Ribosomal protein S13	RpS13
FBgn0026418	Heat shock protein 110	Hsp110
FBgn0040022	SET domain containing 1	Set1
FBgn0035878	-	CG7182
FBgn0015765	p38a MAP kinase	p38a
FBgn0038601	RNA polymerase I subunit E	Polr1E
FBgn0030223	-	CG2111
FBgn0024733	Ribosomal protein L10	RpL10
FBgn0037994	eukaryotic translation initiation factor 3 subunit d2	eIF3d2
FBgn0039246	-	CG10845
FBgn0051327	-	CG31327
FBgn0083984	-	CG34148
FBgn0264845	Thioester-containing protein 5 pseudogene	Tep5Psi
FBgn0036948	-	CG7298
FBgn0036949	-	CG7290
FBgn0020279	lingerer	lig
FBgn0263396	squid	sqd
FBgn0002183	dre4	dre4
FBgn0027084	Lysyl-tRNA synthetase	LysRS
FBgn0053851	His3:CG33851	His3:CG33851
FBgn0053882	His2B:CG33882	His2B:CG33882
FBgn0000046	Actin 87E	Act87E
FBgn0010348	ADP ribosylation factor 1	Arf1
FBgn0039797	eukaryotic translation initiation factor 4H2	eIF4H2
FBgn0263117	-	CG34377
FBgn0052344	-	CG32344
FBgn0261808	curled	cu
FBgn0051548	-	CG31548
FBgn0021761	Nucleoporin 154kD	Nup154
FBgn0037607	-	CG8036
FBgn0032713	UDP-glycosyltransferase family 36 member D1	Ugt36D1
FBgn0011692	pavarotti	pav
FBgn0033205	Retinol dehydrogenase 1	Rdh1
FBgn0035438	Glutathione peroxidase homolog with thioredoxin peroxidase activity	Gtpx
FBgn0037862	Mitochondrial aconitase 2	mAcon2
FBgn0015818	Spliceosomal protein on the X	Spx
FBgn0033698	-	CG8858
FBgn0003720	tailless	tll
FBgn0036805	Charged multivesicular body protein 1	Chmp1
FBgn0053894	His2B:CG33894	His2B:CG33894
FBgn0003514	spaghetti squash	sqh
FBgn0028694	Regulatory particle non-ATPase 11	Rpn11
FBgn0030268	Kinesin-like protein at 10A	Klp10A
FBgn0053196	dumpy	dpy
FBgn0011604	Imitation SWI	Iswi
FBgn0021750	Seryl-tRNA synthetase, mitochondrial	SerRS-m
FBgn0028990	Serpin 27A	Spn27A
FBgn0035273	-	CG12020
FBgn0035567	-	CG7514
FBgn0003607	Suppressor of variegation 205	Su(var)205
FBgn0036361	-	CG10154
FBgn0023512	eukaryotic translation initiation factor 2B subunit epsilon	eIF2Bepsilon
FBgn0039175	Phenylalanyl-tRNA synthetase, beta-subunit	beta-PheRS
FBgn0053877	His4:CG33877	His4:CG33877
FBgn0031559	-	CG3513
FBgn0034440	-	CG10073
FBgn0053129	-	CG33129
FBgn0010225	Gelsolin	Gel
FBgn0037110	Orosomucoid 1-like	ORMDL
FBgn0003886	alpha-Tubulin at 85E	alphaTub85E
FBgn0030086	Chaperonin containing TCP1 subunit 2	CCT2
FBgn0053857	His3:CG33857	His3:CG33857
FBgn0032205	-	CG4957
FBgn0035823	eukaryotic translation initiation factor 4E5	eIF4E5
FBgn0053303	-	CG33303
FBgn0284245	eukaryotic translation elongation factor 1 alpha 1	eEF1alpha1
FBgn0016701	Rab4	Rab4
FBgn0038281	Ribosomal protein L10Aa	RpL10Aa
FBgn0037200	-	CG11109
FBgn0035443	-	CG12010
FBgn0040064	yippee interacting protein 2	yip2
FBgn0036843	Sideroflexin 2	Sfxn2
FBgn0036483	-	CG12316
FBgn0031999	-	CG8419
FBgn0260397	Suppressor of variegation 3-3	Su(var)3-3
FBgn0038979	testis-enriched HMG-box-containing protein 2	tHMG2
FBgn0053903	His4:CG33903	His4:CG33903
FBgn0027568	Cullin-associated and neddylation-dissociated 1	Cand1
FBgn0034007	NADH dehydrogenase (ubiquinone) 51 kDa subunit-like 2	ND-51L2
FBgn0010258	RNA-binding protein 4	Rbp4
FBgn0053826	His2A:CG33826	His2A:CG33826
FBgn0266432	-	CG45062
FBgn0027552	-	CG10863
FBgn0030833	-	CG8915
FBgn0035632	Bifunctional Phosphopantetheine adenylyltransferase - Dephospho-CoA kinase	Ppat-Dpck
FBgn0261789	Small ribonucleoprotein particle protein SmD2	SmD2
FBgn0086706	pixie	pix
FBgn0004584	Recombination repair protein 1	Rrp1
FBgn0053863	His3:CG33863	His3:CG33863
FBgn0031051	Ranbp21	Ranbp21
FBgn0031771	NADH dehydrogenase (ubiquinone) 51 kDa subunit	ND-51
FBgn0036910	Cytochrome P450 305a1	Cyp305a1
FBgn0262518	Rab8	Rab8
FBgn0005674	Glutamyl-prolyl-tRNA synthetase	GluProRS
FBgn0032725	Nedd8 ubiquitin like modifier	Nedd8
FBgn0044011	Serpin 43Ad	Spn43Ad
FBgn0053821	His3:CG33821	His3:CG33821
FBgn0032030	WD repeat domain 82	Wdr82
FBgn0000559	eukaryotic translation elongation factor 2	eEF2
FBgn0026756	UDP-glycosyltransferase family 37 member A1	Ugt37A1
FBgn0053556	formin 3	form3
FBgn0034387	Cytochrome P450 12b2	Cyp12b2
FBgn0036226	-	CG7252
FBgn0260985	Replication factor C subunit 4	RfC4
FBgn0027490	D12	D12
FBgn0015754	Lissencephaly-1	Lis-1
FBgn0051613	His3:CG31613	His3:CG31613
FBgn0053092	delta-1-Pyrroline-5-carboxylate dehydrogenase 2	P5CDh2
FBgn0261397	dilute class unconventional myosin	didum
FBgn0261119	Pre-RNA processing factor 19	Prp19
FBgn0032313	-	CG14070
FBgn0035203	Acetyl-CoA acetyltransferase 2	Acat2
FBgn0032382	Maltase B2	Mal-B2
FBgn0262699	fizzy-related	fzr
FBgn0260407	mitochondrial ribosomal protein S23	mRpS23
FBgn0001218	Heat shock protein 70 cognate 3	Hsc70-3
FBgn0030384	-	CG2577
FBgn0002466	sticky	sti
FBgn0027496	Coat Protein (coatomer) epsilon	epsilonCOP
FBgn0030200	RabX2	RabX2
FBgn0038051	-	CG17207
FBgn0264077	Calnexin 14D	Cnx14D
FBgn0029819	Ubiquitin specific protease 30	Usp30
FBgn0053831	His1:CG33831	His1:CG33831
FBgn0029866	-	CG3842
FBgn0034834	Large Subunit 2	LS2
FBgn0031431	-	CG3515
FBgn0001091	Glyceraldehyde 3 phosphate dehydrogenase 1	Gapdh1
FBgn0250823	gilgamesh	gish
FBgn0015245	Heat shock protein 60A	Hsp60A
FBgn0039086	UDP-glycosyltransferase family 303 member B1	Ugt303B1
FBgn0041183	Thioester-containing protein 1	Tep1
FBgn0016983	smallminded	smid
FBgn0031973	Serpin 28Dc	Spn28Dc
FBgn0002921	Na pump alpha subunit	Atpalpha
FBgn0050489	Cytochrome P450 12d1 proximal	Cyp12d1-p
FBgn0020388	Gcn5 acetyltransferase	Gcn5
FBgn0017566	NADH dehydrogenase (ubiquinone) 75 kDa subunit	ND-75
FBgn0037841	-	CG4565
FBgn0267828	Fatty acid transport protein 1	Fatp1
FBgn0031247	-	CG11562
FBgn0040260	UDP-glycosyltransferase family 37 member D1	Ugt37D1
FBgn0037000	Zinc transporter 77C	ZnT77C
FBgn0039697	Electron transfer flavoprotein beta subunit	Etfb
FBgn0053859	His2A:CG33859	His2A:CG33859
FBgn0053840	His1:CG33840	His1:CG33840
FBgn0264389	opossum	opm
FBgn0033741	-	CG8545
FBgn0036184	PCI domain-containing protein 2	PCID2
FBgn0015582	defective in the avoidance of repellents	dare
FBgn0022213	Chromosome segregation 1	Cse1
FBgn0027291	Isocitrate dehydrogenase 3a	Idh3a
FBgn0033112	Serpin 42Db	Spn42Db
FBgn0025724	Coat Protein (coatomer) beta'	beta'COP
FBgn0263121	Proteasome alpha1 subunit	Prosalpha1
FBgn0267385	Pyruvate kinase	PyK
FBgn0051858	tetleys-cup	t-cup
FBgn0001248	Isocitrate dehydrogenase	Idh
FBgn0027088	Glycyl-tRNA synthetase	GlyRS
FBgn0003074	Phosphoglucose isomerase	Pgi
FBgn0028686	Regulatory particle triple-A ATPase 3	Rpt3
FBgn0029148	NHP2	NHP2
FBgn0031208	-	CR11023
FBgn0027494	Ribosomal protein S10a	RpS10a
FBgn0030631	pre-mRNA processing factor 5	Prp5
FBgn0036203	Mucin 68D	Muc68D
FBgn0015247	Death-associated inhibitor of apoptosis 2	Diap2
FBgn0285947	Ribosomal protein S10b	RpS10b
FBgn0052706	-	CG32706
FBgn0038146	-	CG9799
FBgn0011740	alpha-Mannosidase class II a	alpha-Man-IIa
FBgn0031367	calcutta cup	c-cup
FBgn0013954	FK506-binding protein 12kD	Fkbp12
FBgn0265623	Suppressor of zeste 2	Su(z)2
FBgn0283478	uninitiated	und
FBgn0036156	-	CG11726
FBgn0051029	-	CG31029
FBgn0039857	Ribosomal protein L6	RpL6
FBgn0053899	His4:CG33899	His4:CG33899
FBgn0034438	-	CG9416
FBgn0032519	-	CG16957
FBgn0030289	Glucosidase 1	GCS1
FBgn0265045	Stretchin-Mlck	Strn-Mlck
FBgn0028398	TBP-associated factor 10	Taf10
FBgn0033296	Maltase A7	Mal-A7
FBgn0039710	dim gamma-tubulin 1	dgt1
FBgn0000181	bicaudal	bic
FBgn0046214	vig2	vig2
FBgn0053505	U3 small nuclear riboprotein factor 55K	U3-55K
FBgn0038234	mitochondrial ribosomal protein L11	mRpL11
FBgn0039085	UDP-glycosyltransferase family 303 member B3	Ugt303B3
FBgn0052708	-	CG32708
FBgn0061469	Ubiquitin protein ligase E3A	Ube3a
FBgn0021796	mechanistic Target of rapamycin	mTor
FBgn0026181	Rho kinase	Rok
FBgn0051002	UDP-glycosyltransferase family 35 member D1	Ugt35D1
FBgn0039116	-	CG10375
FBgn0285950	Ribosomal protein L19	RpL19
FBgn0069242	eclair	eca
FBgn0033378	tsunagi	tsu
FBgn0264693	ensconsin	ens
FBgn0030538	Nascent-associated complex beta-subunit-like, testis 1	betaNACtes1
FBgn0261931	Hecw ubiquitin protein ligase	Hecw
FBgn0030120	-	CG17440
FBgn0038868	-	CG5862
FBgn0038478	chromosome alignment defect 1	cal1
FBgn0002774	maleless	mle
FBgn0042179	UDP-glycosyltransferase family 305 member A1	Ugt305A1
FBgn0000115	ADP ribosylation factor-like 1	Arl1
FBgn0038095	Cytochrome P450 304a1	Cyp304a1
FBgn0032945	-	CG8665
FBgn0027079	Valyl-tRNA synthetase	ValRS
FBgn0036199	Bmcp	Bmcp
FBgn0086254	Aldo-keto reductase 1B	Akr1B
FBgn0051343	-	CG31343
FBgn0003890	beta-Tubulin at 97EF	betaTub97EF
FBgn0039562	Glycoprotein 93	Gp93
FBgn0050122	-	CG30122
FBgn0285963	-	CG46339
FBgn0037182	ADP-ribosylation factor GTPase activating protein 3	ArfGAP3
FBgn0002773	Myosin light chain 2	Mlc2
FBgn0036332	Cullin 6	Cul6
FBgn0042627	Fatty acid synthase 2	FASN2
FBgn0024179	wishful thinking	wit
FBgn0038740	Multidrug resistance protein 5	Mrp5
FBgn0034075	Aspartyl beta-hydroxylase	Asph
FBgn0030242	sister of feo	sofe
FBgn0037061	tRNA methyltransferase subunit 11-2	Trmt112
FBgn0030341	p24-related-1	p24-1
FBgn0003884	alpha-Tubulin at 84B	alphaTub84B
FBgn0053880	His2B:CG33880	His2B:CG33880
FBgn0284436	Chaperonin containing TCP1 subunit 8	CCT8
FBgn0039387	Multicopper oxidase 3	Mco3
FBgn0040251	UDP-glycosyltransferase family 302 member K1	Ugt302K1
FBgn0011742	Actin-related protein 2	Arp2
FBgn0286813	SR Protein Kinase	SRPK
FBgn0260749	Utx histone demethylase	Utx
FBgn0030672	-	CG9281
FBgn0032169	-	CG4709
FBgn0032691	Ada2a-containing complex component 2	Atac2
FBgn0014857	Histone H3.3A	His3.3A
FBgn0035016	-	CG4612
FBgn0011708	Syntaxin 5	Syx5
FBgn0014024	RNA-binding protein 4F	Rnp4F
FBgn0028689	Regulatory particle non-ATPase 6	Rpn6
FBgn0031107	HECT and RLD domain containing protein 2	HERC2
FBgn0262614	polychaetoid	pyd
FBgn0085383	-	CG34354
FBgn0027532	-	CG7139
FBgn0260750	Multi-substrate lipid kinase	Mulk
FBgn0002973	numb	numb
FBgn0053874	His2B:CG33874	His2B:CG33874
FBgn0020497	embargoed	emb
FBgn0052473	-	CG32473
FBgn0040256	UDP-glycosyltransferase family 35 member C1	Ugt35C1
FBgn0002571	Maltase A3	Mal-A3
FBgn0030246	-	CG1582
FBgn0035432	Zinc transporter 63C	ZnT63C
FBgn0030620	-	CG5662
FBgn0260799	Adherens junction protein p120	p120ctn
FBgn0053823	His2A:CG33823	His2A:CG33823
FBgn0264270	Sex lethal	Sxl
FBgn0052110	-	CG32110
FBgn0031799	Pez	Pez
FBgn0028983	Serpin 55B	Spn55B
FBgn0036886	-	CG9300
FBgn0010246	Myosin 61F	Myo61F
FBgn0037270	eukaryotic translation initiation factor 3 subunit f1	eIF3f1
FBgn0030151	-	CG1354
FBgn0034722	Rtf1	Rtf1
FBgn0003676	Chaperonin containing TCP1 subunit 1	CCT1
FBgn0010551	Prohibitin 2	Phb2
FBgn0261394	Proteasome alpha3 subunit	Prosalpha3
FBgn0053905	His4:CG33905	His4:CG33905
FBgn0004227	no on or off transient A	nonA
FBgn0031597	-	CG17612
FBgn0028647	-	CG11902
FBgn0011230	purity of essence	poe
FBgn0039406	Ribosomal protein L34a	RpL34a
FBgn0034368	zonda	zda
FBgn0051797	-	CG31797
FBgn0037526	Arginyl-tRNA synthetase, mitochondrial	ArgRS-m
FBgn0014879	Set	Set
FBgn0003067	Phosphoenolpyruvate carboxykinase 1	Pepck1
FBgn0015778	rasputin	rin
FBgn0034936	Stomatin like 2	Stoml2
FBgn0036565	-	CG5235
FBgn0023172	Rho guanine nucleotide exchange factor 2	RhoGEF2
FBgn0027093	Arginyl-tRNA synthetase	ArgRS
FBgn0028700	Replication factor C 38kD subunit	RfC38
FBgn0028684	Regulatory particle triple-A ATPase 5	Rpt5
FBgn0038565	-	CG7794
FBgn0013276	Heat shock protein 70 Ab	Hsp70Ab
FBgn0015834	eukaryotic translation initiation factor 3 subunit i	eIF3i
FBgn0036227	-	CG17826
FBgn0036258	eukaryotic translation initiation factor 3 subunit l	eIF3l
FBgn0033339	Secretory 31	Sec31
FBgn0040285	Scamp	Scamp
FBgn0033574	Serpin 47C	Spn47C
FBgn0004907	14-3-3zeta	14-3-3zeta
FBgn0034659	-	CG4021
FBgn0031540	Pif1 DNA helicase	Pif1
FBgn0032516	Inhibitor of growth family member 5	Ing5
FBgn0263316	Multidrug resistance protein 4	Mrp4
FBgn0037328	Ribosomal protein L35A	RpL35A
FBgn0259237	-	CG42335
FBgn0042712	HBS1	HBS1
FBgn0051233	-	CG31233
FBgn0032515	loquacious	loqs
FBgn0053855	His1:CG33855	His1:CG33855
FBgn0051358	-	CG31358
FBgn0024909	TBP-associated factor 7	Taf7
FBgn0053896	His2B:CG33896	His2B:CG33896
FBgn0003321	small bristles	sbr
FBgn0038473	Nucleostemin 1	Ns1
FBgn0051792	-	CG31792
FBgn0003330	Sex combs extra	Sce
FBgn0005671	Vacuolar H[+]-ATPase 55kD subunit	Vha55
FBgn0041181	Thioester-containing protein 3	Tep3
FBgn0013548	lethal-(2)-denticleless	l(2)dtl
FBgn0053833	His3:CG33833	His3:CG33833
FBgn0027583	-	CG7601
FBgn0260944	RNA-binding protein 1	Rbp1
FBgn0040066	will die slowly	wds
FBgn0029879	Anaphase Promoting Complex subunit 7	APC7
FBgn0262986	-	CG43294
FBgn0031850	Thrombospondin	Tsp
FBgn0010621	Chaperonin containing TCP1 subunit 5	CCT5
FBgn0039025	Ubiquitin-specific protease 12/46	Usp12-46
FBgn0263198	Acinus	Acn
FBgn0038188	Arginine methyltransferase 9	Art9
FBgn0024987	sister-of-Sex-lethal	ssx
FBgn0030521	Cathepsin B	CtsB
FBgn0003093	Protein C kinase 98E	Pkc98E
FBgn0034503	Mediator complex subunit 8	MED8
FBgn0011509	Signal recognition particle receptor beta	SrpRbeta
FBgn0032474	DnaJ homolog	DnaJ-H
FBgn0030217	-	CG2124
FBgn0036230	-	CG11570
FBgn0038016	MBD-R2	MBD-R2
FBgn0015278	Phosphatidylinositol 3-kinase 68D	Pi3K68D
FBgn0034740	novel spermatogenesis regulator	nsr
FBgn0001197	Histone H2A variant	His2Av
FBgn0036489	-	CG7011
FBgn0030878	-	CG6769
FBgn0261550	Oxysterol-binding protein-related protein 8	Orp8
FBgn0005278	S-adenosylmethionine Synthetase	Sam-S
FBgn0039640	Suppressor of ER stress-induced death	superdeath
FBgn0036892	Lon protease	Lon
FBgn0040262	UDP-glycosyltransferase family 37 member C2	Ugt37C2
FBgn0037891	-	CG5214
FBgn0051546	-	CG31546
FBgn0030191	-	CG15306
FBgn0033699	Ribosomal protein S11	RpS11
FBgn0039713	Ribosomal protein S8	RpS8
FBgn0037794	-	CG6254
FBgn0053801	His1:CG33801	His1:CG33801
FBgn0033902	eukaryotic translation initiation factor 3 subunit m	eIF3m
FBgn0053872	His2B:CG33872	His2B:CG33872
FBgn0042134	Caprin	Capr
FBgn0027090	Glutaminyl-tRNA synthetase	GlnRS
FBgn0039868	-	CG11563
FBgn0011272	Ribosomal protein L13	RpL13
FBgn0053812	His3:CG33812	His3:CG33812
FBgn0001217	Heat shock protein 70 cognate 2	Hsc70-2
FBgn0031762	-	CG9098
FBgn0038258	-	CG7362
FBgn0052533	-	CG32533
FBgn0087040	alpha-Tubulin at 67C	alphaTub67C
FBgn0039560	Biorientation Defective 1	BOD1
FBgn0002780	modulo	mod
FBgn0261524	licorne	lic
FBgn0004959	phantom	phtm
FBgn0036969	Serpin 77Bb	Spn77Bb
FBgn0011206	boule	bol
FBgn0032684	UDP-glycosyltransferase family 301 member D1	Ugt301D1
FBgn0024183	vasa intronic gene	vig
FBgn0036888	-	CG9330
FBgn0038083	UDP-glycosyltransferase family 37 member A3	Ugt37A3
FBgn0085521	-	CG40813
FBgn0039855	-	CG1638
FBgn0033688	pre-mRNA processing factor 8	Prp8
FBgn0000426	Small ribonucleoprotein particle protein SmF	SmF
FBgn0027066	Eb1	Eb1
FBgn0011661	Moesin	Moe
FBgn0052371	-	CG32371
FBgn0000044	Actin 57B	Act57B
FBgn0029975	spidey	spidey
FBgn0261403	super sex combs	sxc
FBgn0261602	Ribosomal protein L8	RpL8
FBgn0263829	-	CG34334
FBgn0029095	arouser	aru
FBgn0260454	-	CG17139
FBgn0010412	Ribosomal protein S19a	RpS19a
FBgn0022984	quaking related 58E-3	qkr58E-3
FBgn0025838	-	CG2652
FBgn0030623	Protein phosphatase Y regulator 1	PPYR1
FBgn0031873	Gas41	Gas41
FBgn0038300	Mau2 sister chromatid cohesion factor	Mau2
FBgn0263392	Ten-Eleven Translocation (TET) family protein	Tet
FBgn0263603	Zinc-finger protein at 72D	Zn72D
FBgn0028473	Novel nucleolar protein 1	Non1
FBgn0034513	-	CG13423
FBgn0010100	Mitochondrial aconitase 1	mAcon1
FBgn0023097	bonus	bon
FBgn0027070	UDP-glycosyltransferase family 36 member E1	Ugt36E1
FBgn0003204	raspberry	ras
FBgn0023023	Collapsin Response Mediator Protein	CRMP
FBgn0058470	-	CG40470
FBgn0027836	Dgp-1	Dgp-1
FBgn0038519	Peroxiredoxin 3	Prx3
FBgn0263832	Reduction in Cnn dots 5	Rcd5
FBgn0012058	Cell division cycle 27	Cdc27
FBgn0061209	His2B:CG17949	His2B:CG17949
FBgn0034739	-	CG3927
FBgn0010548	Aldehyde dehydrogenase type III	Aldh-III
FBgn0015615	Structural maintenance of chromosomes 3	SMC3
FBgn0011305	Repressor splicing factor 1	Rsf1
FBgn0030085	-	CG6999
FBgn0034177	Asparaginyl-tRNA synthetase, mitochondrial	AsnRS-m
FBgn0262582	capicua	cic
FBgn0085391	trivet	trv
FBgn0053864	His1:CG33864	His1:CG33864
FBgn0033225	Tubulin tyrosine ligase-like 12	TTLL12
FBgn0034243	Nucleostemin 2	Ns2
FBgn0033756	-	CG17760
FBgn0053182	Lysine demethylase 4B	Kdm4B
FBgn0011640	lark	lark
FBgn0026761	Trap1	Trap1
FBgn0051703	testis-specific Plus3 domain b	tplus3b
FBgn0035777	-	CG8563
FBgn0053908	His2B:CG33908	His2B:CG33908
FBgn0028734	Fragile X messenger ribonucleoprotein 1	Fmr1
FBgn0032400	-	CG6770
FBgn0036290	-	CG10638
FBgn0051611	His4:CG31611	His4:CG31611
FBgn0039087	UDP-glycosyltransferase family 303 member B2	Ugt303B2
FBgn0260962	piccolo	pic
FBgn0005648	Pabp2	Pabp2
FBgn0259099	Doublecortin-domain-containing echinoderm-microtubule-associated protein	DCX-EMAP
FBgn0034251	NADH dehydrogenase (ubiquinone) 51 kDa subunit-like 1	ND-51L1
FBgn0003071	Phosphofructokinase	Pfk
FBgn0031592	Arginine methyltransferase 2	Art2
FBgn0034897	Sestrin	Sesn
FBgn0263006	Sarco/endoplasmic reticulum Ca(2+)-ATPase	SERCA
FBgn0027794	Leucine-rich pentatricopeptide repeat containing 2	Lrpprc2
FBgn0012036	Aldehyde dehydrogenase	Aldh
FBgn0036952	-	CG6933
FBgn0001089	beta galactosidase	Gal
FBgn0020910	Ribosomal protein L3	RpL3
FBgn0000405	Cyclin B	CycB
FBgn0036807	-	CG6893
FBgn0031513	-	CG3347
FBgn0000083	Annexin B9	AnxB9
FBgn0000247	claret	ca
FBgn0034968	Ribosomal protein L12	RpL12
FBgn0010215	alpha Catenin	alpha-Cat
FBgn0015622	Calnexin 99A	Cnx99A
FBgn0037115	-	CG11249
FBgn0004432	Cyclophilin 1	Cyp1
FBgn0033994	-	CG7544
FBgn0031947	Bromodomain containing 7/9	Brd7-9
FBgn0045843	Rac GTPase activating protein at 84C	RacGAP84C
FBgn0036309	Huntingtin interacting protein 1	Hip1
FBgn0038919	Quiescin sulfhydryl oxidase 2	Qsox2
FBgn0052479	Ubiquitin specific protease 10	Usp10
FBgn0011586	enhancer of rudimentary	e(r)
FBgn0027086	Isoleucyl-tRNA synthetase	IleRS
FBgn0000108	beta amyloid protein precursor-like	Appl
FBgn0033524	Cytochrome P450 49a1	Cyp49a1
FBgn0020391	Neurospecific receptor kinase	Nrk
FBgn0032394	3-hydroxyacyl-CoA dehydratase 1	Hacd1
FBgn0038269	Rrp6	Rrp6
FBgn0036973	Retinoblastoma binding protein 5	Rbbp5
FBgn0030352	severe impairment of CI with lengthened youth	sicily
FBgn0053265	Mucin 68E	Muc68E
FBgn0025678	calcium-binding protein 1	CaBP1
FBgn0000709	flightless I	fliI
FBgn0002413	discs overgrown	dco
FBgn0002789	Muscle protein 20	Mp20
FBgn0015024	Casein kinase Ialpha	CkIalpha
FBgn0032620	-	CG12288
FBgn0259139	glorund	glo
FBgn0264561	Golgi complex-localized glycoprotein 1	Glg1
FBgn0004839	off-track	otk
FBgn0028847	-	CG9014
FBgn0053836	His3:CG33836	His3:CG33836
FBgn0053846	His1:CG33846	His1:CG33846
FBgn0035568	-	CG18418
FBgn0004391	shattered	shtd
FBgn0050360	Maltase A6	Mal-A6
FBgn0015789	Rab10	Rab10
FBgn0038681	Cytochrome P450 12a4	Cyp12a4
FBgn0035793	-	CG7546
FBgn0003187	quail	qua
FBgn0001230	Heat shock protein 68	Hsp68
FBgn0028687	Regulatory particle triple-A ATPase 1	Rpt1
FBgn0286818	Protein disulfide isomerase	Pdi
FBgn0003326	scabrous	sca
FBgn0013278	Heat shock protein 70 Bb	Hsp70Bb
FBgn0019830	congested-like trachea	colt
FBgn0031876	Ada2a-containing complex component 1	Atac1
FBgn0036821	-	CG3961
FBgn0053907	His4:CG33907	His4:CG33907
FBgn0001220	Heat shock protein 70 cognate 5	Hsc70-5
FBgn0263667	Lost PHDs of trr	Lpt
FBgn0039303	-	CG11857
FBgn0040308	Peroxiredoxin 4	Prx4
FBgn0030007	Phenylalanyl-tRNA synthetase, alpha-subunit	alpha-PheRS
FBgn0038090	-	CG10909
FBgn0011284	Ribosomal protein S4	RpS4
FBgn0087013	Karyopherin beta 3	Karybeta3
FBgn0015282	Regulatory particle triple-A ATPase 2	Rpt2
FBgn0086904	Nascent polypeptide associated complex protein alpha subunit	Nacalpha
FBgn0000047	Actin 88F	Act88F
FBgn0053803	His3:CG33803	His3:CG33803
FBgn0260855	Secretory 22	Sec22
FBgn0267791	Heterogeneous nuclear ribonucleoprotein K	HnRNP-K
FBgn0036784	-	CG5103
FBgn0038952	-	CG7069
FBgn0286809	xmas	xmas
FBgn0025457	Bub3	Bub3
FBgn0264488	-	CG43896
FBgn0050491	-	CG30491
FBgn0033210	U2A	U2A
FBgn0028695	Regulatory particle non-ATPase 1	Rpn1
FBgn0031006	rapamycin-insensitive companion of Tor	rictor
FBgn0085354	-	CG34325
FBgn0000042	Actin 5C	Act5C
FBgn0032796	cysts	cyst
FBgn0053852	His1:CG33852	His1:CG33852
FBgn0050481	mitochondrial ribosomal protein L53	mRpL53
FBgn0030377	-	CG1924
FBgn0266758	Extended synaptotagmin-like protein 2	Esyt2
FBgn0051249	-	CG31249
FBgn0003889	beta-Tubulin at 85D	betaTub85D
FBgn0031256	shriveled	shv
FBgn0052601	Nascent-associated complex beta-subunit-like, testis 3	betaNACtes3
FBgn0011774	Inverted repeat-binding protein	Irbp
FBgn0015520	nonA-like	nonA-l
FBgn0032814	-	CG10366
FBgn0263968	no-on-and-no-off transient C	nonC
FBgn0032439	RNA and export factor binding protein 2	Ref2
FBgn0285943	knotted onions	knon
FBgn0001341	MYB binding protein 1a	Mybbp1A
FBgn0286213	Ribosomal protein S12	RpS12
FBgn0030963	-	CG7101
FBgn0035007	-	CG3492
FBgn0038610	-	CG7675
FBgn0028968	Coat Protein (coatomer) gamma	gammaCOP
FBgn0036828	pre-mRNA processing factor 6	Prp6
FBgn0033062	Arsenic resistance protein 2	Ars2
FBgn0033983	Alkylglycerone phosphate synthase	Agps
FBgn0086347	Myosin 31DF	Myo31DF
FBgn0033520	Peroxiredoxin 6b	Prx6b
FBgn0038897	-	CG5849
FBgn0035499	Chd64	Chd64
FBgn0036257	Rho GTPase activating protein at 68F	RhoGAP68F
FBgn0032210	Cylindromatosis	CYLD
FBgn0027512	-	CG10254
FBgn0040078	pontin	pont
FBgn0034173	-	CG9010
FBgn0037555	transcriptional Adaptor 2b	Ada2b
FBgn0038467	Adenylosuccinate Lyase	AdSL
FBgn0053817	His2A:CG33817	His2A:CG33817
FBgn0053105	p24-related-2	p24-2
FBgn0051159	mitochondrial ribosome recycling factor 2	mRRF2
FBgn0035942	Valyl-tRNA synthetase, mitochondrial	ValRS-m
FBgn0028690	Regulatory particle non-ATPase 5	Rpn5
FBgn0001122	G protein alpha o subunit	Galphao
FBgn0028697	Ribosomal protein L15	RpL15
FBgn0086445	lethal (2) 37Cd	l(2)37Cd
FBgn0028988	Serpin 42Dd	Spn42Dd
FBgn0001992	Cytochrome P450 303a1	Cyp303a1
FBgn0053883	His4:CG33883	His4:CG33883
FBgn0053886	His2B:CG33886	His2B:CG33886
FBgn0000449	disembodied	dib
FBgn0027375	RecQ5 helicase	RecQ5
FBgn0039165	-	CG6204
FBgn0040356	-	CG12498
FBgn0053158	-	CG33158
FBgn0260442	rhea	rhea
FBgn0036008	-	CG3408
FBgn0002906	Bloom syndrome helicase	Blm
FBgn0010051	Inositol 1,4,5,-trisphosphate receptor	Itpr
FBgn0030703	membrane steroid binding protein	MSBP
FBgn0032971	tiny tim 3	ttm3
FBgn0033069	eukaryotic translation initiation factor 3 subunit f2	eIF3f2
FBgn0035476	-	CG12766
FBgn0030321	-	CG1703
FBgn0036299	Transferrin 2	Tsf2
FBgn0032404	Ribosomal protein L7-like	RpL7-like
FBgn0265257	-	CG44271
FBgn0037094	-	CG7611
FBgn0051025	Protein phosphatase 1c interacting protein 1	Ppi1
FBgn0020655	ADP-ribosylation factor GTPase activating protein 1	ArfGAP1
FBgn0030067	RNA-binding motif protein 13	Rbm13
FBgn0034371	N-terminal amidohydrolase 1	Ntan1
FBgn0015019	Chaperonin containing TCP1 subunit 3	CCT3
FBgn0265297	poly(A) binding protein	pAbp
FBgn0038208	-	CG14355
FBgn0032615	-	CG6012
FBgn0028379	farinelli	fan
FBgn0037602	SRA stem-loop interacting RNA binding protein 2	SLIRP2
FBgn0023395	Chd3	Chd3
FBgn0266557	kismet	kis
FBgn0036363	-	CG10140
FBgn0033260	Cullin 4	Cul4
FBgn0010339	upstream of RpIII128	128up
FBgn0266717	BIR repeat containing ubiquitin-conjugating enzyme	Bruce
FBgn0003312	shadow	sad
FBgn0086613	INO80 complex subunit	Ino80
FBgn0034314	no poles	nopo
FBgn0052451	Secretory Pathway Calcium atpase	SPoCk
FBgn0011725	twin	twin
FBgn0265089	eukaryotic translation initiation factor 4E3	eIF4E3
FBgn0022959	ypsilon schachtel	yps
FBgn0031713	Coenzyme Q6	Coq6
FBgn0285937	Rab1	Rab1
FBgn0053866	His3:CG33866	His3:CG33866
FBgn0026314	UDP-glycosyltransferase family 35 member B1	Ugt35B1
FBgn0051198	-	CG31198
FBgn0037573	-	CG7483
FBgn0033814	Quiescin sulfhydryl oxidase 1	Qsox1
FBgn0031078	Nucleoporin 205kD	Nup205
FBgn0031441	-	CG9962
FBgn0003042	Polycomb	Pc
FBgn0033463	-	CG1513
FBgn0003942	Ribosomal protein S27A	RpS27A
FBgn0019960	Mitofilin	Mitofilin
FBgn0030891	transcriptional Adaptor 3	Ada3
FBgn0020621	Protein kinase N	Pkn
FBgn0030719	eukaryotic translation initiation factor 5	eIF5
FBgn0053807	His1:CG33807	His1:CG33807
FBgn0030221	Rab at 9Db	Rab9Db
FBgn0032329	Arginine methyltransferase 8	Art8
FBgn0031260	Signal peptide peptidase	Spp
FBgn0053910	His2B:CG33910	His2B:CG33910
FBgn0026199	myoglianin	myo
FBgn0039139	Methyltransferase like 3	Mettl3
FBgn0262734	eukaryotic translation initiation factor 4H1	eIF4H1
FBgn0010383	Cytochrome P450 18a1	Cyp18a1
FBgn0032525	Heat shock protein 60D	Hsp60D
FBgn0032194	athos	ath
FBgn0036403	-	CG6661
FBgn0031887	UDP-glycosyltransferase family 307 member A1	Ugt307A1
FBgn0053810	His1:CG33810	His1:CG33810
FBgn0036940	obstructor-J	obst-J
FBgn0265298	SR family splicing factor SC35	SC35
FBgn0031607	tRNA Selenocysteine associated protein	Secp43
FBgn0026533	Dek	Dek
FBgn0031020	N(alpha)-acetyltransferase 15/16	Naa15-16
FBgn0050359	Maltase A5	Mal-A5
FBgn0037686	Ribosomal protein L34b	RpL34b
FBgn0039280	Molybdenum cofactor synthesis 2B	Mocs2B
FBgn0030945	Inhibitor of growth family, member 3	Ing3
FBgn0037986	-	CG14736
FBgn0011244	Heat shock protein 60B	Hsp60B
FBgn0262737	mushroom-body expressed	mub
FBgn0263599	Brr2 U5 snRNP complex subunit	Brr2
FBgn0034743	Ribosomal protein S16	RpS16
FBgn0036857	Aldehyde dehydrogenase 7 family member A1	Aldh7A1
FBgn0032018	-	CG7806
FBgn0033720	-	CG13160
FBgn0051787	-	CG31787
FBgn0004856	Bx42	Bx42
FBgn0265464	TNF-receptor-associated factor 6	Traf6
FBgn0002638	Regulator of chromosome condensation 1	Rcc1
FBgn0028935	-	CG7653
FBgn0285952	eukaryotic translation elongation factor 5	eEF5
FBgn0052673	Rab at 9E	Rab9E
FBgn0031266	Splicing factor 3b subunit 1	Sf3b1
FBgn0040075	reptin	rept
FBgn0053843	His1:CG33843	His1:CG33843
FBgn0037249	eukaryotic translation initiation factor 3 subunit a	eIF3a
FBgn0010516	walrus	wal
FBgn0286203	straw	stw
FBgn0051075	-	CG31075
FBgn0032650	-	CG7094
FBgn0013279	Heat shock protein 70 Bc	Hsp70Bc
FBgn0010278	Structure specific recognition protein	Ssrp
FBgn0037325	-	CG12147
FBgn0260936	scrawny	scny
FBgn0032050	-	CG13096
FBgn0260746	Ectoderm-expressed 3	Ect3
FBgn0053829	His2A:CG33829	His2A:CG33829
FBgn0002930	necrotic	nec
FBgn0041205	kenny	key
FBgn0028884	-	CG4892
FBgn0036052	-	CG10809
FBgn0011666	musashi	msi
FBgn0263133	mitochondrial translation elongation factor G 1	mEFG1
FBgn0034612	-	CG10505
FBgn0025790	TAR DNA-binding protein-43 homolog	TBPH
FBgn0026319	TNF-receptor-associated factor 4	Traf4
FBgn0037255	Factor interacting with poly(A) polymerase 1	Fip1
FBgn0038189	Arginine methyltransferase 6	Art6
FBgn0028685	Regulatory particle triple-A ATPase 4	Rpt4
FBgn0034255	Oxpecker	Oxp
FBgn0023529	Grp170 co-chaperone	Grp170
FBgn0259174	Nedd4	Nedd4
FBgn0031613	Heterochromatin protein 6	HP6
FBgn0015288	Ribosomal protein L22	RpL22
FBgn0030731	peroxisomal Multifunctional enzyme type 2	Mfe2
FBgn0030241	fascetto	feo
FBgn0026713	pre-mRNA processing factor 16	Prp16
FBgn0034195	Serpin 53F	Spn53F
FBgn0031479	Peroxiredoxin 6a	Prx6a
FBgn0032456	Multidrug-Resistance like Protein 1	MRP
FBgn0025641	Dishevelled Associated Activator of Morphogenesis	DAAM
FBgn0027873	Cleavage and polyadenylation specificity factor 100	Cpsf100
FBgn0035607	-	CG4835
FBgn0259935	-	CG42458
FBgn0086443	Asparaginyl-tRNA synthetase	AsnRS
FBgn0039537	Hydroxysteroid dehydrogenase like 2	Hsdl2
FBgn0030641	-	CG6299
FBgn0002590	Ribosomal protein S5a	RpS5a
FBgn0014870	P-element somatic inhibitor	Psi
FBgn0010282	Transcription factor IIFalpha	TfIIFalpha
FBgn0085412	kramer	kmr
FBgn0010825	Grunge	Gug
FBgn0011336	Catalytic subunit 3B of the oligosaccharyltransferase complex	Stt3B
FBgn0051759	-	CG31759
FBgn0250814	Ubiquinol-cytochrome c reductase core protein 2	UQCR-C2
FBgn0032492	Proteasome alpha6 subunit, Testis-specific	Prosalpha6T
FBgn0031951	r2d2	r2d2
FBgn0053889	His4:CG33889	His4:CG33889
FBgn0016977	split ends	spen
FBgn0034356	Phosphoenolpyruvate carboxykinase 2	Pepck2
FBgn0013810	Dynein heavy chain at 36C	Dhc36C
FBgn0053806	His3:CG33806	His3:CG33806
FBgn0003360	stress-sensitive B	sesB
FBgn0035692	Splicing factor 3b subunit 6	Sf3b6
FBgn0034802	CCHC-type zinc finger nucleic acid binding protein	CNBP
FBgn0058064	Aldo-keto reductase on Y	ARY
FBgn0000100	Ribosomal protein LP0	RpLP0
FBgn0016693	Putative Achaete Scute Target 1	Past1
FBgn0037027	HP1 and insulator partner protein 1	HIPP1
FBgn0010409	Ribosomal protein L18A	RpL18A
FBgn0028707	Methyltransferase 2	Mt2
FBgn0260453	-	CG17140
FBgn0038683	-	CG11779
FBgn0033115	Serpin 42De	Spn42De
FBgn0037549	-	CG7878
FBgn0010387	Acyl-CoA binding protein 2	Acbp2
FBgn0043900	pygopus	pygo
FBgn0039757	Ribosomal protein S7	RpS7
FBgn0030724	Nipsnap	Nipsnap
FBgn0053815	His3:CG33815	His3:CG33815
FBgn0033518	Peroxiredoxin 6c	Prx6c
FBgn0034441	-	CG10081
FBgn0016984	skittles	sktl
FBgn0052576	-	CG32576
FBgn0034731	-	CG10384
FBgn0020392	N-myristoyl transferase	Nmt
FBgn0263391	hu li tai shao	hts
FBgn0046698	Protein phosphatase 1, Y-linked 2	Pp1-Y2
FBgn0051988	-	CG31988
FBgn0028371	jitterbug	jbug
FBgn0285926	IGF-II mRNA-binding protein	Imp
FBgn0030993	Mec2	Mec2
FBgn0265606	Proteasome alpha4 subunit, Testis-specific 1	Prosalpha4T1
FBgn0053278	-	CG33278
FBgn0035272	mitochondrial ribosomal protein L46	mRpL46
FBgn0039120	Nucleoporin 98-96kD	Nup98-96
FBgn0033972	Ciao1	Ciao1
FBgn0031462	-	CG2964
FBgn0024491	Bicoid interacting protein 1	Bin1
FBgn0259171	Phosphodiesterase 9	Pde9
FBgn0033184	mitochondrial translation elongation factor Tu 2	mEFTu2
FBgn0004926	eukaryotic translation initiation factor 2 subunit beta	eIF2beta
FBgn0039039	lame duck	lmd
FBgn0010504	kermit	kermit
FBgn0025573	Protein phosphatase N at 58A	PpN58A
FBgn0001092	Glyceraldehyde 3 phosphate dehydrogenase 2	Gapdh2
FBgn0053121	Serpin 28Db	Spn28Db
FBgn0039735	Nucleophosmin	Nph
FBgn0033297	Maltase A8	Mal-A8
FBgn0040007	Ribosomal protein L38	RpL38
FBgn0034793	asrij	asrij
FBgn0260657	-	CG42540
FBgn0037391	-	CG2017
FBgn0004167	karst	kst
FBgn0053868	His2B:CG33868	His2B:CG33868
FBgn0005590	screw	scw
FBgn0265047	flagrante delicto Y	FDY
FBgn0053012	-	CG33012
FBgn0051244	-	CG31244
FBgn0034274	-	CG10931
FBgn0001491	lethal (1) 10Bb	l(1)10Bb
FBgn0000479	dunce	dnc
FBgn0038978	testis-enriched HMG-box-containing protein 1	tHMG1
FBgn0027095	Mesencephalic astrocyte-derived neurotrophic factor	Manf
FBgn0004828	Histone H3.3B	His3.3B
FBgn0011211	bellwether	blw
FBgn0035872	Cleavage and polyadenylation specific factor 6	Cpsf6
FBgn0052671	Rab at 9Fa	Rab9Fa
FBgn0024957	Iron regulatory protein 1B	Irp-1B
FBgn0042135	Gdap2	Gdap2
FBgn0264086	-	CG43755
FBgn0000579	Enolase	Eno
FBgn0051501	nuclear export factor 4	nxf4
FBgn0025693	Zinc transporter 41F	ZnT41F
FBgn0053818	His3:CG33818	His3:CG33818
FBgn0011726	twinstar	tsr
FBgn0053871	His4:CG33871	His4:CG33871
FBgn0053891	His4:CG33891	His4:CG33891
FBgn0036220	-	CG5897
FBgn0053860	His3:CG33860	His3:CG33860
FBgn0040261	UDP-glycosyltransferase family 37 member E1	Ugt37E1
FBgn0039966	Rab21	Rab21
FBgn0087011	-	CG41520
FBgn0036398	upSET	upSET
FBgn0033897	Reduction in Cnn dots 1	Rcd1
FBgn0004919	goliath	gol
FBgn0261268	Cullin 3	Cul3
FBgn0019925	Surfeit 4	Surf4
FBgn0032244	Replication factor C subunit 3	RfC3
FBgn0026566	-	CG1307
FBgn0038961	-	CG13850
FBgn0039002	-	CG17625
FBgn0015781	Pyrroline 5-carboyxlate reductase	P5cr
FBgn0024958	Iron regulatory protein 1A	Irp-1A
FBgn0031345	-	CG18132
FBgn0035124	tiny tim 2	ttm2
FBgn0020443	eukaryotic translation release factor 3	eRF3
FBgn0036568	ATP synthase, beta subunit-like	ATPsynbetaL
FBgn0261791	Small nuclear ribonucleoprotein G	SNRPG
FBgn0001086	fizzy	fzy
FBgn0038466	-	CG8907
FBgn0053878	His2B:CG33878	His2B:CG33878
FBgn0032388	-	CG6686
FBgn0040290	RecQ4 helicase	RecQ4
FBgn0002174	-	CG5504
FBgn0037073	Tsr1 ribosome assembly factor	Tsr1
FBgn0263120	Acyl-CoA synthetase long-chain	Acsl
FBgn0032781	RtcB RNA ligase	RtcB
FBgn0036428	Glycogen binding subunit 70E	Gbs-70E
FBgn0053825	His1:CG33825	His1:CG33825
FBgn0005778	Protein phosphatase D5	PpD5
FBgn0027074	UDP-glycosyltransferase family 36 member F1	Ugt36F1
FBgn0000063	Monopolar spindle 1	Mps1
FBgn0047038	NADH dehydrogenase (ubiquinone) 13 kDa B subunit	ND-13B
FBgn0036490	Peroxiredoxin 1	Prx1
FBgn0020618	Receptor of activated protein kinase C 1	Rack1
FBgn0021995	Rs1	Rs1
FBgn0067052	Rab at 9D	Rab9D
FBgn0038964	Nop56	Nop56
FBgn0038535	aluminum tubes	alt
FBgn0040252	UDP-glycosyltransferase family 303 member A1	Ugt303A1
FBgn0036415	-	CG7768
FBgn0043884	multiple ankyrin repeats single KH domain	mask
FBgn0036842	UDP-glycosyltransferase family 316 member A1	Ugt316A1
FBgn0053884	His2B:CG33884	His2B:CG33884
FBgn0266581	pitchoune	pit
FBgn0035374	mitochondrial ribosomal protein S35	mRpS35
FBgn0053898	His2B:CG33898	His2B:CG33898
FBgn0053100	eukaryotic translation initiation factor 4E homologous protein	eIF4EHP
FBgn0035581	dynein, axonemal, heavy chain 3	Dnah3
FBgn0262601	Small ribonucleoprotein particle protein SmB	SmB
FBgn0053841	His2A:CG33841	His2A:CG33841
FBgn0036213	Ribosomal protein L10Ab	RpL10Ab
FBgn0031089	asperous	aspr
FBgn0037710	-	CG9393
FBgn0000711	flapwing	flw
FBgn0052512	-	CG32512
FBgn0024294	Serpin 43Aa	Spn43Aa
FBgn0283477	Splicing factor 2	SF2
FBgn0263979	Chromatin assembly factor 1, p55 subunit	Caf1-55
FBgn0003545	subito	sub
FBgn0029941	-	CG1677
FBgn0285948	Ribosomal protein L27A	RpL27A
FBgn0039856	-	CG1774
FBgn0036229	-	CG7248
FBgn0038145	DnaJ-like-2	Droj2
FBgn0038797	Dicarboxylate carrier 2	Dic2
FBgn0037770	Arginine methyltransferase 4	Art4
FBgn0004406	DNA polymerase gamma subunit 1	PolG1
FBgn0051624	-	CG31624
FBgn0038826	Syncrip	Syp
FBgn0025725	Coat Protein (coatomer) alpha	alphaCOP
FBgn0053808	His2A:CG33808	His2A:CG33808
FBgn0002525	Lamin	Lam
FBgn0022343	-	CG3760
FBgn0042178	Apollo	Apl
FBgn0050495	-	CG30495
FBgn0053839	His3:CG33839	His3:CG33839
FBgn0003091	Protein C kinase 53E	Pkc53E
FBgn0036183	-	CG6083
FBgn0024293	Serpin 43Ab	Spn43Ab
FBgn0037878	-	CG6693
FBgn0036497	Ran-like	Ran-like
FBgn0028538	Secretory 71	Sec71
FBgn0035370	Novel nucleolar protein 2	Non2
FBgn0002872	mutator 2	mu2
FBgn0051809	-	CG31809
FBgn0034497	Mitochondrial phosphate carrier protein 1	Mpcp1
FBgn0010488	NAT1	NAT1
FBgn0038345	maca	maca
FBgn0051388	-	CG31388
FBgn0000043	Actin 42A	Act42A
FBgn0267339	p38c MAP kinase	p38c
FBgn0027611	Lysosomal alpha-mannosidase II	LManII
FBgn0038917	-	CG6678
FBgn0039581	Moca-cyp	Moca-cyp
FBgn0040368	eukaryotic translation initiation factor 4E7	eIF4E7
FBgn0032524	3-hydroxyacyl-CoA dehydratase 2	Hacd2
FBgn0026079	NOP2-Sun domain family, member 2	Nsun2
FBgn0036723	-	CG12229
FBgn0085693	-	CG41562
FBgn0031844	-	CG13771
FBgn0039635	Pyruvate dehydrogenase E1 beta subunit	Pdhb
FBgn0032236	mitochondrial ribosomal protein S7	mRpS7
FBgn0001104	G protein alpha i subunit	Galphai
FBgn0027348	bubblegum	bgm
FBgn0261710	no circadian temperature entrainment	nocte
FBgn0031444	TBP-related factor 4	Trf4
FBgn0024556	mitochondrial translation elongation factor Tu 1	mEFTu1
FBgn0030121	CXXC finger protein 1	Cfp1
FBgn0037533	CD98 heavy chain	CD98hc
FBgn0053862	His2A:CG33862	His2A:CG33862
FBgn0016120	ATP synthase, subunit D	ATPsynD
FBgn0031264	uncharacterized nascent polypeptide-associated complex beta subunit	uncNacbeta
FBgn0051118	RabX4	RabX4
FBgn0035842	Senataxin	Setx
FBgn0259937	Nucleolar protein at 60B	Nop60B
FBgn0032518	Ribosomal protein L24	RpL24
FBgn0023213	eukaryotic translation initiation factor 4G1	eIF4G1
FBgn0038886	UDP-glycosyltransferase family 49 member B2	Ugt49B2
FBgn0052373	-	CG32373
FBgn0041171	archipelago	ago
FBgn0030365	Transport and Golgi organization 4	Tango4
FBgn0053881	His4:CG33881	His4:CG33881
FBgn0038210	-	CG3199
FBgn0053835	His2A:CG33835	His2A:CG33835
FBgn0039182	Ribosomal RNA Processing 5	Rrp5
FBgn0034437	-	CG10051
FBgn0027524	-	CG3909
FBgn0032116	Multicopper oxidase 1	Mco1
FBgn0039117	twister	tst
FBgn0028926	Negative Cofactor 2beta	NC2beta
FBgn0261445	sugarless	sgl
FBgn0034657	Lamin B receptor	LBR
FBgn0261609	eukaryotic translation initiation factor 2 subunit alpha	eIF2alpha
FBgn0033856	-	CG13334
FBgn0284251	lethal (2) 05287	l(2)05287
FBgn0053830	His3:CG33830	His3:CG33830
FBgn0022774	Ornithine aminotransferase precursor	Oat
FBgn0027329	Chaperonin containing TCP1 subunit 6	CCT6
FBgn0032016	Methyltransferase like 14	Mettl14
FBgn0000045	Actin 79B	Act79B
FBgn0036947	obstructor-F	obst-F
FBgn0031544	-	CG17593
FBgn0035852	-	CG7387
FBgn0053850	His2A:CG33850	His2A:CG33850
FBgn0038135	-	CG8773
FBgn0034094	Transferrin 3	Tsf3
FBgn0260959	Microcephalin	MCPH1
FBgn0015793	Rab19	Rab19
FBgn0024326	MAP kinase kinase 4	Mkk4
FBgn0022355	Transferrin 1	Tsf1
FBgn0013981	Histone H4 replacement	His4r
FBgn0053865	His2A:CG33865	His2A:CG33865
FBgn0023535	arginase	arg
FBgn0027793	-	CG14787
FBgn0037342	-	CG2931
FBgn0015008	alpha actinin 3	Actn3
FBgn0034824	Kinesin-like protein at 59C	Klp59C
FBgn0036334	-	CG11267
FBgn0011202	diaphanous	dia
FBgn0053876	His2B:CG33876	His2B:CG33876
FBgn0030871	-	CG8142
FBgn0034105	-	CG7755
FBgn0029687	VAMP-associated protein 33kDa	Vap33
FBgn0260634	eukaryotic translation initiation factor 4G2	eIF4G2
FBgn0265137	Serpin 42Da	Spn42Da
FBgn0032908	-	CG9270
FBgn0033379	Mystery 45A	Mys45A
FBgn0004587	B52	B52
FBgn0029880	-	CG14443
FBgn0250874	tiny tim 50	ttm50
FBgn0037135	eukaryotic translation initiation factor 2A	eIF2A
FBgn0037351	Ribosomal protein L13A	RpL13A
FBgn0034999	Fatty acid transport protein 3	Fatp3
FBgn0032339	WD repeat domain 59	Wdr59
FBgn0031497	Seryl-tRNA synthetase	SerRS
FBgn0039674	-	CG1907
FBgn0029979	maheshvara	mahe
FBgn0034854	Golgin-245	Golgin245
FBgn0000384	concertina	cta
FBgn0020386	Phosphoinositide-dependent kinase 1	Pdk1
FBgn0032240	-	CG17768
FBgn0041588	eukaryotic translation initiation factor 2D	eIF2D
FBgn0016691	ATP synthase, oligomycin sensitivity conferring protein	ATPsynO
FBgn0023081	genghis khan	gek
FBgn0051618	His2A:CG31618	His2A:CG31618
FBgn0035720	-	CG10077
FBgn0036448	myopic	mop
FBgn0286723	heimdall	hll
FBgn0053900	His2B:CG33900	His2B:CG33900
FBgn0260635	Death-associated inhibitor of apoptosis 1	Diap1
FBgn0261797	Dynein heavy chain 64C	Dhc64C
FBgn0039644	red dog mine	rdog
FBgn0026755	UDP-glycosyltransferase family 37 member B1	Ugt37B1
FBgn0262519	Mi-2	Mi-2
FBgn0053827	His3:CG33827	His3:CG33827
FBgn0023441	fusilli	fus
FBgn0032298	-	CG6724
FBgn0010329	Tyramine beta hydroxylase	Tbh
FBgn0052557	Multicopper oxidase 4	Mco4
FBgn0053893	His4:CG33893	His4:CG33893
FBgn0053098	-	CG33098
FBgn0034789	Phosphatidylinositol 4-phosphate 5-kinase 59B	PIP5K59B
FBgn0002899	mutagen-sensitive 301	mus301
FBgn0015663	UDP-glycosyltransferase family 36 member A1	Ugt36A1
FBgn0034012	Hormone receptor 51	Hr51
FBgn0053844	His2A:CG33844	His2A:CG33844
FBgn0267790	rumpelstiltskin	rump
FBgn0038680	Cytochrome P450 12a5	Cyp12a5
FBgn0013733	short stop	shot
FBgn0263738	transcriptional Adaptor 2a	Ada2a
FBgn0053985	-	CG33985
FBgn0031972	WW domain containing oxidoreductase	Wwox
FBgn0031286	-	CG3862
FBgn0267488	Macroglobulin complement-related	Mcr
FBgn0052000	anne boleyn	anne
FBgn0004403	Ribosomal protein S14a	RpS14a
FBgn0050390	SAGA-associated factor 29kDa	Sgf29
FBgn0033248	Dicarboxylate carrier 3	Dic3
FBgn0286781	cassowary	cass
FBgn0004687	Myosin light chain cytoplasmic	Mlc-c
FBgn0020369	Regulatory particle triple-A ATPase 6	Rpt6
FBgn0085370	Phosphodiesterase 11	Pde11
FBgn0036970	Serpin 77Bc	Spn77Bc
FBgn0050043	-	CG30043
FBgn0053813	His1:CG33813	His1:CG33813
FBgn0038046	-	CG5641
FBgn0264291	Deterin	Det
FBgn0032883	RHAU helicase	Rhau
FBgn0086451	lethal (2) k09022	l(2)k09022
FBgn0033351	aaRS-interacting multifunctional protein 1	AIMP1
FBgn0052396	beta-Tubulin at 65B	betaTub65B
FBgn0028515	Endonuclease G inhibitor	EndoGI
FBgn0039566	-	CG4849
FBgn0039854	-	CG1635
FBgn0026479	Dynamin related protein 1	Drp1
FBgn0034500	-	CG11200
FBgn0033089	-	CG17266
FBgn0022985	quaking related 58E-2	qkr58E-2
FBgn0035169	Dodecenoyl-CoA delta-isomerase	Dci
FBgn0030697	-	CG8565
FBgn0039743	JIL-1 anchoring and stabilizing protein	Jasper
FBgn0034439	-	CG10062
FBgn0000337	cinnabar	cn
FBgn0053890	His2B:CG33890	His2B:CG33890
FBgn0029897	Ribosomal protein L17	RpL17
FBgn0086710	Ribosomal protein L30	RpL30
FBgn0027053	COP9 signalosome subunit 5	CSN5
FBgn0029006	SMAD specific E3 ubiquitin protein ligase	Smurf
FBgn0004362	High mobility group protein D	HmgD
FBgn0032956	Cullin 2	Cul2
FBgn0025111	Adenine nucleotide translocase 2	Ant2
FBgn0039124	testis-specifically expressed bromodomain containing protein-1	tbrd-1
FBgn0259212	canoe	cno
FBgn0022288	lethal (2) 09851	l(2)09851
FBgn0025336	-	CG4882
FBgn0259748	-	CG42397
FBgn0030670	Phosphatidylinositol synthase	Pis
FBgn0030342	-	CG10347
FBgn0039510	-	CG3339
FBgn0017556	Proteasome alpha4 subunit, Testis-specific 2	Prosalpha4T2
FBgn0004435	G protein alpha q subunit	Galphaq
FBgn0036640	nuclear RNA export factor 2	nxf2
FBgn0050438	UDP-glycosyltransferase family 50 member B3	Ugt50B3
FBgn0034436	-	CG11961
FBgn0004066	Proteasome alpha4 subunit	Prosalpha4
FBgn0033521	-	CG12896
FBgn0053856	His2A:CG33856	His2A:CG33856
FBgn0000109	Adenine phosphoribosyltransferase	Aprt
FBgn0039305	-	CG11858
FBgn0028744	-	CG5033
FBgn0028516	Zinc transporter 35C	ZnT35C
FBgn0046253	-	CG3502
FBgn0086356	tumbleweed	tum
FBgn0025832	Flap endonuclease 1	Fen1
FBgn0030519	-	CG11151
FBgn0002905	DNA polymerase theta	PolQ
FBgn0020660	eukaryotic translation initiation factor 4B	eIF4B
FBgn0037540	PSEA-binding protein 95kD	Pbp95
FBgn0037261	-	CG9775
FBgn0267487	Protein tyrosine phosphatase 61F	Ptp61F
FBgn0036496	cocoon	cocoon
FBgn0036666	Tumor susceptibility gene 101	TSG101
FBgn0004363	porin	porin
FBgn0026315	UDP-glycosyltransferase family 35 member A1	Ugt35A1
FBgn0031493	Splicing factor 3b subunit 2	Sf3b2
FBgn0000490	decapentaplegic	dpp
FBgn0053060	-	CG33060
FBgn0001216	Heat shock protein 70 cognate 1	Hsc70-1
FBgn0010382	Cyclin E	CycE
FBgn0011743	Actin-related protein 53D	Arp53D
FBgn0263346	smallish	smash
FBgn0033019	-	CG10395
FBgn0040250	UDP-glycosyltransferase family 304 member A1	Ugt304A1
FBgn0029969	Acetyl-CoA acetyltransferase 1	Acat1
FBgn0283682	Ge-1	Ge-1
FBgn0032397	Translocase of outer membrane 70	Tom70
FBgn0014863	Muscle LIM protein at 84B	Mlp84B
FBgn0013756	Megator	Mgtor
FBgn0002791	morula	mr
FBgn0037239	Sideroflexin 1/3	Sfxn1-3
FBgn0053897	His4:CG33897	His4:CG33897
FBgn0037675	Heterochromatin Protein 1e	HP1e
FBgn0030563	Nascent-associated complex beta-subunit-like, testis 2	betaNACtes2
FBgn0053858	His1:CG33858	His1:CG33858
FBgn0028554	x16 splicing factor	x16
FBgn0029856	-	CG11700
FBgn0051601	-	CG31601
FBgn0265991	Z band alternatively spliced PDZ-motif protein 52	Zasp52
FBgn0037817	Cytochrome P450 12e1	Cyp12e1
FBgn0031296	germinal nascent polypeptide-associated complex alpha subunit	gNacalpha
FBgn0051617	His1:CG31617	His1:CG31617
FBgn0003274	Ribosomal protein LP2	RpLP2
FBgn0010292	by S6	bys
FBgn0033204	-	CG2065
FBgn0000084	Annexin B10	AnxB10
FBgn0010269	Downstream of raf1	Dsor1
FBgn0083141	Serpin 28B	Spn28B
FBgn0069354	Porin2	Porin2
FBgn0266284	Nucleostemin 3	Ns3
FBgn0037606	-	CG8032
FBgn0003041	pebble	pbl
FBgn0040227	eukaryotic translation initiation factor 3 subunit d1	eIF3d1
FBgn0053845	His3:CG33845	His3:CG33845
FBgn0085464	-	CG34435
FBgn0037722	-	CG8319
FBgn0030082	Heterochromatin Protein 1b	HP1b
FBgn0040372	G9a	G9a
FBgn0250821	-	CG14644
FBgn0015618	Cyclin-dependent kinase 8	Cdk8
FBgn0261395	Proteasome alpha3 subunit, Testis-specific	Prosalpha3T
FBgn0036950	-	CG6996
FBgn0053804	His1:CG33804	His1:CG33804
FBgn0039064	-	CG4467
FBgn0036224	Regulatory particle triple-A ATPase 4-related	Rpt4R
FBgn0036277	-	CG10418
FBgn0000139	absent, small, or homeotic discs 2	ash2
FBgn0003261	Rm62	Rm62
FBgn0040309	Peroxiredoxin 2	Prx2
FBgn0015279	Phosphatidylinositol 3-kinase 92E	Pi3K92E
FBgn0262117	Integrator 3	IntS3
FBgn0002772	Myosin alkali light chain 1	Mlc1
FBgn0026379	Phosphatase and tensin homolog	Pten
FBgn0027080	Tyrosyl-tRNA synthetase	TyrRS
FBgn0053885	His4:CG33885	His4:CG33885
FBgn0283427	Fatty acid synthase 1	FASN1
FBgn0031446	TBP-related factor 5	Trf5
FBgn0026754	UDP-glycosyltransferase family 37 member C1	Ugt37C1
FBgn0039067	will decrease acetylation	wda
FBgn0028962	Alanyl-tRNA synthetase, mitochondrial	AlaRS-m
FBgn0035753	Ribosomal protein L18	RpL18
FBgn0036951	-	CG7017
FBgn0031769	-	CG9135
FBgn0004237	Heterogeneous nuclear ribonucleoprotein at 87F	Hrb87F
FBgn0024983	-	CG4293
FBgn0003140	Protein phosphatase Y at 55A	PpY-55A
FBgn0000557	eukaryotic translation elongation factor 1 alpha 2	eEF1alpha2
FBgn0027094	Alanyl-tRNA synthetase	AlaRS
FBgn0053838	His2A:CG33838	His2A:CG33838
FBgn0032473	kumgang	kmg
FBgn0037875	Zinc transporter 86D	ZnT86D
FBgn0030486	SET domain containing 2	Set2
FBgn0263236	SP1029	SP1029
FBgn0002570	Maltase A1	Mal-A1
FBgn0038237	Phosphodiesterase 6	Pde6
FBgn0036862	Glycogen binding subunit 76A	Gbs-76A
FBgn0286786	hoi-polloi	hoip
FBgn0003132	Protein phosphatase 1 at 13C	Pp1-13C
FBgn0015791	Rab14	Rab14
FBgn0040257	UDP-glycosyltransferase family 302 member E1	Ugt302E1
FBgn0053902	His2B:CG33902	His2B:CG33902
FBgn0037121	RNA polymerase II, I and III subunit H	Polr2H
FBgn0038774	-	CG5023
FBgn0038400	MICOS subunit 26/27	Mic26-27
FBgn0011638	La autoantigen-like	La
FBgn0038200	-	CG9920
FBgn0004867	Ribosomal protein S2	RpS2
FBgn0038190	-	CG9926
FBgn0033188	Death resistor Adh domain containing target	Drat
FBgn0040091	UDP-glycosyltransferase family 317 member A1	Ugt317A1
FBgn0053983	obstructor-H	obst-H
FBgn0010223	G protein alpha f subunit	Galphaf
FBgn0025702	Serine-arginine protein kinase at 79D	Srpk79D
FBgn0023167	Small ribonucleoprotein particle protein SmD3	SmD3
FBgn0040259	UDP-glycosyltransferase family 302 member C1	Ugt302C1
FBgn0033355	-	CG13748
FBgn0013275	Heat shock protein 70 Aa	Hsp70Aa
FBgn0031229	-	CG3436
FBgn0051999	-	CG31999
FBgn0038344	obelus	obe
FBgn0030479	Rbp1-like	Rbp1-like
FBgn0053832	His2A:CG33832	His2A:CG33832
FBgn0261618	La related protein	larp
FBgn0039385	-	CG5913
FBgn0035626	lin-28	lin-28
FBgn0000319	Clathrin heavy chain	Chc
FBgn0027620	ATP-dependent chromatin assembly factor large subunit	Acf
FBgn0030899	HES-related	Hesr
FBgn0013812	Dynein heavy chain at 93AB	Dhc93AB
FBgn0038516	Pyrroline-5-carboxylate reductase-like 2	P5cr-2
FBgn0008635	Coat Protein (coatomer) beta	betaCOP
FBgn0053820	His2A:CG33820	His2A:CG33820
FBgn0260771	La related protein 7	Larp7
FBgn0028984	Serpin 88Ea	Spn88Ea
FBgn0032514	-	CG9302
FBgn0038654	-	CG14298
FBgn0033081	geminin	geminin
FBgn0003435	smooth	sm
FBgn0031196	Clusterin associated protein 1	Cluap1
FBgn0263231	belle	bel
FBgn0041182	Thioester-containing protein 2	Tep2
FBgn0263456	nervous wreck	nwk
FBgn0030558	Tyrosine aminotransferase	Tat
FBgn0053506	-	CG33506
FBgn0033935	SAPK-interacting protein 1	Sin1
FBgn0051793	-	CG31793
FBgn0032178	Serpin 31A	Spn31A
FBgn0086779	steppke	step
FBgn0039019	Heterochromatin Protein 1c	HP1c
FBgn0015218	eukaryotic translation initiation factor 4E1	eIF4E1
FBgn0026372	Ribosomal protein L23A	RpL23A
FBgn0011224	hephaestus	heph
FBgn0086895	peanuts	pea
FBgn0031698	Nuclear receptor coactivator 6	Ncoa6
FBgn0050049	-	CG30049
FBgn0001942	eukaryotic translation initiation factor 4A	eIF4A
FBgn0015756	Ribosomal protein L9	RpL9
FBgn0284243	beta-Tubulin at 56D	betaTub56D
FBgn0053895	His4:CG33895	His4:CG33895
FBgn0033101	-	CG9436
FBgn0003256	rolled	rl
FBgn0014026	Ribosomal protein L7A	RpL7A
FBgn0014141	cheerio	cher
FBgn0053288	-	CG33288
FBgn0038723	-	CG6195
FBgn0037153	olf413	olf413
FBgn0017579	Ribosomal protein L14	RpL14
FBgn0000244	blistery	by
FBgn0027087	Histidyl-tRNA synthetase	HisRS
FBgn0014010	Rab5	Rab5
FBgn0015509	Cullin 1	Cul1
FBgn0285917	scribbler	sbb
FBgn0014868	Oligosaccharyltransferase 48kD subunit	Ost48
FBgn0004103	Protein phosphatase 1 at 87B	Pp1-87B
FBgn0039358	Isocitrate dehydrogenase (NAD(+)) 3 non-catalytic subunit gamma	Idh3g
FBgn0031052	-	Elys
FBgn0267363	JYalpha	JYalpha
FBgn0015277	Phosphatidylinositol 3-kinase 59F	Pi3K59F
FBgn0025373	Farnesyl pyrophosphate synthase	Fpps
FBgn0284256	bicoid stability factor	bsf
FBgn0035947	Signal recognition particle 68	Srp68
FBgn0036569	Isoleucyl-tRNA synthetase, mitochondrial	IleRS-m
FBgn0260003	Dystrophin	Dys
FBgn0039622	eukaryotic translation initiation factor 4E6	eIF4E6
FBgn0025352	Mitochondrial trifunctional protein beta subunit	Mtpbeta
FBgn0011771	HEM-protein	Hem
FBgn0005593	Ribosomal protein L7	RpL7
FBgn0032763	-	CG17568
FBgn0032381	Maltase B1	Mal-B1
FBgn0051907	Male specific transcript 27D	Mst27D
FBgn0003279	Ribosomal protein L4	RpL4
FBgn0030968	-	CG7322
FBgn0032614	-	CG13284
FBgn0032026	-	CG7627
FBgn0016685	Nucleoplasmin	Nlp
FBgn0051533	-	CG31533
FBgn0026059	Myosin heavy chain-like	Mhcl
FBgn0052133	PAX transcription activation domain interacting protein	Ptip
FBgn0035798	faulty attraction	frac
FBgn0086444	lethal (2) 37Cb	l(2)37Cb
FBgn0038546	-	CG7379
FBgn0010772	Xe7	Xe7
FBgn0011745	Actin-related protein 1	Arp1
FBgn0039525	-	CG5646
FBgn0016697	Proteasome alpha5 subunit	Prosalpha5
FBgn0031183	-	CG14621
FBgn0037705	murashka	mura
FBgn0026252	moleskin	msk
FBgn0250788	beta Spectrin	beta-Spec
FBgn0035533	Cdc42-interacting protein 4	Cip4
FBgn0262636	datilografo	dati
FBgn0033912	Ribosomal protein S23	RpS23
FBgn0026616	alpha-Mannosidase class II b	alpha-Man-IIb
FBgn0035709	eukaryotic translation initiation factor 4E4	eIF4E4
FBgn0033663	Endoplasmic reticulum p60	ERp60
FBgn0024913	Activin-beta	Actbeta
FBgn0034423	testis-specifically expressed bromodomain containing protein-2	tbrd-2
FBgn0003520	staufen	stau
FBgn0038082	UDP-glycosyltransferase family 37 member A2	Ugt37A2
FBgn0036806	Cytochrome P450 12c1	Cyp12c1
FBgn0053816	His1:CG33816	His1:CG33816
FBgn0030329	pretaporter	prtp
FBgn0053887	His4:CG33887	His4:CG33887
FBgn0037899	Ribosomal protein L24-like	RpL24-like
FBgn0038474	mitochondrial ribosomal protein S11	mRpS11
FBgn0034258	eukaryotic translation initiation factor 3 subunit c	eIF3c
FBgn0039157	Myosin 95E	Myo95E
FBgn0003517	stubarista	sta
FBgn0036362	-	CG10725
FBgn0032475	Scm-related gene containing four mbt domains	Sfmbt
FBgn0032293	Dpy-30-like 1	Dpy-30L1
FBgn0030914	-	CG6106
FBgn0032350	-	CG6287
FBgn0005386	absent, small, or homeotic discs 1	ash1
FBgn0026441	ENL/AF9-related	ear
FBgn0001258	Lactate dehydrogenase	Ldh
FBgn0034763	Ring and YY1 Binding Protein	RYBP
FBgn0050178	-	CG30178
FBgn0051077	-	CG31077
FBgn0005624	Posterior sex combs	Psc
FBgn0033113	Serpin 42Dc	Spn42Dc
FBgn0039993	-	CG17691
FBgn0031585	-	CG2955
FBgn0034697	Golgi matrix protein 130 kD	GM130
FBgn0051902	Serpin 28Da	Spn28Da
FBgn0053904	His2B:CG33904	His2B:CG33904
FBgn0032444	Chaperonin containing TCP1 subunit 4	CCT4
FBgn0026582	High mobility group protein 2	Hmg-2
FBgn0030222	-	CG9806
FBgn0038299	Serpin 88Eb	Spn88Eb
FBgn0035867	-	CG13671
FBgn0014020	Rho1	Rho1
FBgn0027835	Dodeca-satellite-binding protein 1	Dp1
FBgn0014380	Rho-like	RhoL
FBgn0010549	lethal (2) 03659	l(2)03659
FBgn0261243	Puromycin sensitive aminopeptidase	Psa
FBgn0015925	capsuleen	csul
FBgn0040255	UDP-glycosyltransferase family 35 member E2	Ugt35E2
FBgn0013749	ADP ribosylation factor 4	Arf4
FBgn0030854	-	CG8289
FBgn0038277	Ribosomal protein S5b	RpS5b
FBgn0010774	RNA and export factor binding protein 1	Ref1
FBgn0086346	ALG-2 interacting protein X	ALiX
FBgn0052026	-	CG32026
FBgn0025716	Brahma associated protein 55kD	Bap55
FBgn0038107	-	CG17327
FBgn0035491	Dpy-30-like 2	Dpy-30L2
FBgn0030951	-	CG6873
FBgn0051702	testis-specific Plus3 domain a	tplus3a
FBgn0052598	Nascent-associated complex beta-subunit-like, testis 6	betaNACtes6
FBgn0025825	Histone deacetylase 3	HDAC3
FBgn0051163	Shal K[+] channel interacting protein	SKIP
FBgn0001308	Kinesin heavy chain	Khc
FBgn0010247	Poly-(ADP-ribose) polymerase	Parp
FBgn0035825	Transmembrane protein 43	Tmem43
FBgn0027548	spenito	nito
FBgn0028675	Sulfonylurea receptor	Sur
FBgn0013684	mitochondrial NADH-ubiquinone oxidoreductase chain 5	mt:ND5
FBgn0002569	Maltase A2	Mal-A2
FBgn0003941	Ribosomal protein L40	RpL40
FBgn0026409	Mitochondrial phosphate carrier protein 2	Mpcp2
FBgn0003943	Ubiquitin-63E	Ubi-p63E
FBgn0039500	-	CG5984
FBgn0010220	DEAD box protein 45A	Dbp45A
FBgn0031149	Catalytic subunit 3A of the oligosaccharyltransferase complex	Stt3A
FBgn0031675	-	CG9121
FBgn0032961	-	CG1416
FBgn0002069	Aspartyl-tRNA synthetase	AspRS
FBgn0052304	obstructor-I	obst-I
FBgn0050047	-	CG30047
FBgn0030354	Upf1 RNA helicase	Upf1
FBgn0039972	Meiosis regulator and mRNA stability factor 1	Marf1
FBgn0053837	His1:CG33837	His1:CG33837
FBgn0051354	Heat shock protein 70 Bbb	Hsp70Bbb
FBgn0053909	His4:CG33909	His4:CG33909
FBgn0036030	Phosphoribosyl pyrophosphate synthetase	Prps
FBgn0283442	vasa	vas
FBgn0024509	Secretory 13	Sec13
FBgn0034950	PAS kinase	Pask
FBgn0020235	ATP synthase, gamma subunit	ATPsyngamma
FBgn0053822	His1:CG33822	His1:CG33822
FBgn0003885	alpha-Tubulin at 84D	alphaTub84D
FBgn0260943	RNA-binding protein 6	Rbp6
FBgn0026206	meiotic P26	mei-P26
FBgn0031410	-	CG17237
FBgn0039788	Regulatory particle triple-A ATPase 6-related	Rpt6R
FBgn0086384	Merlin	Mer
FBgn0039302	Nucleoporin 358kD	Nup358
FBgn0050054	-	CG30054
FBgn0037467	UFM1 specific ligase 1	Ufl1
FBgn0023096	beethoven	btv
FBgn0064225	Ribosomal protein L5	RpL5
FBgn0028646	aralar1	aralar1
FBgn0036186	-	CG6071
FBgn0025582	eukaryotic translation initiation factor 3 subunit e	eIF3e
FBgn0051855	-	CG31855
FBgn0265187	Fatty acid transport protein 2	Fatp2
FBgn0261608	Ribosomal protein L37A	RpL37A
FBgn0037442	godzilla E3 ubiquitin protein ligase	gzl
FBgn0036222	Succinate dehydrogenase, subunit A (flavoprotein)-like	SdhAL
FBgn0034240	Misexpression suppressor of ras 4	MESR4
FBgn0010391	Signal recognition particle receptor alpha	SrpRalpha
FBgn0020496	C-terminal Binding Protein	CtBP
FBgn0051992	gawky	gw
FBgn0035917	Z band alternatively spliced PDZ-motif protein 66	Zasp66
FBgn0053847	His2A:CG33847	His2A:CG33847
FBgn0039645	-	CG11898
FBgn0036020	Cyclophilin 40	Cyp40
FBgn0033564	Peroxin 6	Pex6
FBgn0030524	-	CG10993
FBgn0013277	Heat shock protein 70 Ba	Hsp70Ba
FBgn0038306	Arginine methyltransferase 3	Art3
FBgn0005411	U2 small nuclear riboprotein auxiliary factor 50	U2af50
FBgn0266579	tau	tau
FBgn0039730	-	CG7903
FBgn0034937	fizzy-related 2	fzr2
FBgn0036920	-	CG8004
FBgn0039656	-	CG11951
FBgn0035147	UDP-galactose 4'-epimerase	Gale
FBgn0010228	HMG protein Z	HmgZ
FBgn0032919	porthos	pths
FBgn0003134	Protein phosphatase 1alpha at 96A	Pp1alpha-96A
FBgn0031174	-	CG1486
FBgn0034827	Kinesin-like protein at 59D	Klp59D
FBgn0033507	-	CG12909
FBgn0053875	His4:CG33875	His4:CG33875
FBgn0038918	Quiescin sulfhydryl oxidase 3	Qsox3
FBgn0034403	-	CG18190
FBgn0003392	shibire	shi
FBgn0020255	Ran	Ran
FBgn0035335	mitochondrial ribosomal protein L23	mRpL23
FBgn0034237	eukaryotic translation initiation factor 3 subunit b	eIF3b
FBgn0003149	Paramyosin	Prm
FBgn0026179	schizo	siz
FBgn0028986	Serpin 38F	Spn38F
FBgn0004838	Heterogeneous nuclear ribonucleoprotein at 27C	Hrb27C
FBgn0028987	Serpin 28F	Spn28F
FBgn0032219	-	CG4995
FBgn0028969	Coat Protein (coatomer) delta	deltaCOP
FBgn0002622	Ribosomal protein S3	RpS3
FBgn0053906	His2B:CG33906	His2B:CG33906
FBgn0038810	Signal recognition particle 72	Srp72
FBgn0036750	-	CG6034
FBgn0033317	-	CG8635
FBgn0031728	Heat shock protein 60C	Hsp60C
FBgn0053854	His3:CG33854	His3:CG33854
FBgn0003557	Suppressor of deltex	Su(dx)
FBgn0037354	-	CG12171
FBgn0261439	Succinate dehydrogenase, subunit A (flavoprotein)	SdhA
FBgn0283651	-	CG46301
FBgn0024846	p38b MAP kinase	p38b
FBgn0053873	His4:CG33873	His4:CG33873
FBgn0001215	Heterogeneous nuclear ribonucleoprotein at 98DE	Hrb98DE
FBgn0053853	His2A:CG33853	His2A:CG33853
FBgn0023507	D-2-hydroxyglutaric acid dehydrogenase	D2hgdh
FBgn0053986	-	CG33986
FBgn0022987	quaking related 54B	qkr54B
FBgn0052703	Extracellularly regulated kinase 7	Erk7
FBgn0037751	matotopetli	topi
FBgn0036808	Dicarboxylate carrier 4	Dic4
FBgn0011291	TBP-associated factor 11	Taf11
FBgn0287454	PTIP associated 1	Pa1
FBgn0263667	Lost PHDs of trr	Lpt
FBgn0263392	Ten-Eleven Translocation (TET) family protein	Tet
FBgn0263392	Ten-Eleven Translocation (TET) family protein	Tet
FBgn0262527	non-specific lethal 1	nsl1
FBgn0261564	Receptor expression enhancing protein A	ReepA
FBgn0261564	Receptor expression enhancing protein A	ReepA
FBgn0260749	Utx histone demethylase	Utx
FBgn0086908	eggless	egg
FBgn0086189	-	Dsim\mof
FBgn0043002	Chromatin accessibility complex 14kD protein	Chrac-14
FBgn0040022	SET domain containing 1	Set1
FBgn0039904	Host cell factor	Hcf
FBgn0039280	Molybdenum cofactor synthesis 2B	Mocs2B
FBgn0038016	MBD-R2	MBD-R2
FBgn0032030	WD repeat domain 82	Wdr82
FBgn0027490	D12	D12
FBgn0024222	I-kappaB kinase beta	IKKbeta
FBgn0020388	Gcn5 acetyltransferase	Gcn5
FBgn0014340	males absent on the first	mof
FBgn0000139	absent, small, or homeotic discs 2	ash2
FBgn0261705	-	CG42741
FBgn0002734	Enhancer of split mdelta, helix-loop-helix	E(spl)mdelta-HLH
FBgn0002914	Myb oncogene-like	Myb
FBgn0034062	-	CG8388
FBgn0261434	huckebein	hkb
FBgn0035956	Dorsocross2	Doc2
FBgn0000117	armadillo	arm
FBgn0035036	-	CG4707
FBgn0033491	-	CG18011
FBgn0035481	-	CG12605
FBgn0262656	Myc	Myc
FBgn0036411	Sox21a	Sox21a
FBgn0029123	SoxNeuro	SoxN
FBgn0261963	midline	mid
FBgn0032741	similar to Deadpan	Sidpn
FBgn0260741	-	CG3281
FBgn0000659	fork head	fkh
FBgn0259938	clockwork orange	cwo
FBgn0001147	gooseberry-neuro	gsb-n
FBgn0027339	jim	jim
FBgn0001222	Heat shock factor	Hsf
FBgn0017578	Max	Max
FBgn0011723	brachyenteron	byn
FBgn0263239	dendritic arbor reduction 1	dar1
FBgn0020912	Ptx1	Ptx1
FBgn0266083	over compensating males	ocm
FBgn0052772	-	CG32772
FBgn0004400	rhino	rhi
FBgn0032209	Hand	Hand
FBgn0261793	TATA box binding protein-related factor 2	Trf2
FBgn0010287	TBP-related factor	Trf
FBgn0038551	Oddjob	Odj
FBgn0261617	nejire	nej
FBgn0000591	Enhancer of split m8, helix-loop-helix	E(spl)m8-HLH
FBgn0010109	deadpan	dpn
FBgn0003862	trithorax	trx
FBgn0002733	Enhancer of split mbeta, helix-loop-helix	E(spl)mbeta-HLH
FBgn0005638	slow border cells	slbo
FBgn0039044	p53	p53
FBgn0040765	luna	luna
FBgn0004394	POU domain protein 2	pdm2
FBgn0013263	Trithorax-like	Trl
FBgn0263112	Mitf	Mitf
FBgn0026428	Histone deacetylase 6	HDAC6
FBgn0004666	single-minded	sim
FBgn0003567	suppressor of Hairy wing	su(Hw)
FBgn0002609	Enhancer of split m3, helix-loop-helix	E(spl)m3-HLH
FBgn0034946	-	CG3065
FBgn0020309	crooked legs	crol
FBgn0002723	Methoprene-tolerant	Met
FBgn0005613	Sox box protein 15	Sox15
FBgn0021767	optomotor-blind-related-gene-1	org-1
FBgn0000028	abnormal chemosensory jump 6	acj6
FBgn0028789	Dorsocross1	Doc1
FBgn0053848	His3:CG33848	His3:CG33848
FBgn0003687	TATA binding protein	Tbp
FBgn0042205	-	CG18764
FBgn0005612	Sox box protein 14	Sox14
FBgn0011763	DP transcription factor	Dp
FBgn0266411	similar	sima
FBgn0001148	gooseberry	gsb
FBgn0261703	germ cell-expressed bHLH-PAS	gce
FBgn0035702	-	CG10147
FBgn0034312	-	CG10916
FBgn0011766	E2F transcription factor 1	E2f1
FBgn0265574	Cell division cycle 5	Cdc5
FBgn0086680	ventral veins lacking	vvl
FBgn0004859	cubitus interruptus	ci
FBgn0266450	Kruppel homolog 1	Kr-h1
FBgn0016660	H15	H15
FBgn0003145	paired	prd
FBgn0001168	hairy	h
FBgn0038047	-	CG5245
FBgn0036126	Inverted repeat binding protein 18 kDa	Irbp18
FBgn0030010	-	CG10959
FBgn0003900	twist	twi
FBgn0034114	-	CG4282
FBgn0029711	Usf	Usf
FBgn0051365	-	CG31365
FBgn0264075	tango	tgo
FBgn0010768	squeeze	sqz
FBgn0004898	forkhead domain 96Cb	fd96Cb
FBgn0023094	cycle	cyc
FBgn0002735	Enhancer of split mgamma, helix-loop-helix	E(spl)mgamma-HLH
FBgn0032401	Promyelocytic leukemia zinc finger	Plzf
FBgn0262139	trachealess	trh
FBgn0028387	chameau	chm
FBgn0265784	Cyclic-AMP response element binding protein B	CrebB
FBgn0000411	Dichaete	D
FBgn0024371	E2F transcription factor 2	E2f2
FBgn0014949	buttonless	btn
FBgn0267337	rotund	rn
FBgn0000179	bifid	bi
FBgn0085424	nubbin	nub
FBgn0024288	Sox100B	Sox100B
FBgn0032979	Chromatin-linked adaptor for MSL proteins	Clamp
FBgn0038301	-	CG6654
FBgn0042630	Sox21b	Sox21b
FBgn0043364	cabut	cbt
FBgn0265276	lethal (3) neo38	l(3)neo38
FBgn0002631	Enhancer of split m5, helix-loop-helix	E(spl)m5-HLH
FBgn0035954	Dorsocross3	Doc3
FBgn0263490	molting defective	mld
FBgn0015239	Hormone-receptor-like in 78	Hr78
FBgn0262160	-	CG9932
FBgn0037939	-	CG14718
FBgn0002633	Enhancer of split m7, helix-loop-helix	E(spl)m7-HLH
FBgn0014340	males absent on the first	mof
FBgn0011715	Snf5-related 1	Snr1
FBgn0039904	Host cell factor	Hcf
FBgn0033252	-	CG12769
FBgn0004656	female sterile (1) homeotic	fs(1)h
FBgn0037877	-	CG6689
FBgn0285954	cabeza	caz
FBgn0039585	-	CG1894
FBgn0015805	Histone deacetylase 1	HDAC1
FBgn0038805	mitochondrial transcription factor A	TFAM
FBgn0026080	Tat interactive protein 60kDa	Tip60
FBgn0035849	estrogen-related receptor	ERR
FBgn0034975	enoki mushroom	enok
FBgn0037659	Lysine demethylase 2	Kdm2
FBgn0023518	trithorax-related	trr
