# Supplementary material for: Wds-Mediated H3K4me3 Modification Regulates Lipid Synthesis and Transport in Drosophila
Source: Int J Mol Sci. 2023 Mar 24;24(7):6125. doi: 10.3390/ijms24076125 (PMC10093852; doi:10.3390/ijms24076125)
Supplement: Supplementary file 1 [file ijms-24-06125-s001.zip › ijms-2251742-supplementary/Supporting Information/Table S7. The selected transcription factors in this study for RNAi screen.xlsx]

## Sheet: Sheet1
Table S7 The selected transcription factors in this study for RNAi screen
FlyBase_id	gene_description	gene_name
FBgn0001222	Heat shock factor	Hsf
FBgn0265574	Cell division cycle 5	Cdc5
FBgn0011763	DP transcription factor	Dp
FBgn0023094	cycle	cyc
FBgn0264075	tango	tgo
FBgn0265784	Cyclic-AMP response element binding protein B	CrebB
FBgn0005612	Sox box protein 14	Sox14
FBgn0032979	Chromatin-linked adaptor for MSL proteins	Clamp
FBgn0005638	slow border cells	slbo
FBgn0086680	ventral veins lacking	vvl
FBgn0000117	armadillo	arm
FBgn0039044	p53	p53
FBgn0002733	Enhancer of split mbeta, helix-loop-helix	HLHmβ
FBgn0040765	luna	luna
FBgn0013263	Trithorax-like	Trl
FBgn0266411	similar	sima
FBgn0004859	cubitus interruptus	ci
FBgn0000411	Dichaete	D
