# Supplementary material for: Wds-Mediated H3K4me3 Modification Regulates Lipid Synthesis and Transport in Drosophila
Source: Int J Mol Sci. 2023 Mar 24;24(7):6125. doi: 10.3390/ijms24076125 (PMC10093852; doi:10.3390/ijms24076125)
Supplement: Supplementary file 1 [file ijms-24-06125-s001.zip › ijms-2251742-supplementary/Supporting Information/Table S8. Primer list.xlsx]

## Sheet: Sheet1
Table S8 The primers used in this study
Primer name	Primer sequence
ChIP-PCR and ChIP-qPCR
ACC-F	5’ GTGAACAACCCCACAGCATAGTC 3’
ACC-R	5’ CCAATAGGAATCAAGGTCAGCAG 3’
FASN1-F	5’ CAACTGTAAAGGAACACCCCC 3’
FASN1-R	5’ TTTCTCCTCAGCACACCAGCA 3’
Acsl-F	5’ GAGAGCCATCATCGGCATTCG 3’
Acsl-R	5’ GCCCGCAGAAGTGACGGAATG 3’
Lipin-F	5’ GTTTGTTCGCCCCCTTTCT 3’
Lipin-R	5’ AACTTCCTTCCCGCACCAC 3’
Mdy-F	5’ CAATACAAGGCACACAAAGTTCCC 3’
Mdy-R	5’ CACATTACCGATTGGAACAACTGC 3’
Lpp-F	5’ ATACAAAGTGAAATTGGACCAGTG 3’
Lpp-R	5’ AGCACTTACCAGCATTTACAGCAA 3’
RT-qPCR
RP49-F	5’ GCTAAGCTGTCGCACAAATG 3’
RP49-R	5’ GTTCGATCCGTAACCGATGT 3’
ACC-F	5’ ACCACCGAGGAGTTCGTGAA 3’
ACC-R	5’ CCGCTCGTTCTTAAACATTTCGT 3’
FASN1-F	5’ CGTACGCTTCAGTGAACTCG 3’
FASN1-R	5’ CTTGGCGATCTTGATGAGGC 3’
Acsl-F	5’ GCTATTGGCGCGATCAAGG 3’
Acsl-R	5’ GTCATCATTCCGCACGATCTTT 3’
Lipin-F	5’ AAACGAAGCTGAGACGGAGAA 3’
Lipin-R	5’ GGTTTTGCTCTTGGACACCTC 3’
Mdy-F	5’ CACAAAGTGTGACTCGTGCTG 3’
Mdy-R	5’ CCAGTTCACCAGTCCAGAAAAA 3’
Lpp-F	5’ TTGGAATCCTAGCTTCTGTGCT 3’
Lpp-R	5’ AGTCATAGTAGTTGCCGGGTAT 3’
Hsf-F	5’ ATGCCGATACCAATCGCTTGA 3’
Hsf-R	5’ CTTGGCGAATTGCGCTTGA 3’
Set1-F	5’ CGTTCGGAATATCAACCTGGTC 3’
Set1-R	5’ CGTAACGATAGAGTCTGGTACCAC 3’
Trx-F	5’ CCGGTGAGTTGATTCGCTCT 3’
Trx-R	5’ GATTAATGAAACGCGCCGCA 3’
Trr-F	5’ GGCGCAACAACGTCTACTTGG 3’
Trr-R	5’ GTGTGCTTTTCAATGTCC 3’
Ash2-F	5’ AGCCACACACTCTGTGAAC 3’
Ash2-R	5’ GTCGGGCATCTCTTCGATGGT 3’
Rbbp5-F	5’ GCATCCCGTTTGCAGTCTCA 3’
Rbbp5-R	5’ ATCCCAAATGCACACATTGTTG 3’
Dpy30-F	5’ GTAGCGAGACAAACAACATGCC 3’
Dpy30-R	5’ TAGGTAGGAGGCCAGGAACTG 3’
Wds-F	5’ GCTATCCGTCAAGCCCAACTA 3’
Wds-R	5’ CGTATGCTCCCCAGATTTTGAT 3’
